# Supplementary material for: Integration of GWAS and transcriptome analysis to identify temperature-dependent genes involved in germination of rapeseed (Brassica napus L.)
Source: Front Plant Sci. 2025 Mar 3;16:1551317. doi: 10.3389/fpls.2025.1551317 (PMC11911475; doi:10.3389/fpls.2025.1551317)
Supplement: Supplementary file 1 [file DataSheet1.csv]

Supplementary Table 6. FPKM of all expressed genes in the comprehensive transcriptome analysis.
ZS11_Geneid	JY1605 Dry seeds-1	JY1605 Dry seeds-2	JY1605 Dry seeds-3	JY1605 25°C 8H-1	JY1605 25°C 8H-2	JY1605 25°C 8H-3	JY1605 25°C 36H-1	JY1605 25°C 36H-2	JY1605 25°C 36H-3	JY1605 8°C 8H-1	JY1605 8°C 8H-2	JY1605 8°C 8H-3	JY1605 8°C 36H-1	JY1605 8°C 36H-2	JY1605 8°C 36H-3	JY1621 Dry seeds-1	JY1621 Dry seeds-2	JY1621 Dry seeds-3	JY1621 25°C 8H-1	JY1621 25°C 8H-2	JY1621 25°C 8H-3	JY1621 25°C 36H-1	JY1621 25°C 36H-2	JY1621 25°C 36H-3	JY1621 8°C 8H-1	JY1621 8°C 8H-2	JY1621 8°C 8H-3	JY1621 8°C 36H-1	JY1621 8°C 36H-2	JY1621 8°C 36H-3
Bnascaffold0020G0000200ZS	0.00	0.00	0.00	0.04	0.00	0.00	0.00	0.00	0.00	0.00	0.00	0.00	0.00	0.00	0.00	0.00	0.00	0.00	0.00	0.00	0.00	0.00	0.00	0.00	0.00	0.00	0.05	0.00	0.00	0.00
Bnascaffold0022G0000200ZS	0.00	0.00	0.00	0.00	0.00	0.00	0.00	0.02	0.01	0.00	0.01	0.00	0.00	0.00	0.00	0.00	0.00	0.00	0.00	0.00	0.00	0.00	0.00	0.00	0.00	0.00	0.00	0.00	0.00	0.00
Bnascaffold0022G0000300ZS	0.00	0.00	0.15	0.00	0.00	0.00	0.00	0.00	0.00	0.00	0.00	0.00	0.00	0.00	0.00	0.00	0.00	0.00	0.00	0.00	0.00	0.00	0.00	0.00	0.00	0.00	0.00	0.00	0.00	0.00
Bnascaffold0022G0000400ZS	0.93	1.15	0.97	0.54	1.34	0.54	0.00	0.41	0.15	1.67	1.13	1.06	0.79	0.53	0.39	1.79	1.84	1.93	2.93	2.63	2.12	1.42	1.19	2.02	3.47	1.51	2.06	2.22	1.89	2.07
Bnascaffold0022G0000500ZS	2.57	6.21	4.03	1.61	1.79	0.91	0.52	0.38	0.42	3.76	2.78	3.97	1.39	1.99	1.36	3.68	3.16	5.70	2.93	2.71	3.27	2.05	2.61	1.75	3.31	3.42	3.53	3.14	3.38	2.93
Bnascaffold0022G0000700ZS	1.24	2.11	2.19	0.54	1.15	0.92	0.00	0.21	0.15	3.12	2.72	2.89	0.74	1.07	0.51	3.37	1.94	2.08	2.30	1.32	2.82	1.86	1.99	1.58	4.12	1.51	2.47	3.55	2.51	2.18
Bnascaffold0022G0000800ZS	1.99	1.60	1.54	0.90	1.35	0.43	0.25	0.31	0.27	1.53	1.95	2.10	0.80	1.35	0.55	2.08	1.37	1.81	1.91	2.23	1.69	1.15	0.91	2.09	2.63	1.74	2.34	1.60	2.17	1.55
Bnascaffold0022G0001000ZS	0.83	1.92	0.49	0.54	1.34	1.53	0.28	0.10	0.30	1.79	1.66	2.70	1.59	0.80	0.13	1.90	4.32	1.78	2.09	3.68	2.22	1.24	2.59	1.05	3.03	3.01	2.26	1.68	1.71	0.87
Bnascaffold0022G0001100ZS	1.93	1.89	2.16	0.86	1.40	0.78	0.14	0.16	0.23	1.41	1.88	1.91	0.86	1.08	0.46	1.87	2.13	1.85	1.85	3.33	2.35	1.46	1.41	1.24	2.91	2.02	1.98	2.33	2.14	1.83
Bnascaffold0022G0001300ZS	2.68	0.96	1.95	1.07	1.34	1.07	0.42	0.41	1.05	2.46	1.97	0.96	1.06	1.73	0.13	5.69	2.59	2.23	2.93	2.50	2.02	2.62	1.00	1.40	3.90	4.52	1.65	2.17	2.29	0.87
Bnascaffold0022G0001400ZS	2.41	1.65	1.67	0.77	1.26	0.74	0.28	0.16	0.11	2.04	1.84	2.39	0.72	1.18	0.65	1.76	1.86	2.11	1.96	1.93	2.66	1.05	1.06	1.55	2.03	1.64	2.08	1.70	1.53	1.99
Bnascaffold0022G0001600ZS	0.00	0.00	0.00	0.00	0.00	0.00	0.00	0.00	0.00	0.00	0.00	0.00	0.00	0.00	0.00	0.00	0.00	0.00	0.00	0.00	0.00	0.01	0.00	0.00	0.00	0.00	0.00	0.00	0.00	0.00
Bnascaffold0024G0000200ZS	0.01	0.00	0.02	0.20	0.21	0.32	0.25	0.36	0.46	0.00	0.02	0.01	0.39	0.37	1.11	0.00	0.00	0.00	0.01	0.03	0.01	0.03	0.03	0.03	0.00	0.00	0.00	0.06	0.03	0.00
Bnascaffold0025G0000100ZS	13.81	14.92	17.06	3.30	2.90	12.84	5.98	4.52	2.00	4.92	13.79	4.25	9.05	10.88	10.43	2.06	7.22	2.35	2.22	2.13	4.65	13.07	10.05	4.01	2.21	12.48	1.92	2.42	0.86	2.09
Bnascaffold0025G0000200ZS	0.78	0.73	1.62	1.53	0.36	1.02	0.00	0.10	0.14	0.21	0.43	0.55	0.20	1.01	0.73	0.00	0.00	0.14	2.19	0.63	0.58	0.76	0.95	1.00	0.82	0.00	0.39	0.28	0.00	1.04
Bnascaffold0025G0000300ZS	0.13	0.06	0.08	0.06	0.00	0.05	0.00	0.00	0.00	0.00	0.00	0.00	0.00	0.00	0.00	0.00	0.00	0.00	0.00	0.00	0.00	0.00	0.00	0.00	0.00	0.00	0.00	0.00	0.07	0.00
Bnascaffold0025G0000400ZS	15.70	7.31	1.92	0.75	0.75	5.66	1.00	1.29	0.89	2.64	2.46	5.46	0.34	0.43	0.38	1.04	4.15	2.12	2.06	0.58	0.35	0.86	0.98	0.99	1.44	1.70	2.48	1.70	0.59	0.43
Bnascaffold0025G0000500ZS	0.15	0.00	0.09	0.19	0.28	0.28	0.00	0.00	0.22	0.16	0.22	0.14	0.27	0.34	0.51	0.08	0.08	0.00	0.15	0.19	0.07	0.03	0.07	0.06	0.00	0.16	0.00	0.14	0.04	0.16
Bnascaffold0025G0000600ZS	0.07	0.00	0.00	0.00	0.07	0.05	0.00	0.00	0.00	0.00	0.00	0.00	0.00	0.00	0.00	0.07	0.08	0.05	0.00	0.00	0.00	0.00	0.00	0.00	0.00	0.08	0.00	0.00	0.00	0.00
Bnascaffold0025G0000700ZS	0.09	0.00	0.00	0.03	0.00	0.02	0.02	0.01	0.02	0.06	0.02	0.00	0.00	0.00	0.00	0.06	0.00	0.09	0.00	0.00	0.00	0.02	0.06	0.05	0.00	0.00	0.09	0.01	0.00	0.00
Bnascaffold0025G0001100ZS	0.00	0.00	0.00	0.00	0.00	0.00	0.03	0.00	0.02	0.00	0.00	0.00	0.00	0.00	0.00	0.00	0.00	0.00	0.00	0.01	0.02	0.00	0.00	0.00	0.00	0.00	0.00	0.01	0.00	0.00
Bnascaffold0025G0001300ZS	0.00	0.00	0.00	0.00	0.00	0.00	0.04	0.00	0.08	0.00	0.00	0.00	0.00	0.00	0.00	0.00	0.00	0.00	0.00	0.00	0.00	0.00	0.00	0.00	0.00	0.00	0.00	0.00	0.00	0.00
Bnascaffold0025G0001500ZS	0.00	0.00	0.00	0.00	0.00	0.00	0.24	0.09	0.00	0.00	0.00	0.00	0.00	0.00	0.05	0.00	0.00	0.00	0.00	0.00	0.00	0.02	0.00	0.00	0.00	0.00	0.00	0.00	0.00	0.00
Bnascaffold0025G0001600ZS	0.00	0.23	0.00	0.00	0.00	0.00	0.00	0.25	0.18	0.00	0.00	0.00	0.00	0.00	0.08	0.00	0.00	0.36	0.00	0.00	0.00	0.27	0.24	0.11	0.53	0.00	0.13	0.00	0.00	0.13
Bnascaffold0025G0001700ZS	0.00	0.00	0.00	0.00	0.00	0.00	0.02	0.01	0.04	0.00	0.00	0.00	0.00	0.00	0.00	0.03	0.00	0.00	0.00	0.00	0.00	0.01	0.00	0.03	0.00	0.03	0.00	0.00	0.00	0.00
Bnascaffold0025G0001800ZS	0.00	0.00	0.00	0.00	0.00	0.00	0.00	0.00	0.00	0.00	0.00	0.00	0.00	0.00	0.00	0.00	0.09	0.00	0.00	0.00	0.00	0.00	0.00	0.00	0.00	0.00	0.00	0.00	0.00	0.00
Bnascaffold0025G0002000ZS	0.00	0.18	0.22	0.00	0.18	0.28	0.13	0.19	0.00	0.00	0.00	0.00	0.20	0.25	0.83	0.00	0.00	0.00	0.00	0.00	0.00	0.12	0.55	0.32	0.00	0.00	0.00	0.09	0.00	0.00
Bnascaffold0025G0002100ZS	0.00	0.00	0.00	0.00	0.00	0.00	0.00	0.00	0.00	0.00	0.00	0.00	0.00	0.00	0.00	0.00	0.00	0.00	0.00	0.00	0.00	0.01	0.00	0.00	0.00	0.00	0.00	0.00	0.00	0.00
Bnascaffold0025G0002300ZS	0.00	0.00	0.00	0.00	0.00	0.00	0.00	0.00	0.00	0.00	0.00	0.00	0.00	0.00	0.00	0.03	0.00	0.00	0.00	0.00	0.00	0.00	0.00	0.00	0.00	0.03	0.00	0.00	0.00	0.00
Bnascaffold0025G0002700ZS	0.00	0.00	0.00	0.00	0.00	0.00	0.00	0.00	0.19	0.00	0.00	0.00	0.00	0.00	0.00	0.00	0.00	0.00	0.00	0.00	0.00	0.00	0.00	0.00	0.00	0.00	0.00	0.00	0.00	0.00
Bnascaffold0025G0002800ZS	8.24	8.72	7.75	2.84	2.98	2.53	0.74	0.77	0.56	5.63	6.13	6.31	2.41	3.78	2.25	6.50	6.46	5.79	5.28	5.62	6.16	3.28	3.85	3.44	7.29	5.90	5.90	5.91	6.63	4.76
Bnascaffold0025G0002900ZS	1.37	1.16	1.03	0.32	0.58	0.56	0.25	0.19	0.27	0.94	1.37	0.93	0.38	0.80	0.54	1.91	1.69	2.15	2.40	2.07	1.70	0.94	0.96	1.27	2.09	1.69	1.37	1.73	1.10	1.19
Bnascaffold0025G0003200ZS	0.42	0.32	0.19	0.49	0.44	1.83	0.04	0.05	0.04	0.24	0.39	0.15	0.56	0.85	0.95	0.00	0.11	0.08	0.04	0.01	0.04	0.00	0.03	0.00	0.04	0.02	0.09	0.16	0.23	0.23
Bnascaffold0025G0003300ZS	0.07	0.00	0.00	0.00	0.00	0.00	0.00	0.00	0.00	0.00	0.00	0.00	0.00	0.04	0.00	0.43	0.00	0.00	0.00	0.00	0.00	0.00	0.00	0.00	0.00	0.00	0.00	0.00	0.00	0.00
Bnascaffold0025G0003500ZS	0.00	0.00	0.00	0.00	0.00	0.00	0.00	0.00	0.00	0.04	0.00	0.00	0.00	0.00	0.00	0.00	0.00	0.00	0.00	0.00	0.00	0.00	0.00	0.00	0.00	0.00	0.00	0.00	0.00	0.00
Bnascaffold0025G0003600ZS	0.00	0.00	0.00	0.00	0.00	0.00	0.00	0.00	0.00	0.00	0.09	0.00	0.00	0.00	0.00	0.00	0.00	0.00	0.00	0.00	0.00	0.00	0.00	0.00	0.00	0.00	0.00	0.00	0.00	0.00
Bnascaffold0025G0003700ZS	0.00	0.00	0.00	0.00	0.00	0.00	0.00	0.00	0.09	0.00	0.00	0.00	0.00	0.00	0.00	0.00	0.00	0.00	0.00	0.00	0.00	0.00	0.00	0.00	0.00	0.00	0.00	0.00	0.00	0.00
Bnascaffold0025G0003800ZS	0.00	0.00	0.43	0.57	0.55	0.57	0.35	0.22	0.19	0.06	0.03	0.03	0.51	0.62	0.61	0.04	0.00	0.16	0.38	0.46	0.43	0.66	0.53	0.21	0.08	0.20	0.15	0.68	0.73	1.06
Bnascaffold0025G0003900ZS	1.14	0.56	0.36	0.33	0.14	0.45	1.28	0.64	0.61	0.33	1.45	0.71	0.27	0.15	0.24	5.58	4.45	4.43	2.23	1.79	1.78	2.87	2.78	2.39	4.22	3.96	5.07	0.69	1.01	0.88
Bnascaffold0025G0005000ZS	0.00	0.00	0.00	0.19	0.00	0.00	0.00	0.00	0.00	0.00	0.00	0.00	0.11	0.00	0.00	0.00	0.00	0.00	0.00	0.00	0.00	0.00	0.00	0.00	0.00	0.00	0.00	0.00	0.00	0.00
Bnascaffold0025G0005400ZS	0.00	0.00	0.00	0.00	0.00	0.00	0.00	0.00	0.00	0.00	0.00	0.00	0.00	0.00	0.00	0.00	0.21	0.00	0.00	0.00	0.00	0.09	0.38	0.00	0.00	0.00	0.00	0.00	0.00	0.00
Bnascaffold0025G0005700ZS	0.70	1.95	2.85	0.94	0.29	0.29	6.92	4.74	4.60	1.43	1.66	0.73	0.28	0.15	0.15	0.40	0.24	0.17	0.16	0.55	0.69	0.00	2.03	0.13	0.00	0.00	0.00	0.97	0.30	0.08
Bnascaffold0025G0005900ZS	0.00	0.00	0.00	0.00	0.00	0.00	0.00	0.00	0.00	0.00	0.00	0.00	0.00	0.00	0.00	0.00	0.00	0.00	0.00	0.00	0.00	0.00	0.00	0.00	0.00	0.00	0.00	0.07	0.00	0.00
Bnascaffold0025G0006000ZS	0.00	0.00	0.00	0.00	0.00	0.06	0.00	0.00	0.00	0.00	0.00	0.00	0.00	0.00	0.00	0.00	0.00	0.00	0.00	0.00	0.00	0.00	0.00	0.07	0.00	0.00	0.00	0.00	0.00	0.00
Bnascaffold0025G0006100ZS	0.00	0.00	0.00	0.00	0.06	0.02	0.19	0.03	0.00	0.00	0.00	0.03	0.00	0.00	0.00	0.00	0.06	0.00	0.00	0.00	0.00	0.03	0.00	0.00	0.00	0.00	0.00	0.00	0.00	0.00
Bnascaffold0025G0006200ZS	0.00	0.00	0.00	0.00	0.00	0.00	0.00	0.00	0.00	0.00	0.00	0.00	0.00	0.06	0.04	0.00	0.00	0.00	0.00	0.00	0.00	0.00	0.00	0.03	0.04	0.00	0.00	0.00	0.01	0.00
Bnascaffold0025G0006300ZS	0.71	0.26	0.45	0.33	0.09	0.14	0.06	0.05	0.07	0.36	0.73	0.36	0.27	0.12	0.12	0.63	0.50	0.38	0.48	0.30	0.42	0.20	0.32	0.32	0.60	0.55	0.57	0.34	0.32	0.30
Bnascaffold0025G0006400ZS	0.37	0.09	0.11	0.00	0.17	0.41	0.06	0.09	0.00	0.10	0.27	0.00	0.09	0.06	0.11	0.09	0.10	0.40	0.37	0.23	0.36	0.28	0.27	0.16	0.19	0.57	0.09	0.04	0.25	0.10
Bnascaffold0025G0006500ZS	3.78	4.62	3.59	2.31	1.96	1.64	0.37	0.14	0.34	2.99	3.65	3.27	1.75	1.43	1.03	4.23	4.53	3.92	3.92	2.76	2.25	1.86	1.87	2.11	3.58	3.94	4.22	3.04	2.91	2.34
Bnascaffold0025G0006600ZS	0.00	0.00	0.00	0.00	0.00	0.00	0.00	0.00	0.00	0.21	0.07	0.18	0.05	0.00	0.00	0.10	0.00	0.07	0.10	0.00	0.00	0.15	0.19	0.08	0.21	0.00	0.00	0.05	0.16	0.00
Bnascaffold0025G0006700ZS	12.08	9.68	10.16	4.43	4.66	4.07	0.94	1.38	0.82	9.02	7.64	9.91	3.30	6.06	3.31	9.49	9.73	9.08	9.60	9.42	10.70	6.22	8.04	7.16	9.94	9.79	10.74	9.56	11.55	8.18
Bnascaffold0025G0006800ZS	0.00	0.00	0.00	0.00	0.33	0.00	0.00	0.00	0.00	0.00	0.00	0.00	0.00	0.23	0.88	0.00	0.00	0.00	0.00	0.00	0.35	0.08	0.34	0.00	0.00	0.00	0.35	0.00	0.20	0.00
Bnascaffold0025G0006900ZS	0.00	0.00	0.00	0.06	0.00	0.00	0.00	0.00	0.00	0.00	0.00	0.00	0.00	0.00	0.00	0.07	0.00	0.00	0.00	0.00	0.00	0.03	0.00	0.00	0.00	0.00	0.00	0.00	0.00	0.00
Bnascaffold0025G0007000ZS	0.35	0.08	0.03	0.00	0.05	0.04	0.02	0.00	0.00	0.03	0.14	0.13	0.03	0.03	0.00	0.08	0.25	0.17	0.03	0.02	0.03	0.00	0.03	0.02	0.11	0.00	0.11	0.09	0.06	0.00
Bnascaffold0025G0007100ZS	0.20	0.55	0.00	0.17	0.00	0.15	0.00	0.00	0.00	0.00	0.00	0.00	0.00	0.00	0.00	0.60	0.62	0.57	0.00	0.00	0.00	0.00	0.00	0.00	0.00	0.41	0.20	0.09	0.00	0.00
Bnascaffold0025G0007200ZS	0.00	0.00	0.04	0.03	0.00	0.00	0.00	0.00	0.00	0.00	0.00	0.00	0.00	0.00	0.00	0.00	0.03	0.04	0.03	0.02	0.00	0.00	0.00	0.00	0.00	0.00	0.00	0.00	0.00	0.00
Bnascaffold0025G0007300ZS	0.09	0.06	0.04	0.00	0.00	0.00	0.00	0.00	0.00	0.00	0.05	0.00	0.00	0.00	0.00	0.16	0.06	0.02	0.00	0.00	0.00	0.00	0.00	0.00	0.03	0.00	0.00	0.00	0.00	0.00
Bnascaffold0025G0007800ZS	0.00	0.00	0.00	0.00	0.00	0.00	0.00	0.00	0.13	0.00	0.00	0.00	0.00	0.00	0.00	0.00	0.00	0.00	0.00	0.00	0.00	0.00	0.00	0.00	0.00	0.00	0.00	0.00	0.00	0.00
Bnascaffold0025G0008100ZS	0.00	0.00	0.00	0.00	0.00	0.00	0.00	0.00	0.00	0.00	0.00	0.00	0.00	0.00	0.00	0.00	0.00	0.00	0.00	0.00	0.06	0.00	0.00	0.00	0.00	0.00	0.00	0.00	0.00	0.00
Bnascaffold0025G0008200ZS	0.00	0.00	0.00	0.00	0.00	0.00	0.00	0.00	0.00	0.00	0.00	0.00	0.00	0.02	0.00	0.00	0.00	0.00	0.00	0.02	0.00	0.00	0.00	0.00	0.00	0.00	0.00	0.00	0.00	0.00
Bnascaffold0025G0008500ZS	0.13	0.36	0.08	4.70	0.18	0.10	0.09	0.23	0.24	7.49	0.24	0.12	0.13	0.08	0.08	1.52	1.96	1.26	0.59	0.87	0.82	0.90	1.25	0.77	0.82	0.88	0.71	1.05	0.39	1.85
Bnascaffold0025G0008600ZS	0.00	0.00	0.07	0.00	0.00	0.00	0.08	0.00	0.00	0.00	0.00	0.00	0.03	0.00	0.00	0.00	0.00	0.00	0.00	0.04	0.00	0.05	0.00	0.05	0.00	0.00	0.00	0.00	0.00	0.00
Bnascaffold0025G0008700ZS	0.00	0.00	0.00	0.20	0.00	0.09	0.00	0.06	0.00	0.00	0.00	0.00	0.12	1.29	0.00	0.00	0.25	0.00	1.08	1.13	5.76	0.43	3.64	1.20	0.00	0.00	0.00	2.03	2.74	1.75
Bnascaffold0025G0008800ZS	0.00	0.00	0.00	0.26	0.00	0.11	0.10	0.00	0.00	0.00	0.11	0.00	0.16	0.20	0.00	1.24	1.12	0.66	5.10	2.53	2.83	2.29	4.26	2.85	2.08	1.91	1.52	4.59	6.08	9.35
Bnascaffold0025G0008900ZS	0.17	0.00	0.00	0.00	0.00	0.00	0.00	0.00	0.00	0.00	0.13	0.00	0.18	0.00	0.00	0.00	0.36	0.63	0.53	0.55	0.85	0.45	0.17	0.15	0.18	0.18	0.69	0.91	1.44	1.47
Bnascaffold0025G0009000ZS	0.53	0.29	0.00	0.36	0.19	0.55	0.14	0.10	0.08	0.46	0.93	0.69	0.54	0.75	0.66	0.54	0.77	0.76	1.17	0.81	0.82	0.41	0.20	0.54	1.22	0.55	0.53	1.36	0.64	1.45
Bnascaffold0025G0009100ZS	0.00	0.00	0.00	0.34	0.07	0.23	0.16	0.43	0.52	0.00	0.06	0.15	0.24	0.36	0.20	0.08	0.17	0.06	1.12	1.21	1.23	1.39	1.52	1.34	0.17	0.16	0.00	1.96	2.27	1.25
Bnascaffold0025G0009200ZS	0.00	0.00	0.00	0.00	0.00	0.00	0.00	0.00	0.00	0.00	0.00	0.00	0.00	0.00	0.00	0.10	0.23	0.09	0.13	0.30	0.22	0.19	0.09	0.13	0.07	0.03	0.13	0.14	0.07	0.13
Bnascaffold0025G0009300ZS	0.00	0.00	0.00	0.00	0.00	0.10	0.09	0.03	0.00	0.00	0.00	0.00	0.07	0.00	0.00	0.00	0.07	0.00	0.00	0.04	0.00	0.03	0.06	0.06	0.00	0.00	0.00	0.03	0.04	0.07
Bnascaffold0025G0009400ZS	0.08	0.00	0.00	0.00	0.00	0.00	0.00	0.04	0.00	0.00	0.00	0.00	0.04	0.00	0.00	0.00	0.00	0.06	0.00	0.05	0.00	0.02	0.00	0.07	0.00	0.00	0.00	0.00	0.04	0.00
Bnascaffold0025G0009900ZS	0.00	0.00	0.00	0.00	0.00	0.00	0.41	0.00	0.00	0.08	0.06	0.00	0.04	0.00	0.14	0.00	0.08	0.00	0.00	0.10	0.00	0.00	0.00	0.00	0.00	0.00	0.08	0.07	0.00	0.00
Bnascaffold0025G0010000ZS	0.00	0.00	0.00	0.00	0.00	0.00	0.00	0.00	0.00	0.00	0.00	0.00	0.00	0.00	0.00	0.00	0.15	0.00	0.00	0.00	0.00	0.03	0.00	0.00	0.15	0.00	0.00	0.00	0.00	0.00
Bnascaffold0025G0010100ZS	0.00	0.00	0.00	0.00	0.00	0.05	0.00	0.00	0.00	0.00	0.00	0.00	0.03	0.00	0.04	0.00	0.00	0.00	0.00	0.00	0.00	0.01	0.06	0.05	0.00	0.00	0.00	0.00	0.00	0.00
Bnascaffold0025G0010300ZS	0.00	0.00	0.00	0.00	0.00	0.00	0.09	0.13	0.09	0.00	0.00	0.00	0.07	0.00	0.00	0.00	0.00	0.00	0.00	0.00	0.00	0.03	0.00	0.00	0.00	0.00	0.00	0.00	0.00	0.00
Bnascaffold0025G0010400ZS	0.00	0.00	0.00	0.00	0.00	0.00	0.00	0.00	0.00	0.00	0.00	0.00	0.03	0.00	0.06	0.00	0.00	0.04	0.00	0.00	0.05	0.02	0.00	0.00	0.00	0.00	0.00	0.00	0.06	0.11
Bnascaffold0025G0010600ZS	3.96	3.05	2.59	4.82	2.46	1.43	0.28	0.31	0.15	3.78	1.76	2.34	2.92	6.46	5.04	2.98	3.82	2.03	4.38	4.42	1.58	1.05	1.11	1.06	2.52	4.35	1.71	2.59	3.47	2.04
Bnascaffold0025G0010700ZS	2.59	1.63	0.39	0.25	0.17	0.24	0.00	0.07	0.03	0.39	2.00	0.34	0.26	0.24	0.20	1.12	0.69	1.87	1.48	1.35	1.53	0.19	0.32	0.34	0.73	1.22	0.80	1.08	0.91	1.00
Bnascaffold0025G0010800ZS	0.00	0.00	0.00	0.00	0.00	0.00	0.00	0.00	0.00	0.00	0.00	0.00	0.00	0.00	0.00	0.00	0.00	0.09	0.00	0.00	0.00	0.00	0.00	0.00	0.00	0.00	0.00	0.00	0.00	0.00
Bnascaffold0025G0011000ZS	0.00	0.18	0.00	0.00	0.00	0.00	0.00	0.00	0.00	0.00	0.00	0.00	0.00	0.00	0.00	0.00	0.00	0.00	0.00	0.00	0.00	0.00	0.00	0.00	0.00	0.00	0.00	0.00	0.00	0.00
Bnascaffold0025G0011200ZS	0.00	0.00	0.00	0.00	0.00	0.00	0.00	0.00	0.00	0.00	0.00	0.00	0.00	0.00	0.00	0.00	0.00	0.00	0.00	0.00	0.00	0.00	0.00	0.00	0.46	0.00	0.00	0.00	0.00	0.00
Bnascaffold0025G0011300ZS	3.34	3.80	3.65	2.46	3.32	3.26	0.47	0.99	0.36	5.56	6.54	7.05	2.48	2.77	1.49	6.01	6.21	5.72	4.96	5.73	6.78	3.92	9.14	4.45	7.23	5.78	6.41	5.78	6.03	4.33
Bnascaffold0025G0011400ZS	13.13	13.79	15.18	5.48	7.80	6.14	1.77	1.51	1.46	13.25	11.14	11.05	5.66	6.84	4.82	11.71	13.27	15.21	11.45	12.96	11.98	8.69	7.54	10.48	12.04	10.51	12.73	12.89	13.19	9.47
Bnascaffold0025G0011500ZS	15.57	29.15	21.39	6.36	7.33	5.05	1.34	1.13	0.62	7.04	15.14	10.32	5.37	4.57	4.06	14.74	12.14	12.44	14.34	12.09	9.13	8.28	4.09	4.09	11.29	10.04	11.56	8.94	11.91	11.38
Bnascaffold0025G0011600ZS	29.15	34.62	34.25	12.73	14.58	11.33	2.57	2.91	2.90	27.20	26.15	24.96	11.06	15.49	9.43	30.80	28.54	31.14	23.66	24.77	23.14	14.16	16.38	16.18	27.22	26.23	28.39	27.54	27.19	20.49
Bnascaffold0025G0011700ZS	12.79	13.38	12.57	7.22	9.92	5.71	1.85	1.91	1.08	12.95	13.65	13.06	6.75	9.26	6.04	15.17	14.15	16.93	17.75	16.92	14.45	10.19	12.26	10.30	17.31	17.35	17.02	18.53	16.22	12.28
Bnascaffold0025G0011800ZS	1.77	0.66	0.42	1.53	3.93	1.84	0.00	0.35	0.00	1.91	2.07	1.65	2.36	1.14	1.10	1.44	0.00	0.51	7.17	6.54	4.15	3.96	2.73	3.91	1.11	3.32	0.71	1.52	3.53	1.50
Bnascaffold0025G0011900ZS	12.75	15.30	14.72	9.22	12.94	8.13	2.25	2.55	2.22	20.68	18.17	17.36	6.97	11.99	4.67	26.03	21.89	27.05	17.83	20.49	22.88	13.55	16.43	14.24	21.82	21.39	22.92	20.48	20.49	11.58
Bnascaffold0025G0012000ZS	12.19	15.05	12.50	5.92	8.04	6.03	1.55	1.93	1.52	11.87	12.06	14.62	6.65	8.43	6.72	13.29	11.48	14.48	13.19	12.26	12.58	8.48	8.71	11.88	13.46	12.71	13.50	13.36	14.52	15.16
Bnascaffold0025G0012200ZS	4.61	4.58	3.25	1.75	3.96	2.04	0.71	0.72	0.53	4.46	4.80	3.70	2.61	3.08	1.26	4.54	5.58	6.06	5.98	5.16	6.09	2.80	4.45	4.12	6.54	4.72	6.20	4.68	5.73	4.11
Bnascaffold0025G0012300ZS	9.33	8.74	8.50	3.30	3.70	2.38	0.48	0.35	0.84	6.53	6.44	6.40	2.87	4.47	2.44	7.80	6.41	9.22	5.31	5.27	5.73	3.00	3.60	4.30	9.51	7.78	6.82	5.82	8.07	4.14
Bnascaffold0025G0012400ZS	7.12	7.52	6.32	3.37	4.32	3.41	0.73	1.03	0.78	7.11	8.46	6.29	3.69	4.79	2.77	6.56	7.44	8.16	8.06	8.10	7.85	5.99	6.93	5.20	7.39	8.22	8.77	9.22	9.28	7.45
Bnascaffold0025G0012500ZS	13.27	16.59	12.95	5.02	4.94	3.84	1.50	1.24	0.87	14.65	11.14	13.53	5.34	6.43	4.37	11.57	14.08	13.34	11.95	9.64	10.81	5.98	6.04	6.58	10.64	11.92	14.42	10.89	11.08	13.16
Bnascaffold0025G0012600ZS	0.35	0.00	0.42	0.00	0.98	0.00	0.00	0.18	0.00	0.00	0.00	0.00	0.00	0.00	0.00	0.00	0.00	0.00	0.00	0.23	0.00	0.30	0.00	0.30	0.00	0.00	0.00	0.00	0.20	0.00
Bnascaffold0025G0012700ZS	11.80	12.71	17.89	7.68	13.21	8.45	1.28	1.23	2.23	16.23	14.41	13.62	6.58	11.00	6.00	14.28	15.55	18.26	14.91	17.55	13.53	9.62	10.54	12.63	17.44	14.59	18.14	18.19	14.28	12.64
Bnascaffold0025G0012800ZS	0.00	0.00	0.00	0.00	0.00	0.26	0.00	0.00	0.00	0.00	0.26	0.00	0.18	0.23	0.00	0.00	0.00	0.00	0.36	0.23	0.00	0.15	0.68	0.00	0.00	0.00	0.35	0.34	0.00	0.37
Bnascaffold0025G0012900ZS	21.38	21.77	18.67	8.19	16.16	5.36	1.88	1.73	2.02	18.33	18.52	17.55	8.83	11.33	6.12	19.07	17.55	17.59	16.20	20.78	23.87	11.25	11.31	16.10	18.15	18.22	19.91	19.33	20.02	18.39
Bnascaffold0025G0013000ZS	0.00	0.00	0.00	0.00	0.33	0.26	0.00	0.18	0.00	0.00	0.00	0.00	0.00	0.00	0.00	0.00	0.00	0.00	0.00	0.68	0.35	0.08	0.00	0.30	0.37	0.00	0.00	0.17	0.00	0.00
Bnascaffold0025G0013100ZS	12.34	11.93	11.49	5.56	6.43	4.91	1.59	1.60	1.27	12.31	12.29	9.99	5.84	7.29	4.01	12.51	11.64	12.14	12.06	12.80	12.40	7.96	7.63	8.93	12.22	11.87	11.95	12.55	13.28	9.10
Bnascaffold0025G0013200ZS	24.96	23.98	22.52	9.02	9.05	6.73	1.60	3.41	1.54	18.25	16.25	18.45	8.16	10.84	6.97	20.56	20.81	18.32	17.18	18.04	16.02	10.41	10.93	10.81	19.00	17.77	18.93	16.73	18.83	16.13
Bnascaffold0025G0013300ZS	13.26	15.56	14.75	7.90	14.24	7.59	2.58	2.28	1.33	18.13	22.44	22.23	7.20	10.04	6.08	38.43	19.45	27.89	18.53	20.50	20.41	16.74	18.37	12.82	27.52	23.84	16.40	26.46	21.36	16.12
Bnascaffold0025G0013400ZS	19.21	18.06	17.95	9.09	10.93	7.94	2.59	2.51	2.28	18.33	18.27	16.57	8.07	11.22	7.86	20.49	19.09	21.85	22.36	18.56	17.07	11.04	13.49	13.44	21.53	19.03	21.39	20.91	19.01	14.43
Bnascaffold0025G0013500ZS	0.00	0.00	0.00	0.31	0.00	0.00	0.00	0.00	0.00	0.38	0.26	0.00	0.00	0.00	0.00	0.00	0.37	0.25	0.00	0.23	0.00	0.08	0.34	0.60	0.00	0.00	0.00	0.00	0.39	0.37
Bnascaffold0025G0013600ZS	2.56	1.22	2.28	1.55	1.53	1.54	0.28	0.34	0.30	3.36	2.68	2.84	0.99	1.65	0.90	4.16	2.60	2.88	3.29	3.65	3.78	2.43	2.73	2.64	5.58	2.81	3.16	3.70	3.36	2.05
Bnascaffold0025G0013700ZS	29.55	28.49	28.34	12.19	14.78	10.15	2.30	2.71	1.69	25.00	24.25	24.03	10.54	14.35	7.62	22.87	26.61	27.45	24.60	23.96	20.67	13.16	15.84	17.06	26.05	27.46	27.03	23.91	27.34	21.15
Bnascaffold0025G0013800ZS	9.91	8.91	9.50	5.44	6.30	4.45	0.91	1.80	0.68	11.61	10.43	9.94	4.50	6.46	4.44	10.11	10.90	11.97	12.44	14.21	9.98	7.48	7.07	7.72	11.59	10.76	12.24	11.75	10.00	8.95
Bnascaffold0025G0013900ZS	16.62	14.99	17.99	8.96	13.11	7.48	3.51	1.90	1.00	20.44	28.80	23.65	6.81	13.09	5.51	39.52	24.08	25.91	24.86	26.82	24.88	18.02	19.69	17.61	31.20	25.75	23.54	27.05	24.31	15.64
Bnascaffold0025G0014000ZS	15.59	17.35	16.73	8.02	9.61	6.34	1.46	1.40	1.13	15.25	13.97	15.33	6.66	9.34	5.18	14.55	13.74	15.39	14.06	13.86	12.40	7.72	10.52	9.71	14.33	15.87	16.71	13.91	14.34	10.83
Bnascaffold0025G0014100ZS	5.12	6.40	3.42	2.89	4.32	3.81	0.30	0.55	1.62	7.94	6.36	11.03	2.63	5.46	1.94	7.95	6.75	7.86	8.35	9.23	9.14	4.93	3.86	5.11	10.28	8.59	7.32	7.03	6.29	5.65
Bnascaffold0025G0014200ZS	0.71	0.00	0.00	0.31	0.00	0.26	0.00	0.18	0.00	0.00	0.26	0.00	0.18	0.46	0.00	0.00	0.00	0.00	1.08	0.23	0.00	0.23	0.00	0.30	0.00	0.37	0.00	0.17	0.00	0.37
Bnascaffold0025G0014300ZS	0.00	0.00	0.42	0.00	0.65	0.00	0.00	0.00	0.00	0.00	0.00	0.00	0.18	0.23	0.00	0.00	0.00	0.00	0.36	0.00	0.69	0.08	0.00	0.30	0.00	0.00	0.00	0.00	0.00	0.00
Bnascaffold0025G0014400ZS	11.91	12.26	12.31	5.18	6.99	5.55	1.00	1.43	1.46	10.90	9.80	10.81	4.15	8.81	3.41	12.42	9.00	11.64	12.33	10.03	10.28	6.05	7.12	8.05	12.13	9.70	11.17	12.93	11.79	8.18
Bnascaffold0025G0014500ZS	0.00	0.00	0.00	0.00	0.00	0.00	0.00	0.00	0.00	0.00	0.00	0.00	0.00	0.00	0.22	0.36	0.00	0.00	0.00	0.00	0.00	0.00	0.00	0.00	0.74	0.00	0.00	0.17	0.20	0.00
Bnascaffold0025G0014600ZS	9.56	11.85	8.21	4.51	6.59	5.04	1.24	0.99	1.52	15.41	10.12	11.21	4.50	7.24	3.63	11.09	9.36	10.45	13.21	11.58	9.77	6.78	7.46	7.75	13.78	11.60	12.30	9.89	12.37	9.47
Bnascaffold0025G0014700ZS	19.85	23.62	20.16	9.98	10.97	8.22	1.71	2.40	2.07	17.95	20.26	18.03	9.65	10.51	6.51	20.82	20.01	20.44	21.78	20.06	18.93	12.93	12.35	12.96	20.99	22.34	21.11	18.41	22.06	15.64
Bnascaffold0025G0014800ZS	0.00	0.00	0.00	0.31	0.33	0.26	0.00	0.00	0.00	0.00	0.00	0.00	0.18	0.23	0.00	0.00	0.00	0.76	0.00	0.68	0.35	0.68	0.00	0.30	1.49	0.00	0.00	0.00	0.39	0.00
Bnascaffold0025G0014900ZS	20.43	16.69	16.37	9.88	13.68	10.08	2.27	3.11	2.11	22.91	28.13	24.65	10.01	16.73	6.37	33.30	25.03	29.53	27.80	22.93	22.79	17.47	22.78	15.93	32.48	29.25	28.70	22.60	26.84	21.12
Bnascaffold0025G0015000ZS	13.82	15.24	15.29	6.69	9.08	7.43	1.41	1.60	1.14	13.63	13.75	13.24	5.75	8.81	5.69	16.77	15.18	13.71	15.41	15.40	15.80	11.08	11.31	11.52	15.78	14.50	15.50	15.38	17.66	12.96
Bnascaffold0025G0015100ZS	0.00	0.33	0.42	0.00	0.33	0.00	0.24	0.00	0.00	0.38	0.00	0.00	0.18	0.23	0.22	0.00	0.00	0.00	0.36	0.68	0.35	0.68	0.00	0.60	0.00	0.00	0.00	0.34	0.39	0.00
Bnascaffold0025G0015200ZS	27.03	27.94	25.29	9.62	13.75	8.84	1.79	2.66	2.44	20.80	20.83	22.13	9.38	12.29	7.26	23.12	20.80	24.10	19.81	20.79	19.24	11.81	12.78	14.54	22.02	22.68	24.36	22.89	25.23	17.97
Bnascaffold0025G0015300ZS	9.26	8.29	9.27	4.68	5.71	4.55	1.28	1.27	1.18	9.72	8.45	9.41	4.47	6.01	4.22	11.72	9.85	10.37	11.52	11.87	10.32	7.87	7.78	8.00	10.91	11.01	11.11	11.19	11.12	8.93
Bnascaffold0025G0015500ZS	5.66	7.35	4.34	1.96	1.83	1.26	0.19	0.28	0.21	1.84	2.07	3.44	1.16	1.64	0.53	6.65	3.85	5.10	3.73	2.71	3.04	2.31	1.64	2.16	6.83	1.77	5.08	2.03	3.76	2.99
Bnascaffold0025G0015600ZS	17.12	18.39	19.14	5.78	8.81	6.31	1.57	1.76	1.17	13.98	13.05	13.95	6.87	9.68	5.90	18.91	15.41	16.08	14.21	14.85	12.89	7.69	8.50	8.91	14.65	15.56	15.96	14.28	15.75	11.09
Bnascaffold0025G0015700ZS	12.22	10.64	13.54	8.76	11.30	7.09	1.82	2.15	1.08	16.27	20.95	21.17	6.50	11.64	5.39	20.99	21.66	21.57	17.96	18.52	16.74	13.10	14.51	16.45	24.55	21.28	16.48	17.81	20.21	14.34
Bnascaffold0025G0015900ZS	0.97	0.20	0.64	0.37	0.50	0.88	0.36	0.27	0.39	0.23	0.63	0.70	0.99	0.35	0.34	0.44	0.79	1.01	0.11	0.21	0.42	0.42	0.21	0.27	1.36	0.67	0.00	0.21	0.83	0.80
Bnascaffold0025G0016000ZS	0.09	0.00	0.10	0.11	1.82	0.41	0.06	0.62	0.16	0.74	0.06	0.36	0.18	0.11	0.03	0.17	0.00	0.09	0.09	0.03	0.71	0.59	0.12	0.04	0.04	0.00	0.09	0.08	0.09	0.05
Bnascaffold0025G0016200ZS	0.05	0.00	0.00	0.00	0.00	0.04	0.00	0.00	0.00	0.00	0.00	0.00	0.00	0.00	0.00	0.00	0.00	0.04	0.00	0.00	0.00	0.01	0.00	0.00	0.00	0.00	0.00	0.02	0.00	0.05
Bnascaffold0025G0016300ZS	0.05	0.00	0.00	0.00	0.00	0.00	0.00	0.00	0.00	0.00	0.00	0.00	0.00	0.00	0.00	0.00	0.00	0.00	0.00	0.00	0.00	0.00	0.00	0.00	0.00	0.00	0.00	0.00	0.00	0.00
Bnascaffold0025G0016800ZS	0.05	0.00	0.00	0.08	0.00	0.00	0.03	0.00	0.03	0.05	0.07	0.13	0.14	0.00	0.09	0.09	0.05	0.07	0.05	0.29	0.00	0.01	0.00	0.08	0.15	0.14	0.09	0.02	0.05	0.10
Bnascaffold0025G0017000ZS	0.00	0.00	0.00	0.00	0.00	0.00	0.00	0.00	0.00	0.00	0.00	0.00	0.00	0.00	0.00	0.08	0.00	0.00	0.00	0.00	0.00	0.00	0.00	0.00	0.17	0.00	0.00	0.00	0.00	0.00
Bnascaffold0025G0017200ZS	0.60	0.97	0.35	1.95	2.08	0.78	5.08	4.18	2.62	0.81	0.22	0.84	1.46	0.58	1.22	4.29	4.08	4.43	7.76	8.61	5.72	11.17	11.00	13.52	3.78	3.13	4.19	7.61	7.98	7.30
Bnascaffold0025G0017400ZS	3.45	3.10	2.28	2.08	1.60	5.67	0.42	0.55	0.46	2.37	3.03	2.74	1.40	1.92	1.08	3.15	3.83	4.03	2.97	3.37	2.76	1.85	1.92	1.87	4.77	3.54	3.28	3.00	2.95	2.71
Bnascaffold0025G0017600ZS	0.00	0.00	0.00	0.00	0.00	0.00	0.00	0.00	0.00	0.00	0.00	0.00	0.00	0.00	0.00	0.00	0.00	0.00	0.00	0.00	0.00	0.00	0.00	0.00	0.00	0.00	0.00	0.08	0.00	0.00
Bnascaffold0025G0017800ZS	0.00	0.00	0.00	0.00	0.00	0.00	0.00	0.00	0.00	0.09	0.00	0.00	0.00	0.00	0.05	0.17	0.00	0.00	0.08	0.05	0.00	0.02	0.00	0.00	0.26	0.09	0.00	0.04	0.00	0.00
Bnascaffold0025G0018200ZS	0.00	0.00	0.00	0.00	0.00	0.00	0.00	0.00	0.00	0.00	0.00	0.00	0.00	0.00	0.00	0.00	0.00	0.00	0.00	0.00	0.00	0.01	0.00	0.00	0.00	0.25	0.00	0.05	0.00	0.00
Bnascaffold0025G0018300ZS	0.00	0.00	0.11	0.00	0.00	0.00	0.03	0.05	0.00	0.00	0.00	0.09	0.00	0.00	0.00	0.00	0.00	0.00	0.00	0.00	0.09	0.02	0.00	0.00	0.00	0.00	0.10	0.02	0.00	0.00
Bnascaffold0025G0018400ZS	0.00	0.00	0.00	0.00	0.00	0.00	0.00	0.33	0.00	0.00	0.00	0.00	0.00	0.00	0.00	0.00	0.00	0.00	0.00	0.00	0.00	0.05	0.00	0.00	0.00	0.00	0.00	0.00	0.00	0.00
Bnascaffold0025G0018800ZS	0.00	0.00	0.00	0.05	0.00	0.00	0.04	0.00	0.00	0.00	0.00	0.00	0.00	0.00	0.00	0.00	0.00	0.00	0.00	0.00	0.00	0.01	0.00	0.00	0.00	0.00	0.00	0.00	0.00	0.00
Bnascaffold0025G0019000ZS	0.16	0.06	0.00	0.16	0.32	0.12	0.07	0.10	0.09	0.09	0.07	0.08	0.10	0.14	0.06	0.11	0.03	0.04	0.19	0.15	0.08	0.17	0.29	0.17	0.07	0.09	0.04	0.12	0.11	0.07
Bnascaffold0025G0019100ZS	0.00	0.00	0.00	0.00	0.00	0.00	0.00	0.00	0.00	0.00	0.00	0.00	0.00	0.03	0.00	0.00	0.00	0.00	0.00	0.00	0.00	0.00	0.00	0.00	0.00	0.00	0.00	0.00	0.00	0.00
Bnascaffold0025G0019300ZS	0.00	0.00	0.00	0.00	0.00	0.00	0.00	0.00	0.00	0.04	0.00	0.00	0.00	0.00	0.00	0.00	0.00	0.00	0.00	0.00	0.00	0.00	0.00	0.00	0.04	0.00	0.00	0.00	0.00	0.00
Bnascaffold0025G0019500ZS	1.56	2.69	3.68	1.35	1.65	2.65	1.96	1.88	3.08	2.17	2.12	1.66	1.14	0.57	1.11	1.36	0.70	1.28	0.23	0.28	0.00	0.77	1.07	0.95	0.23	0.70	0.89	0.11	0.62	0.47
Bnascaffold0025G0019900ZS	0.00	0.00	0.00	0.00	0.00	0.00	0.00	0.00	0.00	0.00	0.00	0.00	0.00	0.00	0.13	0.00	0.00	0.00	0.00	0.00	0.00	0.00	0.00	0.00	0.00	0.00	0.00	0.00	0.00	0.00
Bnascaffold0025G0020000ZS	0.00	0.00	0.00	0.07	0.00	0.00	0.00	0.25	0.30	0.00	0.00	0.00	0.00	0.00	0.00	0.00	0.00	0.00	0.00	0.00	0.00	0.11	0.16	0.43	0.00	0.00	0.00	0.00	0.00	0.00
Bnascaffold0025G0020200ZS	0.51	0.63	1.81	0.44	0.63	0.38	1.04	1.28	1.49	0.74	1.63	1.12	0.00	0.11	0.00	0.87	0.36	1.48	0.52	0.54	1.17	0.70	6.75	0.73	1.08	0.89	0.68	0.16	0.19	0.00
Bnascaffold0025G0020400ZS	0.02	0.04	0.03	0.02	0.00	0.02	0.02	0.01	0.07	0.05	0.02	0.04	0.01	0.01	0.01	0.02	0.00	0.00	0.05	0.03	0.00	0.02	0.04	0.04	0.02	0.09	0.00	0.02	0.01	0.02
Bnascaffold0025G0020600ZS	0.00	0.00	0.00	0.00	0.32	0.00	0.00	0.00	0.00	0.00	0.00	0.00	0.00	0.00	0.00	0.00	0.00	0.00	0.00	0.00	0.00	0.00	0.00	0.00	0.00	0.00	0.00	0.00	0.00	0.00
Bnascaffold0025G0020800ZS	0.00	0.00	0.00	0.00	0.00	0.00	0.00	0.00	0.00	0.00	0.00	0.00	0.00	0.00	0.00	0.00	0.00	0.00	0.00	0.00	0.00	0.02	0.00	0.07	0.00	0.00	0.00	0.00	0.00	0.00
Bnascaffold0025G0021000ZS	0.00	0.00	0.00	0.00	0.00	0.00	0.00	0.00	0.00	0.00	0.00	0.00	0.00	0.00	0.00	0.00	0.00	0.00	0.00	0.00	0.17	0.00	0.00	0.00	0.00	0.00	0.00	0.00	0.00	0.00
Bnascaffold0025G0021100ZS	0.00	0.00	0.00	0.00	0.00	0.00	0.18	0.15	0.03	0.00	0.00	0.00	0.00	0.00	0.00	0.00	0.00	0.00	0.00	0.00	0.00	0.01	0.00	0.00	0.00	0.00	0.00	0.00	0.00	0.00
Bnascaffold0025G0021200ZS	0.58	0.27	0.34	1.43	0.54	0.58	0.79	0.53	1.13	0.74	0.21	0.91	0.50	1.32	0.55	1.09	1.12	1.47	1.18	0.50	1.04	0.92	1.12	1.24	0.82	1.82	2.23	0.88	1.29	1.23
Bnascaffold0025G0021400ZS	0.00	0.00	0.00	0.00	0.00	0.00	0.00	0.00	0.00	0.00	0.00	0.00	0.00	0.00	0.00	0.00	0.00	0.00	0.00	0.00	0.00	0.00	0.00	0.00	0.00	0.00	0.00	0.00	0.03	0.00
Bnascaffold0025G0021500ZS	0.00	0.00	0.00	0.00	0.00	0.00	0.00	0.00	0.00	0.00	0.00	0.00	0.00	0.00	0.00	0.08	0.00	0.00	0.00	0.00	0.00	0.01	0.00	0.00	0.00	0.00	0.00	0.00	0.00	0.03
Bnascaffold0025G0021600ZS	0.00	0.00	0.00	0.00	0.00	0.00	0.00	0.00	0.00	0.00	0.00	0.00	0.00	0.00	0.00	0.00	0.00	0.00	0.00	0.00	0.00	0.00	0.00	0.05	0.00	0.00	0.00	0.00	0.00	0.00
Bnascaffold0025G0021700ZS	0.00	0.42	0.00	0.00	0.14	0.56	0.41	1.81	0.88	0.16	0.11	0.00	0.54	0.00	0.09	0.31	0.00	0.22	0.15	0.00	0.59	0.29	0.44	0.13	0.16	0.16	0.00	0.00	0.17	0.00
Bnascaffold0025G0022000ZS	0.00	0.00	0.00	0.00	0.00	0.00	0.00	0.06	0.35	0.00	0.00	0.00	0.00	0.00	0.07	0.00	0.00	0.00	0.00	0.00	0.00	0.03	0.00	0.00	0.00	0.00	0.00	0.00	0.00	0.00
Bnascaffold0025G0022100ZS	0.00	0.00	0.00	0.00	0.00	0.00	0.08	0.11	0.25	0.00	0.00	0.00	0.00	0.00	0.00	0.00	0.00	0.00	0.00	0.00	0.00	0.00	0.00	0.00	0.00	0.00	0.00	0.00	0.12	0.00
Bnascaffold0025G0022200ZS	1.11	1.03	0.60	0.59	0.08	0.25	0.46	0.38	0.25	0.74	1.44	0.24	0.09	0.22	0.05	0.96	0.89	0.74	0.35	0.54	0.67	0.22	0.08	0.51	0.72	1.34	1.36	0.25	0.24	0.18
Bnascaffold0025G0022300ZS	0.00	0.00	0.00	0.00	0.00	0.00	0.05	0.03	0.00	0.00	0.00	0.00	0.00	0.00	0.00	0.00	0.00	0.00	0.00	0.00	0.00	0.00	0.00	0.00	0.00	0.00	0.00	0.00	0.00	0.00
Bnascaffold0025G0022400ZS	0.00	0.07	0.00	0.06	0.07	0.11	0.40	0.00	0.00	0.47	0.21	0.14	0.00	0.05	0.27	0.00	0.00	0.00	0.15	0.09	0.07	0.11	0.07	0.00	0.15	0.76	0.00	0.07	0.04	0.15
Bnascaffold0025G0022600ZS	0.00	0.00	0.00	0.00	0.00	0.00	0.00	0.00	0.00	0.00	0.00	0.00	0.00	0.00	0.00	0.00	0.00	0.00	0.00	0.00	0.00	0.00	0.00	0.00	0.00	0.00	0.06	0.03	0.00	0.00
Bnascaffold0025G0023000ZS	0.00	0.00	0.00	0.00	0.00	0.00	0.00	0.00	0.00	0.00	0.00	0.00	0.00	0.00	0.00	0.00	0.00	0.00	0.00	0.00	0.00	0.01	0.00	0.00	0.00	0.00	0.00	0.00	0.00	0.00
Bnascaffold0025G0023300ZS	0.00	0.00	0.00	0.10	0.06	0.13	0.04	0.03	0.00	0.00	0.00	0.00	0.06	0.15	0.19	0.00	0.00	0.00	0.00	0.00	0.00	0.03	0.06	0.05	0.00	0.00	0.00	0.00	0.03	0.00
Bnascaffold0025G0023700ZS	1.24	1.96	1.83	0.59	0.17	0.55	0.13	0.12	0.18	1.61	1.73	0.99	0.51	0.92	0.39	1.52	0.91	1.07	0.31	0.63	0.55	0.23	0.54	0.21	1.37	1.17	1.73	0.42	0.34	0.46
Bnascaffold0025G0023800ZS	0.00	0.00	0.00	0.00	0.00	0.00	0.00	0.05	0.00	0.00	0.00	0.00	0.00	0.00	0.06	0.00	0.00	0.00	0.00	0.00	0.00	0.00	0.00	0.00	0.00	0.10	0.00	0.00	0.00	0.00
Bnascaffold0025G0023900ZS	2.26	1.62	1.29	3.34	1.55	3.93	7.64	9.21	9.11	1.25	2.27	2.17	2.98	3.12	4.26	0.13	0.00	0.00	0.13	0.00	0.13	0.15	0.06	0.00	0.14	0.00	0.13	0.19	0.11	0.00
Bnascaffold0025G0024200ZS	6.13	11.80	5.87	4.35	3.22	10.98	8.17	7.77	8.65	5.03	5.48	6.52	2.32	4.75	3.70	5.86	6.89	5.86	3.20	4.90	4.60	3.97	4.23	4.17	4.88	4.58	5.21	4.60	3.72	3.41
Bnascaffold0025G0024300ZS	0.00	0.09	0.00	0.34	0.46	0.89	0.34	0.15	0.29	0.00	0.07	0.56	1.02	1.22	0.75	0.10	0.00	0.00	0.40	0.95	0.49	0.26	0.19	0.42	0.52	0.83	0.30	0.43	0.66	0.74
Bnascaffold0025G0024400ZS	0.04	0.44	0.38	0.00	0.11	0.03	0.32	0.02	0.09	0.00	0.18	0.04	0.72	0.00	0.02	0.04	0.00	0.00	0.00	0.00	0.04	0.00	0.00	0.00	0.08	0.00	0.00	0.00	0.00	0.00
Bnascaffold0025G0024500ZS	0.00	0.00	0.00	0.00	0.00	0.00	0.11	0.16	0.06	0.00	0.00	0.00	0.00	0.00	0.00	0.00	0.00	0.00	0.08	0.00	0.08	0.10	0.15	0.13	0.00	0.00	0.00	0.00	0.00	0.00
Bnascaffold0025G0024600ZS	0.00	0.00	0.00	0.00	0.00	0.00	0.00	0.00	0.00	0.00	0.00	0.00	0.00	0.00	0.00	0.00	0.00	0.00	0.00	0.00	0.15	0.00	0.00	0.00	0.00	0.00	0.00	0.00	0.00	0.00
Bnascaffold0025G0024700ZS	0.00	0.00	0.00	0.08	0.00	0.00	0.06	0.05	0.00	0.00	0.00	0.34	0.00	0.29	0.00	0.00	0.00	0.00	0.19	0.06	0.09	0.12	0.09	0.08	0.19	0.19	0.00	0.31	0.05	0.00
Bnascaffold0025G0024900ZS	0.12	0.00	0.05	0.30	0.18	0.23	0.34	3.70	0.50	0.29	0.03	0.11	0.04	0.07	0.19	0.04	0.16	0.11	0.78	0.83	2.63	1.11	1.11	1.56	0.68	0.20	0.92	0.66	0.45	0.65
Bnascaffold0025G0025000ZS	0.16	0.11	0.05	0.00	0.07	1.10	0.11	0.08	0.00	0.22	0.06	0.04	0.02	0.00	0.00	1.10	0.67	0.57	0.28	0.53	0.47	0.35	0.46	0.51	0.80	0.33	0.87	0.31	0.57	0.13
Bnascaffold0025G0025100ZS	0.00	0.27	0.17	0.00	0.07	0.00	0.30	0.00	0.00	0.00	0.05	0.00	0.04	0.00	0.00	2.19	0.62	0.96	0.90	1.08	0.65	1.61	2.00	1.70	1.63	1.62	1.10	0.39	0.57	0.94
Bnascaffold0025G0025300ZS	0.00	0.00	0.00	0.00	0.00	0.00	0.00	0.00	0.00	0.00	0.00	0.00	0.00	0.00	0.00	0.00	0.00	0.00	0.00	0.00	0.00	0.00	0.00	0.00	0.00	0.00	0.00	0.00	0.00	0.05
Bnascaffold0025G0025400ZS	0.00	0.00	0.00	0.00	0.00	0.00	0.00	0.00	0.00	0.00	0.00	0.00	0.00	0.04	0.04	0.66	0.25	0.34	0.24	0.64	0.69	0.87	0.68	0.25	0.31	0.43	0.23	1.01	0.71	0.81
Bnascaffold0025G0025500ZS	0.14	0.00	0.05	0.00	0.00	0.00	0.00	0.00	0.00	0.10	0.00	0.00	0.07	0.06	0.00	0.00	0.00	0.00	0.00	0.00	0.00	0.00	0.09	0.04	0.00	0.00	0.00	0.00	0.00	0.00
Bnascaffold0025G0025700ZS	0.00	0.00	0.07	0.05	0.00	0.00	0.04	0.03	0.00	1.84	0.00	0.06	0.03	0.00	0.00	0.06	0.00	0.05	0.19	0.00	0.00	0.01	0.00	0.00	0.07	0.00	0.00	0.06	0.00	0.13
Bnascaffold0025G0025800ZS	0.00	0.05	0.06	0.05	0.00	0.00	0.18	0.58	0.16	0.06	0.12	0.10	0.00	0.00	0.00	0.00	0.17	0.00	0.00	0.00	0.00	0.02	0.10	0.05	0.06	0.06	0.00	0.00	0.03	0.00
Bnascaffold0025G0025900ZS	0.00	0.00	0.00	0.00	0.00	0.00	0.00	0.00	0.00	0.00	0.00	0.00	0.00	0.00	0.00	0.17	1.23	0.00	0.00	0.00	0.00	0.00	0.00	0.14	0.00	0.00	0.00	0.00	0.00	0.00
Bnascaffold0025G0026000ZS	0.00	0.00	0.00	0.00	0.00	0.00	0.00	0.00	0.00	0.00	0.00	0.00	0.00	0.00	0.00	0.48	1.80	0.34	0.16	0.00	0.00	0.10	0.15	0.80	0.16	0.00	0.00	1.57	0.00	0.17
Bnascaffold0025G0026100ZS	0.00	0.00	0.00	0.00	0.00	0.00	0.00	0.00	0.22	0.00	0.00	0.00	0.00	0.00	0.00	0.00	0.00	0.00	0.00	0.00	0.00	0.00	0.00	0.00	0.00	0.00	0.00	0.00	0.00	0.00
Bnascaffold0025G0026900ZS	0.00	0.00	0.00	0.00	0.00	0.00	0.13	0.00	0.13	0.00	0.00	0.00	0.00	0.00	0.00	0.00	0.00	0.00	0.00	0.00	0.00	0.00	0.00	0.00	0.00	0.00	0.00	0.00	0.00	0.00
Bnascaffold0025G0027200ZS	7.72	8.54	13.06	2.89	2.50	2.10	0.74	0.64	0.56	5.70	5.14	6.31	2.81	3.45	2.09	14.64	5.38	6.72	5.08	5.78	4.97	3.35	3.35	3.33	5.13	4.76	8.01	6.22	6.16	4.36
Bnascaffold0025G0027400ZS	1.62	1.88	1.91	1.86	2.74	3.11	5.11	5.70	6.18	2.92	2.37	1.89	2.84	2.61	0.92	0.28	0.42	0.10	0.14	0.17	0.79	0.35	0.39	0.92	0.57	1.12	0.54	0.84	0.67	0.43
Bnascaffold0025G0027700ZS	0.06	0.00	0.00	0.00	0.05	0.04	0.00	0.06	0.00	0.00	0.08	0.05	0.03	0.07	0.04	0.00	0.12	0.04	0.00	0.04	0.00	0.00	0.05	0.00	0.06	0.06	0.06	0.05	0.03	0.00
Bnascaffold0025G0027800ZS	0.00	0.00	0.00	0.00	0.00	0.00	0.00	0.00	0.00	0.00	0.00	0.00	0.00	0.07	0.06	0.00	0.00	0.00	0.00	0.00	0.00	0.00	0.00	0.00	0.00	0.00	0.00	0.00	0.00	0.00
Bnascaffold0025G0027900ZS	0.00	0.00	0.00	0.00	0.00	0.00	0.00	0.00	0.00	0.00	0.00	0.00	0.00	0.00	0.00	0.00	0.00	0.00	0.08	0.00	0.00	0.00	0.00	0.00	0.00	0.00	0.00	0.02	0.00	0.00
Bnascaffold0025G0028000ZS	0.00	0.00	0.00	0.00	0.00	0.00	0.00	0.00	0.00	0.00	0.00	0.00	0.00	0.00	0.00	0.00	0.00	0.00	0.13	0.00	0.06	0.01	0.06	0.00	0.00	0.07	0.00	0.03	0.00	0.00
Bnascaffold0025G0028100ZS	0.00	0.00	0.00	0.00	0.00	0.19	0.00	0.17	0.12	0.09	0.00	0.00	0.04	0.27	0.00	0.09	0.09	0.12	0.43	0.11	0.41	0.20	0.00	0.65	0.36	0.44	0.00	0.16	0.38	0.45
Bnascaffold0025G0028200ZS	0.00	0.02	0.00	0.00	0.00	0.00	0.00	0.00	0.00	0.00	0.02	0.02	0.00	0.00	0.02	0.11	0.08	0.04	0.18	0.05	0.08	0.06	0.05	0.07	0.08	0.03	0.00	0.12	0.06	0.25
Bnascaffold0025G0028300ZS	0.00	0.00	0.00	0.00	0.00	0.00	0.00	0.08	0.00	0.00	0.00	0.00	0.00	0.00	0.00	0.00	0.00	0.00	0.00	0.00	0.00	0.00	0.00	0.00	0.00	0.00	0.00	0.00	0.00	0.00
Bnascaffold0025G0028700ZS	0.00	0.00	0.00	0.00	0.00	0.00	0.00	0.00	0.00	0.00	0.00	0.00	0.00	0.00	0.00	0.00	0.00	0.00	0.02	0.00	0.02	0.00	0.00	0.00	0.00	0.00	0.00	0.00	0.00	0.00
Bnascaffold0025G0028900ZS	0.00	0.00	0.00	0.00	0.00	0.00	0.00	0.00	0.00	0.00	0.00	0.00	0.00	0.00	0.00	0.00	0.00	0.06	0.00	0.00	0.00	0.00	0.00	0.00	0.00	0.00	0.00	0.00	0.00	0.00
Bnascaffold0025G0029000ZS	0.00	0.05	0.00	0.02	0.00	0.23	0.06	0.35	0.06	0.00	0.06	0.05	0.01	0.00	0.09	0.00	0.03	0.04	0.06	0.04	0.03	0.09	0.03	0.02	0.12	0.00	0.03	0.01	0.02	0.21
Bnascaffold0025G0029100ZS	0.00	0.00	0.00	0.00	0.00	0.00	0.07	0.00	0.00	0.00	0.00	0.00	0.00	0.00	0.00	0.00	0.00	0.00	0.00	0.00	0.00	0.00	0.00	0.00	0.00	0.00	0.00	0.00	0.00	0.00
Bnascaffold0025G0029300ZS	0.00	0.00	0.00	0.00	0.00	0.00	0.04	0.00	0.00	0.00	0.00	0.00	0.00	0.00	0.00	0.06	0.00	0.00	0.00	0.00	0.06	0.00	0.00	0.00	0.00	0.00	0.06	0.03	0.00	0.00
Bnascaffold0025G0029400ZS	0.00	0.00	0.00	0.00	0.00	0.00	0.00	0.00	0.26	0.00	0.00	0.00	0.00	0.00	0.00	0.00	0.00	0.00	0.00	0.00	0.00	0.08	0.00	0.00	0.00	0.00	0.00	0.00	0.00	0.00
Bnascaffold0025G0029700ZS	0.00	0.00	0.00	0.00	0.00	0.00	0.00	0.00	0.00	0.00	0.00	0.00	0.00	0.00	0.00	0.00	0.10	0.00	0.00	0.00	0.00	0.00	0.00	0.00	0.00	0.00	0.00	0.00	0.05	0.00
Bnascaffold0025G0029900ZS	0.00	0.00	0.00	0.00	0.00	0.00	0.00	0.00	0.00	0.00	0.00	0.00	0.00	0.00	0.00	0.00	0.00	0.00	0.17	0.00	0.25	0.28	0.08	0.29	0.00	0.00	0.00	0.04	0.05	0.00
Bnascaffold0025G0030000ZS	0.00	0.00	0.00	0.00	0.00	0.00	0.00	0.00	0.00	0.00	0.00	0.00	0.00	0.00	0.00	0.00	0.00	0.00	0.00	0.00	0.00	0.00	0.00	0.00	0.00	0.00	0.00	0.00	0.22	0.00
Bnascaffold0025G0030100ZS	0.00	0.00	0.00	0.00	0.00	0.00	0.06	0.00	0.00	0.00	0.00	0.00	0.00	0.06	0.00	0.00	0.00	0.00	0.00	0.06	0.00	0.00	0.00	0.00	0.00	0.00	0.00	0.00	0.00	0.00
Bnascaffold0025G0030300ZS	8.39	7.35	7.38	5.80	6.77	6.00	0.83	1.67	1.22	11.04	10.72	13.11	4.93	8.95	3.52	13.54	12.92	13.72	12.20	12.24	13.41	6.49	8.08	7.90	15.68	13.51	13.21	12.03	14.60	8.38
Bnascaffold0025G0030400ZS	0.57	0.00	0.67	0.24	0.52	0.42	0.19	0.14	0.21	0.31	0.21	0.53	0.58	0.18	0.35	0.29	0.00	0.00	0.57	0.90	0.28	0.49	1.91	0.24	0.30	0.59	0.56	0.81	0.16	0.60
Bnascaffold0025G0030700ZS	0.00	0.00	0.00	0.00	0.00	0.00	0.00	0.00	0.00	0.00	0.00	0.00	0.00	0.00	0.00	0.00	0.00	0.00	0.00	0.00	0.00	0.00	0.00	0.00	0.00	0.00	0.00	0.07	0.00	0.00
Bnascaffold0025G0031100ZS	0.00	0.00	0.00	0.00	0.00	0.00	0.00	0.00	0.00	0.00	0.00	0.00	0.00	0.00	0.00	0.00	0.00	0.00	0.00	0.00	0.00	0.00	0.00	0.00	0.00	0.00	0.00	0.00	0.02	0.04
Bnascaffold0025G0031200ZS	0.00	0.00	0.00	0.00	0.00	0.00	0.00	0.00	0.00	0.00	0.00	0.00	0.00	0.00	0.00	0.00	0.00	0.00	0.00	0.00	0.00	0.00	0.00	0.00	0.00	0.00	0.00	0.00	0.13	0.00
Bnascaffold0025G0031400ZS	0.00	0.04	0.00	0.00	0.00	0.00	0.03	0.02	0.00	0.00	0.00	0.00	0.02	0.00	0.00	0.00	0.00	0.00	0.00	0.00	0.00	0.01	0.00	0.00	0.00	0.00	0.00	0.00	0.00	0.05
Bnascaffold0025G0031500ZS	0.00	0.00	0.00	0.00	0.00	0.00	0.00	0.00	0.00	0.00	0.00	0.00	0.00	0.03	0.00	0.00	0.00	0.00	0.00	0.00	0.00	0.00	0.00	0.04	0.05	0.00	0.00	0.00	0.00	0.00
Bnascaffold0025G0031600ZS	0.35	2.30	1.67	3.06	2.95	3.94	2.16	1.41	0.77	3.83	1.81	2.32	3.27	2.74	2.21	0.72	1.11	0.51	5.74	7.22	7.61	5.02	4.09	5.11	1.49	4.43	1.76	3.89	4.70	4.49
Bnascaffold0025G0031700ZS	24.86	34.19	29.44	13.90	16.72	17.11	2.59	3.68	3.16	31.29	29.47	26.48	13.60	17.67	10.13	33.45	26.64	28.98	30.20	34.85	27.86	22.10	20.61	25.55	30.65	31.09	31.95	31.09	30.13	25.47
Bnascaffold0025G0031800ZS	1.06	1.64	2.51	2.75	1.64	3.94	0.24	1.41	0.52	3.83	1.81	2.65	2.72	2.06	1.32	0.72	1.11	1.53	6.09	5.41	2.07	4.79	3.75	3.61	2.60	2.21	2.12	2.03	3.33	4.87
Bnascaffold0025G0031900ZS	24.34	29.27	27.80	13.00	15.43	11.17	2.47	2.81	2.21	28.48	23.81	24.78	13.25	16.55	8.72	30.69	21.82	25.23	25.01	29.03	37.45	22.94	17.93	20.60	27.28	26.64	29.87	33.25	32.25	22.71
Bnascaffold0025G0032000ZS	11.15	8.81	10.48	9.99	8.97	5.98	0.84	1.64	1.35	16.52	15.87	16.79	5.51	9.33	5.28	14.54	12.31	20.52	14.22	13.03	14.12	8.83	9.75	8.94	22.10	13.99	17.89	13.62	13.37	8.08
Bnascaffold0025G0032100ZS	0.35	0.66	0.84	2.75	4.25	2.37	0.72	1.06	0.77	3.06	1.55	1.65	1.45	2.74	1.32	0.36	0.74	0.00	3.58	3.16	3.46	3.73	2.39	1.50	3.34	1.48	2.82	1.18	3.14	2.99
Bnascaffold0025G0032200ZS	23.73	23.63	25.14	10.52	14.87	10.91	2.53	3.85	2.78	26.78	25.91	25.02	12.58	14.98	9.10	25.28	23.18	26.10	28.26	27.31	26.92	17.39	19.02	21.63	25.09	30.00	31.00	26.81	29.94	23.08
Bnascaffold0025G0032300ZS	12.18	10.92	12.18	7.49	12.03	6.60	0.70	1.03	0.90	18.97	17.39	18.52	6.89	9.86	5.41	18.75	15.76	20.07	20.28	14.74	13.92	9.01	10.75	11.75	26.00	16.36	18.10	16.39	16.57	9.83
Bnascaffold0025G0032400ZS	0.71	2.30	0.42	1.84	1.96	1.58	0.00	0.18	0.00	2.30	1.30	1.98	2.00	1.14	0.66	0.36	1.11	0.25	2.15	2.93	2.42	2.59	1.02	2.71	2.23	2.58	1.41	1.69	1.37	1.12
Bnascaffold0025G0032500ZS	16.52	20.64	20.01	11.57	13.75	12.14	2.59	3.03	2.53	23.68	20.18	20.64	11.15	15.03	7.70	19.87	23.27	20.66	24.04	21.94	25.48	15.84	18.85	21.04	21.44	24.74	26.41	22.86	23.30	18.02
Bnascaffold0025G0032600ZS	0.00	0.00	0.00	0.12	0.12	0.00	0.00	0.00	0.00	0.07	0.00	0.00	0.00	0.00	0.00	0.21	0.42	0.00	1.50	1.63	0.99	0.65	0.45	0.80	0.57	0.42	0.13	0.26	0.15	0.64
Bnascaffold0025G0032700ZS	0.00	0.05	0.00	0.05	0.00	0.08	0.00	0.00	0.00	0.00	0.08	0.00	0.00	0.00	0.07	0.00	0.17	0.08	0.00	0.03	0.00	0.00	0.00	0.00	0.11	0.00	0.00	0.00	0.00	0.00
Bnascaffold0025G0032800ZS	5.55	4.09	3.66	3.10	3.73	3.88	2.57	3.77	3.24	4.45	6.57	6.02	4.04	4.58	4.37	0.92	1.02	0.82	0.91	0.73	1.47	1.30	0.83	1.56	1.20	1.32	1.34	0.94	1.31	1.25
Bnascaffold0025G0033000ZS	0.00	0.00	0.00	0.10	0.03	0.13	0.04	0.10	0.04	0.00	0.00	0.03	0.00	0.06	0.00	0.00	0.00	0.00	0.03	0.00	0.00	0.01	0.03	0.00	0.00	0.00	0.00	0.00	0.02	0.00
Bnascaffold0025G0033100ZS	2.64	2.99	3.12	15.41	18.75	16.19	6.32	10.03	11.08	2.89	3.37	4.60	9.08	8.16	16.64	3.38	4.01	5.33	9.03	16.58	8.55	5.66	4.53	8.64	4.22	6.58	2.89	13.11	10.07	6.78
Bnascaffold0025G0033200ZS	0.00	0.05	0.00	0.04	0.05	0.07	0.20	0.08	0.88	0.11	0.07	0.00	0.00	0.03	0.03	0.26	0.00	0.14	0.00	0.03	0.00	0.17	0.19	0.13	0.37	0.10	0.00	0.02	0.03	0.05
Bnascaffold0025G0033300ZS	3.13	1.87	0.35	3.54	1.65	1.00	6.25	4.00	7.59	0.56	0.82	1.11	3.40	2.12	2.00	0.61	1.09	0.54	1.74	1.76	1.46	2.48	1.01	2.78	1.56	0.85	0.67	1.18	1.69	0.71
Bnascaffold0025G0033400ZS	5.26	6.46	5.39	4.64	6.98	4.54	2.95	3.15	2.98	4.83	4.59	5.51	5.70	4.42	5.63	10.85	18.23	12.47	12.16	14.22	17.91	16.16	11.17	10.38	10.65	12.35	14.82	10.90	16.92	11.13
Bnascaffold0025G0033500ZS	0.36	1.00	0.28	0.31	0.00	0.00	0.08	0.00	0.00	0.78	0.88	0.11	0.00	0.00	0.15	0.00	0.13	0.00	0.00	0.08	0.00	0.00	0.00	0.00	0.00	0.13	0.12	0.00	0.00	0.00
Bnascaffold0025G0033800ZS	0.00	0.00	0.00	0.00	0.00	0.00	0.00	0.00	0.00	0.00	0.00	0.00	0.00	0.02	0.00	0.00	0.00	0.00	0.00	0.00	0.00	0.00	0.00	0.00	0.00	0.00	0.00	0.00	0.00	0.00
Bnascaffold0025G0034100ZS	0.00	0.00	0.00	0.00	0.00	0.00	0.00	0.00	0.00	0.00	0.00	0.00	0.02	0.00	0.00	0.00	0.00	0.00	0.00	0.00	0.00	0.00	0.00	0.00	0.00	0.00	0.00	0.00	0.00	0.00
Bnascaffold0025G0034300ZS	0.00	0.00	0.00	0.00	0.00	0.00	0.00	0.00	0.00	0.00	0.00	0.00	0.00	0.00	0.00	0.00	0.00	0.00	0.30	0.00	0.00	0.00	0.29	0.00	0.00	0.00	0.00	0.29	0.00	0.00
Bnascaffold0025G0034400ZS	0.00	0.00	0.00	0.00	0.00	0.00	0.00	0.00	0.00	0.00	0.00	0.00	0.00	0.00	0.00	0.00	0.00	0.00	0.00	0.00	0.20	0.04	0.00	0.00	0.00	0.00	0.00	0.00	0.00	0.00
Bnascaffold0025G0034700ZS	0.12	0.00	0.00	0.00	0.00	0.00	0.00	0.00	0.00	0.00	0.09	0.00	0.00	0.00	0.00	0.00	0.12	0.17	0.00	0.00	0.00	0.00	0.00	0.00	0.00	0.00	0.24	0.00	0.00	0.00
Bnascaffold0025G0034800ZS	0.00	0.00	0.00	0.00	0.00	0.00	0.00	0.00	0.00	0.00	0.00	0.00	0.00	0.00	0.00	0.00	0.00	0.00	0.08	0.02	0.00	0.00	0.00	0.00	0.00	0.04	0.00	0.29	0.04	0.00
Bnascaffold0025G0034900ZS	0.00	0.00	0.00	0.00	0.00	0.00	0.00	0.00	0.00	0.00	0.00	0.00	0.00	0.02	0.00	0.00	0.00	0.00	0.00	0.00	0.00	0.00	0.00	0.00	0.00	0.00	0.00	0.00	0.00	0.00
Bnascaffold0025G0035000ZS	0.00	0.00	0.00	0.00	0.00	0.00	0.00	0.00	0.00	0.00	0.00	0.00	0.00	0.03	0.00	0.00	0.00	0.00	0.00	0.00	0.00	0.00	0.00	0.00	0.00	0.00	0.00	0.00	0.00	0.00
Bnascaffold0025G0035700ZS	0.08	0.15	0.19	0.63	0.52	0.78	0.98	0.68	0.76	0.17	0.24	0.00	0.04	0.16	0.10	0.00	0.00	0.06	1.55	1.08	0.39	0.55	0.47	0.07	0.34	0.17	0.16	0.23	0.45	0.43
Bnascaffold0025G0035900ZS	0.00	0.00	0.00	0.00	0.00	0.00	0.00	0.00	0.00	0.18	0.00	0.16	0.00	0.00	0.00	0.00	0.00	0.00	0.00	0.00	0.00	0.00	0.00	0.14	0.00	0.00	0.00	0.00	0.00	0.00
Bnascaffold0025G0036300ZS	0.00	0.00	0.00	0.00	0.00	0.00	0.00	0.00	0.00	0.00	0.00	0.00	0.10	0.00	0.00	0.00	0.00	0.00	0.00	0.00	0.00	0.00	0.00	0.00	0.00	0.00	0.00	0.00	0.00	0.00
Bnascaffold0025G0036400ZS	0.00	0.00	0.00	0.00	0.03	0.00	0.00	0.00	0.00	0.00	0.00	0.03	0.00	0.00	0.00	0.00	0.00	0.00	0.00	0.00	0.00	0.00	0.00	0.00	0.00	0.00	0.00	0.00	0.00	0.00
Bnascaffold0025G0036600ZS	0.00	0.00	0.00	0.00	0.00	0.00	0.04	0.00	0.00	0.00	0.00	0.00	0.00	0.00	0.00	0.00	0.00	0.00	0.00	0.00	0.00	0.01	0.00	0.00	0.13	0.00	0.00	0.03	0.07	0.00
Bnascaffold0025G0036800ZS	0.00	0.00	0.00	0.00	0.00	0.00	0.05	0.04	0.08	0.00	0.00	0.00	0.00	0.00	0.02	0.00	0.24	0.00	0.00	0.00	0.00	0.01	0.04	0.00	0.00	0.04	0.00	0.00	0.00	0.00
Bnascaffold0025G0037100ZS	0.00	0.00	0.00	0.00	0.00	0.00	0.00	0.00	0.00	0.00	0.00	0.00	0.00	0.00	0.00	0.34	0.00	0.00	0.00	0.00	0.00	0.00	0.00	0.00	0.00	0.00	0.00	0.00	0.00	0.00
Bnascaffold0025G0037200ZS	0.00	0.06	0.07	0.00	0.00	0.00	0.00	0.00	0.00	0.00	0.00	0.11	0.00	0.00	0.00	0.00	0.06	0.00	0.00	0.00	0.00	0.00	0.00	0.00	0.00	0.00	0.06	0.00	0.00	0.00
Bnascaffold0025G0037300ZS	8.07	10.62	10.92	5.71	11.13	5.56	1.19	0.88	1.07	13.65	13.22	16.33	5.20	7.67	3.11	18.88	15.97	17.87	12.49	17.59	11.19	7.95	14.15	7.86	18.95	15.77	18.86	13.13	12.84	8.54
Bnascaffold0025G0037500ZS	0.00	0.04	0.00	0.00	0.07	0.03	0.95	0.74	0.66	0.00	0.00	0.04	0.02	0.05	0.05	0.08	0.08	0.00	0.08	0.05	0.11	0.08	0.07	0.03	0.00	0.04	0.00	0.05	0.15	0.08
Bnascaffold0025G0037600ZS	1.53	1.42	0.90	1.65	1.86	1.14	1.30	1.76	1.39	3.21	1.40	1.34	1.82	2.90	1.13	1.76	1.70	1.10	1.45	0.85	1.31	1.34	0.92	0.89	0.60	1.30	2.38	1.24	0.21	1.11
Bnascaffold0025G0037700ZS	0.00	0.00	0.00	0.00	0.00	0.00	0.00	0.00	0.00	0.00	0.00	0.00	0.00	0.00	0.00	0.00	0.00	0.00	0.00	0.00	0.00	0.00	0.00	0.00	0.23	0.00	0.00	0.00	0.00	0.00
Bnascaffold0025G0037800ZS	0.00	0.00	0.00	0.00	0.05	0.00	0.00	0.05	0.00	0.00	0.00	0.00	0.03	0.03	0.03	0.00	0.00	0.00	0.00	0.03	0.00	0.02	0.00	0.00	0.00	0.00	0.00	0.00	0.06	0.00
Bnascaffold0025G0037900ZS	0.00	0.00	0.00	0.05	0.00	0.00	0.00	0.00	0.00	0.00	0.00	0.00	0.00	0.00	0.00	0.00	0.00	0.00	0.00	0.00	0.00	0.00	0.00	0.00	0.06	0.00	0.05	0.00	0.00	0.00
Bnascaffold0025G0038400ZS	0.12	0.00	0.20	0.00	0.00	0.00	0.06	0.06	0.00	1.12	0.00	0.04	0.00	0.05	0.00	0.08	0.00	0.03	0.00	0.00	0.00	0.00	0.00	0.00	0.00	0.00	0.00	0.00	0.00	0.00
Bnascaffold0025G0038600ZS	0.00	0.00	0.00	0.00	0.00	0.00	0.00	0.00	0.00	0.00	0.00	0.00	0.03	0.00	0.00	0.00	0.00	0.00	0.00	0.00	0.00	0.00	0.00	0.00	0.00	0.00	0.00	0.00	0.00	0.00
Bnascaffold0025G0039000ZS	0.00	0.00	0.00	0.00	0.00	0.00	0.00	0.00	0.00	0.00	0.00	0.00	0.00	0.00	0.00	0.00	0.00	0.00	0.00	0.00	0.11	0.04	0.11	0.00	0.06	0.00	0.00	0.03	0.00	0.00
Bnascaffold0025G0039100ZS	0.16	0.20	0.06	0.32	0.15	1.21	0.00	0.05	0.04	0.17	0.27	0.10	0.19	0.20	0.43	0.32	0.55	0.19	0.16	0.10	0.93	0.26	0.10	0.09	0.22	0.49	0.11	0.20	0.12	0.00
Bnascaffold0025G0039300ZS	0.00	0.09	0.07	0.08	0.31	0.07	0.52	0.29	0.89	0.07	0.29	0.09	0.05	0.02	0.02	0.06	0.00	0.11	0.00	0.00	0.03	0.08	0.12	0.08	0.13	0.06	0.09	0.01	0.05	0.06
Bnascaffold0025G0039400ZS	0.00	0.00	0.00	0.09	0.19	0.00	0.14	0.25	0.30	0.00	0.15	0.19	0.00	0.07	0.00	0.00	0.00	0.00	0.10	0.00	0.00	0.04	0.10	0.00	0.00	0.00	0.30	0.00	0.00	0.00
Bnascaffold0025G0039500ZS	0.00	0.00	0.00	0.08	0.00	0.03	0.01	0.08	0.03	0.00	0.00	0.00	0.05	0.02	0.03	0.09	0.02	0.00	0.00	0.00	0.02	0.02	0.02	0.00	0.00	0.04	0.02	0.00	0.02	0.02
Bnascaffold0025G0039600ZS	0.00	0.00	0.00	0.00	0.00	0.00	0.00	0.00	0.00	0.00	0.00	0.00	0.03	0.07	0.06	0.00	0.11	0.00	0.00	0.00	0.00	0.00	0.00	0.00	0.00	0.00	0.00	0.00	0.09	0.00
Bnascaffold0025G0039700ZS	0.07	0.12	0.13	0.08	0.46	0.45	0.19	0.24	0.05	0.14	0.13	0.00	0.04	0.01	0.11	0.02	0.02	0.08	0.02	0.04	0.02	0.07	0.04	0.04	0.00	0.09	0.02	0.06	0.01	0.02
Bnascaffold0025G0039800ZS	0.00	0.00	0.00	0.00	0.00	0.00	0.10	0.00	0.00	0.00	0.00	0.00	0.00	0.00	0.00	0.00	0.00	0.00	0.10	0.03	0.00	0.01	0.00	0.00	0.00	0.05	0.00	0.00	0.06	0.00
Bnascaffold0025G0039900ZS	0.00	0.37	0.00	0.00	0.00	0.00	0.11	0.00	0.00	0.00	0.00	0.00	0.00	0.00	0.00	0.00	0.00	0.00	0.00	0.00	0.08	0.03	0.00	0.00	0.00	0.00	0.00	0.00	0.00	0.00
Bnascaffold0025G0040000ZS	0.00	0.00	0.00	0.00	0.00	0.00	0.00	0.00	0.00	0.00	0.00	0.00	0.00	0.00	0.00	0.00	0.00	0.00	0.00	0.33	0.00	0.00	0.00	0.00	0.00	0.00	0.00	0.00	0.00	0.00
Bnascaffold0025G0040100ZS	0.00	0.11	0.00	0.00	0.00	0.00	0.00	0.00	0.00	0.00	0.09	0.33	0.00	0.00	0.00	0.60	0.49	0.25	0.00	0.00	0.00	0.03	0.00	0.00	0.37	0.25	0.47	0.00	0.00	0.00
Bnascaffold0025G0040200ZS	0.00	0.00	0.00	0.00	0.00	0.06	0.05	0.04	0.08	0.00	0.00	0.00	0.02	0.41	0.02	0.00	0.00	0.00	0.11	0.12	0.25	0.02	0.00	0.00	0.00	0.04	0.00	0.00	0.04	0.00
Bnascaffold0025G0040300ZS	0.00	0.00	0.00	0.15	0.10	0.08	0.05	0.05	0.05	0.04	0.08	0.10	0.14	0.07	0.04	0.07	0.04	0.03	0.11	0.22	0.03	0.07	0.20	0.12	0.04	0.25	0.14	0.08	0.12	0.00
Bnascaffold0025G0040500ZS	0.12	0.06	0.00	0.00	0.00	0.00	0.00	0.00	0.00	0.13	0.00	0.23	0.00	0.00	0.00	0.06	0.06	0.18	0.00	0.04	0.00	0.04	0.06	0.10	0.06	0.13	0.00	0.00	0.00	0.00
Bnascaffold0025G0040600ZS	0.00	0.00	0.00	0.00	0.00	0.00	0.00	0.00	0.00	0.00	0.00	0.00	0.00	0.00	0.00	0.35	0.00	0.00	0.00	0.00	0.00	0.00	0.00	0.00	0.00	0.00	0.00	0.00	0.00	0.00
Bnascaffold0025G0040800ZS	1.08	1.31	1.28	0.66	0.55	0.48	6.45	5.31	5.24	1.29	1.67	0.86	0.56	0.21	0.64	0.88	0.45	0.66	0.11	0.66	0.21	1.27	2.04	2.21	0.45	0.90	1.35	0.98	0.78	0.74
Bnascaffold0025G0041000ZS	0.00	0.00	0.06	0.00	0.00	0.00	0.04	0.00	0.00	0.00	0.00	0.00	0.00	0.00	0.03	0.00	0.00	0.00	0.00	0.00	0.05	0.03	0.10	0.09	0.00	0.06	0.00	0.00	0.03	0.00
Bnascaffold0025G0041100ZS	0.00	0.00	0.00	0.08	0.00	0.00	0.00	0.00	0.07	0.00	0.00	0.00	0.00	0.00	0.00	0.00	0.00	0.00	0.00	0.00	0.00	0.02	0.00	0.00	0.00	0.00	0.00	0.00	0.00	0.00
Bnascaffold0025G0041200ZS	0.00	0.00	0.07	0.00	0.00	0.00	0.00	0.00	0.00	0.00	0.00	0.00	0.03	0.00	0.00	0.00	0.00	0.04	0.00	0.00	0.00	0.00	0.00	0.00	0.07	0.00	0.00	0.00	0.00	0.00
Bnascaffold0025G0041400ZS	0.00	0.00	0.00	0.00	0.00	0.00	0.00	0.02	0.00	0.00	0.00	0.00	0.00	0.00	0.00	0.00	0.00	0.00	0.00	0.00	0.00	0.00	0.00	0.00	0.00	0.00	0.00	0.00	0.00	0.00
Bnascaffold0025G0041600ZS	0.00	0.00	0.00	0.00	0.00	0.00	0.00	0.00	0.00	0.00	0.00	0.00	0.00	0.00	0.00	0.00	0.00	0.00	0.00	0.00	0.00	0.00	0.00	0.13	0.00	0.00	0.00	0.00	0.00	0.00
Bnascaffold0025G0041900ZS	0.00	0.00	0.00	0.00	0.00	0.00	0.00	0.00	0.00	0.07	0.00	0.00	0.00	0.00	0.00	0.00	0.00	0.00	0.00	0.00	0.00	0.00	0.00	0.00	0.00	0.00	0.00	0.03	0.00	0.00
Bnascaffold0025G0042300ZS	0.00	0.00	0.07	0.00	0.00	0.04	0.04	0.03	0.04	0.00	0.00	0.00	0.03	0.07	0.07	0.00	0.00	0.00	0.00	0.00	0.05	0.01	0.00	0.14	0.06	0.00	0.17	0.00	0.06	0.12
Bnascaffold0025G0042400ZS	0.00	0.00	0.00	0.00	0.00	0.00	0.00	0.00	0.00	0.00	0.00	0.00	0.00	0.00	0.07	0.00	0.00	0.00	0.00	0.08	0.00	0.00	0.00	0.00	0.00	0.00	0.00	0.00	0.00	0.00
Bnascaffold0025G0042600ZS	0.23	0.16	0.14	0.40	0.42	1.15	0.27	0.34	0.13	0.31	0.17	0.27	0.88	0.41	0.57	0.64	0.96	1.44	1.51	1.02	1.29	1.21	1.27	1.27	1.08	1.25	0.80	1.89	1.90	3.64
Bnascaffold0025G0042800ZS	0.00	0.00	0.00	0.00	0.00	0.00	0.00	0.00	0.03	0.00	0.00	0.00	0.00	0.00	0.00	0.00	0.00	0.00	0.00	0.00	0.00	0.00	0.00	0.00	0.00	0.00	0.00	0.00	0.00	0.00
Bnascaffold0025G0043300ZS	0.28	0.16	0.00	0.15	0.36	0.08	0.08	0.06	0.08	0.06	0.08	0.10	0.55	1.49	0.39	0.00	0.12	0.08	0.17	1.83	0.60	0.01	0.11	0.05	0.00	0.06	0.45	0.21	0.00	0.18
Bnascaffold0026G0000200ZS	0.00	0.00	0.00	0.03	0.03	0.00	0.00	0.00	0.05	0.00	0.02	0.09	0.00	0.00	0.00	0.00	0.00	0.02	0.00	0.00	0.03	0.03	0.06	0.00	0.00	0.00	0.00	0.00	0.06	0.14
Bnascaffold0026G0001100ZS	0.00	0.00	0.00	0.00	0.00	0.00	0.00	0.00	0.00	0.00	0.00	0.00	0.00	0.04	0.00	0.00	0.00	0.00	0.11	0.00	0.00	0.00	0.00	0.05	0.00	0.00	0.00	0.00	0.00	0.00
Bnascaffold0026G0001400ZS	0.00	0.00	0.00	0.00	0.00	0.00	0.00	0.00	0.00	0.00	0.00	0.00	0.00	0.00	0.00	0.12	0.00	0.09	0.00	0.00	0.00	0.00	0.00	0.00	0.00	0.00	0.00	0.06	0.00	0.00
Bnascaffold0026G0001500ZS	0.00	0.18	0.00	0.00	0.00	0.00	0.13	0.00	0.00	0.00	0.00	0.00	0.10	0.00	0.00	0.00	0.00	0.00	0.00	0.00	0.00	0.00	0.00	0.00	0.00	0.00	0.19	0.00	0.00	0.00
Bnascaffold0026G0001600ZS	0.00	0.00	0.00	0.00	0.33	0.00	0.00	0.18	0.00	0.00	0.00	0.00	0.00	0.00	0.00	0.37	0.00	0.00	0.00	0.23	0.00	0.15	0.00	0.31	0.00	0.00	0.00	0.00	0.20	0.00
Bnascaffold0026G0001900ZS	3.17	2.57	0.00	0.00	0.37	0.29	0.00	0.39	0.58	1.71	3.77	1.48	0.41	0.77	0.74	2.02	2.49	1.14	0.80	0.25	0.00	0.51	0.38	0.00	1.66	0.41	2.37	0.57	0.88	0.00
Bnascaffold0026G0002000ZS	0.44	0.49	0.16	0.27	0.08	0.13	0.27	0.18	0.13	0.43	0.55	0.50	0.39	0.20	0.61	0.32	0.23	0.29	0.00	0.06	0.22	0.08	0.17	0.11	0.32	0.32	0.44	0.17	0.20	0.28
Bnascaffold0026G0002100ZS	0.06	0.00	0.00	0.00	0.00	0.00	0.00	0.00	0.00	0.06	0.00	0.00	0.06	0.00	0.00	0.06	0.00	0.00	0.06	0.04	0.00	0.00	0.00	0.00	0.00	0.00	0.00	0.03	0.00	0.06
Bnascaffold0026G0002200ZS	0.00	0.00	0.00	0.00	0.11	0.08	0.00	0.14	0.03	0.04	0.03	0.02	0.05	0.07	0.00	0.02	0.04	0.00	0.00	0.01	0.00	0.01	0.04	0.05	0.00	0.00	0.00	0.02	0.09	0.09
Bnascaffold0026G0002800ZS	0.00	0.00	0.00	0.00	0.00	0.00	0.00	0.00	0.00	0.00	0.00	0.00	0.03	0.00	0.00	0.00	0.00	0.00	0.00	0.00	0.00	0.00	0.00	0.00	0.00	0.00	0.00	0.00	0.00	0.00
Bnascaffold0026G0003200ZS	0.00	0.00	0.00	0.00	0.00	0.00	0.00	0.04	0.00	0.00	0.00	0.00	0.00	0.00	0.00	0.00	0.00	0.00	0.00	0.00	0.00	0.00	0.00	0.00	0.00	0.00	0.00	0.00	0.00	0.00
Bnascaffold0026G0003700ZS	0.00	0.00	0.00	0.00	0.00	0.00	0.12	0.00	0.00	0.00	0.00	0.00	0.00	0.00	0.04	0.00	0.00	0.00	0.00	0.00	0.00	0.00	0.00	0.00	0.00	0.00	0.00	0.00	0.00	0.00
Bnascaffold0026G0003800ZS	1.86	0.86	0.49	0.09	0.19	0.38	0.07	0.21	0.00	0.22	0.91	0.58	0.00	0.13	0.00	0.21	0.54	0.37	0.52	0.26	0.40	0.13	0.00	0.09	0.32	0.43	0.10	0.00	0.00	0.11
Bnascaffold0026G0003900ZS	0.46	0.35	0.27	0.26	0.57	0.34	0.21	0.11	0.11	0.17	0.56	0.36	0.16	0.05	0.19	0.00	0.00	0.06	0.00	0.00	0.30	0.08	0.07	0.00	0.08	0.00	0.00	0.04	0.00	0.08
Bnascaffold0026G0004000ZS	0.00	0.00	0.00	0.09	0.29	0.08	0.35	0.15	0.00	0.00	0.00	0.00	0.16	0.20	0.06	0.00	0.00	0.00	0.00	0.20	0.10	0.18	0.20	0.18	0.00	0.11	0.10	0.20	0.11	0.11
Bnascaffold0026G0004100ZS	7.84	10.75	10.34	10.98	10.41	14.73	9.05	6.72	7.86	10.18	9.50	11.63	9.26	14.75	12.85	0.47	0.34	0.33	0.40	2.10	0.58	0.57	0.70	1.85	0.14	0.62	0.72	0.69	0.51	0.49
Bnascaffold0026G0004300ZS	0.00	0.00	0.00	0.00	0.00	0.00	0.00	0.00	0.00	0.00	0.00	0.00	0.00	0.00	0.00	0.00	0.00	0.00	0.05	0.00	0.00	0.02	0.00	0.04	0.00	0.00	0.00	0.00	0.00	0.15
Bnascaffold0026G0005400ZS	0.00	0.00	0.00	0.00	0.00	0.00	0.00	0.00	0.00	0.00	0.00	0.00	0.00	0.00	0.06	0.00	0.00	0.00	0.00	0.00	0.00	0.00	0.00	0.00	0.00	0.00	0.00	0.00	0.00	0.00
Bnascaffold0026G0005500ZS	0.00	0.05	0.00	0.00	0.00	0.00	0.00	0.00	0.00	0.00	0.00	0.00	0.00	0.00	0.00	0.00	0.00	0.00	0.00	0.00	0.00	0.00	0.00	0.00	0.00	0.00	0.00	0.00	0.00	0.00
Bnascaffold0026G0005800ZS	0.00	0.33	0.00	0.15	0.00	0.27	0.48	0.44	0.13	0.39	0.52	0.17	0.00	0.00	0.00	6.38	1.87	4.89	1.99	0.68	1.22	2.00	2.07	2.73	3.94	5.40	5.34	1.96	0.89	1.13
Bnascaffold0026G0005900ZS	0.00	0.00	0.00	0.15	0.00	0.27	0.00	0.00	0.00	0.00	0.00	0.00	0.27	0.00	0.33	0.00	0.00	0.26	0.18	0.00	0.17	0.08	0.00	0.45	0.00	0.00	0.00	0.34	0.30	0.19
Bnascaffold0026G0006100ZS	0.00	0.12	0.15	0.11	0.32	0.25	0.26	0.28	0.71	0.09	0.00	0.04	0.07	0.00	0.03	1.04	0.45	0.12	0.00	0.05	0.12	0.14	0.12	1.01	0.36	0.04	0.04	0.16	0.09	0.05
Bnascaffold0026G0006200ZS	0.00	0.00	0.00	0.00	0.00	0.00	0.00	0.00	0.00	0.10	0.00	0.00	0.00	0.00	0.00	0.00	0.00	0.00	0.00	0.00	0.00	0.00	0.00	0.00	0.00	0.00	0.00	0.00	0.00	0.00
Bnascaffold0026G0006400ZS	0.00	0.00	0.00	0.00	0.00	0.00	0.00	0.00	0.00	0.00	0.00	0.00	0.00	0.00	0.00	1.12	0.21	0.14	0.30	0.06	0.00	0.43	0.00	0.00	0.00	0.10	0.60	0.00	0.06	0.00
Bnascaffold0026G0006600ZS	1.37	0.99	0.90	0.66	1.27	0.23	0.10	0.00	0.00	1.65	0.67	1.57	0.47	0.79	0.29	2.65	1.75	2.74	1.39	1.55	1.94	0.72	1.18	0.39	2.56	1.43	1.67	0.87	1.10	1.61
Bnascaffold0026G0006700ZS	0.36	0.84	0.86	0.94	0.84	0.68	0.12	0.18	0.13	0.98	1.20	0.51	0.56	0.35	0.45	1.48	0.57	1.18	0.92	2.32	0.89	0.59	0.53	0.31	0.38	1.14	1.45	0.61	0.60	0.38
Bnascaffold0026G0006800ZS	3.06	2.63	3.16	0.99	1.49	0.91	0.41	0.42	0.56	2.15	3.42	2.43	0.90	1.28	0.95	2.50	2.40	3.86	2.71	3.27	3.07	2.37	2.21	1.95	2.81	2.95	3.20	3.29	2.97	2.27
Bnascaffold0026G0006900ZS	3.80	4.60	5.70	1.84	1.37	1.48	0.35	0.35	0.37	3.27	3.77	3.31	1.29	1.70	1.12	3.41	3.43	3.61	3.26	3.45	3.65	1.87	2.92	2.30	3.65	3.22	3.46	3.29	3.56	1.97
Bnascaffold0026G0007100ZS	46.50	40.02	50.56	28.19	31.16	27.64	9.91	7.43	3.11	61.31	58.72	61.27	23.15	41.23	22.24	72.50	65.06	63.35	61.46	49.07	47.37	34.05	57.46	45.45	63.04	61.20	71.07	59.27	55.88	47.89
Bnascaffold0026G0007200ZS	0.00	0.00	0.00	0.34	0.55	0.29	0.00	0.30	0.43	0.21	0.15	0.19	0.10	0.38	0.00	0.00	0.21	0.29	0.40	0.38	0.19	0.38	1.15	0.51	0.21	0.21	0.59	0.38	0.33	0.21
Bnascaffold0026G0007300ZS	7.02	6.51	9.50	3.75	4.96	4.76	1.40	0.82	0.60	10.94	9.68	8.10	2.97	4.80	3.73	10.53	7.99	8.33	8.16	7.24	8.88	5.37	6.17	5.44	11.48	10.33	10.28	7.50	8.57	8.30
Bnascaffold0026G0007400ZS	3.35	3.44	2.41	2.17	2.18	1.59	0.42	0.55	0.57	3.28	3.33	3.62	1.45	2.50	1.60	3.31	3.34	3.50	3.60	3.63	3.17	2.37	2.42	2.35	3.57	3.11	3.59	3.68	4.08	2.77
Bnascaffold0026G0007500ZS	0.00	0.00	0.00	0.00	0.00	0.00	0.00	0.00	0.00	0.00	0.00	0.00	0.00	0.00	0.01	0.00	0.00	0.00	0.00	0.00	0.00	0.00	0.00	0.00	0.02	0.00	0.00	0.00	0.00	0.00
Bnascaffold0026G0007600ZS	0.36	0.50	0.00	0.00	0.00	0.00	0.00	0.00	0.00	0.19	0.13	0.00	0.00	0.12	0.00	0.00	0.19	0.26	0.18	0.00	0.18	0.00	0.00	0.15	0.76	0.56	0.36	0.09	0.00	0.00
Bnascaffold0026G0007700ZS	0.00	0.00	0.00	0.00	0.00	0.00	0.00	0.00	0.00	0.00	0.00	0.00	0.00	0.00	0.00	0.00	0.00	0.00	0.00	0.16	0.00	0.00	0.00	0.00	0.27	0.00	0.00	0.00	0.00	0.00
Bnascaffold0026G0007800ZS	0.00	0.00	0.00	0.00	0.00	0.00	0.00	0.00	0.00	0.00	0.00	0.00	0.00	0.00	0.00	0.00	0.00	0.00	0.00	0.00	0.00	0.00	0.00	0.00	0.00	0.26	0.00	0.00	0.00	0.00
Bnascaffold0026G0008200ZS	3.24	3.20	3.15	1.90	2.61	1.90	0.53	0.52	0.61	3.79	3.18	3.37	1.80	2.67	1.63	2.72	3.99	4.18	3.76	3.13	4.34	2.41	2.77	3.15	3.84	4.20	3.75	3.65	3.79	3.48
Bnascaffold0026G0008400ZS	5.11	6.23	7.26	1.24	2.66	1.84	0.65	0.76	0.47	5.62	5.03	4.48	1.80	2.63	1.94	5.46	5.18	5.70	4.70	5.40	5.00	2.52	3.85	3.73	4.03	4.25	4.30	5.50	4.69	3.47
Bnascaffold0026G0008500ZS	1.46	1.81	0.96	1.26	0.45	0.72	0.11	0.16	0.35	2.11	1.19	1.97	0.50	1.57	0.51	2.82	3.40	3.04	2.80	2.38	2.38	1.29	0.63	1.10	3.92	2.88	2.10	2.18	2.34	2.23
Bnascaffold0026G0008700ZS	0.00	0.00	0.00	0.00	0.00	0.00	0.03	0.00	0.00	0.00	0.00	0.09	0.00	0.00	0.00	0.00	0.00	0.00	0.00	0.03	0.05	0.01	0.00	0.00	0.05	0.00	0.00	0.02	0.03	0.00
Bnascaffold0026G0008800ZS	0.00	0.02	0.00	0.00	0.00	0.00	0.00	0.00	0.00	0.00	0.01	0.00	0.00	0.00	0.00	0.00	0.02	0.00	0.00	0.02	0.00	0.00	0.04	0.00	0.02	0.00	0.00	0.01	0.00	0.00
Bnascaffold0026G0009000ZS	0.00	0.00	0.00	0.00	0.00	0.00	0.00	0.00	0.00	0.00	0.00	0.00	0.00	0.00	0.00	0.17	0.00	0.00	0.00	0.00	0.00	0.00	0.00	0.00	0.00	0.00	0.00	0.00	0.00	0.00
Bnascaffold0026G0009100ZS	0.00	0.00	0.00	0.00	0.00	0.00	0.00	0.00	0.00	0.00	0.00	0.00	0.00	0.00	0.00	0.03	0.00	0.00	0.00	0.00	0.00	0.00	0.00	0.00	0.03	0.00	0.00	0.00	0.00	0.00
Bnascaffold0026G0009200ZS	0.00	0.08	0.00	0.15	0.08	0.00	0.00	0.00	0.00	0.09	0.06	0.00	0.00	0.06	0.05	0.00	0.00	0.06	0.61	0.05	0.34	0.04	0.17	0.07	0.00	0.09	0.17	0.29	0.33	0.27
Bnascaffold0026G0009300ZS	0.00	0.00	0.00	0.00	0.00	0.00	0.00	0.00	0.00	0.00	0.00	0.00	0.00	0.00	0.00	0.00	0.00	0.00	0.09	0.00	0.00	0.00	0.00	0.00	0.09	0.00	0.00	0.00	0.00	0.00
Bnascaffold0026G0009400ZS	0.00	0.00	0.00	0.00	0.00	0.00	0.00	0.00	0.00	0.00	0.00	0.00	0.00	0.23	0.00	0.00	0.00	0.00	0.00	0.00	0.00	0.08	0.00	0.00	0.00	0.37	0.00	0.00	0.39	0.75
Bnascaffold0026G0009500ZS	6.52	10.40	7.39	2.85	4.02	3.75	0.59	0.82	0.70	6.48	7.32	5.77	3.26	4.10	2.28	10.29	7.36	6.82	6.96	6.93	5.18	4.60	5.28	5.69	8.39	7.98	7.71	7.98	9.00	7.17
Bnascaffold0026G0009600ZS	0.00	0.00	0.00	0.00	0.33	0.00	0.00	0.00	0.00	0.00	0.00	0.00	0.00	0.00	0.00	0.00	0.00	0.00	0.00	0.00	0.00	0.00	0.34	0.30	0.00	0.00	0.00	0.00	0.20	0.00
Bnascaffold0026G0009700ZS	5.48	7.10	7.90	3.31	4.02	2.52	0.71	0.69	0.76	6.20	12.48	4.71	3.43	4.60	2.66	6.21	6.18	7.64	7.04	6.70	7.22	3.94	4.19	5.02	6.93	6.07	6.32	7.02	8.52	5.70
Bnascaffold0026G0010500ZS	0.35	0.33	0.00	0.31	0.65	1.05	0.24	0.00	0.26	0.00	0.26	0.33	0.73	0.23	0.44	0.00	0.00	0.25	1.79	1.58	0.35	1.37	0.68	0.60	0.00	1.48	0.00	0.68	0.59	0.75
Bnascaffold0026G0010600ZS	4.61	3.83	3.15	1.54	1.50	1.14	0.05	0.24	0.29	3.15	2.07	1.66	1.16	2.14	0.76	2.64	3.98	2.97	2.70	3.15	3.00	1.56	1.79	1.10	3.91	3.20	2.10	2.86	3.31	2.31
Bnascaffold0026G0010900ZS	0.00	0.00	0.00	0.00	0.05	0.00	0.00	0.00	0.00	0.00	0.00	0.00	0.00	0.00	0.00	0.00	0.00	0.00	0.00	0.00	0.00	0.00	0.00	0.00	0.00	0.00	0.00	0.00	0.00	0.00
Bnascaffold0026G0011400ZS	0.08	0.26	0.09	0.24	0.24	0.11	0.03	0.03	0.00	0.08	0.11	0.14	0.07	0.03	0.02	0.16	0.05	0.07	0.08	0.29	0.27	0.03	0.12	0.07	0.11	0.11	0.23	0.21	0.08	0.03
Bnascaffold0026G0011500ZS	0.00	0.00	0.00	0.00	0.00	1.77	0.00	0.00	0.05	0.00	0.00	0.00	0.00	0.00	0.00	0.00	0.00	0.00	0.00	0.00	0.00	0.00	0.00	0.00	0.00	0.00	0.00	0.00	0.00	0.00
Bnascaffold0026G0011600ZS	0.22	0.10	0.17	0.83	1.16	0.72	0.25	0.07	0.16	0.52	0.16	0.24	0.57	0.65	0.53	0.11	0.12	0.08	0.34	0.35	0.33	0.25	0.32	0.41	0.19	0.19	0.11	0.78	0.37	0.43
Bnascaffold0026G0011700ZS	1.20	2.73	2.18	0.09	0.20	0.32	0.15	0.16	0.08	2.00	3.03	2.54	1.06	0.28	0.20	0.44	0.34	0.47	0.33	0.00	0.00	0.02	0.00	0.09	0.23	0.45	0.11	0.00	0.06	0.12
Bnascaffold0026G0011800ZS	0.00	0.00	0.00	0.00	0.00	0.00	0.00	0.00	0.00	0.00	0.00	0.00	0.00	0.00	0.06	0.00	0.00	0.00	0.00	0.00	0.00	0.02	0.00	0.00	0.00	0.00	0.00	0.00	0.00	0.00
Bnascaffold0026G0012100ZS	0.00	0.00	0.00	0.00	0.00	0.00	0.00	0.00	0.09	0.00	0.00	0.00	0.00	0.00	0.00	0.00	0.00	0.00	0.00	0.00	0.00	0.00	0.00	0.00	0.00	0.00	0.00	0.00	0.00	0.00
Bnascaffold0026G0012200ZS	0.00	0.00	0.00	0.00	0.00	0.00	0.00	0.00	0.00	0.00	0.00	0.00	0.00	0.00	0.00	0.00	0.00	0.00	0.00	0.00	0.00	0.08	0.00	0.00	0.00	0.00	0.00	0.00	0.00	0.00
Bnascaffold0026G0012500ZS	0.00	0.00	0.00	0.00	0.00	0.00	0.00	0.06	0.00	0.00	0.00	0.00	0.00	0.00	0.00	0.06	0.00	0.00	0.06	0.00	0.00	0.00	0.00	0.00	0.00	0.00	0.00	0.00	0.00	0.00
Bnascaffold0026G0012600ZS	5.54	0.78	0.14	1.56	0.00	1.43	2.69	1.56	1.93	5.60	5.38	1.01	6.79	3.81	1.20	0.25	4.53	0.09	3.90	0.00	1.06	0.13	0.70	0.51	11.62	2.64	5.40	0.12	4.07	0.25
Bnascaffold0026G0012700ZS	0.07	0.00	0.24	0.00	0.03	2.31	0.05	0.02	0.05	0.00	0.00	0.16	0.12	0.02	0.02	0.00	0.39	0.02	0.03	0.26	1.19	0.02	0.03	0.03	0.07	0.00	0.00	0.03	0.06	0.00
Bnascaffold0026G0013400ZS	0.04	0.00	0.00	0.00	0.00	0.00	0.00	0.00	0.00	0.00	0.00	0.00	0.00	0.00	0.00	0.00	0.00	0.03	0.00	0.00	0.00	0.00	0.04	0.00	0.04	0.00	0.00	0.00	0.00	0.00
Bnascaffold0026G0013500ZS	0.00	0.00	0.00	0.00	0.00	0.00	0.00	0.00	0.00	0.00	0.00	0.00	0.00	0.00	0.00	0.00	0.00	0.00	0.00	0.00	0.00	0.00	0.00	0.00	0.12	0.00	0.00	0.00	0.00	0.00
Bnascaffold0026G0013600ZS	0.00	0.00	0.00	0.00	0.00	0.00	0.00	0.00	0.00	0.00	0.00	0.00	0.00	0.00	0.00	0.00	0.00	0.00	0.00	0.00	0.00	0.00	0.00	0.00	0.00	0.00	0.00	0.02	0.00	0.00
Bnascaffold0026G0013700ZS	0.00	0.00	0.00	0.00	0.00	0.00	0.00	0.00	0.00	0.00	0.00	0.00	0.00	0.00	0.00	0.03	0.03	0.02	0.00	0.02	0.00	0.00	0.00	0.00	0.10	0.03	0.00	0.02	0.00	0.00
Bnascaffold0026G0013800ZS	0.00	0.00	0.00	0.00	0.00	0.00	0.00	0.00	0.00	0.00	0.00	0.00	0.00	0.00	0.00	0.00	0.00	0.00	0.00	0.03	0.00	0.00	0.00	0.00	0.00	0.00	0.00	0.00	0.00	0.00
Bnascaffold0026G0013900ZS	0.00	0.00	0.00	0.00	0.00	0.00	0.13	0.00	0.28	0.00	0.00	0.00	0.00	0.00	0.00	0.00	0.20	0.00	0.00	0.00	0.00	0.00	0.00	0.00	0.00	0.00	0.00	0.00	0.00	0.00
Bnascaffold0026G0014100ZS	4.60	2.91	2.90	1.40	1.40	1.09	0.21	0.36	0.38	3.73	2.83	2.64	1.74	1.62	0.62	5.07	2.13	3.84	2.70	2.33	3.73	1.81	1.66	2.04	5.21	4.31	3.49	3.80	3.85	2.27
Bnascaffold0026G0014300ZS	13.34	12.63	13.99	6.64	8.31	6.95	1.88	1.89	1.28	11.91	13.36	16.71	7.13	9.86	5.20	15.41	13.95	15.67	14.07	14.28	12.03	8.24	9.82	11.64	15.55	15.55	14.39	14.79	16.82	11.36
Bnascaffold0026G0014400ZS	0.71	0.98	0.42	2.14	2.29	1.58	0.72	0.88	0.00	2.30	1.55	0.99	0.54	1.14	1.32	0.36	0.37	0.51	0.72	1.80	1.73	1.98	1.36	2.40	2.60	0.74	1.06	0.85	1.96	0.75
Bnascaffold0026G0014500ZS	12.97	14.09	14.43	6.56	7.37	5.30	1.25	1.20	1.55	11.71	10.58	12.72	5.46	6.69	4.56	12.57	9.40	10.47	11.82	12.22	9.86	8.34	6.79	8.73	11.37	13.61	13.56	12.00	13.79	9.80
Bnascaffold0026G0014600ZS	1.42	0.98	2.09	1.84	2.29	3.94	0.48	0.53	0.26	2.68	2.07	1.65	1.27	2.97	2.21	1.08	1.85	0.51	5.38	4.74	3.11	3.65	2.05	3.91	1.49	1.48	2.12	2.88	5.09	6.36
Bnascaffold0026G0014700ZS	13.71	13.57	13.77	4.72	6.42	4.33	1.13	1.61	0.94	11.51	12.14	9.95	4.56	6.93	4.21	13.80	11.14	12.00	9.29	11.45	11.22	7.19	7.41	8.02	12.64	9.08	11.44	12.31	12.05	9.01
Bnascaffold0026G0014800ZS	2.83	4.60	2.09	2.14	2.95	2.10	0.24	1.23	0.52	3.06	2.07	1.98	2.72	2.28	1.77	2.17	0.37	3.06	3.58	4.51	5.19	4.49	3.41	5.11	1.49	2.58	3.53	2.88	4.12	3.37
Bnascaffold0026G0014900ZS	19.18	20.18	17.09	8.06	7.62	6.50	1.61	1.79	1.64	15.72	14.70	17.14	5.65	8.26	5.26	17.34	15.28	20.71	13.10	14.60	13.96	7.98	10.05	9.46	16.88	15.97	18.20	15.54	15.82	13.54
Bnascaffold0026G0015000ZS	4.17	3.47	4.72	1.32	3.15	2.34	0.69	0.51	0.80	4.51	4.86	4.13	1.75	2.47	1.33	4.69	6.76	8.76	5.77	3.85	8.23	3.11	4.02	3.18	6.87	6.03	5.25	5.08	4.66	2.88
Bnascaffold0026G0015200ZS	0.05	0.05	0.06	0.00	0.00	0.04	0.00	0.00	0.00	0.00	0.04	0.37	0.00	0.00	0.00	1.82	0.21	0.21	0.00	0.00	0.00	0.00	0.00	0.00	0.21	0.21	0.20	0.00	0.00	0.05
Bnascaffold0026G0015300ZS	0.05	0.12	0.09	0.07	0.12	0.16	0.00	0.01	0.06	0.76	1.03	0.78	0.21	0.40	0.24	0.51	0.38	0.47	0.26	0.33	0.61	0.04	0.13	0.00	1.45	1.12	0.62	0.12	0.14	0.14
Bnascaffold0026G0015400ZS	0.00	0.00	0.00	0.00	0.00	0.00	0.00	0.00	0.00	0.00	0.00	0.00	0.24	0.15	0.00	0.24	0.00	0.84	0.00	0.00	0.00	0.05	0.00	0.00	0.24	0.24	0.23	0.11	0.00	0.00
Bnascaffold0026G0015500ZS	0.00	0.00	0.00	0.04	0.00	0.00	0.00	0.00	0.00	0.00	0.00	0.05	0.00	0.00	0.00	0.05	0.00	0.04	0.00	0.00	0.05	0.00	0.05	0.00	0.05	0.00	0.00	0.00	0.03	0.00
Bnascaffold0026G0015700ZS	0.00	0.00	0.00	0.00	0.00	0.08	0.00	0.00	0.00	0.00	0.07	0.00	0.00	0.00	0.00	0.00	0.00	0.00	0.10	0.00	0.00	0.00	0.00	0.09	0.11	0.00	0.00	0.00	0.00	0.00
Bnascaffold0026G0015800ZS	0.27	0.00	0.00	0.00	0.00	0.00	0.00	0.00	0.00	0.00	0.00	0.25	0.03	0.09	0.08	0.07	0.07	0.10	0.07	0.04	0.00	0.00	0.00	0.00	0.56	0.21	0.20	0.03	0.00	0.00
Bnascaffold0026G0015900ZS	0.17	0.31	0.10	0.07	0.15	0.37	0.00	0.00	0.00	0.90	0.55	0.23	0.21	0.43	0.26	1.11	0.44	0.96	0.76	0.53	0.08	0.25	0.16	0.36	2.11	1.22	1.75	0.40	0.65	0.35
Bnascaffold0026G0016000ZS	2.48	0.00	0.27	0.10	0.00	0.92	0.00	0.00	0.00	1.58	0.82	1.05	0.35	2.25	0.21	0.92	0.59	1.14	0.80	0.14	0.55	0.07	0.00	0.67	4.02	1.88	1.01	0.38	0.12	0.24
Bnascaffold0026G0016100ZS	0.05	0.00	0.00	0.00	0.10	0.04	0.00	0.03	0.00	0.12	0.16	0.20	0.06	0.11	0.14	0.00	0.11	0.24	0.39	0.03	0.05	0.02	0.00	0.00	0.74	0.28	0.49	0.13	0.12	0.00
Bnascaffold0026G0016200ZS	0.00	0.00	0.00	0.00	0.00	0.00	0.00	0.00	0.00	0.19	0.13	0.00	0.00	0.00	0.00	0.00	0.00	0.00	0.00	0.00	0.00	0.00	0.00	0.00	0.38	0.19	0.00	0.00	0.00	0.00
Bnascaffold0026G0016300ZS	0.07	0.00	0.00	0.06	0.00	0.00	0.00	0.00	0.00	0.11	0.13	0.00	0.00	0.02	0.00	0.00	0.00	0.00	0.00	0.02	0.03	0.00	0.00	0.03	0.15	0.18	0.00	0.02	0.02	0.00
Bnascaffold0026G0016400ZS	0.00	0.11	0.00	0.10	0.06	0.00	0.00	0.00	0.00	0.13	0.13	0.06	0.00	0.04	0.00	0.00	0.12	0.00	0.00	0.00	0.00	0.00	0.00	0.05	0.13	0.31	0.12	0.06	0.03	0.00
Bnascaffold0026G0016500ZS	0.00	0.15	0.38	0.00	0.15	0.00	0.00	0.00	0.00	0.35	0.47	0.00	0.00	0.00	0.00	0.00	0.00	0.12	0.00	0.00	0.00	0.00	0.00	0.00	0.17	0.00	0.16	0.00	0.00	0.00
Bnascaffold0026G0016800ZS	0.00	0.00	0.00	0.00	0.00	0.00	0.00	0.00	0.00	0.00	0.16	0.00	0.00	0.00	0.00	0.00	0.00	0.00	0.00	0.00	0.00	0.00	0.00	0.00	0.00	0.00	0.00	0.00	0.00	0.00
Bnascaffold0026G0017100ZS	0.00	0.00	0.00	0.72	0.09	0.00	0.19	0.05	0.40	0.30	0.00	0.09	0.19	0.18	0.06	0.09	0.19	0.07	0.09	1.70	0.45	1.39	1.51	2.43	0.39	0.48	0.18	0.84	0.82	1.46
Bnascaffold0026G0017300ZS	0.00	0.00	0.00	0.00	0.00	0.00	0.00	0.00	0.00	0.00	0.00	0.00	0.04	0.11	0.00	0.00	0.00	0.00	0.00	0.00	0.00	0.00	0.00	0.00	0.00	0.00	0.09	0.00	0.00	0.00
Bnascaffold0026G0017400ZS	0.00	0.00	0.00	0.00	0.00	0.00	0.00	0.00	0.06	0.00	0.00	0.00	0.00	0.10	0.00	0.08	0.00	0.00	0.00	0.00	0.00	0.00	0.00	0.00	0.00	0.00	0.00	0.04	0.00	0.08
Bnascaffold0026G0017500ZS	0.00	0.00	0.22	0.32	0.51	0.41	0.13	0.00	0.00	1.00	0.81	1.38	19.86	32.99	19.40	0.00	0.39	0.00	0.00	0.24	0.00	0.16	0.89	0.16	0.97	4.63	2.95	29.23	34.36	31.15
Bnascaffold0026G0017600ZS	0.00	0.00	0.00	0.00	0.00	0.00	0.00	0.00	0.00	0.00	0.10	0.00	0.21	0.26	0.26	0.00	0.14	0.00	0.00	0.00	0.00	0.03	0.00	0.00	0.14	0.29	0.14	0.59	0.23	0.58
Bnascaffold0026G0017700ZS	0.06	0.00	0.04	0.32	0.14	0.39	0.27	0.43	0.59	0.00	0.05	0.03	0.16	0.44	0.47	0.03	0.00	0.02	0.13	0.32	0.55	0.34	0.36	0.24	0.13	0.07	0.09	0.37	0.26	0.23
Bnascaffold0026G0017800ZS	0.29	0.11	0.35	0.56	0.76	0.44	0.48	0.41	0.39	0.00	0.09	0.00	0.58	0.23	0.66	0.12	0.00	0.30	0.78	0.60	0.92	0.55	0.34	0.40	0.00	0.25	0.06	0.85	0.88	0.62
Bnascaffold0026G0017900ZS	0.00	0.18	0.23	0.00	0.00	0.29	0.67	0.39	0.87	0.43	0.00	0.00	0.81	0.77	0.37	0.20	0.41	0.29	0.00	0.25	0.58	0.17	0.19	0.34	0.21	0.41	0.20	0.85	0.11	0.42
Bnascaffold0026G0018000ZS	0.00	0.68	0.00	0.32	0.00	0.00	0.00	0.00	0.00	0.00	0.00	0.00	0.00	0.24	0.00	0.00	0.00	0.00	0.00	0.00	0.00	0.00	0.00	0.00	0.00	0.00	0.00	0.00	0.00	0.00
Bnascaffold0026G0018100ZS	0.00	0.00	0.00	0.00	0.00	0.00	0.57	0.32	0.51	0.00	0.00	0.00	0.00	0.00	0.00	0.00	0.00	0.00	0.00	0.00	0.00	0.00	0.00	0.00	0.00	0.00	0.00	0.00	0.00	0.00
Bnascaffold0026G0018700ZS	0.00	0.00	0.00	0.00	0.00	0.01	0.00	0.00	0.00	0.00	0.01	0.00	0.00	0.00	0.00	0.00	0.00	0.00	0.00	0.00	0.00	0.00	0.00	0.00	0.00	0.00	0.00	0.00	0.00	0.01
Bnascaffold0026G0018800ZS	0.24	0.00	0.10	0.00	0.07	0.12	0.00	0.00	0.06	0.17	0.00	0.15	0.21	0.21	0.00	0.00	5.67	0.76	0.16	9.95	0.16	0.54	0.16	0.21	0.17	0.25	0.40	0.39	0.22	7.79
Bnascaffold0026G0019000ZS	6.54	6.11	5.62	2.53	3.53	2.64	0.57	0.78	0.42	4.41	6.01	5.23	2.41	3.75	2.25	4.64	5.14	6.63	6.04	5.67	5.26	3.30	3.53	4.35	6.09	5.78	5.52	5.80	5.99	4.70
Bnascaffold0026G0019200ZS	6.33	4.56	4.75	2.80	2.80	2.02	0.71	0.57	0.53	5.43	5.05	5.86	2.63	3.54	2.41	4.91	6.02	6.59	5.99	5.17	4.50	3.29	3.63	3.60	7.19	5.40	5.73	6.33	6.08	4.87
Bnascaffold0026G0019400ZS	6.64	4.17	5.12	2.12	3.34	1.44	0.46	0.70	0.57	4.69	5.13	5.33	1.72	2.46	1.63	4.54	4.54	5.31	4.93	5.33	3.93	3.72	3.88	4.35	6.97	4.69	5.83	6.20	5.36	4.09
Bnascaffold0026G0019600ZS	3.36	3.36	2.41	1.06	1.93	1.02	0.28	0.43	0.33	3.03	2.98	2.48	1.18	1.97	1.49	3.64	3.36	3.56	2.74	2.83	2.94	1.92	2.60	2.21	3.69	3.08	4.06	3.14	3.55	2.53
Bnascaffold0026G0019800ZS	0.00	0.00	0.05	0.16	0.09	0.03	0.00	0.00	0.10	0.25	0.07	0.00	0.05	0.00	0.03	0.00	0.00	0.00	0.05	0.00	0.04	0.00	0.00	0.00	0.00	0.00	0.00	0.00	0.00	0.05
Bnascaffold0026G0019900ZS	0.00	0.00	0.00	0.00	0.00	0.00	0.00	0.03	0.00	0.00	0.00	0.00	0.00	0.00	0.00	0.00	0.00	0.00	0.00	0.04	0.00	0.01	0.06	0.00	0.00	0.00	0.00	0.00	0.00	0.00
Bnascaffold0026G0020000ZS	0.00	0.00	0.00	0.00	0.00	0.00	0.00	0.00	0.00	0.00	0.00	0.00	0.09	0.00	0.00	0.00	0.00	0.12	0.00	0.00	0.00	0.07	0.00	0.00	0.00	0.00	0.00	0.00	0.00	0.00
Bnascaffold0026G0020100ZS	0.00	0.00	0.00	0.28	0.00	0.48	0.33	0.16	0.12	0.00	0.12	0.00	0.08	0.00	0.00	0.00	0.00	0.00	0.00	0.00	0.00	0.00	0.00	0.00	0.00	0.17	0.00	0.00	0.09	0.00
Bnascaffold0026G0020200ZS	0.00	0.00	0.00	0.00	0.00	0.00	0.00	0.00	0.00	0.00	0.00	0.00	0.00	0.00	0.00	0.00	0.00	0.00	0.00	0.00	0.00	0.02	0.00	0.00	0.00	0.00	0.00	0.00	0.00	0.00
Bnascaffold0026G0020400ZS	0.26	0.00	0.94	0.00	0.00	0.00	0.89	1.18	0.19	0.29	0.58	0.99	0.14	0.17	0.00	1.35	0.55	1.33	0.00	0.51	0.77	0.68	1.53	0.90	0.28	0.55	2.11	0.13	0.44	0.28
Bnascaffold0026G0020500ZS	0.14	0.00	0.00	0.12	0.13	0.00	0.00	0.07	0.00	0.00	0.21	0.00	0.00	0.00	0.00	0.00	0.44	0.00	0.14	0.00	0.00	0.03	0.00	0.00	0.30	0.00	0.14	0.00	0.00	0.00
Bnascaffold0026G0020700ZS	0.00	0.00	0.00	0.00	0.00	0.21	0.05	0.11	0.10	0.00	0.00	0.00	0.04	0.00	0.09	0.00	0.00	0.00	0.00	0.05	0.14	0.08	0.00	0.12	0.00	0.07	0.07	0.03	0.00	0.15
Bnascaffold0026G0020800ZS	0.00	0.00	0.00	0.60	0.00	0.00	0.09	0.03	0.00	0.07	0.10	0.06	0.04	0.04	0.04	0.07	0.00	0.10	0.07	0.13	0.00	0.09	0.07	0.00	0.14	0.00	0.00	0.03	0.08	0.07
Bnascaffold0026G0021000ZS	0.20	0.00	0.00	0.00	0.00	0.00	0.00	0.01	0.00	0.00	0.00	0.06	0.00	0.00	0.01	0.00	0.00	0.03	0.00	0.03	0.00	0.00	0.00	0.00	0.00	0.00	0.00	0.03	0.00	0.00
Bnascaffold0026G0021100ZS	2.94	5.11	3.83	23.15	21.33	9.82	18.88	56.06	20.57	5.75	4.52	4.69	8.16	6.43	17.85	1.81	1.47	7.88	2.23	8.81	1.49	3.01	3.13	3.07	0.71	1.66	10.18	19.39	3.05	9.70
Bnascaffold0026G0021200ZS	1.97	0.66	0.99	2.06	1.71	1.91	2.75	2.97	1.91	1.29	2.67	1.12	1.68	1.77	1.82	0.37	0.12	0.17	0.18	0.15	0.29	0.55	0.29	0.15	0.25	0.31	0.18	0.20	0.30	0.25
Bnascaffold0026G0021300ZS	3.28	3.38	3.74	1.10	1.42	1.06	0.32	0.84	0.46	3.03	3.79	3.56	1.84	2.35	1.09	0.27	0.83	0.42	0.27	0.24	0.26	0.17	0.15	0.13	0.67	0.61	0.16	0.10	0.29	0.28
Bnascaffold0026G0021400ZS	0.00	0.00	0.00	0.00	0.00	0.00	0.05	0.02	0.03	0.00	0.00	0.00	0.00	0.00	0.00	0.00	0.00	0.00	0.00	0.00	0.00	0.00	0.00	0.00	0.00	0.00	0.00	0.00	0.00	0.00
Bnascaffold0026G0021800ZS	4.65	3.30	2.65	1.63	2.32	2.14	0.35	0.44	0.23	4.01	4.10	3.76	1.80	2.43	1.04	3.52	4.16	3.62	4.18	3.70	2.91	2.23	1.46	2.80	4.39	3.65	3.85	3.43	3.19	3.43
Bnascaffold0026G0022000ZS	3.71	3.10	3.15	1.94	1.64	1.40	0.28	0.52	0.53	3.73	2.87	3.08	1.61	2.23	1.30	3.20	3.01	7.12	3.23	3.13	3.37	2.00	1.97	2.71	3.90	3.54	2.66	3.38	4.11	2.60
Bnascaffold0026G0022200ZS	5.82	8.27	6.14	1.93	2.86	1.66	1.34	0.80	0.63	6.16	5.62	5.56	2.48	2.48	2.16	6.32	6.09	6.87	7.28	5.13	6.17	3.01	4.42	3.58	5.59	5.04	6.17	4.74	5.90	3.67
Bnascaffold0026G0022300ZS	0.00	0.00	0.00	0.00	0.00	0.00	0.00	0.00	0.00	0.00	0.00	0.00	0.00	0.00	0.00	0.00	0.00	0.00	0.00	0.00	0.00	0.00	0.00	0.00	0.00	0.09	0.00	0.00	0.00	0.00
Bnascaffold0026G0022400ZS	0.00	0.00	0.00	0.00	0.00	0.03	0.00	0.00	0.00	0.00	0.00	0.00	0.02	0.03	0.00	0.09	0.00	0.00	0.00	0.00	0.00	0.00	0.00	0.04	0.00	0.00	0.00	0.00	0.02	0.00
Bnascaffold0026G0022500ZS	0.00	0.00	0.00	0.00	0.00	0.00	0.04	0.00	0.00	0.00	0.00	0.00	0.00	0.00	0.00	0.00	0.00	0.05	0.00	0.00	0.00	0.00	0.00	0.00	0.00	0.00	0.00	0.00	0.00	0.14
Bnascaffold0026G0022600ZS	0.16	0.30	0.58	0.00	0.15	0.12	0.00	0.00	0.00	0.71	0.24	0.31	0.17	0.11	0.00	0.67	0.17	0.59	0.00	0.10	0.16	0.18	0.16	0.42	0.34	0.17	0.16	0.55	0.27	0.17
Bnascaffold0026G0023100ZS	0.00	0.00	0.00	0.00	0.00	0.00	0.00	0.00	0.10	0.00	0.00	0.00	0.00	0.00	0.00	0.00	0.00	0.00	0.00	0.04	0.00	0.00	0.00	0.00	0.00	0.00	0.00	0.00	0.00	0.00
Bnascaffold0026G0023500ZS	0.03	0.00	0.00	0.00	0.00	0.02	0.06	0.04	0.02	0.00	0.02	0.00	0.00	0.02	0.03	0.03	0.03	0.00	0.00	0.00	0.00	0.00	0.03	0.00	0.00	0.00	0.00	0.00	0.02	0.00
Bnascaffold0026G0023600ZS	0.00	0.00	0.00	0.00	0.00	0.00	0.05	0.00	0.00	0.00	0.00	0.00	0.00	0.00	0.00	0.00	0.00	0.00	0.00	0.00	0.00	0.00	0.00	0.00	0.00	0.07	0.00	0.03	0.04	0.00
Bnascaffold0026G0023700ZS	0.00	0.00	0.00	0.00	0.00	0.00	0.00	0.00	0.00	0.00	0.00	0.00	0.18	0.00	0.00	0.00	0.00	0.00	0.00	0.00	0.00	0.00	0.00	0.00	0.00	0.00	0.00	0.00	0.00	0.00
Bnascaffold0026G0023900ZS	0.00	0.00	0.00	0.00	0.00	0.00	0.00	0.00	0.00	0.00	0.00	0.00	0.00	0.00	0.00	0.00	0.00	0.00	0.34	0.21	0.00	0.00	0.00	0.00	0.00	0.00	0.00	0.00	0.00	0.00
Bnascaffold0026G0024000ZS	0.23	0.16	0.03	0.22	0.10	0.08	0.29	0.34	0.12	0.09	0.06	0.11	0.10	0.13	0.05	0.00	0.15	0.10	0.00	0.04	0.03	0.15	0.14	0.07	0.15	0.06	0.11	0.04	0.03	0.03
Bnascaffold0026G0024100ZS	0.00	0.04	0.00	0.00	0.04	0.07	0.00	0.02	0.00	0.00	0.00	0.04	0.00	0.03	0.00	0.10	0.05	0.00	0.05	0.03	0.05	0.02	0.05	0.00	0.05	0.10	0.00	0.00	0.03	0.05
Bnascaffold0026G0024200ZS	4.50	4.46	6.38	2.08	2.22	2.90	0.20	0.75	0.22	3.25	4.62	3.37	1.54	4.26	0.94	5.21	5.97	5.19	4.26	4.40	2.93	2.58	2.89	2.55	6.62	2.82	4.49	4.59	5.65	4.45
Bnascaffold0026G0024300ZS	5.16	3.06	6.09	3.57	3.82	1.84	0.84	0.31	0.45	6.70	7.11	6.37	1.91	4.13	2.45	6.11	6.26	5.65	6.27	5.92	4.64	3.51	4.58	2.98	6.07	8.61	5.76	5.13	5.26	3.28
Bnascaffold0026G0024400ZS	0.71	0.66	1.25	0.92	1.96	1.84	0.48	0.70	0.77	0.77	0.26	0.66	0.73	1.60	1.77	1.08	0.74	0.25	3.23	2.93	3.11	3.65	2.39	3.01	2.60	0.37	1.41	2.03	2.55	2.99
Bnascaffold0026G0024500ZS	14.95	18.30	18.36	10.37	11.98	7.81	2.18	2.90	2.40	25.84	17.82	20.88	11.69	12.40	5.58	18.63	17.18	20.03	22.36	17.62	27.69	12.59	12.65	16.24	18.52	18.85	22.08	22.45	22.81	17.19
Bnascaffold0026G0024600ZS	5.99	4.98	5.60	5.35	6.30	3.07	0.42	0.62	0.75	6.47	9.98	9.07	3.28	6.00	3.86	9.69	7.99	10.70	9.41	6.97	5.45	5.19	6.37	5.96	10.83	15.07	7.40	8.59	8.80	10.26
Bnascaffold0026G0024700ZS	0.35	1.97	0.84	0.61	3.27	1.05	0.24	0.35	0.26	1.53	1.04	0.99	0.54	2.51	1.32	0.36	0.37	0.51	2.51	0.90	1.04	1.75	2.39	2.71	2.97	2.21	2.12	1.18	1.37	2.99
Bnascaffold0026G0024800ZS	17.30	18.55	16.62	11.12	9.65	6.78	1.71	1.38	1.96	17.57	19.10	17.55	7.40	13.52	5.42	20.49	19.91	16.02	15.14	18.23	16.48	10.52	13.41	12.26	17.52	20.30	17.49	17.58	20.41	16.36
Bnascaffold0026G0024900ZS	0.22	1.03	0.00	0.00	0.00	0.00	0.00	0.00	0.00	0.96	0.49	0.00	0.00	0.00	0.00	0.00	0.00	0.64	0.00	4.83	0.00	0.05	0.00	0.00	0.00	0.00	1.33	0.00	0.00	0.00
Bnascaffold0026G0025200ZS	0.23	0.17	0.16	0.43	0.75	0.40	5.73	5.36	5.64	0.68	0.63	0.29	0.23	0.17	0.20	0.14	0.14	0.29	0.37	0.32	0.79	0.80	0.35	0.92	0.24	0.09	0.40	0.06	0.22	0.29
Bnascaffold0026G0025400ZS	0.00	0.00	0.00	0.00	0.00	0.00	0.00	0.00	0.00	0.00	0.00	0.00	0.00	0.00	0.00	0.00	0.00	0.00	0.00	0.00	0.00	0.03	0.00	0.11	0.00	0.00	0.00	0.00	0.00	0.00
Bnascaffold0026G0026100ZS	0.74	1.29	1.45	0.92	0.98	0.49	2.33	3.59	1.19	1.06	0.78	1.38	0.42	0.42	1.53	17.38	16.70	5.13	5.14	2.92	6.08	4.75	6.32	4.24	10.31	4.01	5.30	2.19	2.13	1.82
Bnascaffold0026G0026200ZS	0.00	0.00	0.00	0.00	0.02	0.01	0.00	0.00	0.03	0.02	0.00	0.00	0.01	0.01	0.01	0.00	0.00	0.00	0.00	0.00	0.05	0.00	0.03	0.01	0.00	0.00	0.00	0.05	0.00	0.02
Bnascaffold0026G0026500ZS	0.00	0.00	0.00	0.16	0.00	0.00	0.12	0.00	0.13	0.00	0.00	0.00	0.09	0.00	0.00	0.00	0.00	0.00	0.00	0.00	0.00	0.00	0.00	0.00	0.00	0.00	0.00	0.00	0.10	0.19
Bnascaffold0026G0026600ZS	0.00	0.00	0.00	0.00	0.19	0.00	0.00	0.00	0.00	0.00	0.15	0.00	0.00	0.13	0.13	0.00	0.43	0.15	0.00	0.00	0.00	0.04	0.00	0.00	0.64	0.00	0.20	0.10	0.23	0.22
Bnascaffold0026G0026700ZS	0.73	0.68	1.56	0.76	0.81	0.22	0.20	0.00	0.21	0.79	1.08	1.51	0.38	1.23	0.37	2.40	2.00	1.27	1.19	1.96	1.72	0.98	3.54	0.75	3.24	0.61	2.63	1.26	2.19	0.93
Bnascaffold0026G0026900ZS	2.25	3.25	2.72	1.94	2.03	1.24	0.39	0.70	0.30	3.17	2.76	3.08	1.53	2.16	1.17	2.56	3.39	3.88	4.08	3.27	3.73	2.01	2.02	2.58	2.74	2.89	4.64	3.73	3.36	3.32
Bnascaffold0026G0027000ZS	3.80	3.82	3.72	1.33	1.67	1.34	0.26	0.51	0.37	3.48	2.64	3.85	1.06	2.08	0.72	3.41	3.57	4.08	3.45	2.67	2.45	1.55	2.61	1.75	3.04	2.35	3.78	2.89	3.42	1.70
Bnascaffold0026G0027100ZS	0.81	1.21	3.07	0.84	0.90	0.48	0.33	0.16	0.00	1.05	1.78	1.52	1.08	1.26	1.11	0.99	2.72	2.11	2.80	3.11	1.75	1.29	1.57	1.38	1.70	2.54	1.78	2.18	1.80	1.20
Bnascaffold0026G0027200ZS	0.00	0.00	0.00	0.00	0.00	0.00	0.00	0.00	0.00	0.00	0.00	0.00	0.00	0.00	0.00	0.00	0.00	0.00	0.00	0.00	0.00	0.00	0.00	0.00	0.00	0.00	0.00	0.00	0.02	0.00
Bnascaffold0026G0027400ZS	0.00	0.00	0.00	0.06	0.00	0.31	0.00	0.07	0.00	0.67	0.00	0.00	0.07	0.00	0.17	0.00	0.00	0.00	0.00	0.00	0.00	0.00	0.00	0.06	0.00	0.00	0.00	0.03	0.04	0.00
Bnascaffold0026G0027500ZS	0.00	0.00	0.00	0.00	0.00	0.00	0.01	0.00	0.00	0.00	0.00	0.00	0.00	0.00	0.00	0.01	0.00	0.01	0.00	0.00	0.00	0.00	0.00	0.00	0.00	0.00	0.00	0.00	0.00	0.00
Bnascaffold0026G0027600ZS	0.00	0.00	0.00	0.20	0.05	0.09	0.08	0.17	0.04	0.00	0.00	0.27	0.06	0.00	0.00	0.00	0.24	0.00	0.00	0.04	0.06	0.04	0.06	0.15	0.06	0.00	0.00	0.05	0.03	0.06
Bnascaffold0026G0027700ZS	0.00	0.00	0.08	0.00	0.06	0.05	0.00	0.00	0.05	0.07	0.00	0.06	0.04	0.00	0.00	0.00	0.00	0.00	0.07	0.00	0.07	0.01	0.07	0.06	0.00	0.00	0.07	0.00	0.00	0.00
Bnascaffold0026G0027800ZS	0.00	0.00	0.00	0.00	0.00	0.00	0.08	0.06	0.09	0.00	0.00	0.00	0.19	0.00	0.00	0.00	0.00	0.00	0.12	0.00	0.12	0.10	0.12	0.10	0.00	0.00	0.00	0.06	0.00	0.00
Bnascaffold0026G0028200ZS	0.00	0.00	0.00	0.00	0.00	0.00	0.00	0.00	0.00	0.00	0.00	0.00	0.00	0.00	0.00	0.00	0.00	0.00	0.00	0.00	0.00	0.00	0.00	0.00	0.00	0.00	0.06	0.00	0.00	0.00
Bnascaffold0026G0028400ZS	0.00	0.00	0.00	0.00	0.00	0.00	0.00	0.00	0.00	0.00	0.00	0.00	0.00	0.00	0.00	0.00	0.00	0.05	0.00	0.00	0.00	0.00	0.00	0.00	0.07	0.00	0.00	0.03	0.00	0.00
Bnascaffold0026G0028500ZS	0.00	0.00	0.00	0.07	0.08	0.06	0.00	0.00	0.00	0.00	0.00	0.00	0.00	0.00	0.00	0.00	0.00	0.00	0.00	0.00	0.00	0.00	0.08	0.00	0.00	0.00	0.17	0.00	0.05	0.00
Bnascaffold0026G0028600ZS	0.34	0.00	0.00	0.00	0.00	0.00	0.00	0.00	0.00	0.00	0.00	0.00	0.00	0.00	0.00	0.00	0.00	0.00	0.00	0.00	0.00	0.00	0.00	0.00	0.00	0.00	0.00	0.00	0.00	0.00
Bnascaffold0026G0028700ZS	0.00	0.00	0.07	0.00	0.00	0.00	0.00	0.00	0.00	0.00	0.00	0.00	0.03	0.00	0.00	0.00	0.00	0.00	0.00	0.00	0.00	0.01	0.00	0.00	0.00	0.00	0.00	0.03	0.00	0.00
Bnascaffold0026G0028800ZS	0.00	0.00	0.00	0.00	0.00	0.00	0.00	0.00	0.04	0.00	0.00	0.00	0.00	0.00	0.00	0.00	0.00	0.00	0.00	0.00	0.00	0.00	0.00	0.00	0.00	0.00	0.00	0.00	0.00	0.00
Bnascaffold0026G0029000ZS	0.00	0.00	0.00	0.03	0.00	0.00	0.05	0.00	0.00	0.00	0.02	0.00	0.00	0.00	0.00	0.00	0.04	0.00	1.40	0.02	0.00	0.01	0.10	0.88	0.00	0.04	0.00	0.00	0.02	0.00
Bnascaffold0026G0029900ZS	0.00	0.00	0.00	0.07	0.00	0.00	0.05	0.00	0.06	0.00	0.00	0.00	0.00	0.00	0.00	0.00	0.00	0.00	0.00	0.00	0.00	0.00	0.00	0.00	0.00	0.00	0.00	0.00	0.00	0.00
Bnascaffold0026G0030300ZS	0.00	0.00	0.00	0.00	0.00	0.00	0.00	0.00	0.14	0.00	0.00	0.00	0.00	0.00	0.00	0.00	0.00	0.00	0.00	0.00	0.00	0.00	0.00	0.00	0.00	0.00	0.00	0.00	0.00	0.00
Bnascaffold0026G0030400ZS	0.07	0.00	0.17	0.13	0.61	0.05	0.00	0.04	0.21	0.00	0.00	0.00	0.00	0.09	0.05	0.00	0.00	0.11	0.00	0.00	0.00	0.02	0.00	0.00	0.00	0.00	0.00	0.10	0.00	0.00
Bnascaffold0026G0030500ZS	0.00	0.00	0.00	0.00	0.00	0.00	0.00	0.00	0.00	0.00	0.00	0.00	0.00	0.00	0.00	0.00	0.00	0.00	0.00	0.00	0.00	0.00	0.00	0.00	0.00	0.00	0.00	0.05	0.00	0.00
Bnascaffold0026G0030800ZS	0.23	0.05	0.00	0.30	1.97	1.62	1.13	1.40	0.46	0.00	0.38	0.05	1.44	0.96	0.29	0.00	0.00	0.21	1.11	0.73	0.67	0.02	1.50	1.90	0.00	0.42	0.17	0.69	1.34	0.49
Bnascaffold0026G0031000ZS	0.20	0.18	0.12	0.17	4.77	0.52	0.00	0.00	0.00	0.11	0.22	0.28	0.10	0.96	0.06	0.00	0.10	0.00	0.30	0.69	0.29	0.04	0.10	0.08	0.00	0.00	0.00	0.24	0.05	0.21
Bnascaffold0026G0031400ZS	0.00	0.00	0.23	0.00	0.82	0.22	0.00	0.05	0.00	0.00	0.22	0.09	0.00	0.26	0.06	0.00	0.00	0.00	0.00	0.00	0.00	0.02	0.00	0.00	0.00	0.00	0.00	0.00	0.00	0.00
Bnascaffold0026G0031600ZS	0.00	0.00	0.00	0.00	0.00	0.00	0.00	0.01	0.00	0.00	0.00	0.00	0.00	0.00	0.00	0.00	0.00	0.02	0.00	0.00	0.00	0.00	0.00	0.00	0.00	0.00	0.00	0.00	0.00	0.00
Bnascaffold0026G0031700ZS	0.00	0.00	0.00	0.00	0.00	0.00	0.00	0.03	0.04	0.00	0.00	0.02	0.01	0.00	0.02	0.00	0.00	0.10	0.00	0.00	0.00	0.01	0.00	0.02	0.00	0.00	0.00	0.00	0.00	0.00
Bnascaffold0026G0031800ZS	0.00	0.00	0.00	0.00	0.00	0.00	0.00	0.00	1.14	0.00	0.00	0.00	0.00	0.00	0.00	0.00	0.00	0.00	0.00	0.00	0.00	0.00	0.00	0.00	0.00	0.08	0.00	0.00	0.00	0.00
Bnascaffold0026G0031900ZS	0.00	0.00	0.07	0.00	0.00	0.00	0.00	0.00	0.04	0.00	0.04	0.00	0.00	0.00	0.00	0.00	0.00	0.00	0.00	0.00	0.00	0.01	0.00	0.00	0.00	0.00	0.00	0.00	0.00	0.00
Bnascaffold0026G0032000ZS	0.48	0.39	0.06	0.28	0.30	0.32	0.40	0.53	0.31	0.11	0.08	0.30	0.19	0.07	0.23	0.00	0.00	0.19	0.22	0.03	0.05	0.25	0.77	0.41	0.22	0.78	0.05	0.13	0.15	0.06
Bnascaffold0026G0032100ZS	0.37	0.31	0.23	0.05	0.11	0.13	0.21	0.20	0.11	0.30	0.27	0.42	0.17	0.09	0.13	0.00	0.00	0.10	0.04	0.04	0.69	0.02	0.11	0.05	0.06	0.02	0.02	0.05	0.04	0.64
Bnascaffold0026G0032200ZS	0.35	0.00	0.00	0.15	0.00	0.65	0.00	0.00	0.00	0.19	0.13	0.00	0.27	0.00	0.22	0.00	0.37	0.00	0.18	0.00	0.34	0.08	0.17	0.15	0.00	0.00	0.17	0.25	0.00	0.19
Bnascaffold0026G0032300ZS	0.00	0.00	0.00	0.00	0.00	0.00	0.14	0.03	0.00	0.00	0.00	0.00	0.00	0.00	0.00	0.00	0.00	0.00	0.00	0.00	0.00	0.01	0.00	0.00	0.00	0.00	0.00	0.00	0.04	0.00
Bnascaffold0026G0032400ZS	0.00	0.00	0.00	0.00	0.00	0.00	0.00	0.00	0.00	0.00	0.00	0.00	0.00	0.00	0.00	0.00	0.00	0.00	0.00	0.00	0.00	0.00	0.00	0.02	0.00	0.00	0.00	0.00	0.00	0.00
Bnascaffold0026G0032500ZS	0.00	0.00	0.00	0.00	0.00	0.00	0.00	0.00	0.00	0.00	0.00	0.00	0.00	0.00	0.00	0.04	0.00	0.00	0.00	0.03	0.00	0.00	0.00	0.00	0.00	0.00	0.00	0.00	0.00	0.00
Bnascaffold0026G0032600ZS	0.00	0.00	0.00	0.00	0.00	0.00	0.00	0.12	0.00	0.00	0.00	0.00	0.00	0.00	0.00	0.00	0.00	0.00	0.00	0.04	0.00	0.00	0.00	0.00	0.00	0.00	0.00	0.03	0.07	0.00
Bnascaffold0026G0032700ZS	11.76	12.54	7.65	4.80	7.37	4.89	0.94	0.83	1.01	10.81	9.77	12.81	4.75	6.99	4.56	10.68	8.91	10.34	12.01	8.97	10.59	6.17	7.50	7.63	9.43	10.14	12.64	12.75	10.51	10.77
Bnascaffold0026G0032800ZS	0.35	0.66	0.42	0.31	1.31	1.05	0.24	0.18	0.00	1.15	1.81	0.99	0.91	0.69	0.00	0.36	0.00	0.25	1.08	2.26	2.07	1.52	1.71	1.20	0.37	1.11	0.71	1.18	1.37	1.87
Bnascaffold0026G0032900ZS	11.02	10.74	13.12	4.96	7.19	4.47	1.19	1.57	1.08	10.31	9.22	9.52	5.56	6.22	4.50	10.11	10.95	11.47	13.98	12.75	9.32	6.73	7.41	8.18	9.14	12.17	13.01	11.56	11.95	8.72
Bnascaffold0026G0033000ZS	0.00	2.30	1.67	3.98	2.95	2.89	0.48	1.23	1.03	3.83	2.59	3.64	2.36	2.28	1.32	1.44	1.11	1.27	8.60	3.38	3.80	5.40	3.07	5.11	1.49	2.58	3.88	2.37	4.90	3.37
Bnascaffold0026G0033100ZS	5.61	4.96	5.27	1.70	2.81	2.11	0.23	0.57	0.54	4.83	4.61	4.80	2.22	2.44	1.86	5.18	6.23	5.89	4.86	3.88	5.15	2.20	3.00	3.10	5.54	6.91	5.86	5.27	4.64	3.43
Bnascaffold0026G0033200ZS	16.69	16.59	25.50	9.27	15.57	8.97	2.32	3.41	2.60	26.74	21.82	20.47	9.94	14.04	7.06	22.20	22.44	27.26	27.02	32.01	33.20	19.99	15.51	19.24	19.86	23.30	24.64	25.87	28.55	24.27
Bnascaffold0026G0033500ZS	4.35	1.79	2.66	0.97	2.83	1.80	0.76	0.96	0.35	3.83	5.31	3.46	1.57	3.33	1.61	7.40	4.55	6.61	4.90	4.42	5.20	3.26	3.73	3.28	5.24	4.03	4.01	4.93	3.21	3.75
Bnascaffold0026G0033600ZS	13.99	12.11	15.52	6.24	6.34	4.27	1.50	1.94	1.42	9.51	12.89	11.77	6.46	7.65	4.10	12.95	13.17	13.74	13.60	18.48	12.58	7.88	9.73	9.28	11.57	15.55	13.28	11.65	12.77	10.19
Bnascaffold0026G0033700ZS	1.42	1.97	0.42	2.14	2.62	3.16	0.00	0.35	1.03	1.91	2.59	2.32	2.00	2.74	2.65	0.72	0.37	1.02	6.09	4.74	4.84	5.71	4.44	5.11	1.11	2.21	1.41	3.38	4.51	2.62
Bnascaffold0026G0034200ZS	0.00	0.00	0.00	0.00	0.00	0.00	0.00	0.00	0.00	0.00	0.00	0.00	0.00	0.00	0.00	0.00	0.00	0.00	0.00	0.00	0.00	0.00	0.00	0.00	0.28	0.00	0.00	0.00	0.00	0.00
Bnascaffold0026G0034300ZS	0.14	0.00	0.00	0.03	0.16	0.08	0.00	0.00	0.00	0.38	0.23	0.40	0.09	0.00	0.04	0.51	0.22	0.26	0.00	0.16	0.03	0.01	0.03	0.03	0.52	1.22	0.18	0.07	0.16	0.11
Bnascaffold0026G0034500ZS	0.00	0.00	0.00	0.00	0.00	0.00	0.00	0.00	0.00	0.00	0.00	0.00	0.00	0.00	0.00	0.00	0.00	0.04	0.00	0.00	0.00	0.00	0.00	0.00	0.00	0.00	0.00	0.00	0.00	0.00
Bnascaffold0026G0034600ZS	0.00	0.15	0.00	0.84	0.15	0.60	0.11	0.40	0.00	0.53	0.00	0.15	0.17	0.00	0.00	0.00	0.00	0.00	0.16	0.00	0.00	0.00	0.00	0.00	0.00	0.00	0.00	0.00	0.00	0.00
Bnascaffold0026G0034900ZS	0.00	0.00	0.00	0.00	0.00	0.00	0.00	0.02	0.00	0.00	0.00	0.00	0.00	0.00	0.00	0.00	0.00	0.00	0.00	0.00	0.00	0.00	0.00	0.00	0.00	0.00	0.00	0.00	0.02	0.00
Bnascaffold0026G0035000ZS	0.00	0.00	0.00	0.00	0.00	0.00	0.00	0.00	0.00	0.00	0.00	0.00	0.00	0.09	0.00	0.00	0.00	0.00	0.00	0.00	0.00	0.00	0.00	0.00	0.00	0.00	0.00	0.00	0.00	0.00
Bnascaffold0026G0035700ZS	0.15	0.00	0.00	0.13	0.00	0.00	0.00	0.00	0.00	0.00	0.00	0.00	0.00	0.00	0.00	0.00	0.00	0.00	0.00	0.00	0.00	0.00	0.00	0.00	0.00	0.00	0.00	0.00	0.00	0.00
Bnascaffold0026G0035800ZS	2.08	3.18	2.17	2.85	1.70	8.09	0.25	0.12	0.45	3.17	2.96	1.94	5.46	6.40	5.19	5.12	4.61	5.29	22.80	21.52	19.01	3.73	2.48	3.12	9.63	10.33	9.51	24.22	26.08	30.80
Bnascaffold0026G0036300ZS	0.00	0.00	0.00	0.00	0.00	0.00	0.00	0.00	0.00	0.00	0.00	0.00	0.02	0.00	0.00	0.00	0.00	0.00	0.00	0.00	0.00	0.00	0.00	0.00	0.00	0.00	0.00	0.00	0.00	0.00
Bnascaffold0026G0036400ZS	0.00	0.00	0.00	0.00	0.00	0.04	0.04	0.00	0.00	0.00	0.00	0.00	0.00	0.00	0.00	0.00	0.00	0.00	0.00	0.00	0.12	0.00	0.00	0.00	0.00	0.00	0.00	0.00	0.00	0.00
Bnascaffold0026G0036800ZS	0.00	0.00	0.00	0.00	0.00	0.00	0.00	0.00	0.00	0.00	0.00	0.00	0.00	0.00	0.00	0.00	0.00	0.04	0.00	0.00	0.00	0.00	0.00	0.00	0.00	0.00	0.00	0.00	0.03	0.00
Bnascaffold0026G0037000ZS	1.06	1.97	0.84	1.53	2.62	1.84	0.72	0.00	0.52	1.91	1.81	2.65	0.54	1.14	1.32	0.00	0.74	3.57	2.87	2.93	2.07	3.73	2.73	1.80	1.49	1.11	0.35	2.03	2.35	2.62
Bnascaffold0026G0037100ZS	10.61	12.58	11.90	5.86	7.64	5.04	1.06	1.43	1.20	10.81	12.16	10.40	6.11	7.01	4.23	8.25	10.36	9.95	13.12	10.75	11.72	7.01	9.39	7.90	10.95	10.78	13.42	10.93	12.95	9.84
Bnascaffold0026G0037400ZS	1.42	2.63	0.42	2.14	3.60	2.63	0.72	0.35	1.03	1.53	1.30	1.98	1.09	2.74	0.44	1.81	0.00	1.78	1.43	2.71	4.50	3.35	2.39	3.31	2.23	1.84	0.71	2.71	2.35	2.99
Bnascaffold0026G0037600ZS	0.00	0.20	0.00	0.00	0.20	0.00	0.00	0.00	0.00	0.00	0.00	0.00	0.00	0.00	0.00	0.00	0.00	0.00	0.00	0.00	0.00	0.00	0.00	0.00	0.00	0.00	0.00	0.00	0.00	0.00
Bnascaffold0026G0037700ZS	0.00	0.00	0.00	0.00	0.00	0.00	0.00	0.00	0.00	0.00	0.00	0.00	0.06	0.00	0.00	0.00	0.00	0.00	0.00	0.00	0.00	0.00	0.00	0.00	0.13	0.00	0.00	0.00	0.00	0.00
Bnascaffold0026G0037900ZS	0.34	0.17	0.11	0.03	0.11	0.14	0.00	0.00	0.00	0.00	0.29	0.23	0.03	0.16	0.00	0.25	0.19	0.53	0.06	0.06	0.12	0.03	0.06	0.05	0.19	0.29	0.06	0.13	0.07	0.00
Bnascaffold0026G0038000ZS	7.98	11.52	8.13	3.50	2.80	3.82	0.57	0.58	0.75	7.51	7.63	8.00	3.86	4.19	2.29	9.65	8.88	9.41	7.63	6.60	6.98	4.69	4.40	4.48	7.50	7.45	7.82	6.25	7.09	6.94
Bnascaffold0026G0038100ZS	4.54	4.02	6.09	2.32	5.54	3.83	0.42	0.82	0.45	6.70	5.74	8.49	2.54	5.33	1.16	8.43	5.83	7.58	4.60	5.92	5.65	4.08	3.18	3.86	7.15	9.04	8.23	6.42	6.86	3.49
Bnascaffold0026G0038200ZS	0.35	1.64	1.67	2.14	2.29	1.05	0.48	0.35	0.26	1.53	1.55	0.99	0.73	2.28	0.44	0.36	0.74	0.51	2.15	3.61	3.80	3.27	3.41	1.50	1.49	2.21	1.41	3.05	2.16	3.37
Bnascaffold0026G0038300ZS	18.26	20.32	15.80	9.39	11.17	9.11	1.53	2.72	1.71	20.39	18.84	17.06	8.74	11.28	6.45	16.41	19.37	17.90	18.75	19.50	18.85	12.67	12.40	14.77	16.42	18.58	22.77	20.53	20.55	17.38
Bnascaffold0026G0038400ZS	6.81	6.51	6.58	3.92	4.39	3.22	0.84	1.13	0.60	8.48	9.83	9.84	3.39	7.19	2.70	8.43	5.40	11.74	8.36	9.34	6.25	6.61	4.98	5.96	10.40	7.75	11.31	8.09	10.75	7.64
Bnascaffold0026G0038500ZS	1.42	0.98	1.25	0.92	1.31	1.31	0.24	0.18	0.52	0.77	0.78	0.99	1.27	1.37	0.88	0.36	0.37	0.25	2.87	2.48	1.38	1.98	2.05	2.71	0.74	0.37	1.41	3.05	1.37	2.99
Bnascaffold0026G0038600ZS	17.82	18.30	17.95	10.14	9.16	6.59	2.35	2.03	1.65	18.14	16.17	15.84	7.85	11.56	6.29	17.12	17.36	17.03	16.29	15.90	14.78	10.50	13.16	16.69	18.15	15.95	21.82	18.08	17.71	14.53
Bnascaffold0026G0038800ZS	6.88	7.65	8.02	5.45	5.69	4.27	1.31	1.77	1.00	11.46	8.59	9.07	4.32	6.11	3.53	9.08	7.95	9.84	11.39	9.95	10.20	6.19	7.33	7.28	9.51	10.63	10.07	10.83	10.35	8.47
Bnascaffold0026G0038900ZS	0.00	0.00	0.00	0.00	0.00	0.00	0.00	0.00	0.00	0.00	0.00	0.00	0.00	0.00	0.00	0.00	0.00	0.00	0.00	0.00	0.35	0.08	0.00	0.00	0.00	0.00	0.00	0.34	0.00	0.00
Bnascaffold0026G0039000ZS	0.27	0.41	0.24	0.23	0.16	0.30	0.00	0.08	0.00	0.33	0.47	0.60	0.21	0.26	0.21	0.79	0.64	0.58	1.06	0.82	0.92	0.55	0.81	1.35	0.89	0.74	0.67	0.61	0.92	0.50
Bnascaffold0026G0039100ZS	0.45	0.41	0.26	0.77	0.00	0.00	0.90	0.66	0.49	0.48	0.33	0.21	0.23	0.14	0.14	10.00	5.82	4.33	5.64	4.12	5.22	6.99	22.11	6.05	5.14	36.45	3.77	11.07	6.41	8.95
Bnascaffold0026G0039200ZS	0.00	0.00	0.00	0.00	0.33	0.00	0.00	0.07	0.00	0.00	0.00	0.07	0.19	0.14	0.09	0.89	0.23	0.63	7.40	7.10	4.31	6.79	2.02	6.39	1.14	0.68	1.51	4.53	9.53	4.82
Bnascaffold0026G0039300ZS	0.00	0.00	0.00	0.00	0.00	0.00	0.00	0.04	0.00	0.00	0.00	0.00	0.00	0.00	0.00	0.00	0.00	0.00	0.00	0.00	0.00	0.00	0.00	0.00	0.00	0.00	0.00	0.00	0.00	0.00
Bnascaffold0026G0039400ZS	0.00	0.00	0.00	0.00	0.00	0.00	0.00	0.00	0.00	0.00	0.00	0.00	0.00	0.00	0.00	0.00	0.00	0.10	0.00	0.00	0.00	0.00	0.00	0.00	0.00	0.00	0.00	0.00	0.00	0.00
Bnascaffold0026G0039500ZS	0.00	0.00	0.00	0.00	0.00	0.00	0.00	0.00	0.00	0.00	0.00	0.00	0.00	0.00	0.00	0.00	0.00	0.00	0.00	0.00	0.04	0.00	0.00	0.00	0.00	0.00	0.00	0.00	0.00	0.00
Bnascaffold0026G0039600ZS	0.00	0.00	0.00	0.00	0.00	0.00	0.00	0.00	0.00	0.00	0.00	0.00	0.00	0.00	0.00	0.00	0.00	0.00	0.00	0.00	0.00	0.01	0.00	0.00	0.00	0.00	0.00	0.02	0.00	0.00
Bnascaffold0026G0039700ZS	0.00	0.00	0.00	0.00	0.00	0.00	0.00	0.00	0.00	0.00	0.00	0.00	0.00	0.22	0.00	0.00	0.00	0.00	0.00	0.21	0.00	0.00	0.00	0.00	0.00	0.00	0.00	0.00	0.00	0.00
Bnascaffold0026G0039800ZS	0.00	0.00	0.00	0.00	0.00	0.00	0.00	0.00	0.00	0.00	0.00	0.00	0.00	0.00	0.00	0.00	0.00	0.00	0.00	0.00	0.00	0.00	0.00	0.00	0.00	0.00	0.36	0.00	0.00	0.00
Bnascaffold0026G0040000ZS	0.00	0.00	0.00	0.11	0.11	0.18	0.08	0.00	0.09	0.00	0.00	0.00	0.06	0.16	0.08	0.00	0.00	0.09	0.12	0.08	0.00	0.03	0.12	0.00	0.00	0.00	0.12	0.17	0.20	0.13
Bnascaffold0026G0040100ZS	0.00	0.00	0.00	0.00	0.00	0.00	0.00	0.00	0.00	0.00	0.00	0.00	0.00	0.00	0.00	0.09	0.00	0.00	0.09	0.00	0.00	0.00	0.00	0.00	0.00	0.00	0.00	0.00	0.00	0.00
Bnascaffold0026G0040200ZS	0.00	0.00	0.00	0.00	0.00	0.00	0.00	0.00	0.00	0.00	0.00	0.00	0.00	0.05	0.00	0.00	0.00	0.00	0.00	0.00	0.00	0.00	0.00	0.06	0.00	0.00	0.00	0.00	0.00	0.00
Bnascaffold0026G0040300ZS	16.30	15.29	15.74	6.96	10.28	6.12	1.50	2.17	1.48	14.92	13.97	14.54	8.60	10.88	4.73	14.27	14.14	17.41	15.76	15.52	14.03	9.12	9.82	12.19	15.75	13.42	13.84	16.65	16.36	13.13
Bnascaffold0026G0040400ZS	2.83	2.63	1.67	3.06	2.29	1.84	0.24	0.88	0.52	1.53	3.11	1.32	0.73	0.69	1.10	1.44	0.00	0.00	4.30	5.86	2.42	3.80	1.71	2.71	1.49	2.21	2.82	1.18	4.90	2.99
Bnascaffold0026G0040500ZS	12.60	14.43	14.76	5.84	8.14	6.33	1.50	1.24	0.74	13.82	11.73	12.46	5.70	8.61	4.79	12.76	12.30	13.34	14.45	13.05	12.85	9.12	9.20	9.60	13.32	16.32	13.56	15.19	15.08	10.38
Bnascaffold0026G0040600ZS	1.06	2.30	0.42	1.53	2.62	2.37	0.48	0.70	1.55	1.91	1.55	1.32	2.36	2.28	0.66	0.72	1.11	0.25	2.51	4.96	2.42	4.26	3.41	3.91	2.23	1.48	1.76	2.88	4.90	2.62
Bnascaffold0026G0040700ZS	22.12	21.58	25.09	12.91	18.59	13.66	1.56	3.29	1.88	36.33	34.71	37.05	12.82	17.05	7.52	23.74	28.84	38.06	30.26	26.18	25.82	17.97	19.94	17.08	37.98	34.44	28.04	29.26	33.08	24.61
Bnascaffold0026G0040800ZS	9.34	11.20	10.33	4.22	5.48	3.53	1.21	1.21	0.92	8.80	8.20	7.82	3.61	5.82	3.04	8.80	8.75	9.12	8.87	8.44	8.84	5.39	6.31	6.25	9.46	8.24	9.72	9.31	9.42	6.82
Bnascaffold0026G0040900ZS	15.09	16.41	14.93	10.93	12.41	8.38	1.96	2.96	2.33	22.42	22.77	26.50	9.93	13.87	6.56	26.29	23.76	27.78	23.47	21.47	24.28	13.27	19.25	16.06	32.32	26.39	27.18	21.94	22.29	16.61
Bnascaffold0026G0041000ZS	16.78	17.19	17.08	5.66	8.01	5.75	1.68	1.42	1.01	13.55	12.49	13.10	5.96	7.79	4.71	16.84	16.10	15.27	12.14	12.28	12.43	7.05	8.09	9.79	14.12	12.30	15.06	13.88	13.07	10.92
Bnascaffold0026G0041100ZS	0.00	0.00	0.00	0.40	2.16	0.00	0.00	0.12	0.00	0.00	0.00	0.00	0.00	0.00	0.87	0.00	0.00	0.00	0.00	0.00	0.00	0.00	0.00	0.00	0.00	0.00	0.00	0.00	0.00	0.00
Bnascaffold0026G0041200ZS	0.00	0.39	0.00	0.58	0.39	0.75	0.11	0.54	0.24	0.00	0.12	0.00	0.04	0.16	1.93	0.26	0.00	0.00	0.08	0.21	0.25	0.09	0.00	0.00	0.00	0.00	0.08	0.16	0.14	1.15
Bnascaffold0026G0041400ZS	0.00	0.00	0.00	0.00	0.00	0.00	0.00	0.00	0.00	0.00	0.00	0.00	0.00	0.00	0.00	0.00	0.00	0.00	0.00	0.00	0.00	0.00	0.00	0.00	0.18	0.00	0.00	0.00	0.00	0.00
Bnascaffold0026G0042200ZS	0.00	0.00	0.00	0.10	0.05	0.09	0.00	0.00	0.00	0.00	0.00	0.00	0.00	0.11	0.07	0.06	0.00	0.00	0.00	0.00	0.00	0.02	0.00	0.00	0.00	0.00	0.00	0.00	0.00	0.00
Bnascaffold0026G0042500ZS	0.00	0.15	0.00	0.20	0.07	0.06	0.53	0.35	0.17	0.00	0.00	0.00	0.24	0.00	0.05	0.00	0.00	0.00	0.00	0.10	0.08	0.14	0.38	0.60	0.17	0.08	0.08	0.26	0.17	0.50
Bnascaffold0026G0042600ZS	0.76	0.57	0.64	0.63	1.34	0.70	0.27	0.16	0.24	1.10	0.69	0.85	1.06	0.65	1.06	2.88	1.06	1.12	0.81	1.43	0.88	3.27	2.30	4.64	2.13	1.13	2.38	0.55	0.60	0.65
Bnascaffold0026G0042700ZS	0.41	1.72	3.32	0.18	0.25	0.51	1.95	1.64	2.10	1.93	0.75	1.15	0.60	0.40	0.17	0.91	1.36	0.35	0.07	0.09	0.07	1.05	0.40	1.81	0.86	0.43	0.41	0.16	0.19	0.22
Bnascaffold0026G0042900ZS	0.22	0.49	0.96	1.11	1.37	0.93	2.97	2.06	3.07	1.27	0.84	1.38	0.43	0.43	0.70	1.34	0.53	0.50	0.74	1.30	0.68	1.43	1.35	0.76	1.52	1.86	0.53	0.40	0.99	1.24
Bnascaffold0026G0043200ZS	0.45	0.19	0.29	2.28	0.49	0.42	0.58	1.03	0.68	0.57	0.36	0.30	0.29	0.29	0.23	0.50	0.17	0.38	0.33	0.62	0.36	0.81	0.74	0.83	0.34	0.30	0.08	0.43	0.52	0.30
Bnascaffold0026G0043300ZS	0.00	0.00	0.00	0.00	0.00	0.00	0.00	0.01	0.01	0.00	0.00	0.00	0.00	0.00	0.00	0.00	0.00	0.00	0.00	0.00	0.00	0.00	0.00	0.00	0.02	0.00	0.00	0.03	0.00	0.00
Bnascaffold0026G0043400ZS	4.65	3.01	3.76	1.99	2.56	2.25	0.53	0.60	0.49	4.18	3.79	3.47	1.88	2.26	1.60	3.95	4.81	3.92	3.60	4.13	4.19	2.88	2.92	3.73	6.09	4.31	4.95	5.03	5.01	3.60
Bnascaffold0026G0043600ZS	0.28	0.79	0.33	0.00	0.00	0.00	0.00	0.00	0.00	0.00	0.00	0.00	0.00	0.00	0.18	0.00	0.30	0.00	0.00	0.00	0.00	0.00	0.00	0.00	0.00	0.00	0.00	0.00	0.00	0.00
Bnascaffold0026G0043700ZS	0.00	0.00	0.00	0.00	0.00	0.00	0.03	0.00	0.00	0.00	0.00	0.00	0.00	0.03	0.00	0.00	0.00	0.00	0.00	0.00	0.00	0.00	0.00	0.00	0.00	0.00	0.00	0.00	0.00	0.00
Bnascaffold0026G0044200ZS	0.00	0.00	0.00	0.00	0.00	0.00	0.05	0.00	0.00	0.08	0.00	0.03	0.00	0.02	0.00	0.00	0.00	0.00	0.00	0.00	0.00	0.00	0.00	0.00	0.00	0.00	0.00	0.00	0.00	0.00
Bnascaffold0026G0044600ZS	0.00	0.00	0.00	0.00	0.00	0.00	0.08	0.06	0.04	0.00	0.00	0.00	0.00	0.04	0.04	0.00	0.00	0.00	0.00	0.31	0.00	0.03	0.00	0.00	0.06	0.00	0.00	0.03	0.03	0.00
Bnascaffold0026G0044700ZS	0.11	0.10	0.00	0.15	0.10	0.12	0.08	0.03	0.00	0.00	0.00	0.05	0.11	0.07	0.07	0.06	0.06	0.04	0.40	0.71	0.38	0.20	0.00	0.10	0.00	0.00	0.00	0.21	0.34	0.24
Bnascaffold0026G0044800ZS	0.00	0.00	0.00	0.00	0.00	0.00	0.00	0.00	0.00	0.11	0.00	0.00	0.00	0.00	0.00	0.00	0.00	0.00	0.00	0.00	0.00	0.00	0.00	0.00	0.00	0.00	0.00	0.00	0.00	0.00
Bnascaffold0026G0044900ZS	0.00	0.00	0.00	0.00	0.06	0.00	0.00	0.00	0.00	0.00	0.00	0.00	0.00	0.00	0.00	0.00	0.00	0.00	0.00	0.00	0.00	0.00	0.07	0.00	0.00	0.00	0.00	0.00	0.00	0.00
Bnascaffold0026G0045300ZS	0.00	0.00	0.00	0.08	0.00	0.00	0.00	0.00	0.00	0.00	0.00	0.00	0.05	0.00	0.00	0.00	0.00	0.00	0.00	0.06	0.00	0.02	0.09	0.08	0.00	0.00	0.10	0.00	0.00	0.00
Bnascaffold0026G0045600ZS	0.00	0.00	0.00	0.00	0.00	0.00	0.00	0.00	0.00	0.00	0.00	0.00	0.00	0.04	0.00	0.00	0.00	0.00	0.00	0.00	0.00	0.00	0.00	0.00	0.00	0.00	0.00	0.00	0.00	0.00
Bnascaffold0026G0046100ZS	0.00	0.00	1.27	0.00	0.00	0.48	0.00	0.32	0.16	0.70	0.16	0.60	0.00	0.70	0.27	0.00	0.23	0.16	0.22	0.27	0.00	0.23	0.00	0.18	0.00	0.22	0.00	0.00	0.00	0.00
Bnascaffold0026G0046200ZS	0.00	0.00	0.00	0.00	0.00	0.00	0.00	0.00	0.00	0.00	0.00	0.17	0.00	0.00	0.00	0.00	0.10	0.00	0.00	0.00	0.00	0.00	0.00	0.00	0.00	0.00	0.00	0.00	0.00	0.00
Bnascaffold0026G0046600ZS	2.03	1.15	1.46	0.78	0.62	0.33	0.00	0.22	0.00	1.83	1.90	0.95	0.98	1.09	0.77	2.99	2.47	2.59	2.05	1.58	2.64	0.92	1.63	2.01	4.49	1.88	2.58	1.40	2.24	1.19
Bnascaffold0026G0046800ZS	0.53	0.70	1.07	0.46	0.56	0.62	0.15	0.19	0.05	0.81	1.05	1.62	0.70	1.12	0.47	0.85	0.71	0.92	1.22	1.20	1.47	0.86	0.51	0.96	0.87	1.10	0.98	1.37	1.08	0.80
Bnascaffold0026G0046900ZS	2.48	3.93	3.05	1.34	2.86	2.07	0.21	0.41	0.75	4.13	3.25	2.89	1.54	1.93	1.61	3.16	3.67	3.27	3.87	3.68	4.44	2.64	2.49	3.51	3.57	3.77	3.60	3.60	4.12	3.93
Bnascaffold0026G0047000ZS	9.02	9.77	8.32	3.24	4.13	3.45	0.97	0.80	1.17	6.76	7.65	5.84	3.48	3.86	2.45	9.38	8.50	6.88	7.05	7.62	5.06	4.36	4.73	5.23	8.34	6.79	7.83	6.28	7.41	6.23
Bnascaffold0026G0047100ZS	0.00	0.00	0.00	0.02	0.00	0.00	0.00	0.00	0.00	0.00	0.00	0.02	0.00	0.00	0.00	0.00	0.00	0.00	0.00	0.00	0.00	0.00	0.00	0.00	0.00	0.00	0.00	0.01	0.00	0.00
Bnascaffold0026G0047300ZS	0.00	0.00	0.00	0.00	0.00	0.00	0.00	0.00	0.00	0.00	0.00	0.03	0.00	0.00	0.00	0.00	0.00	0.00	0.00	0.00	0.00	0.00	0.00	0.00	0.00	0.00	0.00	0.00	0.00	0.00
Bnascaffold0026G0047400ZS	0.00	0.00	0.00	0.00	0.00	0.00	0.00	0.00	0.00	0.00	0.00	0.00	0.00	0.05	0.00	0.00	0.00	0.00	0.00	0.00	0.00	0.00	0.00	0.00	0.00	0.00	0.00	0.00	0.00	0.00
Bnascaffold0026G0047900ZS	22.66	24.22	18.92	21.82	7.57	15.62	1.22	2.70	4.27	25.34	12.24	19.65	23.79	12.18	14.45	6.24	5.41	9.31	9.60	6.15	8.59	2.63	2.24	2.63	5.15	5.12	11.07	15.74	8.35	7.47
Bnascaffold0026G0048000ZS	0.00	0.00	0.00	0.00	0.00	0.00	0.00	0.00	0.00	0.00	0.00	0.00	0.00	0.00	0.00	0.00	0.00	0.00	0.00	0.00	0.00	0.00	0.00	0.00	0.00	0.00	0.00	0.02	0.00	0.00
Bnascaffold0026G0048200ZS	0.00	0.00	0.05	0.04	0.04	0.06	0.06	0.10	0.09	0.00	0.00	0.00	0.00	0.00	0.00	0.00	0.00	0.00	0.00	0.00	0.00	0.00	0.04	0.00	0.00	0.00	0.00	0.00	0.00	0.00
Bnascaffold0026G0048900ZS	0.00	0.00	0.05	0.34	0.24	0.56	0.00	0.02	0.00	0.00	0.03	0.00	0.09	0.28	0.19	0.00	0.05	0.03	0.04	0.20	0.17	0.10	0.08	0.04	0.00	0.00	0.00	0.02	0.07	0.19
Bnascaffold0026G0049000ZS	0.00	0.00	0.00	0.00	0.00	0.05	0.00	0.00	0.00	0.00	0.00	0.06	0.00	0.04	0.04	0.00	0.00	0.00	0.00	0.00	0.00	0.00	0.06	0.00	0.00	0.00	0.00	0.03	0.07	0.07
Bnascaffold0026G0049100ZS	0.00	0.00	0.00	0.00	0.00	0.00	0.00	0.00	0.00	0.00	0.00	0.00	0.00	0.00	0.00	0.00	0.00	0.00	0.37	0.00	0.00	0.08	0.35	0.00	0.00	0.00	0.00	1.03	0.20	0.38
Bnascaffold0026G0049200ZS	0.00	0.00	0.00	0.00	0.00	0.00	0.00	0.00	0.00	0.00	0.00	0.00	0.00	0.00	0.20	0.00	0.00	0.00	0.65	0.81	0.00	0.07	0.00	0.27	0.34	0.00	0.00	0.15	0.53	0.34
Bnascaffold0026G0049400ZS	0.00	0.00	0.00	0.00	0.00	0.00	0.00	0.00	0.00	0.00	0.00	0.00	0.00	0.12	0.00	0.00	0.00	0.00	0.00	0.00	0.00	0.00	0.00	0.00	0.00	0.00	0.00	0.00	0.00	0.00
Bnascaffold0026G0049500ZS	0.00	0.00	0.00	0.00	0.00	0.00	0.02	0.01	0.02	0.00	0.00	0.00	0.00	0.01	0.00	0.00	0.00	0.00	0.00	0.01	0.00	0.00	0.00	0.00	0.00	0.00	0.00	0.00	0.00	0.00
Bnascaffold0026G0049600ZS	0.00	0.00	0.00	0.00	0.00	0.00	0.07	0.05	0.00	0.00	0.00	0.00	0.00	0.00	0.00	0.00	0.00	0.00	0.00	0.00	0.00	0.00	0.00	0.00	0.00	0.00	0.00	0.00	0.00	0.00
Bnascaffold0026G0049700ZS	0.00	0.00	0.00	0.00	0.00	0.00	0.00	0.09	0.06	0.00	0.00	0.00	0.00	0.00	0.00	0.00	0.00	0.00	0.00	0.00	0.00	0.00	0.00	0.00	0.00	0.00	0.00	0.00	0.00	0.00
Bnascaffold0026G0050300ZS	0.00	0.15	0.00	0.28	0.15	1.08	4.65	0.12	0.88	0.00	0.06	0.83	0.08	0.21	0.05	0.41	0.17	8.10	0.00	0.00	0.40	0.21	2.81	0.34	8.40	0.00	2.90	0.39	0.85	3.85
Bnascaffold0026G0050700ZS	15.79	11.89	10.80	5.47	4.21	4.12	0.99	0.75	0.65	9.44	12.45	11.29	9.04	7.53	5.77	29.94	42.00	35.92	49.31	56.83	43.33	56.91	36.70	45.75	46.32	48.20	44.69	28.18	39.38	31.69
Bnascaffold0026G0050800ZS	0.00	0.00	0.00	0.00	0.00	0.00	0.00	0.00	0.00	0.00	0.00	0.00	0.00	0.03	0.00	0.00	0.00	0.00	0.00	0.00	0.00	0.08	0.35	0.08	0.00	0.00	0.00	0.00	0.00	0.00
Bnascaffold0026G0050900ZS	0.00	0.00	0.00	0.00	0.00	0.00	0.06	0.00	0.00	0.00	0.00	0.00	0.00	0.00	0.00	0.00	0.00	0.00	0.12	0.00	0.00	0.27	0.32	0.49	0.00	0.00	0.00	0.00	0.07	0.00
Bnascaffold0026G0051400ZS	3.31	2.63	0.08	0.06	0.32	0.00	0.70	0.79	12.52	0.15	0.00	0.13	0.00	0.36	0.26	0.70	0.00	0.40	0.00	0.09	2.36	4.33	3.86	0.18	0.07	0.14	0.14	0.17	1.03	1.75
Bnascaffold0026G0051500ZS	0.00	0.00	0.00	0.00	0.06	0.00	0.00	0.00	0.00	0.00	0.00	0.00	0.00	0.00	0.00	0.00	0.00	0.00	0.00	0.00	0.00	0.00	0.00	0.00	0.00	0.00	0.00	0.02	0.00	0.00
Bnascaffold0026G0051600ZS	0.00	0.00	0.00	0.05	0.07	0.04	0.09	0.10	0.49	0.00	0.00	0.00	0.00	0.00	0.05	0.00	0.00	0.00	0.10	0.01	0.04	0.10	0.36	0.08	0.00	0.02	0.00	0.02	0.03	0.00
Bnascaffold0026G0051700ZS	0.05	0.10	0.06	0.19	0.05	0.12	0.33	0.22	0.28	0.12	0.12	0.26	0.11	0.14	0.24	0.00	0.00	0.12	0.17	0.42	0.32	0.22	0.42	0.51	0.00	0.00	0.05	0.21	0.12	0.29
Bnascaffold0026G0051900ZS	0.02	0.02	0.03	0.12	0.04	0.12	0.06	0.07	0.05	0.10	0.10	0.04	0.10	0.07	0.06	0.02	0.00	0.00	0.07	0.06	0.02	0.07	0.11	0.04	0.05	0.05	0.02	0.14	0.07	0.14
Bnascaffold0026G0052000ZS	0.00	0.00	0.00	0.00	0.00	0.00	0.00	0.00	0.56	0.00	0.00	0.00	0.00	0.00	0.00	0.00	0.00	0.00	0.00	0.00	0.00	0.00	0.00	0.00	0.00	0.00	0.00	0.00	0.00	0.00
Bnascaffold0026G0052100ZS	0.00	0.00	0.00	0.12	0.06	0.00	0.00	0.03	0.00	0.00	0.05	0.00	0.07	0.00	0.00	0.00	0.00	0.00	0.07	0.00	0.00	0.00	0.00	0.00	0.07	0.00	0.00	0.00	0.00	0.07
Bnascaffold0026G0052200ZS	0.18	0.00	0.42	0.00	0.17	0.00	1.33	0.27	0.13	0.00	0.00	0.17	0.00	0.00	0.00	0.55	0.00	0.26	0.00	0.00	0.00	0.04	0.00	0.00	0.19	0.56	0.36	0.00	0.00	0.00
Bnascaffold0026G0052300ZS	1.60	0.58	0.98	0.90	0.06	0.05	0.00	0.00	0.00	0.83	4.68	2.14	0.11	0.00	0.22	1.85	1.60	6.06	0.56	0.40	0.07	0.04	0.00	0.00	1.02	1.16	2.08	0.10	0.15	0.07
Bnascaffold0026G0052400ZS	0.00	0.00	0.00	0.00	0.00	0.00	0.00	0.00	0.00	0.00	0.00	0.00	0.00	0.00	0.00	0.00	0.00	0.26	0.37	0.23	0.00	0.00	0.00	0.00	0.00	0.00	0.00	0.00	0.00	0.00
Bnascaffold0026G0052500ZS	12.08	12.42	13.54	7.21	8.12	5.43	1.12	1.56	1.83	14.57	13.43	12.51	6.15	9.26	5.31	13.75	13.36	15.52	13.82	11.86	15.97	9.27	9.80	10.78	16.60	12.87	14.20	17.37	14.49	12.96
Bnascaffold0026G0052600ZS	0.00	0.00	0.00	0.00	0.00	0.00	0.00	0.00	0.00	0.00	0.00	0.00	0.00	0.23	0.00	0.00	0.00	0.00	0.00	0.45	0.00	0.00	0.68	0.00	0.00	0.00	0.00	0.17	0.00	0.37
Bnascaffold0026G0052700ZS	23.78	26.79	27.40	7.83	8.38	6.73	2.11	1.69	1.24	13.16	18.25	15.35	5.81	9.87	4.24	16.47	14.51	19.98	14.34	14.80	11.34	9.07	7.64	10.10	10.70	12.99	12.41	12.18	11.91	7.19
Bnascaffold0026G0052900ZS	0.00	0.00	0.00	0.00	0.00	0.00	0.00	0.00	0.00	0.00	0.06	0.00	0.00	0.00	0.00	0.00	0.00	0.00	0.00	0.00	0.00	0.02	0.00	0.00	0.00	0.00	0.00	0.00	0.00	0.00
Bnascaffold0026G0053000ZS	0.00	0.00	0.00	0.08	0.00	0.07	0.00	0.00	0.00	0.00	0.00	0.00	0.00	0.00	0.00	0.00	0.00	0.00	0.00	0.06	0.00	0.00	0.09	0.00	0.00	0.00	0.09	0.00	0.00	0.00
Bnascaffold0026G0053200ZS	0.00	0.00	0.00	0.06	0.00	0.11	0.00	0.04	0.03	0.04	0.05	0.03	0.08	0.02	0.40	0.00	0.00	0.00	0.04	0.00	0.04	1.03	0.00	0.03	0.12	0.00	0.00	0.02	0.00	0.00
Bnascaffold0026G0053300ZS	0.00	0.00	0.00	0.00	0.00	0.00	0.00	0.00	0.00	0.00	0.00	0.00	0.00	0.00	0.00	0.00	0.00	0.00	0.00	0.00	0.00	0.11	0.00	0.22	0.00	0.00	0.00	0.00	0.00	0.00
Bnascaffold0026G0053500ZS	0.00	0.00	0.00	0.00	0.00	0.00	0.00	0.00	0.00	0.00	0.00	0.00	0.00	0.00	0.00	0.00	0.00	0.00	1.84	0.77	0.59	0.49	0.00	0.26	0.00	0.00	0.00	0.14	0.50	0.16
Bnascaffold0026G0053900ZS	0.00	0.00	0.00	0.00	0.15	0.00	0.00	0.00	0.00	0.00	0.00	0.00	0.00	0.11	0.00	0.00	0.00	0.35	0.00	0.00	0.00	0.07	0.00	0.00	0.00	0.00	0.16	1.80	0.18	2.77
Bnascaffold0026G0054000ZS	0.09	0.65	0.00	0.08	0.16	0.45	0.00	0.00	0.00	0.09	0.13	0.24	0.04	0.17	0.16	0.09	0.09	0.13	0.09	0.06	0.00	0.06	0.08	0.00	0.09	0.00	0.17	0.00	0.05	0.37
Bnascaffold0026G0054100ZS	0.00	0.00	0.00	0.00	0.00	0.00	0.00	0.00	0.00	0.00	0.00	0.11	0.00	0.00	0.00	0.00	0.00	0.00	0.00	0.00	0.00	0.00	0.00	0.00	0.00	0.00	0.00	0.00	0.00	0.00
Bnascaffold0026G0054200ZS	4.32	4.74	4.65	19.43	19.76	16.94	11.32	20.44	18.58	6.62	6.05	5.13	14.38	13.51	12.75	5.44	3.96	3.95	16.08	29.54	15.72	33.59	39.80	17.20	2.91	3.61	4.03	54.62	29.09	60.41
Bnascaffold0026G0054400ZS	0.00	0.00	0.00	0.00	0.00	0.13	0.00	0.00	0.00	0.00	0.00	0.00	0.00	0.00	0.00	0.00	0.00	0.00	0.00	0.00	0.00	0.00	0.00	0.00	0.00	0.00	0.00	0.00	0.00	0.00
Bnascaffold0026G0054500ZS	0.00	0.00	0.00	0.00	0.00	0.00	0.00	0.00	0.00	0.00	0.00	0.00	0.00	0.00	0.00	0.00	0.00	0.00	0.00	0.00	0.00	0.00	0.00	0.00	0.34	0.00	0.00	0.00	0.00	0.00
Bnascaffold0026G0054800ZS	0.00	0.00	0.00	0.00	0.00	0.00	0.00	0.00	0.00	0.00	0.00	0.00	0.00	0.03	0.00	0.00	0.00	0.00	0.00	0.00	0.00	0.00	0.00	0.00	0.00	0.00	0.00	0.00	0.00	0.00
Bnascaffold0026G0054900ZS	0.00	0.00	0.00	0.00	0.00	0.00	0.15	0.00	0.00	0.00	0.00	0.00	0.00	0.00	0.00	0.00	0.00	0.00	0.00	0.00	0.00	0.00	0.00	0.00	0.00	0.00	0.00	0.00	0.00	0.00
Bnascaffold0026G0055200ZS	0.00	0.00	0.00	0.00	0.00	0.00	0.00	0.00	0.00	0.00	0.00	0.00	0.00	0.03	0.03	0.00	0.00	0.00	0.00	0.00	0.00	0.00	0.00	0.00	0.00	0.00	0.00	0.00	0.00	0.00
Bnascaffold0026G0055300ZS	0.35	1.97	0.84	3.06	3.60	3.42	0.48	1.06	1.55	3.83	2.33	0.99	2.36	1.83	0.66	0.72	0.37	0.25	11.47	3.38	3.80	4.49	2.39	6.61	1.11	2.58	3.17	2.88	3.72	2.62
Bnascaffold0026G0055500ZS	8.11	9.07	7.52	3.45	3.93	3.20	1.18	0.67	0.56	7.79	6.17	6.98	2.81	4.44	2.05	6.37	8.01	7.60	6.00	5.62	6.29	3.76	4.90	4.21	6.89	6.51	6.09	7.14	6.48	5.31
Bnascaffold0026G0055600ZS	0.21	0.19	0.19	0.52	1.15	1.59	0.57	1.63	1.40	5.30	0.39	0.30	1.08	0.58	0.60	0.41	0.44	1.15	1.93	2.31	0.49	3.55	1.69	2.77	2.17	3.41	4.32	2.68	1.50	3.77
Bnascaffold0026G0055700ZS	0.00	0.02	0.03	0.51	0.83	0.53	0.32	0.42	0.70	0.11	0.07	0.05	0.37	0.21	0.22	0.00	0.00	0.00	0.08	0.03	0.00	0.31	0.26	0.27	0.05	0.03	0.05	0.23	0.32	0.13
Bnascaffold0026G0056100ZS	0.00	0.00	0.00	0.00	0.00	0.04	0.11	0.25	0.66	0.00	0.00	0.00	0.00	0.04	0.00	0.00	0.00	0.00	0.06	0.04	0.00	0.01	0.11	0.00	0.00	0.00	0.00	0.03	0.00	0.00
Bnascaffold0026G0056200ZS	0.00	0.00	0.00	0.00	0.00	0.00	0.00	0.00	0.00	0.00	0.00	0.00	0.07	0.00	0.00	0.00	0.00	0.00	0.00	0.00	0.00	0.00	0.00	0.00	0.00	0.00	0.00	0.00	0.00	0.00
Bnascaffold0026G0057000ZS	0.13	0.12	0.00	0.00	0.00	0.30	0.00	0.07	0.14	0.29	0.00	0.00	0.03	0.00	0.04	0.00	0.07	0.14	0.13	0.13	0.32	0.23	0.13	1.91	0.49	0.28	0.20	0.00	0.07	0.00
Bnascaffold0026G0057100ZS	0.00	0.00	0.05	0.00	0.04	0.22	0.00	0.02	0.00	0.05	0.00	0.00	0.00	0.00	0.00	0.00	0.04	0.03	0.00	0.00	0.00	0.03	0.00	0.00	0.00	0.00	0.00	0.00	0.00	0.00
Bnascaffold0026G0057200ZS	0.00	0.00	0.00	0.04	0.00	0.03	0.00	0.00	0.00	0.00	0.00	0.00	0.00	0.00	0.00	0.00	0.00	0.00	0.00	0.00	0.00	0.00	0.00	0.00	0.00	0.05	0.00	0.00	0.00	0.00
Bnascaffold0026G0057300ZS	0.00	0.00	0.00	0.00	0.00	0.00	0.00	0.03	0.00	0.00	0.00	0.00	0.00	0.00	0.00	0.00	0.00	0.00	0.00	0.00	0.00	0.00	0.00	0.00	0.00	0.00	0.00	0.00	0.00	0.00
Bnascaffold0026G0057400ZS	0.00	0.08	0.00	0.07	0.23	0.25	0.00	0.00	0.06	0.00	0.12	0.00	0.22	0.11	0.32	0.00	0.44	0.06	0.09	0.05	0.17	0.07	0.00	0.00	0.00	0.09	0.25	0.08	0.52	0.27
Bnascaffold0026G0057500ZS	0.86	0.77	0.41	2.30	1.69	2.15	0.58	1.18	0.85	0.75	1.29	1.19	1.86	1.65	1.63	0.32	0.22	0.07	0.07	0.29	0.30	0.46	0.77	0.38	0.18	0.11	0.10	0.20	0.19	0.40
Bnascaffold0026G0058500ZS	0.00	0.00	0.00	0.00	0.00	0.00	0.00	0.00	0.00	0.00	0.00	0.00	0.00	0.00	0.00	0.00	0.00	0.00	0.00	0.00	0.00	0.03	0.00	0.00	0.00	0.00	0.00	0.00	0.00	0.00
Bnascaffold0026G0058600ZS	0.00	0.02	0.00	0.00	0.02	0.02	0.01	0.09	0.06	0.00	0.00	0.00	0.02	0.00	0.00	0.00	0.00	0.00	0.00	0.00	0.04	0.08	0.04	0.05	0.02	0.00	0.00	0.01	0.05	0.06
Bnascaffold0026G0058800ZS	0.00	0.00	0.00	0.00	0.00	0.00	0.00	0.00	0.00	0.00	0.00	0.00	0.00	0.00	0.00	0.00	0.00	0.00	0.00	0.00	0.00	0.01	0.00	0.00	0.00	0.00	0.00	0.00	0.00	0.00
Bnascaffold0026G0059100ZS	0.64	0.51	0.33	0.28	0.30	0.10	0.00	0.05	0.10	0.45	0.61	0.86	0.43	0.36	0.26	0.05	0.00	0.03	0.09	0.15	0.00	0.02	0.00	0.08	0.19	0.24	0.05	0.09	0.10	0.05
Bnascaffold0026G0059700ZS	0.43	0.60	0.67	4.37	3.16	3.34	1.30	1.70	2.34	0.85	0.78	0.53	8.27	6.49	7.02	0.00	0.07	0.15	0.36	0.00	0.21	0.26	0.21	0.12	0.45	0.15	0.14	0.24	0.28	0.60
Bnascaffold0026G0059800ZS	0.27	0.39	0.42	6.92	5.59	6.64	2.30	2.84	2.41	0.61	0.81	0.53	6.95	6.82	5.79	0.27	0.47	0.32	6.27	3.61	9.28	4.26	3.90	8.62	1.87	1.30	0.80	6.53	9.28	4.63
Bnascaffold0026G0059900ZS	0.00	0.00	0.00	0.00	0.00	0.00	0.00	0.02	0.00	0.04	0.03	0.00	0.00	0.43	0.00	0.36	0.08	0.11	0.00	0.00	0.00	0.03	0.00	0.03	0.45	0.00	0.20	0.02	0.02	0.00
Bnascaffold0026G0060000ZS	0.00	0.00	0.00	0.75	0.00	0.00	0.00	0.00	0.00	0.00	0.00	0.00	0.00	0.00	0.00	0.00	0.00	0.00	0.00	0.00	0.00	0.00	0.00	0.00	0.00	0.00	0.00	0.00	0.00	0.58
Bnascaffold0026G0060100ZS	0.23	0.00	0.00	0.00	0.00	0.00	0.00	0.06	0.00	0.00	0.00	0.00	0.00	0.00	0.00	0.00	0.00	0.00	0.00	0.00	0.22	0.10	0.00	0.19	0.00	0.00	0.00	0.00	0.00	0.00
Bnascaffold0026G0060200ZS	0.05	0.00	0.00	0.00	0.00	0.00	0.00	0.00	0.00	0.00	0.00	0.00	0.00	0.00	0.00	0.00	0.00	0.00	0.00	0.00	0.00	0.00	0.00	0.00	0.05	0.00	0.00	0.00	0.00	0.00
Bnascaffold0026G0060400ZS	0.00	0.00	0.00	0.04	0.00	0.00	0.00	0.00	0.00	0.00	0.00	0.00	0.00	0.00	0.00	0.00	0.00	0.00	0.00	0.00	0.00	0.00	0.00	0.00	0.00	0.00	0.00	0.00	0.00	0.00
Bnascaffold0026G0060500ZS	0.00	0.00	0.00	0.00	0.20	0.05	0.02	0.00	0.10	0.19	0.03	0.07	0.07	1.88	0.07	0.00	0.04	0.05	0.00	0.07	0.04	0.12	0.00	0.03	0.00	0.00	0.32	0.10	0.12	0.11
Bnascaffold0026G0060600ZS	0.00	0.00	0.00	0.00	0.00	0.00	0.00	0.11	0.08	0.00	0.00	0.05	0.03	0.04	0.00	0.00	0.00	0.04	0.00	0.00	0.16	0.08	0.05	0.05	0.00	0.00	0.00	0.00	0.12	0.00
Bnascaffold0026G0060700ZS	0.10	0.47	0.87	2.95	0.80	0.40	0.50	0.43	0.26	1.07	0.63	1.22	1.00	0.64	0.76	0.07	0.10	0.09	0.10	0.98	0.25	0.16	1.60	0.16	0.40	1.00	0.16	0.43	0.11	0.07
Bnascaffold0026G0060800ZS	0.00	0.05	0.00	0.00	0.00	0.04	0.25	0.08	0.19	0.00	0.00	0.00	0.00	0.00	0.10	0.00	0.05	0.00	0.00	0.00	0.00	0.00	0.00	0.04	0.11	0.00	0.21	0.05	0.09	0.00
Bnascaffold0026G0060900ZS	2.20	1.40	1.50	3.92	3.21	3.43	2.96	3.32	4.01	5.54	2.34	4.18	2.91	2.62	2.62	0.63	0.72	0.74	4.15	1.10	1.68	3.85	3.35	3.57	1.95	1.47	1.17	1.74	1.70	1.86
Bnascaffold0026G0061000ZS	25.67	21.85	26.65	8.14	8.56	9.41	8.58	9.62	8.16	25.29	29.50	29.15	8.33	9.96	9.11	3.81	2.38	6.32	2.14	0.83	0.79	2.76	1.10	0.83	4.09	2.54	5.18	1.63	0.63	1.89
Bnascaffold0026G0061200ZS	0.15	0.00	0.00	0.07	0.07	0.06	0.10	0.00	0.22	0.00	0.17	0.14	0.40	0.15	0.14	0.00	0.08	0.06	0.16	0.20	0.30	0.15	0.07	0.39	0.16	0.08	0.15	0.33	0.17	0.16
Bnascaffold0026G0061300ZS	0.00	0.00	0.00	0.00	0.00	0.00	0.00	0.05	0.00	0.00	0.07	0.00	0.00	0.00	0.00	0.00	0.00	0.00	0.00	0.00	0.10	0.04	0.00	0.09	0.00	0.00	0.00	0.00	0.11	0.00
Bnascaffold0026G0061400ZS	0.53	0.00	0.00	0.00	0.16	0.17	0.12	0.47	0.30	0.13	0.00	0.16	0.45	0.30	0.18	0.95	0.61	0.55	1.07	0.37	0.29	0.39	0.17	0.84	0.25	0.79	0.76	1.87	0.81	1.36
Bnascaffold0026G0061900ZS	0.00	0.00	0.00	0.00	0.00	0.00	0.00	0.00	0.06	0.00	0.00	0.00	0.00	0.00	0.00	0.00	0.00	0.00	0.00	0.00	0.00	0.00	0.00	0.00	0.00	0.00	0.00	0.00	0.00	0.00
Bnascaffold0026G0062200ZS	0.00	0.00	0.19	0.00	0.00	0.06	0.00	0.00	0.06	0.00	0.12	0.00	0.12	0.10	0.05	0.00	0.00	0.17	0.08	0.05	1.23	0.05	0.08	0.07	0.08	0.08	0.16	0.23	0.00	0.00
Bnascaffold0026G0062400ZS	0.00	0.00	0.00	0.00	0.00	0.00	0.09	0.06	0.14	0.00	0.00	0.00	0.00	0.00	0.00	0.00	0.00	0.00	0.00	0.00	0.00	0.03	0.00	0.00	0.00	0.00	0.00	0.00	0.00	0.00
Bnascaffold0026G0062900ZS	0.00	0.00	0.00	0.00	0.00	0.00	0.00	0.00	0.00	0.00	0.00	0.00	0.00	0.00	0.00	0.00	0.00	0.00	0.00	0.00	0.00	0.00	0.00	0.15	0.00	0.00	0.00	0.00	0.00	0.00
Bnascaffold0026G0063000ZS	0.00	0.00	0.00	0.00	0.00	0.00	0.00	0.00	0.00	0.00	0.00	0.00	0.00	0.00	0.00	0.26	0.00	0.00	0.00	0.00	0.00	0.00	0.00	0.00	0.00	0.00	0.00	0.00	0.00	0.00
Bnascaffold0026G0063300ZS	0.00	0.00	0.00	0.00	0.00	0.00	0.00	0.00	0.00	0.00	0.00	0.00	0.00	0.08	0.00	0.00	0.00	0.00	0.00	0.07	0.00	0.00	0.00	0.10	0.00	0.00	0.00	0.00	0.00	0.00
Bnascaffold0026G0063400ZS	0.04	0.00	0.05	0.00	0.00	0.00	0.00	0.00	0.00	0.00	0.00	0.04	0.06	0.00	0.03	0.00	0.00	0.00	0.00	0.00	0.00	0.00	0.00	0.00	0.00	0.00	0.00	0.00	0.00	0.00
Bnascaffold0026G0063500ZS	0.00	0.00	0.07	0.00	0.00	0.00	0.00	0.00	0.00	0.00	0.00	0.00	0.03	0.00	0.00	0.00	0.00	0.00	0.00	0.00	0.00	0.00	0.00	0.05	0.00	0.00	0.00	0.00	0.00	0.06
Bnascaffold0026G0063600ZS	0.00	0.00	0.00	0.00	0.00	0.01	0.00	0.00	0.00	0.00	0.00	0.00	0.02	0.00	0.00	0.00	0.00	0.00	0.00	0.00	0.02	0.00	0.00	0.00	0.00	0.00	0.00	0.00	0.00	0.00
Bnascaffold0026G0063700ZS	0.00	0.00	0.23	0.00	0.00	0.00	0.00	0.00	0.00	0.00	0.00	0.00	0.00	0.00	0.00	0.00	0.00	0.00	0.00	0.00	0.00	0.00	0.00	0.00	0.00	0.00	0.00	0.00	0.00	0.00
Bnascaffold0026G0064000ZS	0.00	0.00	0.00	0.00	0.00	0.00	0.00	0.00	0.00	0.06	0.00	0.00	0.00	0.00	0.00	0.00	0.06	0.00	0.00	0.00	0.00	0.00	0.00	0.00	0.00	0.00	0.00	0.00	0.03	0.00
Bnascaffold0026G0064200ZS	0.00	0.00	0.00	0.00	0.00	0.00	0.15	0.00	0.33	0.00	0.00	0.00	0.00	0.00	0.00	0.00	0.00	0.00	0.00	0.00	0.00	0.24	0.00	0.00	0.00	0.00	0.22	0.11	0.00	0.00
Bnascaffold0026G0064300ZS	0.00	0.00	0.00	0.00	0.00	0.00	0.00	0.00	0.33	0.00	0.00	0.00	0.00	0.00	0.00	0.00	0.00	0.00	0.00	0.00	0.00	0.05	0.00	0.00	0.00	0.00	0.22	0.00	0.00	0.00
Bnascaffold0026G0064500ZS	0.00	0.00	0.00	0.00	0.04	0.00	0.00	0.00	0.00	0.00	0.00	0.00	0.00	0.03	0.00	0.00	0.00	0.00	0.00	0.00	0.00	0.02	0.00	0.00	0.00	0.00	0.05	0.02	0.00	0.00
Bnascaffold0026G0064600ZS	0.32	0.89	1.51	6.91	5.91	4.99	6.49	4.29	5.58	0.69	0.94	0.60	5.08	3.51	3.59	0.33	1.00	1.38	5.18	6.72	4.06	3.16	2.47	2.99	1.01	1.67	1.59	4.13	8.50	6.42
Bnascaffold0026G0064700ZS	0.00	0.00	0.00	0.00	0.21	0.33	0.46	0.11	0.49	0.00	0.16	0.00	0.00	0.00	0.00	0.00	0.24	0.00	0.23	0.14	0.00	0.10	0.00	0.00	0.00	0.00	0.00	0.00	0.12	0.24
Bnascaffold0026G0064800ZS	0.03	0.00	0.04	0.00	0.00	0.00	0.00	0.00	0.00	0.00	0.03	0.00	0.00	0.00	0.00	0.00	0.07	0.00	0.00	0.00	0.00	0.00	0.00	0.00	0.07	0.00	0.00	0.00	0.00	0.00
Bnascaffold0026G0064900ZS	0.23	0.00	0.00	0.00	0.00	0.00	0.15	0.00	0.00	0.00	0.00	0.00	0.23	0.00	0.00	0.00	0.00	0.00	0.00	0.00	0.00	0.05	0.00	0.00	0.00	0.00	0.00	0.00	0.00	0.00
Bnascaffold0026G0065100ZS	2.02	2.20	2.02	1.05	1.87	1.20	0.41	0.48	0.22	2.94	2.36	2.78	0.88	1.66	0.94	2.57	2.80	2.94	2.76	2.51	2.66	1.88	1.26	1.76	3.49	2.73	2.46	3.28	2.96	1.87
Bnascaffold0026G0065200ZS	3.15	4.12	3.19	1.39	1.07	1.20	0.39	0.48	0.33	2.78	2.45	2.47	1.22	1.58	1.28	3.48	3.03	3.57	2.35	3.32	2.51	1.63	2.30	1.09	4.25	3.35	3.40	2.95	3.35	2.38
Bnascaffold0026G0065300ZS	2.08	3.21	2.13	1.08	2.95	2.16	0.09	0.41	0.50	4.05	4.06	4.53	1.56	2.50	1.12	2.40	5.80	5.69	3.51	4.06	3.79	2.38	2.67	2.12	8.00	3.32	3.73	3.65	4.30	3.08
Bnascaffold0026G0065400ZS	1.55	1.53	1.83	0.54	1.34	0.38	0.21	0.10	0.23	0.78	1.36	1.83	0.95	0.73	0.32	1.26	1.84	1.86	2.20	2.37	2.42	1.15	1.89	1.32	2.49	1.61	2.57	2.57	1.66	0.87
Bnascaffold0026G0065500ZS	5.60	6.57	8.20	2.67	3.09	2.29	0.70	0.58	0.84	4.80	4.34	5.59	3.20	4.15	1.60	6.83	7.47	7.46	3.78	6.11	6.16	3.71	2.54	3.99	7.02	5.50	5.77	4.55	5.74	5.31
Bnascaffold0026G0066000ZS	6.86	3.68	4.50	2.24	4.23	3.06	0.72	0.83	0.44	7.42	5.47	6.27	2.42	2.66	1.52	5.91	8.61	8.23	6.33	5.83	4.92	3.31	5.44	6.09	9.12	5.40	11.09	6.05	6.25	5.16
Bnascaffold0026G0066100ZS	11.89	12.87	14.50	4.80	4.77	3.83	1.34	0.99	1.44	10.71	7.84	7.41	4.68	8.19	2.97	10.52	9.95	9.42	10.44	9.60	9.68	5.54	6.88	4.04	9.15	11.57	8.69	9.86	7.90	6.71
Bnascaffold0026G0066200ZS	5.01	7.61	4.49	1.38	2.22	1.34	0.41	0.70	0.73	6.06	5.42	5.05	2.16	2.58	1.87	7.76	4.61	6.34	5.07	4.59	4.69	2.62	3.28	3.06	9.87	4.59	5.18	4.31	5.76	3.81
Bnascaffold0026G0066300ZS	3.06	3.42	2.12	3.10	1.75	3.37	0.50	0.52	0.31	3.53	4.01	4.43	1.73	2.18	2.10	3.66	3.86	4.78	4.48	5.51	3.81	2.36	2.13	4.12	3.87	5.61	3.99	3.13	3.09	3.23
Bnascaffold0026G0066400ZS	0.00	0.00	0.00	0.00	0.00	0.00	0.00	0.00	0.00	0.00	0.00	0.00	0.18	0.00	0.22	0.00	0.00	0.00	0.00	0.00	0.35	0.23	0.00	0.00	0.00	0.37	0.00	0.00	0.00	0.00
Bnascaffold0026G0066500ZS	5.34	4.67	6.48	3.03	3.81	2.83	0.52	0.46	0.67	4.78	6.25	6.41	2.11	4.03	1.52	7.78	7.33	5.93	6.49	5.54	6.85	2.72	3.53	3.50	6.40	6.36	8.66	7.95	5.15	4.19
Bnascaffold0026G0066600ZS	9.46	9.28	9.38	3.32	4.71	3.45	0.79	1.15	0.39	9.46	6.86	8.51	3.21	4.21	2.78	7.74	8.59	8.29	6.24	8.08	6.89	4.82	4.99	4.93	9.46	9.68	8.27	7.43	9.44	6.52
Bnascaffold0026G0066700ZS	1.70	2.15	2.01	0.94	1.58	1.21	0.31	0.39	0.17	2.01	1.87	1.81	0.95	1.35	1.06	1.90	2.19	2.40	2.98	1.88	2.34	1.65	1.19	1.78	3.09	2.02	2.93	3.29	2.61	1.56
Bnascaffold0026G0066800ZS	2.33	4.87	4.13	2.18	2.52	3.03	0.13	0.58	0.85	5.67	5.83	5.08	1.99	3.26	1.82	6.54	3.86	6.30	6.30	5.45	5.32	3.05	4.12	3.80	4.89	6.08	6.58	4.65	6.02	4.11
Bnascaffold0026G0066900ZS	0.00	0.00	0.00	0.00	0.00	0.04	0.00	0.00	0.00	0.00	0.00	0.00	0.00	0.04	0.00	0.00	0.00	0.00	0.00	0.00	0.00	0.00	0.00	0.00	0.00	0.00	0.00	0.00	0.00	0.00
Bnascaffold0026G0067000ZS	7.62	8.20	10.62	3.82	6.34	4.53	1.44	1.44	0.44	11.87	11.50	10.69	4.77	5.51	2.66	12.91	9.89	12.63	13.74	11.37	11.32	7.24	10.14	8.68	13.60	14.15	14.27	11.08	12.66	8.06
Bnascaffold0026G0067100ZS	2.66	2.11	2.09	1.59	1.00	1.32	0.43	0.54	0.37	2.53	2.87	2.07	1.17	2.29	1.30	2.26	2.19	2.60	2.89	2.38	2.17	2.34	2.69	2.53	2.79	2.51	2.65	2.91	3.33	2.28
Bnascaffold0026G0067200ZS	10.05	11.54	11.10	2.79	6.22	2.81	0.81	0.73	0.74	8.97	7.90	8.36	3.74	5.41	2.47	9.88	7.81	10.36	8.03	8.11	7.30	3.94	5.95	5.56	7.74	7.78	7.90	9.04	8.57	6.24
Bnascaffold0026G0067300ZS	0.00	0.00	0.26	0.00	0.21	0.17	0.15	0.00	0.00	0.48	0.00	0.00	0.00	0.00	0.00	0.00	0.23	0.00	0.00	0.00	0.00	0.10	0.21	0.00	0.00	0.23	0.22	0.11	0.12	0.00
Bnascaffold0026G0067400ZS	0.17	0.64	0.61	2.53	1.12	1.41	1.52	1.20	2.26	4.29	3.91	2.58	3.89	7.45	5.48	0.00	0.18	0.00	1.57	1.65	2.19	2.15	1.66	2.05	2.53	2.70	2.40	1.98	1.91	2.01
Bnascaffold0026G0067500ZS	0.00	0.00	0.00	0.00	0.00	0.00	0.00	0.00	0.08	0.00	0.00	0.00	0.00	0.00	0.00	0.00	0.00	0.00	0.00	0.00	0.00	0.00	0.00	0.00	0.00	0.12	0.00	0.00	0.06	0.00
Bnascaffold0026G0067900ZS	0.00	0.00	0.11	0.08	0.00	0.00	0.00	0.00	0.00	0.00	0.00	0.00	0.00	0.00	0.00	0.00	0.00	0.00	0.00	0.00	0.00	0.00	0.00	0.00	0.00	0.00	0.00	0.00	0.00	0.00
Bnascaffold0026G0068000ZS	0.18	0.00	0.10	0.31	0.16	0.13	4.01	3.83	5.99	0.10	0.39	0.00	0.27	0.34	0.33	0.45	0.19	0.06	0.63	0.06	0.00	1.39	1.11	1.88	0.19	0.18	0.26	0.34	0.05	0.00
Bnascaffold0026G0068100ZS	0.22	0.14	0.13	1.11	0.91	1.36	1.76	1.44	1.20	0.36	0.29	0.20	0.99	1.11	1.32	0.19	0.11	0.18	1.07	1.07	1.11	1.21	1.06	1.24	0.23	0.30	0.40	0.94	1.03	1.12
Bnascaffold0026G0068200ZS	0.07	0.00	0.00	0.36	0.13	0.26	0.07	0.36	0.18	0.00	0.00	0.00	0.34	0.25	0.15	0.00	0.04	0.00	0.35	0.29	0.20	0.10	0.03	0.18	0.07	0.00	0.03	0.18	0.23	0.26
Bnascaffold0026G0068900ZS	2.67	1.73	1.53	0.84	1.50	1.08	0.05	0.24	0.06	2.89	2.37	2.19	0.95	1.25	0.96	3.63	2.96	2.97	2.38	2.53	2.77	1.62	0.94	1.31	3.57	1.43	3.55	2.32	2.87	2.48
Bnascaffold0026G0069000ZS	1.77	0.00	0.00	0.92	4.58	1.58	0.24	0.70	0.00	2.30	1.04	0.66	0.91	1.60	2.43	1.08	0.00	0.00	3.58	3.16	4.15	4.26	2.73	4.51	1.49	0.74	1.76	3.05	3.33	1.12
Bnascaffold0026G0069100ZS	4.57	1.84	4.50	1.58	2.40	1.70	0.41	0.76	0.44	3.96	4.47	4.99	1.72	4.43	1.81	5.91	4.31	5.16	4.63	4.66	4.17	3.44	4.56	4.14	5.12	6.36	3.95	4.08	4.47	2.26
Bnascaffold0026G0069800ZS	0.00	0.00	0.00	0.17	0.00	0.00	0.00	0.00	0.00	0.00	0.00	0.00	0.00	0.00	0.00	0.00	0.00	0.00	0.00	0.00	0.00	0.00	0.00	0.00	0.00	0.00	0.00	0.00	0.00	0.00
Bnascaffold0026G0069900ZS	0.00	0.00	0.00	0.00	0.00	0.00	0.00	0.00	0.00	0.00	0.00	0.00	0.00	0.00	0.00	0.00	0.00	0.00	0.00	0.00	0.00	0.00	0.00	0.00	0.14	0.00	0.00	0.00	0.00	0.00
Bnascaffold0026G0070000ZS	0.35	0.98	0.42	2.45	2.95	1.58	0.00	0.53	0.26	1.15	1.04	1.65	0.54	1.14	0.66	0.36	0.00	1.27	3.58	2.93	3.80	3.42	3.75	1.80	1.49	0.37	1.41	2.20	3.72	0.75
Bnascaffold0026G0070100ZS	3.03	3.61	3.68	1.79	1.92	2.38	0.29	0.39	0.31	4.77	3.99	3.80	1.15	3.97	1.19	3.27	3.17	4.05	4.03	3.92	3.47	2.08	2.92	2.06	4.72	2.71	3.62	3.56	4.22	3.02
Bnascaffold0026G0070200ZS	3.66	3.82	4.86	2.50	3.81	1.93	0.52	0.46	0.44	4.78	17.30	5.13	1.72	2.95	1.43	7.78	6.86	6.81	5.10	5.44	5.51	3.08	2.06	4.66	6.24	6.20	4.10	5.47	6.08	3.39
Bnascaffold0026G0070300ZS	1.42	0.98	1.25	0.31	0.98	1.31	0.00	0.00	0.26	1.15	0.52	0.33	0.36	1.14	0.66	0.72	0.00	0.76	3.58	3.38	1.73	1.90	2.39	3.01	1.11	1.11	1.06	1.35	1.96	2.25
Bnascaffold0026G0070400ZS	0.69	0.64	0.23	0.09	0.55	0.37	0.13	0.00	0.00	0.32	0.29	0.37	0.05	0.32	0.12	0.70	0.41	0.92	0.90	0.50	0.77	0.32	0.67	0.42	0.62	0.72	0.59	0.85	0.71	0.52
Bnascaffold0026G0070500ZS	0.00	0.00	0.04	0.00	0.00	0.00	0.02	0.00	0.00	0.00	0.00	0.00	0.00	0.00	0.00	0.00	0.00	0.00	0.00	0.00	0.00	0.00	0.00	0.00	0.00	0.00	0.00	0.00	0.00	0.00
Bnascaffold0026G0070600ZS	0.00	0.00	0.08	0.06	0.13	0.00	0.00	0.00	0.00	0.00	0.26	0.00	0.00	0.00	0.00	0.14	0.00	0.05	0.00	0.00	0.00	0.00	0.00	0.00	0.00	0.00	0.07	0.03	0.00	0.00
Bnascaffold0026G0070700ZS	0.00	0.00	0.00	0.00	0.00	0.00	0.00	0.00	0.00	0.00	0.00	0.00	0.00	0.00	0.00	0.00	0.09	0.00	0.00	0.00	0.00	0.00	0.00	0.08	0.00	0.00	0.00	0.00	0.00	0.00
Bnascaffold0026G0070900ZS	0.16	0.00	0.00	0.00	0.00	0.00	0.00	0.00	0.00	0.00	0.00	0.00	0.00	0.00	0.00	0.00	0.00	0.00	0.00	0.00	0.00	0.00	0.00	0.00	0.00	0.00	0.00	0.00	0.09	0.00
Bnascaffold0026G0071100ZS	0.00	0.00	0.00	0.00	0.04	0.00	0.00	0.00	0.00	0.00	0.00	0.00	0.00	0.00	0.00	0.00	0.00	0.00	0.00	0.00	0.00	0.00	0.00	0.00	0.00	0.00	0.00	0.00	0.00	0.00
Bnascaffold0026G0071200ZS	0.00	0.00	0.00	0.00	0.00	0.00	0.00	0.00	0.00	0.00	0.00	0.00	0.00	0.00	0.00	0.00	0.21	0.00	0.00	0.00	0.00	0.00	0.00	0.00	0.00	0.00	0.00	0.00	0.00	0.00
Bnascaffold0026G0071300ZS	0.01	0.00	0.03	0.00	0.00	0.01	0.00	0.00	0.00	0.00	0.00	0.00	0.00	0.01	0.00	0.00	0.03	0.03	0.00	0.00	0.00	0.00	0.00	0.00	0.00	0.00	0.00	0.00	0.00	0.00
Bnascaffold0026G0071400ZS	0.00	0.12	0.00	0.00	0.00	0.09	0.00	0.00	0.00	0.00	0.00	0.00	0.00	0.00	0.00	0.00	0.00	0.00	0.00	0.00	0.00	0.00	0.00	0.00	0.00	0.00	0.00	0.00	0.00	0.00
Bnascaffold0026G0071500ZS	0.07	0.07	0.02	0.16	0.05	0.07	0.00	0.03	0.00	0.08	0.09	0.03	0.01	0.09	0.01	0.24	0.21	0.15	0.04	0.02	0.11	0.04	0.07	0.08	0.00	0.08	0.04	0.10	0.08	0.04
Bnascaffold0026G0071600ZS	0.17	0.13	0.20	0.12	0.08	0.09	0.02	0.00	0.00	0.00	0.15	0.05	0.04	0.19	0.00	0.18	0.18	0.12	0.00	0.09	0.06	0.01	0.06	0.07	0.15	0.18	0.03	0.07	0.08	0.00
Bnascaffold0026G0071700ZS	0.00	0.00	0.00	0.00	0.00	0.00	0.00	0.00	0.00	0.00	0.00	0.00	0.00	0.00	0.00	0.00	0.00	0.00	0.00	0.00	0.00	0.02	0.00	0.00	0.00	0.00	0.00	0.00	0.00	0.00
Bnascaffold0026G0071900ZS	0.00	0.00	0.00	0.00	0.00	0.00	0.00	0.00	0.00	0.00	0.00	0.00	0.00	0.00	0.00	0.00	0.00	0.00	0.00	0.00	0.00	0.02	0.00	0.00	0.00	0.00	0.00	0.00	0.00	0.00
Bnascaffold0026G0072000ZS	0.00	0.00	0.00	0.00	0.00	0.00	0.00	0.00	0.01	0.00	0.00	0.00	0.00	0.00	0.00	0.00	0.00	0.00	0.00	0.00	0.00	0.00	0.00	0.01	0.00	0.00	0.00	0.00	0.00	0.00
Bnascaffold0026G0072100ZS	0.37	0.34	0.40	0.92	2.00	0.95	0.53	0.43	0.72	0.39	0.44	0.39	1.00	0.88	0.88	0.11	0.27	0.21	1.27	0.65	0.71	0.76	0.60	0.86	0.55	0.41	0.57	1.02	2.12	1.32
Bnascaffold0026G0072200ZS	0.00	0.36	0.34	0.58	0.27	0.21	0.00	0.38	0.07	0.52	0.21	0.54	0.74	0.56	0.84	0.00	1.21	0.21	0.00	0.00	0.19	0.06	0.28	0.00	0.00	0.10	0.48	0.05	0.43	0.51
Bnascaffold0026G0072300ZS	0.38	1.56	0.16	0.57	1.30	0.27	1.49	2.38	0.30	1.58	0.76	1.03	0.56	0.20	0.26	1.09	0.14	0.26	0.89	0.79	0.13	0.63	1.67	1.63	0.40	0.34	1.15	0.99	0.32	0.70
Bnascaffold0026G0072400ZS	0.00	0.00	0.00	0.00	0.00	0.00	0.13	0.10	0.14	0.00	0.00	0.00	0.00	0.00	0.00	0.00	0.00	0.00	0.00	0.00	0.00	0.17	0.00	0.00	0.00	0.00	0.00	0.00	0.00	0.00
Bnascaffold0026G0072500ZS	0.00	0.00	0.00	0.00	0.00	0.00	0.21	0.09	0.35	0.00	0.00	0.00	0.09	0.08	0.00	0.00	0.00	0.00	0.00	0.00	0.06	0.09	0.12	0.05	0.00	0.00	0.00	0.00	0.00	0.00
Bnascaffold0026G0072600ZS	0.00	0.06	0.00	0.00	0.00	0.00	0.00	0.00	0.00	0.07	0.00	0.00	0.00	0.00	0.00	0.00	0.00	0.00	0.00	0.00	0.00	0.00	0.00	0.00	0.00	0.00	0.00	0.00	0.00	0.07
Bnascaffold0027G0000100ZS	4.74	1.32	4.19	1.57	1.90	4.28	0.86	0.67	2.53	1.62	1.45	2.51	1.62	1.12	1.77	0.00	0.25	0.11	0.08	0.05	0.08	0.00	0.00	0.00	0.00	0.33	0.00	0.04	0.04	0.08
Bnascaffold0027G0000200ZS	114.71	24.85	35.00	51.87	61.14	21.93	20.36	18.14	19.04	19.86	60.17	70.77	16.58	12.40	7.47	24.40	23.47	34.23	14.06	13.00	14.25	19.26	20.28	18.22	21.34	19.23	21.93	9.45	9.78	9.12
Bnascaffold0027G0000300ZS	1.69	1.32	2.85	0.67	1.06	0.85	2.40	2.13	3.68	1.51	1.54	2.42	0.23	0.49	0.27	2.09	1.95	1.49	0.71	0.56	0.51	1.38	1.05	1.32	2.34	1.68	2.12	0.16	0.19	0.16
Bnascaffold0027G0000400ZS	0.00	0.00	0.00	0.09	0.02	0.07	0.05	0.01	0.06	0.02	0.00	0.00	0.02	0.01	0.05	0.00	0.00	0.00	0.02	0.00	0.00	0.00	0.00	0.00	0.00	0.02	0.00	0.00	0.02	0.00
Bnascaffold0027G0000500ZS	0.22	0.10	0.00	0.69	0.43	0.70	2.45	1.96	0.34	0.20	0.19	0.03	0.06	0.56	0.05	0.00	0.23	0.00	0.22	0.21	0.18	0.12	0.14	0.28	0.00	0.08	0.04	0.21	0.12	0.08
Bnascaffold0027G0000600ZS	0.00	0.00	0.00	0.00	0.05	0.00	0.00	0.00	0.00	0.00	0.00	0.00	0.00	0.00	0.00	0.00	0.00	0.00	0.00	0.00	0.00	0.00	0.00	0.00	0.00	0.00	0.00	0.00	0.00	0.00
Bnascaffold0027G0000800ZS	0.00	0.00	0.00	0.00	0.00	0.00	0.00	0.00	0.00	0.00	0.00	0.00	0.00	0.00	0.05	0.00	0.00	0.00	0.00	0.00	0.00	0.00	0.00	0.00	0.00	0.00	0.00	0.00	0.00	0.00
Bnascaffold0027G0000900ZS	0.00	0.07	0.00	0.00	0.00	0.00	0.36	0.00	0.06	0.00	0.00	0.00	0.00	0.00	0.00	2.62	2.93	4.96	3.37	2.41	1.70	4.28	3.50	3.41	2.54	3.55	3.47	2.17	2.01	2.48
Bnascaffold0027G0001000ZS	0.00	0.00	0.00	0.00	0.00	0.00	0.00	0.00	0.00	0.00	0.00	0.00	0.00	0.00	0.00	0.07	0.00	0.05	0.06	0.04	0.00	0.04	0.00	0.11	0.00	0.13	0.13	0.09	0.07	0.00
Bnascaffold0027G0001100ZS	0.14	0.27	0.17	0.13	0.13	0.21	0.20	0.29	0.00	0.16	0.00	0.14	0.00	0.00	0.18	7.53	9.83	11.46	5.42	4.24	3.25	2.21	2.23	2.58	9.11	8.75	7.93	8.79	8.57	11.17
Bnascaffold0027G0001200ZS	0.00	0.00	0.00	0.00	0.00	0.00	0.10	0.00	0.00	0.00	0.00	0.00	0.00	0.00	0.00	0.00	0.00	0.00	0.00	0.00	0.00	0.00	0.00	0.00	0.00	0.00	0.00	0.07	0.00	0.00
Bnascaffold0027G0001400ZS	0.00	0.00	0.00	0.00	0.00	0.00	0.00	0.00	0.00	0.00	0.00	0.00	0.00	0.00	0.00	0.00	0.00	0.50	0.47	0.44	0.00	0.40	0.00	0.00	0.00	0.00	0.00	0.33	0.00	0.00
Bnascaffold0027G0001500ZS	0.00	0.09	0.11	0.00	0.09	0.00	0.00	0.05	0.00	0.00	0.07	0.00	0.05	0.00	0.00	0.10	0.00	0.48	0.00	0.06	0.00	0.00	0.09	0.00	0.20	0.00	0.38	0.00	0.10	0.00
Bnascaffold0027G0001600ZS	0.04	0.00	0.00	0.04	0.00	0.12	0.09	0.04	0.00	0.05	0.00	0.04	0.02	0.00	0.00	0.77	1.05	0.63	0.21	0.21	0.45	0.64	0.85	0.18	0.62	0.79	0.42	0.12	0.23	0.18
Bnascaffold0027G0001700ZS	0.00	0.00	0.00	0.00	0.00	0.26	0.00	0.00	0.00	0.00	0.00	0.00	0.18	0.00	0.00	0.00	0.00	0.00	0.00	0.45	0.00	0.00	0.00	0.00	0.00	0.00	0.00	0.00	0.00	0.00
Bnascaffold0027G0001800ZS	3.75	3.69	3.52	1.98	3.11	1.59	0.36	0.69	0.61	4.22	3.47	3.36	1.92	2.12	1.10	4.69	4.64	4.13	4.19	4.49	4.56	2.96	3.02	3.44	5.30	4.95	5.41	5.01	4.87	2.83
Bnascaffold0027G0001900ZS	8.76	9.41	8.92	2.23	4.94	2.95	0.25	0.69	0.81	7.18	5.87	8.79	2.36	3.87	2.24	6.59	6.07	6.77	5.88	5.35	4.95	3.33	3.91	4.31	6.09	6.73	5.33	6.70	6.89	6.34
Bnascaffold0027G0002000ZS	0.42	0.19	0.00	0.36	0.10	0.00	0.00	0.05	0.00	0.11	0.15	0.00	0.05	0.00	0.13	0.00	0.00	0.00	0.42	0.07	0.00	0.20	0.20	0.09	0.44	0.00	0.10	0.30	0.17	0.11
Bnascaffold0027G0002100ZS	2.49	2.88	2.94	0.81	1.51	1.27	0.11	0.43	0.23	2.94	2.62	2.18	1.56	1.66	0.97	3.97	2.60	2.97	3.62	3.62	3.42	1.79	2.40	2.31	3.51	3.00	3.25	4.57	3.74	2.30
Bnascaffold0027G0002200ZS	7.92	8.89	7.97	2.67	2.92	3.44	0.96	0.83	0.42	7.03	5.42	7.58	3.17	3.49	2.21	7.03	6.06	6.63	6.39	5.95	6.29	3.64	4.28	4.65	8.04	5.64	6.73	6.22	6.98	4.63
Bnascaffold0027G0002500ZS	0.00	0.00	0.00	0.00	0.00	0.00	0.00	0.00	0.00	0.00	0.00	0.00	0.00	0.00	0.00	0.00	0.00	0.00	0.00	0.00	0.00	0.00	0.00	0.00	0.00	0.06	0.00	0.00	0.00	0.00
Bnascaffold0027G0002600ZS	4.81	5.31	6.96	1.88	1.70	1.79	5.54	5.56	5.75	5.02	6.12	5.03	1.53	2.51	1.96	5.32	4.73	7.47	2.90	3.03	3.75	4.72	4.42	20.19	5.89	7.58	7.70	2.88	3.81	3.09
Bnascaffold0027G0003300ZS	0.10	0.10	0.18	0.36	0.48	0.04	0.10	0.18	0.19	0.17	0.08	0.10	0.18	0.00	0.00	0.00	0.05	0.15	0.05	0.26	0.00	0.00	0.00	0.00	0.00	0.00	0.00	0.00	0.00	0.00
Bnascaffold0027G0003400ZS	0.13	0.00	0.15	0.00	0.00	0.28	0.08	0.00	0.00	0.00	0.00	0.23	0.19	0.24	0.31	0.13	0.52	0.63	0.00	0.24	0.25	0.00	0.00	0.21	0.26	0.00	0.62	0.00	0.07	0.00
Bnascaffold0027G0003700ZS	0.04	0.00	0.00	0.03	0.04	0.00	0.00	0.00	0.00	0.00	0.00	0.00	0.00	0.00	0.00	0.00	0.00	0.00	0.00	0.02	0.00	0.00	0.00	0.00	0.00	0.00	0.00	0.00	0.00	0.00
Bnascaffold0027G0004400ZS	0.00	0.27	0.17	0.00	0.14	0.00	0.00	0.00	0.00	0.24	0.43	2.07	0.08	0.05	0.05	1.28	0.15	0.37	0.15	0.05	0.14	0.02	0.00	0.00	0.08	0.15	0.22	0.07	0.00	0.00
Bnascaffold0027G0004600ZS	0.00	0.06	0.00	0.00	0.00	0.00	0.09	0.03	0.15	0.00	0.00	0.00	0.00	0.00	0.00	0.00	0.00	0.00	0.00	0.00	0.00	0.02	0.27	0.00	0.00	0.00	0.00	0.03	0.00	0.00
Bnascaffold0027G0004700ZS	0.00	0.00	0.00	0.00	0.00	0.00	0.09	0.20	0.03	0.05	0.00	0.00	0.05	0.03	0.03	0.00	0.00	0.00	0.00	0.15	0.76	0.10	0.09	0.04	0.00	0.00	0.00	0.24	0.20	0.24
Bnascaffold0027G0004800ZS	0.00	0.00	0.00	0.00	0.00	0.00	0.37	0.68	0.20	0.30	0.40	0.00	0.42	0.18	0.34	0.00	0.29	0.00	2.23	2.81	1.61	2.54	1.06	1.87	0.00	0.29	0.27	2.11	0.61	1.46
Bnascaffold0027G0005000ZS	0.02	0.00	0.00	0.00	0.00	0.00	0.00	0.00	0.00	0.02	0.00	0.00	0.00	0.00	0.00	0.00	0.00	0.00	0.02	0.00	0.00	0.00	0.00	0.00	0.00	0.00	0.02	0.00	0.01	0.00
Bnascaffold0027G0005100ZS	0.00	0.00	0.00	0.00	0.00	0.00	0.05	0.03	0.00	0.00	0.00	0.00	0.00	0.00	0.00	0.00	0.00	0.00	0.00	0.00	0.00	0.00	0.00	0.00	0.00	0.00	0.00	0.00	0.00	0.00
Bnascaffold0027G0005200ZS	0.00	0.00	0.00	0.00	0.00	0.00	0.00	0.00	0.00	0.00	0.00	0.00	0.00	0.00	0.00	0.00	0.00	0.00	0.00	0.00	0.00	0.08	0.00	0.00	0.00	0.00	0.00	0.00	0.00	0.00
Bnascaffold0027G0005300ZS	0.00	0.00	0.00	0.00	0.00	0.00	0.00	0.00	0.00	0.00	0.00	0.00	0.00	0.00	0.00	0.00	0.00	0.00	0.00	0.00	0.00	0.00	0.00	0.00	0.00	0.00	0.00	0.16	0.00	0.00
Bnascaffold0027G0005600ZS	0.15	0.14	0.60	1.07	0.47	0.05	0.00	0.22	0.05	0.47	0.21	0.55	1.88	1.65	1.87	0.00	0.00	0.05	0.07	0.00	0.00	0.06	0.00	0.31	0.08	0.00	0.00	0.07	0.00	0.08
Bnascaffold0027G0005800ZS	0.13	0.00	0.15	0.04	0.19	0.09	0.14	0.10	0.24	0.05	0.09	0.00	0.09	0.13	0.29	0.21	0.26	0.00	0.04	0.40	0.04	0.06	0.12	0.18	0.00	0.04	0.00	0.22	0.30	0.35
Bnascaffold0027G0006000ZS	0.00	0.00	0.00	0.00	0.00	0.06	4.06	0.00	0.18	0.00	0.06	0.00	0.04	0.00	0.00	0.00	0.61	0.00	0.00	0.05	0.00	0.07	0.08	0.00	0.00	0.00	0.08	0.12	0.00	0.00
Bnascaffold0027G0006100ZS	0.04	0.07	0.05	0.10	0.18	0.32	0.26	0.14	0.45	0.04	0.03	0.11	0.14	0.05	0.10	0.04	0.04	0.08	0.08	0.15	0.15	0.23	0.08	0.13	0.16	0.08	0.16	0.30	0.09	0.12
Bnascaffold0027G0006200ZS	0.21	0.35	0.54	0.76	0.54	0.68	0.71	0.79	0.76	0.18	0.18	0.12	0.81	0.75	0.78	0.21	0.09	0.18	0.93	0.74	1.10	0.65	0.40	0.64	0.35	0.26	0.37	0.76	0.85	1.01
Bnascaffold0027G0006400ZS	0.00	0.00	0.00	0.00	0.00	0.00	0.00	0.00	0.00	0.00	0.00	0.00	0.00	0.19	0.18	0.00	0.00	0.00	0.00	0.00	0.00	0.00	0.00	0.00	0.00	0.00	0.00	0.00	0.00	0.00
Bnascaffold0027G0006700ZS	0.00	0.00	0.06	0.00	0.05	0.00	0.00	0.27	0.04	0.00	0.04	0.05	0.00	0.11	0.14	0.00	0.00	0.00	0.00	0.00	0.00	0.01	0.00	0.09	0.00	0.06	0.00	0.05	0.09	0.00
Bnascaffold0027G0007200ZS	0.00	0.00	0.00	0.00	0.00	0.00	0.00	0.13	0.00	0.00	0.00	0.00	0.00	0.00	0.00	0.00	0.00	0.00	0.00	0.00	0.00	0.00	0.00	0.00	0.00	0.00	0.00	0.00	0.00	0.00
Bnascaffold0027G0007300ZS	0.00	0.00	0.00	0.00	0.00	0.00	2.12	1.17	0.57	0.00	0.00	0.00	0.00	0.00	0.00	0.00	0.00	0.00	0.00	0.00	0.00	0.03	0.38	0.00	0.00	0.00	0.00	0.00	0.00	0.00
Bnascaffold0027G0007500ZS	0.00	0.00	0.00	0.00	0.00	0.00	0.00	0.00	0.00	0.00	0.00	0.00	0.00	0.16	0.00	0.00	0.00	0.00	0.00	0.00	0.00	0.03	0.00	0.00	0.13	0.00	0.00	0.18	0.00	0.00
Bnascaffold0027G0007600ZS	0.00	0.06	0.07	0.05	0.00	0.00	0.04	0.03	0.00	0.00	0.09	0.00	0.03	0.00	0.00	0.06	0.00	0.00	0.00	0.00	0.00	0.00	0.00	0.00	0.00	0.00	0.00	0.00	0.00	0.00
Bnascaffold0027G0007800ZS	0.00	0.00	0.18	0.00	0.00	0.00	0.00	0.15	0.00	0.00	0.00	0.00	0.08	0.00	0.00	0.31	0.00	0.00	0.00	0.00	0.00	0.00	0.00	0.00	0.00	0.00	0.00	0.00	0.00	0.00
Bnascaffold0027G0007900ZS	0.00	0.00	0.00	0.00	0.00	0.00	0.00	0.00	0.00	0.00	0.00	0.00	0.00	0.00	0.00	0.00	0.00	0.00	0.00	0.00	0.00	0.00	0.00	0.00	0.00	0.00	0.12	0.00	0.00	0.00
Bnascaffold0027G0008000ZS	8.32	9.64	8.90	4.77	5.65	3.57	0.92	1.00	0.99	10.82	8.95	8.08	4.57	5.95	3.89	9.62	9.18	8.75	11.19	8.82	8.06	5.32	5.89	5.74	9.96	8.60	9.19	9.41	9.82	6.74
Bnascaffold0027G0008100ZS	6.61	3.45	7.07	3.21	3.25	4.91	0.56	0.72	0.30	7.37	8.77	9.07	3.18	4.13	2.45	7.16	7.99	8.77	7.53	7.11	7.06	3.73	5.17	3.33	8.88	9.04	7.40	7.90	5.60	3.93
Bnascaffold0027G0008200ZS	0.00	0.00	0.00	0.00	0.00	0.00	0.00	0.00	0.00	0.00	0.00	0.00	0.00	0.00	0.00	0.00	0.00	0.00	0.00	0.00	0.00	0.00	0.00	0.00	0.00	0.00	0.18	0.00	0.00	0.00
Bnascaffold0027G0008700ZS	0.00	0.00	0.00	0.00	0.00	0.00	0.00	0.00	0.00	0.00	0.00	0.00	0.00	0.00	0.00	0.00	0.00	0.00	0.00	0.00	0.00	0.00	0.00	0.00	0.00	0.00	0.00	0.02	0.00	0.00
Bnascaffold0027G0008900ZS	0.00	0.00	0.00	0.00	0.00	0.00	0.05	0.07	0.05	0.00	0.00	0.00	0.00	0.00	0.00	0.00	0.00	0.00	0.00	0.00	0.00	0.00	0.00	0.00	0.00	0.00	0.00	0.00	0.00	0.00
Bnascaffold0027G0009000ZS	0.00	0.00	0.00	0.00	0.00	0.00	0.07	0.02	0.02	0.03	0.00	0.00	0.00	0.00	0.00	0.02	0.00	0.00	0.00	0.00	0.00	0.00	0.00	0.00	0.00	0.00	0.00	0.00	0.00	0.00
Bnascaffold0027G0009300ZS	0.94	0.22	0.14	2.03	1.63	3.05	2.70	1.93	3.59	0.13	0.17	0.11	2.17	3.25	1.54	0.36	0.74	0.25	1.43	3.14	3.44	0.98	3.50	0.60	0.25	0.73	0.35	2.36	2.21	2.23
Bnascaffold0027G0009400ZS	0.00	0.00	0.00	0.00	0.00	0.00	0.00	0.00	0.00	0.00	0.00	0.00	0.00	0.00	0.00	0.00	0.02	0.00	0.00	0.01	0.00	0.00	0.00	0.02	0.00	0.00	0.00	0.00	0.00	0.00
Bnascaffold0027G0009800ZS	10.62	4.95	6.36	3.21	4.26	2.06	0.64	0.83	0.72	6.50	5.97	6.21	3.30	3.61	2.35	5.87	5.47	6.25	7.31	6.53	5.67	4.17	5.29	5.82	7.19	6.05	6.62	8.10	7.09	5.53
Bnascaffold0027G0010000ZS	10.10	11.10	9.19	2.78	4.46	2.87	0.87	1.22	0.89	8.70	7.82	7.46	3.20	4.36	2.13	9.19	8.01	8.53	7.50	7.71	6.85	3.80	4.28	3.66	8.64	6.91	8.52	8.15	8.69	6.60
Bnascaffold0027G0010100ZS	0.06	0.00	0.29	0.21	0.23	0.09	0.25	0.12	0.09	0.13	0.09	0.11	0.16	0.12	0.04	0.12	0.06	0.22	0.19	0.23	0.24	0.33	0.29	0.52	0.39	0.06	0.24	0.38	0.17	0.13
Bnascaffold0027G0010200ZS	0.26	0.00	0.31	0.11	0.00	0.00	0.00	0.00	0.09	0.14	0.38	0.49	0.00	0.00	0.00	0.00	0.00	0.00	0.00	0.00	0.13	0.03	0.00	0.11	0.27	0.41	0.00	0.06	0.00	0.00
Bnascaffold0027G0010300ZS	0.00	0.00	0.00	0.00	0.00	0.00	1.29	0.74	1.59	0.00	0.00	0.00	0.00	0.00	0.00	0.00	0.00	0.00	0.00	0.00	0.00	0.03	0.08	0.00	0.00	0.00	0.00	0.00	0.00	0.00
Bnascaffold0027G0010400ZS	0.00	0.00	0.00	0.00	1.37	0.06	0.06	0.00	0.00	0.00	0.00	0.16	0.04	0.17	0.38	0.00	0.00	0.00	2.74	0.00	0.09	0.00	0.25	0.15	0.00	0.00	0.00	0.04	0.00	0.09
Bnascaffold0027G0010500ZS	4.38	4.84	4.24	2.57	2.44	1.67	0.46	0.59	0.37	3.34	3.95	3.67	2.28	2.50	1.65	5.90	4.64	4.25	5.12	4.87	4.17	3.19	3.73	3.72	6.19	4.21	5.65	4.19	5.01	3.92
Bnascaffold0027G0010600ZS	8.43	11.17	11.37	4.80	6.59	4.33	0.63	1.01	1.55	8.81	8.88	9.52	4.51	6.16	4.21	9.36	10.46	10.54	9.57	11.33	10.95	6.15	6.79	6.92	9.72	11.49	12.36	10.67	11.59	9.11
Bnascaffold0027G0010700ZS	0.00	0.00	0.00	0.00	0.00	0.53	0.00	0.00	0.00	0.00	0.26	0.00	0.18	0.23	0.00	0.00	0.00	0.00	0.36	0.23	0.35	0.15	0.00	0.00	0.00	0.00	0.00	0.17	0.39	0.00
Bnascaffold0027G0010800ZS	5.57	5.94	4.39	3.03	3.44	3.07	1.12	0.92	0.60	9.15	7.56	9.07	2.22	3.73	2.32	12.01	6.48	7.14	6.48	6.05	7.46	4.61	2.79	4.56	7.37	8.39	11.52	6.02	8.23	5.68
Bnascaffold0027G0010900ZS	0.00	0.00	0.00	0.00	0.00	0.03	0.00	0.00	0.00	0.00	0.00	0.00	0.00	0.02	0.00	0.00	0.00	0.00	0.00	0.05	0.00	0.01	0.00	0.09	0.00	0.00	0.00	0.00	0.00	0.00
Bnascaffold0027G0011100ZS	0.00	0.00	0.00	0.00	0.00	0.00	0.00	0.01	0.00	0.00	0.00	0.04	0.00	0.00	0.00	0.00	0.00	0.02	0.00	0.00	0.00	0.00	0.00	0.00	0.02	0.00	0.00	0.00	0.00	0.00
Bnascaffold0027G0011800ZS	0.13	0.00	0.75	0.55	0.12	0.19	1.21	0.64	2.98	0.00	0.00	0.00	1.12	0.74	0.64	0.00	0.00	0.00	0.00	0.00	0.00	0.00	0.00	0.00	0.00	0.00	0.00	0.12	0.00	0.00
Bnascaffold0027G0011900ZS	0.00	0.00	0.07	0.11	0.00	0.09	0.00	0.00	0.00	0.00	0.00	0.00	0.03	0.00	0.04	0.06	0.00	0.00	0.00	0.00	0.12	0.01	0.00	0.00	0.06	0.00	0.00	0.06	0.03	0.00
Bnascaffold0027G0012100ZS	0.00	0.00	0.00	0.00	0.00	0.00	0.00	0.00	0.00	0.00	0.00	0.00	0.00	0.00	0.00	0.00	0.26	0.00	0.00	0.00	0.00	0.00	0.00	0.00	0.00	0.00	0.00	0.00	0.00	0.00
Bnascaffold0027G0012200ZS	0.00	0.00	0.00	0.00	0.00	0.00	0.00	0.00	0.00	0.00	0.00	0.00	0.00	0.00	0.00	0.00	0.00	0.00	0.00	0.00	0.00	0.00	0.05	0.00	0.00	0.00	0.00	0.00	0.00	0.00
Bnascaffold0027G0013100ZS	0.92	0.89	0.42	1.33	1.83	1.81	0.59	0.94	0.97	0.45	0.96	0.71	1.23	1.56	1.00	0.63	0.90	0.70	1.25	1.36	1.74	0.81	0.63	1.00	0.44	0.56	0.66	1.33	1.32	2.15
Bnascaffold0027G0013200ZS	0.52	0.97	0.62	0.45	0.00	0.00	0.09	0.19	0.00	0.70	0.57	0.85	0.07	0.08	0.16	0.53	0.55	1.03	0.00	0.25	0.13	0.11	0.13	0.00	0.55	0.54	0.26	0.00	0.00	0.00
Bnascaffold0027G0013600ZS	0.02	0.00	0.00	0.02	0.00	0.01	0.00	0.00	0.01	0.00	0.00	0.00	0.00	0.01	0.00	0.00	0.00	0.00	0.00	0.00	0.04	0.01	0.00	0.02	0.00	0.02	0.00	0.00	0.00	0.00
Bnascaffold0027G0013700ZS	0.00	0.00	0.00	0.00	0.00	0.00	0.00	0.00	0.00	0.00	0.00	0.00	0.00	0.00	0.00	0.00	0.00	0.00	0.00	0.00	0.00	0.05	0.00	0.00	0.00	0.00	0.00	0.00	0.00	0.00
Bnascaffold0027G0013800ZS	0.00	0.00	0.00	0.00	0.00	0.00	0.00	0.00	0.00	0.00	0.00	0.00	0.00	0.00	0.00	0.00	0.00	0.01	0.00	0.00	0.00	0.00	0.00	0.00	0.00	0.00	0.00	0.00	0.00	0.00
Bnascaffold0027G0014400ZS	0.61	2.76	0.81	1.65	2.40	1.87	0.41	0.61	0.55	1.48	0.39	0.85	1.33	3.49	1.76	0.39	0.24	0.66	0.77	0.68	0.97	0.82	0.81	0.13	0.48	0.16	0.61	1.57	1.60	1.61
Bnascaffold0027G0014700ZS	0.00	0.00	0.00	0.00	0.00	0.00	0.00	0.00	0.04	0.00	0.00	0.00	0.00	0.00	0.00	0.00	0.00	0.00	0.00	0.00	0.00	0.00	0.00	0.00	0.00	0.00	0.00	0.00	0.00	0.00
Bnascaffold0027G0015200ZS	0.00	0.00	0.00	0.00	0.00	0.00	0.00	0.00	0.00	0.00	0.00	0.00	0.00	0.00	0.00	0.00	0.00	0.00	0.00	0.00	0.00	0.00	0.00	0.00	0.00	0.00	0.00	0.00	0.03	0.00
Bnascaffold0027G0015300ZS	0.00	0.00	0.00	0.00	0.00	0.00	0.00	0.21	0.00	0.00	0.00	0.00	0.00	0.00	0.00	0.00	0.00	0.00	0.00	0.00	0.00	0.00	0.00	0.00	0.00	0.00	0.00	0.00	0.00	0.00
Bnascaffold0027G0015400ZS	2.04	2.48	2.51	1.70	1.89	2.10	2.45	3.60	4.12	1.53	3.40	4.63	1.37	54.97	1.47	2.41	3.29	2.95	1.75	1.35	1.84	2.55	2.81	2.27	1.98	1.48	3.06	1.50	1.13	2.41
Bnascaffold0027G0015500ZS	0.28	0.82	0.86	1.40	1.35	1.41	0.15	0.33	0.39	0.68	0.86	1.30	1.20	1.39	0.91	0.74	0.73	0.27	0.42	0.57	1.02	0.39	0.34	0.51	0.27	0.17	0.73	0.67	0.95	1.11
Bnascaffold0027G0015600ZS	0.00	0.00	0.00	0.00	0.00	0.00	0.00	0.00	0.00	0.00	0.00	0.00	0.00	0.00	0.00	0.00	0.00	0.00	0.00	0.00	0.00	0.01	0.00	0.00	0.00	0.00	0.00	0.00	0.00	0.00
Bnascaffold0027G0015800ZS	0.00	0.00	0.00	0.00	0.00	0.00	0.08	0.00	0.00	0.00	0.00	0.00	0.00	0.00	0.00	0.00	0.00	0.00	0.00	0.00	0.00	0.00	0.00	0.00	0.00	0.00	0.00	0.00	0.00	0.00
Bnascaffold0027G0015900ZS	0.00	0.00	0.00	0.15	0.00	0.00	0.00	0.00	0.00	0.19	0.00	0.00	0.00	0.00	0.00	0.00	0.00	0.00	0.00	0.00	0.00	0.00	0.00	0.00	0.00	0.00	0.00	0.00	0.00	0.00
Bnascaffold0027G0016100ZS	0.00	0.00	0.00	0.00	0.00	0.00	0.00	0.00	0.00	0.00	0.00	0.00	0.00	0.00	0.00	0.00	0.00	0.00	0.00	0.00	0.00	0.00	0.00	0.00	0.00	0.01	0.00	0.00	0.00	0.00
Bnascaffold0027G0016200ZS	0.00	0.00	0.00	0.00	0.00	0.00	0.00	0.00	0.00	0.00	0.00	0.00	0.00	0.00	0.00	0.00	0.00	0.09	0.00	0.00	0.00	0.00	0.00	0.00	0.00	0.00	0.00	0.00	0.00	0.00
Bnascaffold0027G0016600ZS	0.00	0.00	0.00	0.79	0.00	0.00	0.00	0.00	0.00	0.11	0.00	0.00	0.47	0.07	0.00	0.00	0.00	0.44	0.00	0.00	1.20	0.00	0.30	0.69	0.00	0.00	0.00	0.00	0.00	0.00
Bnascaffold0027G0016700ZS	0.04	0.04	0.05	0.00	0.00	0.03	0.00	0.02	0.03	0.04	0.00	0.00	0.02	0.03	0.00	0.04	0.04	0.03	0.00	0.03	0.00	0.01	0.00	0.00	0.04	0.04	0.00	0.02	0.00	0.00
Bnascaffold0027G0016800ZS	0.00	0.00	0.00	0.39	0.21	0.08	0.00	0.00	0.00	0.00	0.08	0.11	0.35	0.07	0.64	0.00	0.00	0.00	0.34	0.36	0.11	0.00	0.00	0.00	0.00	0.12	0.00	0.76	0.31	0.72
Bnascaffold0027G0017000ZS	0.00	0.00	0.00	0.00	0.00	0.00	0.00	0.00	0.00	0.18	0.00	0.00	0.00	0.00	0.00	0.00	0.00	0.00	0.00	0.00	0.00	0.00	0.00	0.00	0.00	0.00	0.00	0.00	0.00	0.00
Bnascaffold0027G0017200ZS	0.05	0.00	0.03	0.00	0.02	0.00	0.00	0.02	0.02	0.00	0.02	0.00	0.01	0.00	0.01	0.00	0.00	0.02	0.00	0.15	0.00	0.02	0.02	0.00	0.00	0.00	0.00	0.00	0.00	0.00
Bnascaffold0027G0017900ZS	0.00	0.00	0.00	0.00	0.00	0.00	0.00	0.00	0.00	0.00	0.00	0.09	0.00	0.00	0.00	0.00	0.00	0.00	0.00	0.00	0.00	0.00	0.00	0.00	0.00	0.10	0.00	0.00	0.05	0.10
Bnascaffold0027G0018000ZS	0.00	0.00	0.23	0.00	0.00	0.00	0.00	0.00	0.00	0.00	0.00	0.19	0.10	0.00	0.37	0.00	0.00	0.00	0.20	0.00	0.19	0.04	0.00	0.00	0.00	0.00	0.00	0.09	0.22	0.00
Bnascaffold0027G0018200ZS	0.00	0.00	0.00	0.00	0.00	0.00	0.00	0.03	0.00	0.00	0.00	0.00	0.03	0.00	0.00	0.00	0.06	0.00	0.00	0.00	0.06	0.01	0.06	0.00	0.00	0.00	0.00	0.03	0.00	0.00
Bnascaffold0027G0018300ZS	0.00	0.00	0.00	0.00	0.00	0.00	0.00	0.00	0.00	0.00	0.00	0.00	0.16	0.00	0.00	0.00	0.00	0.00	0.00	0.00	0.00	0.00	0.00	0.00	0.00	0.00	0.00	0.00	0.00	0.00
Bnascaffold0027G0018400ZS	0.00	0.00	0.00	0.00	0.00	0.00	0.00	0.00	0.00	0.00	0.00	0.00	0.17	0.00	0.00	0.00	0.35	0.00	0.00	0.00	0.00	0.07	0.00	0.00	0.00	0.00	0.00	0.00	0.00	0.00
Bnascaffold0027G0018500ZS	0.17	0.10	0.00	0.58	0.57	0.08	0.04	0.00	0.12	0.24	0.16	0.00	0.17	0.14	0.24	0.23	0.18	0.08	1.70	2.07	1.04	0.40	0.27	0.57	0.12	0.06	0.17	0.51	0.53	0.59
Bnascaffold0027G0018800ZS	0.00	0.00	0.00	0.00	0.00	0.00	0.29	0.11	0.16	0.00	0.00	0.00	0.00	0.00	0.00	0.00	0.00	0.00	0.00	0.00	0.00	0.02	0.00	0.00	0.00	0.00	0.00	0.00	0.00	0.00
Bnascaffold0027G0019300ZS	0.00	0.00	0.00	0.00	0.00	0.00	0.00	0.00	0.00	0.00	0.07	0.00	0.00	0.00	0.00	0.00	0.00	0.00	0.00	0.00	0.00	0.00	0.00	0.00	0.00	0.00	0.00	0.00	0.00	0.00
Bnascaffold0027G0019500ZS	0.00	0.00	0.00	0.00	0.00	0.00	0.00	0.00	0.00	0.00	0.00	0.00	0.00	0.00	0.00	0.09	0.00	0.00	0.00	0.00	0.00	0.00	0.00	0.00	0.00	0.00	0.00	0.00	0.00	0.00
Bnascaffold0027G0019600ZS	0.00	0.00	0.00	0.00	0.00	0.00	0.06	0.00	0.00	0.00	0.00	0.00	0.00	0.00	0.00	0.00	0.00	0.00	0.00	0.00	0.00	0.00	0.00	0.00	0.00	0.00	0.00	0.00	0.00	0.00
Bnascaffold0027G0019700ZS	0.00	0.00	0.00	0.00	0.00	0.00	0.00	0.00	0.00	0.00	0.00	0.00	0.00	0.00	0.00	0.00	0.24	0.00	0.00	0.00	0.00	0.00	0.00	0.00	0.00	0.00	0.00	0.00	0.00	0.00
Bnascaffold0027G0019800ZS	0.00	0.00	0.00	0.00	0.00	0.14	0.00	0.00	0.00	0.00	0.00	0.00	0.00	0.00	0.12	0.00	0.00	0.00	0.00	0.00	0.00	0.00	0.00	0.00	0.00	0.00	0.19	0.00	0.11	0.00
Bnascaffold0027G0020000ZS	0.00	0.00	0.00	0.00	0.03	0.03	0.05	0.09	0.06	0.08	0.00	0.00	0.02	0.02	0.00	0.08	0.00	0.33	0.04	0.00	0.30	0.17	0.00	0.00	0.04	0.28	0.00	0.13	0.04	0.00
Bnascaffold0027G0020100ZS	0.00	0.00	0.00	0.00	0.00	0.00	0.00	0.00	0.00	0.00	0.00	0.00	0.00	0.00	0.00	0.00	0.00	0.00	0.00	0.00	0.00	0.00	0.00	0.00	0.04	0.00	0.00	0.00	0.00	0.00
Bnascaffold0027G0020400ZS	0.00	0.00	0.00	0.00	0.00	0.00	0.03	0.00	0.00	0.00	0.02	0.00	0.00	0.02	0.00	0.00	0.00	0.00	0.00	0.02	0.00	0.01	0.00	0.00	0.03	0.00	0.00	0.00	0.01	0.00
Bnascaffold0027G0020500ZS	0.00	0.00	0.00	0.00	0.00	0.00	0.03	0.00	0.00	0.00	0.00	0.00	0.00	0.00	0.00	0.00	0.00	0.00	0.00	0.00	0.05	0.00	0.00	0.00	0.05	0.00	0.00	0.00	0.00	0.00
Bnascaffold0027G0020600ZS	11.28	12.16	13.85	9.62	11.70	9.06	2.06	2.05	1.11	21.92	22.66	22.09	7.59	11.91	5.80	25.83	19.93	23.38	17.91	18.27	18.02	12.22	12.49	12.82	23.68	21.78	24.60	16.91	21.10	13.54
Bnascaffold0027G0020700ZS	8.93	11.18	9.38	3.24	3.88	3.91	0.91	1.20	0.97	7.82	7.58	8.68	3.34	4.67	2.28	8.29	7.75	9.00	7.05	7.57	7.59	4.28	4.91	4.78	7.50	7.91	7.20	6.70	7.56	5.57
Bnascaffold0027G0020800ZS	50.48	45.77	35.21	20.70	31.79	20.55	5.17	5.96	4.88	67.63	60.17	53.64	19.91	29.18	16.60	66.68	47.50	44.01	49.87	58.23	59.20	34.06	37.71	36.12	75.40	53.38	49.15	43.88	67.33	40.18
Bnascaffold0027G0020900ZS	2.48	2.30	1.25	4.59	6.22	5.00	1.20	1.41	1.80	1.91	3.37	4.96	3.45	4.80	3.75	2.53	1.11	2.29	8.25	9.25	6.57	8.14	8.87	5.71	3.71	3.69	4.23	5.08	5.68	7.11
Bnascaffold0027G0021000ZS	14.18	11.88	16.55	9.35	10.15	8.72	1.24	1.97	2.22	20.44	23.33	21.66	8.60	11.71	4.18	19.29	20.73	20.31	20.85	17.00	16.53	11.17	13.67	15.93	28.64	24.64	19.74	20.48	18.91	11.45
Bnascaffold0027G0021100ZS	10.98	12.84	11.59	4.71	4.05	4.05	0.97	1.38	0.97	11.00	9.22	9.09	3.99	6.34	2.95	11.30	10.83	10.09	9.59	9.96	8.64	5.33	6.88	5.08	10.87	12.29	12.72	10.37	9.59	8.69
Bnascaffold0027G0021200ZS	43.36	40.60	46.17	20.07	24.25	15.72	3.49	4.62	4.66	49.77	41.95	36.95	17.27	21.52	13.32	55.41	40.49	51.07	43.29	54.41	60.81	28.95	29.26	30.60	47.88	45.09	48.02	43.83	90.42	37.88
Bnascaffold0027G0021300ZS	13.57	10.32	17.09	6.85	11.56	8.16	1.86	1.97	1.44	21.92	23.78	20.95	10.17	11.51	5.32	22.56	18.34	19.43	23.47	12.53	13.85	11.08	11.61	11.65	28.32	22.73	16.86	15.31	18.82	12.58
Bnascaffold0027G0021500ZS	0.00	0.00	0.00	0.00	0.00	0.00	0.00	0.00	0.28	0.00	0.00	0.00	0.00	0.00	0.00	0.00	0.00	0.00	0.00	0.00	0.00	0.00	0.00	0.00	0.00	0.00	0.00	0.00	0.00	0.00
Bnascaffold0027G0021600ZS	0.00	0.00	0.00	0.00	0.00	0.00	0.00	0.00	0.04	0.00	0.04	0.00	0.00	0.00	0.00	0.00	0.06	0.00	0.00	0.00	0.00	0.00	0.00	0.00	0.00	0.06	0.00	0.00	0.00	0.00
Bnascaffold0027G0021700ZS	0.29	0.00	0.00	0.00	0.00	0.00	0.00	0.00	0.00	0.00	0.00	0.00	0.00	0.00	0.00	0.00	0.00	0.00	0.00	0.00	0.00	0.00	0.00	0.00	0.00	0.00	0.00	0.00	0.00	0.00
Bnascaffold0027G0021900ZS	0.00	0.00	0.00	0.00	0.00	0.00	0.00	0.00	0.00	0.00	0.00	0.00	0.00	0.00	0.00	0.00	0.00	0.00	0.00	0.00	0.05	0.00	0.00	0.00	0.00	0.00	0.00	0.00	0.00	0.00
Bnascaffold0027G0022000ZS	0.73	1.02	0.29	0.21	0.91	0.55	1.24	1.03	2.14	0.66	1.52	0.69	0.13	0.55	0.46	0.12	0.00	0.00	0.12	0.16	0.12	0.05	0.00	0.10	0.13	0.00	0.24	0.00	0.00	0.00
Bnascaffold0027G0022100ZS	0.13	0.06	0.00	0.00	0.00	0.00	0.00	0.06	0.05	0.00	0.00	0.12	0.03	0.00	0.00	0.07	0.00	0.09	0.00	0.00	0.00	0.00	0.00	0.00	0.07	0.00	0.00	0.00	0.00	0.00
Bnascaffold0027G0022200ZS	0.00	0.14	0.05	0.13	0.00	0.00	0.00	0.00	0.00	0.00	0.03	0.00	0.00	0.02	0.00	0.00	0.00	0.06	0.00	0.00	0.00	0.05	0.00	0.00	0.00	0.04	0.00	0.02	0.00	0.29
Bnascaffold0027G0022300ZS	0.04	0.00	0.05	0.00	0.08	0.00	0.00	0.00	0.00	0.00	0.00	0.00	0.00	0.00	0.00	0.00	0.00	0.00	0.00	0.00	0.00	0.00	0.00	0.00	0.00	0.04	0.04	0.00	0.02	0.00
Bnascaffold0027G0022400ZS	0.00	0.00	0.00	0.00	0.00	0.00	0.00	0.00	0.00	0.02	0.00	0.00	0.00	0.00	0.00	0.00	0.00	0.00	0.00	0.00	0.00	0.00	0.02	0.00	0.00	0.02	0.04	0.00	0.00	0.02
Bnascaffold0027G0022800ZS	7.32	6.36	8.64	4.08	5.36	4.87	1.24	1.29	0.89	10.05	7.70	8.55	3.52	6.59	1.71	8.25	7.97	11.20	8.34	8.36	9.24	5.67	7.79	8.03	12.16	11.13	9.26	9.04	9.71	7.74
Bnascaffold0027G0022900ZS	2.29	2.50	1.91	1.28	1.50	1.40	0.27	0.44	0.34	2.11	3.21	2.77	1.28	1.35	1.22	1.86	2.04	3.25	2.32	3.57	3.49	2.09	2.66	2.52	3.54	2.95	2.95	3.22	4.14	2.35
Bnascaffold0027G0023400ZS	0.00	0.00	0.00	0.00	0.00	0.00	0.00	0.03	0.00	0.00	0.00	0.11	0.00	0.00	0.00	0.00	0.00	0.00	0.00	0.00	0.00	0.00	0.00	0.10	0.00	0.00	0.00	0.03	0.00	0.00
Bnascaffold0027G0023600ZS	0.00	0.00	0.00	0.00	0.00	0.00	1.52	0.52	0.58	0.00	0.00	0.00	0.00	0.00	0.04	0.00	0.00	0.00	0.00	0.00	0.00	0.00	0.00	0.00	0.07	0.00	0.00	0.00	0.07	0.00
Bnascaffold0027G0023700ZS	3.99	4.10	3.04	9.97	5.50	3.97	0.75	1.10	0.49	7.63	15.46	7.68	1.32	1.58	1.22	19.35	3.02	2.56	3.60	3.09	3.00	1.87	2.84	8.29	3.35	4.67	9.47	7.92	2.55	7.20
Bnascaffold0027G0023800ZS	0.00	0.00	0.00	0.00	0.00	0.00	0.00	0.00	0.00	0.00	0.00	0.00	0.00	0.00	0.00	0.00	0.00	0.00	0.28	0.36	0.00	0.06	0.27	0.00	0.00	0.00	0.00	0.00	0.00	0.00
Bnascaffold0027G0023900ZS	0.00	0.29	0.24	0.04	0.24	0.35	0.21	0.08	0.23	0.28	0.19	0.10	0.05	0.23	0.19	0.05	0.16	0.26	0.31	0.10	0.15	0.21	0.05	0.13	0.38	0.49	0.05	0.05	0.37	0.16
Bnascaffold0027G0024100ZS	0.00	0.00	0.00	0.00	0.00	0.00	0.00	0.00	0.00	0.00	0.00	0.00	0.00	0.00	0.00	0.32	0.00	0.00	0.00	0.00	0.00	0.00	0.00	0.00	0.00	0.00	0.00	0.00	0.00	0.00
Bnascaffold0027G0024700ZS	0.00	0.00	0.00	0.00	0.00	0.00	0.00	0.00	0.00	0.00	0.00	0.00	0.00	0.00	0.00	0.00	0.00	0.00	0.02	0.00	0.00	0.00	0.00	0.00	0.00	0.00	0.00	0.00	0.00	0.00
Bnascaffold0027G0024800ZS	0.00	0.28	0.00	0.39	0.00	0.11	0.20	0.22	0.44	0.00	0.33	0.00	0.31	0.19	0.19	0.00	0.79	0.32	0.15	0.38	0.00	0.55	0.00	0.13	0.00	0.16	0.15	0.22	0.33	0.32
Bnascaffold0027G0024900ZS	0.40	0.56	0.47	2.08	2.04	2.97	3.52	3.49	3.64	3.03	0.29	0.19	0.62	0.78	0.87	1.43	1.05	1.73	1.22	0.00	1.56	2.62	0.19	1.87	2.52	1.67	1.40	1.05	1.77	0.85
Bnascaffold0027G0025000ZS	0.00	0.00	0.00	0.44	0.00	0.00	0.00	0.00	0.00	0.00	0.00	0.00	0.00	0.00	0.00	0.00	0.00	0.00	0.00	0.00	0.00	0.00	0.00	0.00	0.00	0.00	0.00	0.00	0.00	0.00
Bnascaffold0027G0025100ZS	0.00	0.00	0.00	1.23	0.00	0.00	0.86	0.00	0.00	0.00	0.00	0.00	0.16	0.31	0.00	0.00	0.00	0.00	0.00	0.00	0.00	0.00	0.00	0.00	0.00	0.00	0.00	0.00	0.00	0.00
Bnascaffold0027G0025300ZS	0.00	0.00	0.00	0.00	0.00	0.00	0.00	0.00	0.00	0.00	0.00	0.00	0.00	0.00	0.07	0.06	0.00	0.00	0.00	0.00	0.00	0.01	0.00	0.00	0.00	0.00	0.00	0.00	0.00	0.00
Bnascaffold0027G0025500ZS	0.00	0.00	0.00	0.00	0.00	0.00	0.12	0.00	0.00	0.00	0.00	0.00	0.00	0.00	0.00	0.00	0.00	0.00	0.00	0.00	0.00	0.00	0.00	0.00	0.00	0.00	0.00	0.00	0.00	0.00
Bnascaffold0027G0025700ZS	0.00	0.04	0.00	0.00	0.00	0.00	0.00	0.00	0.00	0.04	0.09	0.00	0.00	0.00	0.00	0.00	0.04	0.00	0.00	0.08	0.00	0.00	0.00	0.00	0.04	0.04	0.04	0.00	0.02	0.00
Bnascaffold0027G0025800ZS	7.26	8.18	7.84	4.57	4.61	3.85	1.55	0.93	1.59	7.29	8.97	8.83	3.57	5.96	3.56	8.58	9.33	9.19	7.67	9.33	8.31	5.62	7.20	6.70	9.80	9.63	7.75	9.33	8.45	6.48
Bnascaffold0027G0025900ZS	9.08	12.26	11.82	6.15	7.25	6.52	1.12	1.54	1.43	10.16	10.13	10.61	4.08	6.60	3.02	11.90	12.42	12.04	17.77	13.16	12.30	9.61	9.85	8.86	13.54	10.98	11.72	13.82	16.23	9.61
Bnascaffold0027G0026000ZS	6.76	6.70	6.67	2.24	3.34	2.75	0.94	0.74	1.15	4.91	7.12	4.15	2.09	3.47	1.79	6.05	5.91	6.07	4.78	5.61	4.25	3.07	4.64	3.93	6.32	4.73	6.09	6.69	6.36	4.70
Bnascaffold0027G0026100ZS	13.11	12.30	14.03	7.64	10.71	7.25	2.06	1.97	1.78	20.77	16.08	15.10	6.02	12.89	3.80	23.96	19.61	21.85	22.08	18.07	16.38	11.67	15.28	13.08	22.56	24.32	19.59	20.48	18.23	14.19
Bnascaffold0027G0026200ZS	4.13	3.89	4.88	3.35	2.51	1.63	0.44	1.03	0.89	4.61	5.39	4.53	2.62	3.33	2.05	4.08	3.92	5.21	6.54	4.61	5.17	4.23	2.99	4.44	6.98	4.85	4.69	5.16	6.68	3.89
Bnascaffold0027G0026400ZS	9.47	8.07	12.22	7.61	7.13	6.63	0.82	1.59	0.72	10.59	14.59	15.23	5.37	9.88	3.23	15.62	13.70	16.49	13.61	12.70	14.74	8.16	13.37	8.04	14.91	16.42	13.71	13.85	13.60	10.71
Bnascaffold0027G0026500ZS	7.03	3.18	5.10	2.18	3.17	2.28	0.98	0.81	0.52	3.90	12.40	4.71	2.40	3.72	1.35	5.15	6.03	3.50	4.38	4.71	4.75	2.79	3.30	4.74	3.21	5.26	4.67	5.60	4.79	2.48
Bnascaffold0027G0026600ZS	14.89	17.61	17.01	7.06	6.11	4.02	1.14	1.31	1.92	12.21	11.87	11.11	4.68	7.36	4.64	14.10	13.07	10.47	10.22	9.80	11.74	5.99	6.72	7.45	12.98	9.89	14.60	11.60	11.90	8.89
Bnascaffold0027G0026800ZS	12.95	12.75	15.91	9.36	11.49	9.23	1.79	1.58	2.12	13.71	21.48	20.50	9.36	11.09	6.26	21.84	22.94	17.89	22.48	19.03	18.59	12.04	13.25	14.81	34.11	23.14	18.43	17.82	16.09	14.25
Bnascaffold0027G0027000ZS	0.00	0.00	0.00	0.03	0.00	0.00	0.00	0.00	0.00	0.00	0.00	0.00	0.00	0.00	0.02	0.00	0.00	0.00	0.00	0.00	0.00	0.00	0.00	0.00	0.00	0.00	0.00	0.00	0.00	0.00
Bnascaffold0027G0027100ZS	0.36	0.00	0.00	0.31	0.00	0.00	0.00	0.00	0.00	0.00	0.00	0.00	0.00	0.00	0.00	0.00	0.38	0.00	0.00	0.00	0.00	0.00	0.00	0.31	0.00	0.00	0.00	0.00	0.00	0.00
Bnascaffold0027G0027200ZS	0.09	0.00	0.00	0.00	0.00	0.00	0.00	0.00	0.00	0.00	0.00	0.00	0.00	0.00	0.00	0.00	0.10	0.00	0.00	0.00	0.18	0.00	0.00	0.00	0.00	0.00	0.00	0.00	0.00	0.00
Bnascaffold0027G0027300ZS	0.00	0.00	0.00	0.00	0.00	0.00	0.00	0.00	0.00	0.00	0.00	0.07	0.04	0.00	0.04	0.07	0.07	0.00	0.00	0.00	0.00	0.00	0.00	0.00	0.07	0.00	0.00	0.00	0.00	0.00
Bnascaffold0027G0027700ZS	0.00	0.00	0.00	0.00	0.98	0.53	0.00	0.00	0.00	0.38	0.26	0.00	0.54	0.23	0.44	0.00	0.00	0.00	0.36	0.23	0.35	0.15	0.00	0.60	0.00	0.00	0.00	0.17	0.20	0.37
Bnascaffold0027G0027800ZS	8.05	11.30	6.58	5.00	8.40	4.76	0.84	1.95	0.30	16.74	11.49	11.19	5.19	8.93	2.96	10.96	12.52	13.08	13.38	10.40	9.48	5.99	7.56	6.49	13.87	14.21	12.75	9.97	12.35	8.08
Bnascaffold0027G0027900ZS	15.47	13.49	13.01	7.68	9.42	6.26	2.07	1.52	1.75	14.02	13.29	11.43	6.79	9.56	4.97	11.44	11.04	13.20	12.76	15.47	11.76	9.10	11.25	9.83	17.01	12.55	15.31	15.28	15.02	12.54
Bnascaffold0027G0028000ZS	0.35	0.00	0.00	0.00	0.33	0.00	0.00	0.00	0.00	0.00	0.26	0.00	0.00	0.00	0.00	0.00	0.00	0.00	0.72	0.45	0.00	0.23	0.34	0.00	0.00	0.00	0.35	0.17	0.20	0.37
Bnascaffold0027G0028100ZS	9.91	6.89	7.07	7.67	8.40	5.06	1.40	0.92	0.75	11.16	12.85	11.58	5.30	8.66	2.70	11.59	14.04	14.87	14.64	10.26	11.70	6.61	8.16	7.89	14.52	13.78	11.52	12.93	10.63	7.86
Bnascaffold0027G0028200ZS	18.62	15.64	16.18	5.92	9.25	7.36	1.76	1.80	1.82	13.42	13.22	13.68	6.84	8.85	3.81	13.89	11.53	16.61	14.73	13.75	14.39	10.33	8.93	12.11	14.29	13.13	16.61	14.66	16.05	11.17
Bnascaffold0027G0028300ZS	0.00	0.00	0.00	0.61	0.00	0.00	0.00	0.00	0.00	0.38	0.00	0.00	0.00	0.23	0.00	0.00	0.00	0.00	0.00	0.00	0.69	0.23	0.68	0.30	0.00	0.00	0.00	0.34	0.39	0.00
Bnascaffold0027G0028400ZS	12.20	15.84	14.75	8.17	7.90	7.02	1.44	2.28	2.66	16.81	20.10	19.09	8.29	12.99	5.70	22.40	22.64	23.49	23.16	21.57	26.22	13.63	19.11	15.28	20.16	19.39	20.96	18.95	20.26	15.16
Bnascaffold0027G0028500ZS	3.66	4.20	2.29	2.42	4.78	1.12	0.73	0.54	0.16	4.66	5.36	7.05	2.54	3.48	1.75	5.50	4.51	7.14	5.89	5.90	3.79	2.87	2.28	3.66	7.91	6.29	7.08	7.73	4.17	2.96
Bnascaffold0027G0028700ZS	0.00	0.00	0.00	0.00	0.00	0.00	0.62	0.52	0.57	0.00	0.00	0.00	0.00	0.00	0.00	0.00	0.00	0.00	0.00	0.00	0.00	0.00	0.00	0.00	0.00	0.00	0.00	0.00	0.00	0.00
Bnascaffold0027G0029300ZS	0.00	0.00	0.00	0.00	0.00	0.00	0.00	0.00	0.04	0.00	0.00	0.05	0.00	0.00	0.00	0.00	0.00	0.00	0.00	0.00	0.11	0.00	0.00	0.00	0.00	0.00	0.00	0.00	0.00	0.00
Bnascaffold0027G0029400ZS	0.00	0.00	0.00	0.00	0.00	0.00	0.00	0.00	0.00	0.00	0.00	0.00	0.00	0.00	0.00	0.00	0.00	0.00	0.00	0.00	0.00	0.00	0.00	0.00	0.00	0.00	0.13	0.00	0.00	0.00
Bnascaffold0027G0029500ZS	0.11	0.00	0.13	0.00	0.00	0.00	0.07	0.05	0.24	0.00	0.08	0.00	0.00	0.00	0.00	0.00	0.00	0.16	0.00	0.07	0.11	0.12	0.11	0.00	0.00	0.00	0.00	0.16	0.06	0.00
Bnascaffold0027G0029600ZS	0.05	0.00	0.06	0.00	0.00	0.00	0.00	0.00	0.00	0.06	0.00	0.00	0.00	0.03	0.00	0.05	0.05	0.00	0.00	0.03	0.00	0.00	0.00	0.00	0.00	0.16	0.00	0.02	0.00	0.00
Bnascaffold0027G0029700ZS	0.00	0.00	0.04	0.00	0.00	0.00	0.00	0.00	0.00	0.00	0.00	0.00	0.00	0.00	0.00	0.00	0.00	0.03	0.00	0.00	0.00	0.00	0.00	0.03	0.00	0.00	0.04	0.00	0.00	0.04
Bnascaffold0027G0029800ZS	30.60	36.35	38.17	19.47	23.88	15.97	3.89	4.50	3.62	36.99	33.75	35.60	18.98	25.66	18.31	44.14	32.55	33.56	35.90	40.24	34.00	25.20	29.69	30.32	37.06	39.44	38.71	39.08	44.86	30.25
Bnascaffold0027G0029900ZS	50.29	56.19	54.32	30.33	33.40	24.77	6.21	5.76	6.67	57.27	47.41	52.11	25.18	40.46	20.32	75.71	49.69	53.69	58.82	52.12	53.02	40.79	37.77	42.95	50.25	57.55	64.58	63.90	67.69	50.64
Bnascaffold0027G0030000ZS	3.89	6.89	5.01	6.42	9.49	4.73	2.40	1.41	0.52	4.21	3.89	4.96	3.81	7.99	3.53	2.53	1.11	3.57	12.91	9.02	10.37	11.26	7.16	14.73	4.83	3.69	5.64	7.78	9.01	8.24
Bnascaffold0027G0030100ZS	9.91	8.43	10.23	6.96	8.97	7.06	0.70	1.23	1.50	16.52	13.91	14.47	4.66	9.73	4.25	17.91	15.98	26.61	11.08	12.24	9.08	8.25	10.75	8.59	20.15	13.99	17.07	12.44	15.09	9.17
Bnascaffold0027G0030200ZS	18.16	19.24	20.56	6.13	7.08	6.16	1.37	1.19	1.07	16.24	14.45	15.34	6.34	8.98	5.00	14.77	15.23	15.20	13.91	12.93	12.43	7.71	8.44	8.06	15.58	15.57	13.13	14.02	14.85	12.09
Bnascaffold0027G0030300ZS	17.50	20.48	23.31	7.91	11.31	6.60	1.34	1.12	1.29	14.04	15.56	13.99	6.87	9.53	5.41	20.02	16.30	15.65	16.13	14.68	14.29	8.74	9.42	10.16	17.07	17.81	20.90	19.44	18.24	13.08
Bnascaffold0027G0030400ZS	0.00	0.01	0.00	0.00	0.04	0.00	0.00	0.01	0.00	0.00	0.02	0.00	0.00	0.00	0.01	0.00	0.01	0.03	0.01	0.00	0.00	0.01	0.00	0.00	0.03	0.00	0.00	0.01	0.00	0.00
Bnascaffold0027G0030500ZS	6.43	6.96	6.95	7.25	5.61	3.58	1.09	1.33	1.04	8.11	8.50	8.34	4.21	8.18	2.89	6.38	7.66	6.04	11.76	9.67	6.11	7.60	6.71	8.34	10.49	7.45	10.67	9.73	9.39	6.99
Bnascaffold0027G0030600ZS	40.78	41.85	58.60	22.84	23.20	23.39	3.98	3.95	4.81	42.97	45.58	38.98	29.02	26.25	14.03	48.78	44.26	52.40	59.49	48.69	61.62	38.43	30.75	37.44	49.51	65.22	51.21	50.15	54.24	34.39
Bnascaffold0027G0030700ZS	19.11	23.19	20.34	7.95	8.59	6.23	1.03	1.11	1.49	17.18	15.76	13.43	6.96	9.28	5.29	18.50	16.81	16.91	12.66	16.79	11.95	8.33	9.12	9.25	15.37	15.64	16.54	15.71	15.03	11.61
Bnascaffold0027G0030800ZS	2.48	3.28	1.25	3.67	4.25	4.47	0.72	1.06	1.29	2.30	3.89	4.30	2.72	4.57	2.43	1.44	1.11	1.53	8.25	5.86	7.26	7.38	6.14	5.41	3.71	3.69	2.82	3.22	7.45	4.87
Bnascaffold0027G0030900ZS	25.12	30.88	33.96	15.10	20.98	15.82	3.71	3.33	4.24	29.79	32.65	33.96	14.49	23.62	11.43	38.68	30.73	35.30	31.87	40.06	34.23	29.78	24.55	32.56	29.74	35.71	43.38	41.52	37.20	30.25
Bnascaffold0027G0031000ZS	3.54	2.30	1.67	3.98	5.56	3.42	0.00	0.88	0.77	3.44	2.07	2.98	2.91	2.97	0.88	0.36	1.11	1.02	7.53	5.41	3.11	5.78	3.75	8.12	3.34	2.95	2.82	3.72	3.92	5.99
Bnascaffold0027G0031100ZS	28.43	35.88	30.68	16.38	18.73	13.89	2.94	4.15	4.05	29.79	33.23	30.79	16.06	20.03	12.79	37.44	32.73	31.92	35.22	34.29	32.61	28.90	22.29	24.81	29.28	35.80	39.83	36.87	41.39	31.35
Bnascaffold0027G0031200ZS	17.55	12.26	13.89	9.63	14.89	8.28	1.40	2.16	1.65	24.55	20.71	25.47	8.90	12.66	6.69	24.86	23.10	22.60	23.00	18.29	16.94	10.87	14.13	18.59	26.22	26.47	23.85	18.56	23.09	15.07
Bnascaffold0027G0031300ZS	1.77	1.64	3.34	3.36	2.95	3.16	0.96	1.23	1.03	2.30	2.59	6.95	2.18	2.74	2.65	0.72	0.74	0.51	6.45	6.09	7.26	5.63	5.12	9.32	1.86	5.17	3.53	4.40	5.68	4.12
Bnascaffold0027G0031400ZS	28.60	29.76	29.75	12.54	15.68	13.82	2.65	2.94	3.35	27.25	26.73	26.32	13.29	16.72	10.13	30.69	29.18	28.54	27.03	25.98	31.59	21.50	21.03	21.56	27.82	29.54	31.60	31.80	32.54	22.89
Bnascaffold0027G0031500ZS	15.48	13.79	18.76	9.63	12.22	8.59	2.24	2.47	2.55	21.20	25.25	23.93	7.31	13.32	6.69	25.49	20.08	23.94	23.42	22.11	20.57	12.16	12.74	15.43	30.55	27.12	24.27	20.43	22.18	17.90
Bnascaffold0027G0031600ZS	16.51	16.80	17.12	9.13	11.25	8.49	1.35	2.53	1.95	18.77	16.27	17.78	8.18	12.94	6.80	17.55	16.61	17.81	19.15	17.51	20.54	12.68	14.21	13.97	19.00	19.00	18.15	18.57	19.61	15.83
Bnascaffold0027G0031800ZS	0.00	0.00	0.00	0.00	0.00	0.00	0.00	0.00	0.00	0.00	0.00	0.00	0.00	0.00	0.00	0.00	0.27	0.00	0.00	0.00	0.00	0.00	0.00	0.00	0.00	0.00	0.00	0.00	0.00	0.00
Bnascaffold0027G0032000ZS	0.00	0.00	0.00	0.00	0.07	0.00	0.00	0.00	0.00	0.00	0.00	0.00	0.00	0.00	0.00	0.00	0.00	0.00	0.00	0.00	0.00	0.00	0.00	0.00	0.00	0.00	0.00	0.00	0.00	0.00
Bnascaffold0027G0032100ZS	0.00	0.00	0.00	0.07	0.06	0.03	0.37	0.08	0.05	0.00	0.07	0.04	0.02	0.01	0.04	0.07	0.00	0.02	0.02	0.00	0.04	0.06	0.21	0.05	0.12	0.01	0.01	0.03	0.02	0.03
Bnascaffold0027G0032400ZS	0.00	0.00	0.00	0.00	0.00	0.00	0.00	0.00	0.00	0.00	0.00	0.00	0.00	0.00	0.00	0.00	0.00	0.00	0.00	0.05	0.00	0.00	0.00	0.00	0.00	0.00	0.00	0.00	0.00	0.00
Bnascaffold0027G0032500ZS	0.00	0.00	0.00	0.00	0.00	0.00	0.00	0.00	0.00	0.00	0.00	0.00	0.00	0.00	0.00	0.00	0.00	0.00	0.00	0.00	0.00	0.00	0.00	0.00	0.07	0.00	0.00	0.00	0.00	0.00
Bnascaffold0027G0032800ZS	0.00	0.05	0.00	0.00	0.00	0.04	0.00	0.00	0.00	0.00	0.00	0.00	0.00	0.00	0.00	0.00	0.00	0.00	0.00	0.00	0.00	0.00	0.00	0.00	0.00	0.00	0.00	0.00	0.00	0.00
Bnascaffold0027G0032900ZS	15.11	16.40	14.57	7.68	10.49	6.22	1.52	1.69	1.67	13.79	16.24	14.32	7.91	9.99	5.12	15.64	13.67	16.15	16.74	16.07	15.33	9.91	10.64	12.66	16.30	14.99	16.20	16.68	17.14	11.78
Bnascaffold0027G0033000ZS	21.04	14.71	14.39	8.70	15.79	11.33	3.30	1.52	2.22	27.03	25.45	26.50	7.04	12.99	7.98	31.74	31.25	29.20	25.02	25.07	23.83	14.42	16.17	17.87	31.36	29.25	20.96	21.72	23.30	20.96
Bnascaffold0027G0033100ZS	3.30	3.45	4.63	3.03	3.44	3.37	0.14	0.62	0.60	5.36	7.11	6.95	2.01	2.26	1.03	4.64	6.91	7.88	8.99	5.53	5.04	4.30	5.57	3.16	6.50	6.46	9.05	4.84	7.09	4.15
Bnascaffold0027G0033200ZS	13.01	13.13	14.00	8.13	8.14	7.28	1.55	2.28	1.39	15.06	15.30	14.73	6.52	8.59	4.96	16.71	15.05	15.54	16.82	17.22	15.70	10.54	9.15	12.15	15.82	15.88	16.31	19.39	20.00	14.33
Bnascaffold0027G0033300ZS	0.00	0.00	0.00	0.07	0.00	0.00	0.00	0.04	0.00	0.00	0.00	0.00	0.00	0.00	0.00	0.00	0.00	0.00	0.08	0.00	0.15	0.05	0.30	0.06	0.00	0.00	0.00	0.04	0.00	0.40
Bnascaffold0027G0033400ZS	1.14	0.82	0.60	0.65	1.05	0.47	1.20	0.50	0.09	0.14	0.55	0.12	0.97	0.98	1.34	9.92	7.13	9.54	17.77	19.07	19.24	15.00	10.34	15.12	6.89	8.95	5.91	15.75	16.08	16.69
Bnascaffold0027G0033600ZS	0.04	0.22	0.05	0.61	0.76	0.61	0.03	0.08	0.03	0.17	0.00	0.04	0.83	1.14	1.20	0.28	0.21	0.23	0.28	0.23	0.19	0.09	0.34	0.07	0.21	0.04	0.08	0.38	3.39	0.62
Bnascaffold0027G0033800ZS	0.00	0.07	0.00	0.00	0.00	0.00	0.00	0.00	0.00	0.00	0.00	0.00	0.00	0.00	0.00	0.00	0.00	0.00	0.00	0.00	0.00	0.00	0.00	0.00	0.00	0.00	0.00	0.00	0.00	0.00
Bnascaffold0027G0033900ZS	0.00	0.00	0.00	0.00	0.00	0.00	0.00	0.00	0.00	0.00	0.00	0.00	0.00	0.00	0.00	0.00	0.00	0.00	0.00	0.00	0.02	0.00	0.00	0.00	0.00	0.00	0.00	0.00	0.00	0.00
Bnascaffold0027G0034000ZS	0.00	0.00	0.00	0.00	0.00	0.00	0.00	0.00	0.00	0.00	0.00	0.00	0.00	0.00	0.00	0.00	0.00	0.00	0.00	0.00	0.00	0.00	0.07	0.00	0.00	0.00	0.00	0.00	0.00	0.00
Bnascaffold0027G0034100ZS	0.07	0.00	0.02	0.95	0.03	0.00	0.03	0.09	0.06	0.00	0.06	0.03	0.01	0.03	0.00	0.00	0.20	0.06	0.03	0.02	0.23	0.04	0.07	0.04	0.09	0.02	0.02	0.02	0.02	0.02
Bnascaffold0027G0034200ZS	0.14	0.18	0.40	0.37	0.22	0.36	0.26	0.34	0.11	0.26	0.21	0.09	0.12	0.09	0.21	0.05	0.15	0.14	0.29	0.25	0.23	0.27	0.19	0.49	0.25	4.71	6.23	0.30	0.08	0.31
Bnascaffold0027G0034500ZS	7.22	6.45	6.73	3.80	4.79	3.54	1.03	0.88	1.03	6.61	8.19	6.84	3.73	4.96	3.03	7.04	7.82	7.98	8.48	8.67	7.56	4.82	5.34	5.55	8.67	8.34	8.23	7.90	9.00	6.19
Bnascaffold0027G0034600ZS	4.95	4.98	3.41	1.78	4.01	2.15	0.84	0.31	0.15	8.04	6.35	5.02	1.91	2.53	1.67	5.69	7.77	5.95	8.16	5.26	6.05	3.95	3.78	4.73	6.93	7.53	8.23	6.52	6.63	1.97
Bnascaffold0027G0034800ZS	9.97	10.80	10.18	3.84	3.87	3.73	0.78	0.83	0.70	9.67	8.15	9.20	3.83	4.11	2.33	9.65	8.88	8.94	8.86	8.45	8.11	5.03	6.02	4.21	8.78	9.33	8.20	9.54	8.41	6.94
Bnascaffold0027G0034900ZS	4.93	4.13	3.91	1.82	2.09	1.38	0.49	0.80	0.71	4.72	4.27	5.22	2.08	4.12	2.27	4.71	4.91	3.73	4.83	4.02	4.43	2.96	4.13	3.30	5.52	3.80	5.16	5.38	4.88	3.42
Bnascaffold0027G0035000ZS	0.00	0.00	0.00	0.00	0.00	0.00	0.00	0.00	0.00	0.00	0.00	0.00	0.00	0.00	0.00	0.00	0.00	0.06	0.00	0.06	0.09	0.00	0.00	0.00	0.37	0.18	0.00	0.04	0.05	0.00
Bnascaffold0027G0035200ZS	0.00	0.00	0.00	0.00	0.00	0.00	0.00	0.00	0.00	0.00	0.00	0.00	0.00	0.00	0.00	0.00	0.00	0.05	0.00	0.00	0.00	0.00	0.00	0.00	0.00	0.00	0.00	0.00	0.00	0.00
Bnascaffold0027G0035300ZS	0.00	0.00	0.00	0.00	0.00	0.00	0.00	0.00	0.00	0.00	0.00	0.00	0.00	0.00	0.00	0.00	0.00	0.00	0.00	0.00	0.00	0.00	0.02	0.00	0.00	0.00	0.00	0.00	0.00	0.00
Bnascaffold0027G0035500ZS	0.00	0.00	0.00	0.00	0.00	0.00	0.00	0.01	0.00	0.00	0.00	0.00	0.00	0.00	0.00	0.00	0.00	0.02	0.00	0.00	0.00	0.00	0.00	0.00	0.00	0.00	0.00	0.00	0.00	0.00
Bnascaffold0027G0035600ZS	0.00	0.00	0.00	0.00	0.00	0.00	0.00	0.00	0.00	0.00	0.00	0.00	0.00	0.00	0.00	0.00	0.00	0.00	0.00	0.00	0.00	0.00	0.00	0.00	0.00	0.00	0.00	0.03	0.00	0.00
Bnascaffold0027G0035800ZS	6.02	4.83	5.19	1.96	2.76	2.19	0.35	0.77	0.62	5.26	4.75	5.55	2.41	4.52	1.89	4.97	4.33	5.91	5.28	6.97	5.59	3.96	3.66	4.17	6.05	6.37	5.79	5.72	6.34	4.56
Bnascaffold0027G0035900ZS	9.00	8.06	7.92	4.87	7.61	5.55	0.93	1.29	1.11	8.41	14.40	11.54	4.38	6.10	3.99	12.14	11.16	16.58	12.51	10.49	10.72	8.42	9.55	9.06	14.88	12.08	13.82	10.86	12.83	10.64
Bnascaffold0027G0036100ZS	10.55	11.88	9.04	3.84	4.34	3.39	0.78	0.96	0.52	8.07	8.15	8.72	3.53	4.82	3.05	9.00	8.88	9.68	8.08	7.67	8.61	4.76	4.53	4.70	7.29	8.86	10.00	7.94	8.91	6.87
Bnascaffold0027G0036200ZS	4.80	4.84	5.05	3.65	4.10	2.56	0.42	0.73	0.61	5.86	5.54	4.87	2.70	4.78	1.69	4.79	5.40	5.63	5.49	5.25	5.50	3.55	3.37	3.99	6.46	4.89	7.12	5.76	6.32	4.52
Bnascaffold0027G0036300ZS	8.84	8.91	8.46	5.80	8.60	6.12	1.34	1.29	1.11	13.52	12.28	14.11	4.69	8.07	2.66	17.27	13.23	15.04	9.27	12.44	10.58	8.49	12.35	10.23	13.12	12.08	12.45	11.01	11.31	10.16
Bnascaffold0027G0036500ZS	6.85	5.43	5.37	2.71	3.29	2.37	0.50	0.86	0.61	5.43	5.90	5.28	2.50	3.98	2.05	5.55	5.69	5.99	5.72	5.80	5.77	3.93	4.23	4.80	7.35	5.94	6.77	6.25	6.54	5.03
Bnascaffold0027G0036600ZS	14.33	13.01	15.47	6.85	9.87	8.61	1.44	3.19	2.89	18.79	16.08	15.96	7.67	8.86	5.70	21.47	19.45	21.30	18.53	20.02	18.77	12.84	15.58	11.14	22.72	17.48	20.96	17.64	21.44	16.12
Bnascaffold0027G0036700ZS	4.54	4.02	5.12	3.03	3.44	3.83	0.28	0.41	0.90	7.59	6.50	6.75	2.97	3.06	2.19	6.32	8.42	5.80	5.23	4.87	6.05	4.04	4.98	4.21	7.58	5.60	7.81	4.34	6.17	5.68
Bnascaffold0027G0036900ZS	3.72	2.30	0.97	1.96	2.29	1.84	0.56	0.41	0.15	2.90	3.48	3.86	1.38	2.53	1.42	4.85	4.10	4.61	4.39	5.53	3.83	2.13	3.18	2.98	6.72	5.60	8.43	2.47	4.12	3.06
Bnascaffold0027G0037000ZS	8.23	6.22	7.20	5.27	7.05	2.72	1.24	0.76	1.78	17.14	9.15	10.54	3.60	6.10	4.56	11.82	15.63	12.74	16.37	10.69	11.32	11.21	8.82	4.66	12.80	10.81	10.93	13.41	9.12	7.09
Bnascaffold0027G0037100ZS	2.12	2.17	1.45	0.48	1.70	0.66	0.26	0.33	0.12	1.50	1.75	2.03	0.69	1.47	0.87	1.93	3.49	2.37	1.92	2.09	2.34	1.38	1.34	1.66	2.69	1.57	2.22	2.18	2.25	2.18
Bnascaffold0027G0037300ZS	2.89	3.64	2.92	1.78	2.48	2.45	0.14	0.51	0.15	2.01	5.14	5.21	1.91	2.53	1.16	2.95	5.40	6.39	3.14	3.29	4.24	2.35	1.79	3.51	4.77	2.58	5.35	4.24	3.20	2.40
Bnascaffold0027G0037400ZS	2.30	2.52	2.35	1.22	1.79	1.09	0.35	0.26	0.23	2.26	2.95	2.15	1.02	1.28	1.37	1.92	1.86	2.33	2.49	2.13	2.15	1.63	1.51	1.64	2.14	2.24	2.34	2.43	2.84	1.99
Bnascaffold0027G0037600ZS	3.30	3.64	2.92	1.07	2.29	1.07	0.42	0.92	0.15	4.69	4.08	2.70	1.27	1.60	1.16	3.58	3.02	3.12	4.18	3.55	4.24	2.40	1.59	2.28	4.33	5.38	4.73	4.34	3.54	2.18
Bnascaffold0027G0037700ZS	2.88	2.38	2.16	1.04	1.06	1.17	0.28	0.29	0.23	2.37	2.03	2.05	1.15	1.86	0.88	2.29	2.19	2.64	2.01	2.40	2.50	1.34	1.71	2.35	2.03	2.78	3.85	2.53	2.43	2.16
Bnascaffold0027G0037900ZS	1.86	2.68	3.65	1.96	2.48	1.38	0.70	0.10	0.15	2.46	4.99	3.28	1.27	2.00	1.16	2.95	4.10	4.16	5.02	3.16	3.83	1.73	2.79	3.68	5.20	3.87	2.47	3.95	2.86	3.93
Bnascaffold0027G0038000ZS	1.65	1.32	1.01	0.64	0.84	0.42	0.08	0.20	0.17	1.42	0.79	1.54	0.56	0.70	0.50	1.39	0.60	0.94	0.75	1.60	1.45	0.65	0.77	0.92	1.85	1.01	0.85	1.17	1.23	0.84
Bnascaffold0027G0038100ZS	0.06	0.08	0.00	0.08	0.00	0.02	0.00	0.04	0.06	0.00	0.02	0.00	0.09	0.10	0.04	0.00	0.03	0.00	0.06	0.06	0.06	0.04	0.06	0.05	0.00	0.00	0.00	0.06	0.02	0.06
Bnascaffold0027G0038400ZS	0.00	0.00	0.17	0.13	0.00	0.00	0.10	0.07	0.43	0.00	0.00	0.00	0.23	0.10	0.09	0.00	0.00	0.00	0.00	0.09	0.14	0.03	0.29	0.25	0.00	0.15	0.00	0.35	0.33	0.16
Bnascaffold0027G0038600ZS	0.00	0.00	0.00	0.00	0.00	0.06	0.00	0.00	0.00	0.00	0.00	0.00	0.00	0.00	0.00	0.00	0.00	0.00	0.00	0.00	0.00	0.02	0.00	0.00	0.00	0.00	0.00	0.00	0.00	0.00
Bnascaffold0027G0038900ZS	0.40	0.00	0.00	0.07	0.07	0.30	3.18	4.67	1.56	0.09	0.00	0.07	0.08	0.36	0.10	0.00	0.00	0.00	0.00	0.00	0.08	0.09	0.00	0.14	0.00	0.00	0.00	0.11	0.13	0.08
Bnascaffold0027G0039000ZS	0.00	0.00	0.00	0.00	0.00	0.00	0.00	0.00	0.00	0.00	0.00	0.00	0.00	0.00	0.00	0.00	0.00	0.00	0.00	0.00	0.13	0.01	0.00	0.00	0.00	0.00	0.00	0.00	0.00	0.00
Bnascaffold0027G0039100ZS	0.00	0.00	0.00	0.00	0.00	0.00	0.00	0.00	0.00	0.00	0.00	0.00	0.00	0.00	0.00	0.00	0.00	0.00	0.00	0.00	0.00	0.00	0.00	0.00	0.16	0.00	0.00	0.00	0.00	0.00
Bnascaffold0027G0039200ZS	0.52	0.60	0.77	0.11	0.00	0.10	0.00	0.00	0.00	0.85	0.48	1.34	0.07	0.25	0.08	0.27	0.27	0.00	0.26	0.08	0.13	0.06	0.00	0.00	0.96	0.14	0.26	0.00	0.36	0.14
Bnascaffold0027G0039300ZS	0.42	0.06	0.60	0.94	1.56	1.34	0.33	0.25	0.56	0.20	0.19	0.41	0.77	0.51	0.74	0.54	0.53	0.33	3.26	1.26	1.16	0.53	1.05	0.41	0.34	0.48	0.23	1.09	1.16	0.86
Bnascaffold0027G0039500ZS	0.00	0.00	0.00	0.00	0.00	0.00	0.00	0.00	0.00	0.00	0.00	0.00	0.00	0.00	0.00	0.00	0.00	0.00	0.00	0.00	0.00	0.00	0.00	0.00	0.00	0.00	0.00	0.01	0.00	0.00
Bnascaffold0027G0039600ZS	0.52	0.48	0.77	0.00	0.12	0.00	0.00	0.00	0.00	0.28	0.00	0.37	0.00	0.00	0.00	0.67	1.36	0.56	0.00	0.17	0.00	0.00	0.00	0.00	1.09	0.14	0.26	0.00	0.07	0.00
Bnascaffold0027G0039700ZS	7.46	8.54	7.71	3.12	4.42	3.20	0.79	0.64	0.68	7.81	6.83	6.97	3.23	5.19	2.54	7.14	5.97	6.72	6.61	6.32	5.92	3.71	5.28	5.64	7.59	6.20	7.08	7.36	6.46	4.44
Bnascaffold0027G0039800ZS	8.25	4.29	3.37	2.07	4.85	2.81	0.78	0.65	0.90	5.09	5.36	5.84	3.40	2.89	2.50	7.24	6.69	7.39	10.00	8.55	6.10	4.44	3.42	6.48	6.39	5.31	7.37	8.04	9.27	8.48
Bnascaffold0027G0039900ZS	85.79	109.00	241.93	21.04	25.14	15.99	3.64	3.94	6.80	48.67	47.06	49.75	19.90	24.67	12.53	60.68	94.17	58.72	47.32	96.91	40.39	28.18	104.54	26.45	35.95	43.98	48.23	38.99	42.17	32.64
Bnascaffold0027G0040000ZS	22.31	25.17	21.52	6.84	8.78	5.43	1.22	2.02	1.76	16.86	16.83	16.48	6.11	8.46	6.20	18.46	15.92	17.75	15.27	13.45	13.40	7.76	12.71	9.35	14.63	15.16	18.24	14.31	15.15	13.47
Bnascaffold0027G0040100ZS	6.61	4.60	4.26	3.39	3.91	2.38	0.98	1.08	0.53	5.47	4.91	5.98	2.22	3.93	1.93	7.59	7.88	7.66	6.80	8.16	6.45	4.68	3.98	4.73	6.50	7.32	6.79	7.11	7.54	5.79
Bnascaffold0027G0040200ZS	0.00	0.66	0.00	0.31	0.00	0.00	0.00	0.00	0.26	0.00	0.00	0.33	0.00	0.00	0.00	0.36	0.37	0.00	0.36	0.00	0.00	0.38	1.02	0.00	0.00	0.00	0.35	0.34	0.00	0.75
Bnascaffold0027G0040300ZS	11.28	13.72	14.03	6.19	9.59	7.14	1.75	2.12	2.00	16.32	14.29	19.24	9.39	10.63	8.17	23.34	24.87	17.57	15.91	18.37	17.58	14.61	12.79	15.02	20.32	17.64	16.55	17.28	18.15	10.48
Bnascaffold0027G0040400ZS	0.00	0.00	0.00	0.00	0.00	0.00	0.00	0.00	0.00	0.00	0.00	0.00	0.00	0.00	0.00	0.00	0.00	0.00	0.00	0.00	0.00	0.02	0.00	0.00	0.00	0.00	0.00	0.00	0.00	0.00
Bnascaffold0027G0040800ZS	0.00	0.00	0.00	0.00	0.35	0.00	0.00	0.40	0.00	0.00	0.00	0.00	0.00	0.00	0.69	0.00	0.00	0.00	0.04	0.02	0.04	0.18	0.00	0.03	0.00	0.00	0.00	0.00	0.02	0.00
Bnascaffold0027G0040900ZS	0.00	0.00	0.00	0.10	0.00	0.00	0.00	0.00	0.00	0.00	0.00	0.00	0.00	0.00	0.00	0.00	0.25	0.00	0.00	0.00	0.00	0.00	0.00	0.00	0.37	0.00	0.24	0.06	0.00	0.00
Bnascaffold0027G0041000ZS	0.00	0.00	0.00	0.00	0.00	0.00	0.00	0.00	0.00	0.00	0.00	0.23	0.00	0.16	0.00	0.00	0.00	0.00	0.00	0.00	0.00	0.00	0.00	0.00	0.00	0.00	0.00	0.00	0.00	0.00
Bnascaffold0027G0041100ZS	0.04	0.00	0.02	0.03	0.02	0.00	0.00	0.00	0.00	0.00	0.00	0.00	0.00	0.01	0.00	0.06	0.02	0.04	0.00	0.00	0.00	0.00	0.02	0.00	0.04	0.00	0.00	0.02	0.02	0.00
Bnascaffold0027G0041200ZS	0.12	0.23	0.00	0.11	0.11	0.09	0.00	0.00	0.00	0.00	0.00	0.00	0.00	0.16	0.00	0.00	0.13	0.26	0.00	0.00	0.00	0.00	0.00	0.00	0.00	0.00	0.00	0.00	0.00	0.00
Bnascaffold0027G0041500ZS	0.00	0.00	0.00	0.00	0.00	0.00	0.00	0.00	0.00	0.00	0.00	0.00	0.00	0.00	0.00	0.00	0.00	0.00	0.00	0.00	0.00	0.00	0.03	0.00	0.03	0.00	0.00	0.00	0.00	0.03
Bnascaffold0027G0041600ZS	7.32	6.51	8.28	4.08	6.20	3.96	0.93	0.61	0.89	12.86	13.73	12.68	3.29	6.89	3.23	13.23	15.31	14.38	10.96	13.31	10.43	13.04	7.94	8.94	15.84	12.24	12.91	12.98	12.32	7.42
Bnascaffold0027G0041700ZS	0.00	0.00	0.00	0.00	0.00	0.00	0.00	0.00	0.00	0.00	0.00	0.00	0.00	0.00	0.00	0.18	0.00	0.00	0.00	0.00	0.00	0.00	0.00	0.00	0.19	0.00	0.00	0.00	0.00	0.00
Bnascaffold0027G0041900ZS	5.51	4.82	6.35	2.83	2.49	2.17	0.80	0.77	0.76	5.37	5.20	5.28	2.41	3.03	2.02	4.88	5.67	5.68	4.85	5.72	4.67	4.25	4.04	4.37	5.88	4.75	5.72	5.40	6.33	5.16
Bnascaffold0027G0042000ZS	0.00	0.00	0.00	0.00	0.00	0.00	0.00	0.00	0.00	0.00	0.00	0.00	0.03	0.00	0.00	0.00	0.07	0.00	0.00	0.00	0.00	0.01	0.06	0.00	0.00	0.19	0.00	0.03	0.00	0.00
Bnascaffold0027G0042100ZS	0.00	0.00	0.00	0.00	0.00	0.00	0.00	0.00	0.00	0.00	0.00	0.00	0.00	0.00	0.00	0.00	0.00	0.00	0.37	0.00	0.00	0.00	0.00	0.00	0.00	0.00	0.00	0.00	0.00	0.00
Bnascaffold0027G0042200ZS	0.00	0.00	0.00	0.00	0.00	0.00	0.22	0.00	0.00	0.00	0.00	0.00	0.00	0.00	0.00	0.00	0.00	0.00	0.00	0.00	0.00	0.00	0.00	0.00	0.00	0.00	0.00	0.00	0.18	0.00
Bnascaffold0027G0042300ZS	0.00	0.00	0.00	0.29	0.00	0.00	0.00	0.00	0.00	0.00	0.00	0.00	0.00	0.00	0.00	0.00	0.00	0.00	0.00	0.00	0.00	0.00	0.00	0.00	0.00	0.00	0.00	0.00	0.00	0.00
Bnascaffold0027G0042600ZS	0.06	0.00	0.07	0.00	0.00	0.00	0.00	0.06	0.04	0.00	0.00	0.00	0.03	0.00	0.00	0.06	0.06	0.16	0.00	0.04	0.00	0.07	0.11	0.05	0.00	0.06	0.00	0.00	0.03	0.00
Bnascaffold0027G0042800ZS	0.00	0.00	0.00	0.00	0.33	0.00	0.00	0.00	0.26	0.00	0.00	0.33	0.00	0.69	0.00	0.00	0.00	0.00	0.00	0.23	0.35	0.76	0.00	0.30	0.00	0.00	0.00	0.00	0.20	0.00
Bnascaffold0027G0042900ZS	17.23	17.10	15.96	8.72	7.88	9.36	1.88	1.47	1.96	17.62	16.41	17.74	7.51	10.52	5.77	15.97	15.01	20.54	25.42	25.03	14.66	10.79	11.96	11.49	13.41	17.38	19.65	17.58	24.15	14.99
Bnascaffold0027G0043000ZS	0.17	0.40	0.25	0.11	0.24	0.10	0.12	0.19	0.06	0.56	0.91	0.28	0.49	0.39	0.16	0.00	0.00	0.03	0.04	0.05	0.00	0.02	0.00	0.00	0.05	0.00	0.00	0.06	0.02	0.00
Bnascaffold0027G0043100ZS	26.45	24.43	23.19	13.18	14.47	10.40	2.51	3.75	2.79	20.56	23.42	22.95	12.22	13.86	9.04	23.32	24.25	23.11	29.16	26.17	19.75	18.84	18.00	17.66	29.73	25.90	27.76	25.43	31.53	22.65
Bnascaffold0027G0043200ZS	23.02	22.77	26.09	13.97	22.84	14.61	2.06	2.28	2.66	31.48	34.50	39.18	14.39	20.66	9.69	35.47	35.40	40.51	36.75	37.60	28.60	20.55	28.36	26.16	43.36	42.60	34.02	33.53	37.90	22.25
Bnascaffold0027G0043300ZS	0.26	0.24	0.00	0.89	1.67	0.38	0.17	0.26	0.19	0.28	0.75	0.96	0.66	0.83	0.32	0.53	0.27	0.19	1.04	0.66	0.50	1.33	0.99	0.66	0.00	0.27	1.03	1.11	0.57	0.54
Bnascaffold0027G0043400ZS	5.11	12.90	13.58	2.21	6.80	2.49	2.92	0.64	0.23	8.81	10.42	11.50	4.59	6.81	3.19	12.72	15.71	14.85	13.60	18.95	16.55	8.93	10.17	8.15	16.10	10.83	11.62	12.23	12.30	15.05
Bnascaffold0027G0043500ZS	20.40	24.35	21.72	7.84	9.04	7.41	1.70	2.63	1.87	19.06	16.30	17.98	7.07	10.30	6.18	19.96	20.12	20.94	14.47	15.09	15.40	10.57	11.79	11.70	17.63	17.78	18.59	17.48	18.21	14.70
Bnascaffold0027G0043600ZS	0.00	0.00	0.00	0.00	0.00	0.00	0.00	0.00	0.00	0.00	0.00	0.00	0.00	0.00	0.00	0.00	0.02	0.01	0.00	0.00	0.00	0.01	0.00	0.00	0.05	0.00	0.00	0.00	0.00	0.00
Bnascaffold0027G0043700ZS	0.00	0.00	0.00	0.00	0.00	0.00	0.00	0.00	0.04	0.06	0.00	0.00	0.09	0.00	0.00	0.00	0.00	0.04	0.06	0.00	0.00	0.00	0.00	0.00	0.00	0.00	0.00	0.00	0.00	0.00
Bnascaffold0027G0044000ZS	6.17	5.97	5.31	2.80	3.63	2.25	0.53	0.78	1.03	5.71	5.97	6.84	2.66	4.08	2.05	5.76	4.54	5.57	5.72	5.63	5.82	3.43	3.68	4.04	6.81	5.89	5.83	5.58	6.11	5.81
Bnascaffold0027G0044100ZS	9.08	4.40	6.58	3.57	3.25	2.76	0.84	1.03	0.90	7.14	6.65	9.45	3.28	5.46	2.45	8.22	7.56	9.66	6.69	8.03	5.65	4.26	6.57	5.26	8.02	8.18	10.49	8.09	7.43	6.99
Bnascaffold0027G0044200ZS	0.00	0.00	0.00	0.00	0.00	0.00	0.00	0.00	0.00	0.00	0.00	0.00	0.00	0.00	0.00	0.25	0.00	0.00	0.00	0.00	0.00	0.00	0.00	0.00	0.00	0.00	0.00	0.00	0.00	0.00
Bnascaffold0027G0044300ZS	5.12	6.06	5.37	3.30	3.53	2.18	0.81	0.44	0.76	4.92	6.09	6.60	2.55	3.58	1.53	5.71	4.54	6.63	5.46	5.40	5.57	3.59	3.63	4.49	5.87	6.71	6.51	6.43	5.73	4.26
Bnascaffold0027G0044400ZS	5.37	5.94	4.63	3.92	4.77	3.22	0.28	1.03	0.45	9.15	7.26	7.33	2.01	4.93	2.70	8.85	8.42	10.70	5.44	6.71	7.46	5.46	7.16	4.56	9.53	9.04	5.76	8.49	8.23	5.68
Bnascaffold0027G0044600ZS	6.64	5.63	4.51	2.94	3.43	2.33	0.53	0.88	0.88	5.14	5.82	5.42	2.84	3.58	1.56	5.23	5.25	6.40	6.09	5.33	5.62	3.68	3.33	4.18	6.42	6.00	5.10	5.55	5.88	4.37
Bnascaffold0027G0044700ZS	5.57	7.47	8.53	2.68	3.05	3.99	0.98	1.03	0.75	10.49	9.22	7.14	3.07	4.26	1.80	9.69	9.28	7.14	8.57	7.63	6.66	4.88	8.96	6.49	10.62	9.90	9.67	8.00	6.86	7.86
Bnascaffold0027G0044900ZS	6.43	4.61	4.81	2.35	3.68	2.02	0.67	0.81	0.76	5.03	5.13	4.84	2.71	2.83	1.99	5.23	4.87	6.10	5.51	5.57	4.96	4.63	4.03	4.53	5.82	5.18	5.37	5.78	5.96	4.98
Bnascaffold0027G0045000ZS	4.95	4.02	5.60	3.03	5.35	1.99	0.70	1.03	1.05	7.37	8.62	9.45	2.75	4.80	1.80	8.01	7.34	6.69	8.36	7.90	7.87	5.37	4.98	4.03	8.45	6.67	8.23	8.19	8.57	6.33
Bnascaffold0027G0045200ZS	4.55	4.95	3.46	2.44	3.05	1.86	0.64	0.52	0.38	4.41	4.82	5.38	1.82	3.44	2.09	4.70	4.70	5.61	6.25	3.93	4.09	3.81	3.23	3.82	5.93	4.85	5.31	5.43	6.72	3.93
Bnascaffold0027G0045300ZS	5.37	5.75	4.39	3.92	5.15	3.07	0.14	0.72	0.60	7.37	7.71	6.75	3.50	4.93	1.80	8.64	6.05	8.33	6.90	9.34	5.85	5.32	6.17	5.44	10.18	7.75	9.46	7.60	8.00	6.77
Bnascaffold0027G0045400ZS	0.00	0.00	0.00	0.00	0.00	0.00	0.00	0.00	0.00	0.00	0.00	0.00	0.00	0.00	0.00	0.03	0.00	0.00	0.00	0.00	0.00	0.00	0.00	0.00	0.00	0.00	0.00	0.00	0.00	0.00
Bnascaffold0027G0045600ZS	0.00	0.00	0.00	0.00	0.00	0.00	0.00	0.00	0.00	0.00	0.00	0.00	0.00	0.00	0.00	0.00	0.00	0.00	0.00	0.00	0.00	0.00	0.00	0.00	0.00	0.00	0.05	0.00	0.00	0.00
Bnascaffold0027G0045700ZS	0.14	0.17	0.16	0.84	0.47	0.93	0.31	0.30	3.13	0.45	1.62	0.30	3.18	4.41	1.61	1.41	1.01	0.23	0.84	0.77	2.21	0.18	2.45	0.24	0.78	0.43	0.05	1.28	6.19	1.32
Bnascaffold0027G0045800ZS	1.10	1.10	0.54	0.39	0.17	0.14	0.12	0.18	0.00	0.20	0.80	0.68	0.42	0.29	0.23	0.56	0.38	0.92	0.65	0.81	1.07	0.49	0.35	0.47	1.05	0.57	0.73	0.92	1.06	0.58
Bnascaffold0027G0045900ZS	0.00	0.00	0.00	0.00	0.00	0.00	0.00	0.00	0.00	0.00	0.00	0.00	0.00	0.00	0.00	0.00	0.00	0.00	0.00	0.00	0.00	0.00	0.00	0.00	0.12	0.00	0.00	0.00	0.00	0.12
Bnascaffold0027G0046000ZS	0.00	0.00	0.00	0.00	0.00	0.00	0.00	0.00	0.00	0.00	0.00	0.00	0.00	0.00	0.00	0.00	0.00	0.00	0.03	0.00	0.00	0.00	0.00	0.00	0.00	0.00	0.00	0.00	0.00	0.00
Bnascaffold0027G0046200ZS	0.00	0.12	0.00	0.00	0.00	0.00	0.00	0.00	0.00	0.14	0.00	0.00	0.00	0.00	0.00	0.00	0.00	0.00	0.00	0.00	0.00	0.00	0.00	0.00	0.00	0.00	0.00	0.00	0.00	0.00
Bnascaffold0027G0046400ZS	0.00	0.00	0.00	0.00	0.00	0.00	0.16	0.29	0.00	0.00	0.00	0.00	0.00	0.00	0.00	0.00	0.00	0.00	0.00	0.00	0.00	0.00	0.00	0.00	0.00	0.00	0.00	0.00	0.00	0.00
Bnascaffold0027G0046500ZS	0.00	0.00	0.00	0.00	0.00	0.00	0.00	0.00	0.00	0.00	0.00	0.00	0.00	0.00	0.00	0.00	0.00	0.00	0.00	0.00	0.06	0.03	0.00	0.00	0.00	0.00	0.00	0.00	0.00	0.00
Bnascaffold0027G0046600ZS	0.00	0.00	0.00	0.00	0.00	0.00	0.00	0.00	0.00	0.00	0.00	0.00	0.06	0.00	0.00	0.00	0.00	0.00	0.00	0.00	0.00	0.00	0.12	0.00	0.00	0.00	0.00	0.00	0.00	0.00
Bnascaffold0027G0046700ZS	0.00	0.00	0.00	0.08	0.08	0.07	0.06	0.00	0.00	0.00	0.07	0.09	0.05	0.18	0.06	0.00	0.00	0.00	0.46	0.47	0.45	0.49	0.44	0.47	0.00	0.19	0.09	0.57	0.56	0.77
Bnascaffold0027G0046900ZS	0.00	0.00	0.00	0.00	0.00	0.00	0.00	0.00	0.00	0.17	0.00	0.00	0.00	0.00	0.00	0.00	0.00	0.00	0.00	0.00	0.00	0.00	0.00	0.00	0.00	0.00	0.00	0.00	0.00	0.00
Bnascaffold0027G0047100ZS	0.00	0.00	0.00	0.00	0.00	0.00	0.00	0.00	0.00	0.00	0.00	0.00	0.00	0.00	0.00	0.23	0.00	0.00	0.00	0.00	0.00	0.00	0.00	0.00	0.10	0.05	0.00	0.00	0.00	0.00
Bnascaffold0027G0047200ZS	0.00	0.00	0.32	0.00	0.12	0.00	0.00	0.00	0.00	0.29	0.29	0.38	0.07	0.26	0.00	0.14	0.00	0.00	0.14	0.00	0.13	0.03	0.00	0.11	1.55	0.28	0.80	0.13	0.07	0.00
Bnascaffold0027G0047400ZS	0.06	0.00	0.07	0.05	0.21	0.08	0.00	0.00	0.00	0.00	0.29	0.31	0.11	0.29	0.03	0.06	0.00	0.04	0.11	0.07	0.27	0.02	0.00	0.00	0.23	0.35	0.33	0.05	0.15	0.06
Bnascaffold0027G0047600ZS	0.00	0.00	0.13	0.00	0.00	0.00	0.00	0.00	0.00	0.00	0.00	0.00	0.00	0.00	0.00	0.00	0.00	0.00	0.00	0.00	0.00	0.00	0.00	0.00	0.00	0.00	0.00	0.00	0.00	0.00
Bnascaffold0027G0047700ZS	0.00	0.00	0.00	0.00	0.00	0.00	0.00	0.00	0.00	0.00	0.00	0.00	0.00	0.00	0.00	0.00	0.00	0.00	0.00	0.00	0.13	0.00	0.00	0.00	0.00	0.00	0.00	0.00	0.00	0.00
Bnascaffold0027G0047800ZS	0.00	0.00	0.02	0.02	0.00	0.02	0.00	0.00	0.00	0.00	0.06	0.00	0.00	0.04	0.00	0.00	0.00	0.00	0.00	0.01	0.00	0.00	0.00	0.00	0.00	0.02	0.00	0.00	0.00	0.00
Bnascaffold0027G0047900ZS	0.00	0.00	0.00	0.00	0.00	0.00	0.00	0.00	0.00	0.00	0.00	0.00	0.00	0.00	0.00	0.00	0.00	0.00	0.00	0.00	0.00	0.02	0.00	0.00	0.11	0.00	0.00	0.00	0.00	0.00
Bnascaffold0027G0048000ZS	0.05	0.05	0.06	0.05	0.00	0.04	0.11	0.11	0.04	0.00	0.04	0.05	0.11	0.04	0.10	0.11	0.17	0.24	0.17	0.17	0.00	0.04	0.10	0.09	0.11	0.34	0.05	0.05	0.54	0.17
Bnascaffold0027G0048200ZS	0.00	0.00	0.00	0.00	0.00	0.00	0.00	0.00	0.00	0.00	0.00	0.00	0.00	0.00	0.00	0.06	0.06	0.00	0.00	0.04	0.00	0.00	0.00	0.00	0.00	0.00	0.00	0.00	0.00	0.00
Bnascaffold0027G0048300ZS	0.00	0.00	0.00	0.00	0.00	0.00	0.00	0.00	0.00	0.00	0.00	0.00	0.06	0.00	0.00	0.00	0.00	0.00	0.00	0.00	0.00	0.00	0.00	0.00	0.00	0.00	0.00	0.00	0.00	0.00
Bnascaffold0027G0048400ZS	0.00	0.00	0.00	0.00	0.00	0.00	0.00	0.00	0.34	0.00	0.00	0.00	0.00	0.00	0.00	0.00	0.00	0.00	0.00	0.00	0.00	0.00	0.00	0.00	0.00	0.00	0.00	0.00	0.00	0.00
Bnascaffold0027G0048500ZS	0.04	0.00	0.00	0.00	0.04	0.00	0.06	0.19	0.19	0.00	0.00	0.04	0.13	0.08	0.03	0.00	0.00	0.06	0.04	0.03	0.04	0.18	1.07	0.11	0.09	0.04	0.00	0.08	0.00	0.05
Bnascaffold0027G0048600ZS	0.00	0.15	0.19	1.09	0.29	0.70	0.32	0.08	0.00	0.00	0.12	0.00	1.05	0.91	0.88	0.00	0.00	0.00	0.00	0.00	0.00	0.00	0.00	0.00	0.17	0.00	0.00	0.15	0.00	0.33
Bnascaffold0027G0048700ZS	15.64	6.48	11.94	5.78	7.19	6.87	11.21	9.92	14.37	8.05	7.65	5.90	9.83	5.83	10.61	4.99	7.70	16.08	15.42	16.23	14.71	20.23	20.92	22.98	10.75	6.71	11.12	15.08	12.76	13.89
Bnascaffold0027G0048800ZS	0.86	0.48	0.81	2.09	0.48	1.02	1.40	1.97	1.88	0.56	0.38	0.32	0.71	1.00	1.07	1.23	0.72	2.11	2.27	2.86	3.37	4.56	4.49	3.95	1.09	0.90	1.89	3.87	3.44	2.73
Bnascaffold0027G0048900ZS	2.48	5.91	5.01	6.12	9.49	9.20	1.44	1.23	1.55	4.59	2.59	4.63	6.54	6.40	2.87	2.17	1.48	2.29	15.06	10.60	8.30	11.33	9.89	15.63	2.60	6.27	8.81	8.80	9.99	8.98
Bnascaffold0027G0049000ZS	20.26	21.02	19.61	11.14	16.52	8.91	3.19	3.36	2.98	26.81	21.87	22.68	10.17	13.54	9.31	21.95	22.31	21.95	28.90	26.34	25.09	16.33	15.85	20.53	33.21	25.95	27.71	22.69	22.39	23.31
Bnascaffold0027G0049100ZS	0.71	3.61	1.67	5.51	9.82	6.57	0.24	1.41	1.55	4.97	3.63	4.96	3.99	5.25	4.63	1.44	0.74	0.51	12.55	9.47	8.99	9.74	11.26	9.32	4.09	5.90	4.94	8.80	10.39	6.74
Bnascaffold0027G0049200ZS	33.73	46.29	39.40	22.91	29.82	19.05	4.00	4.28	5.38	39.56	44.24	35.18	20.92	25.08	16.53	40.19	36.82	40.81	39.53	41.50	35.93	25.48	27.49	29.68	39.96	43.14	47.62	44.72	43.08	38.34
Bnascaffold0027G0049300ZS	1.77	1.97	2.92	5.51	5.24	5.52	1.68	1.76	1.55	4.21	2.85	4.96	3.09	5.71	3.97	0.72	0.74	1.02	10.75	9.93	7.95	8.98	6.48	10.52	4.83	4.43	3.17	7.78	6.47	7.49
Bnascaffold0027G0049400ZS	19.28	20.63	25.51	16.12	23.97	14.66	2.85	4.42	5.42	28.99	23.97	30.93	15.46	18.35	12.30	27.00	20.82	21.31	46.15	35.72	35.40	22.42	20.06	27.73	37.55	36.18	41.45	23.46	29.15	23.24
Bnascaffold0027G0049500ZS	1.77	2.95	0.84	4.89	4.58	4.47	0.96	1.76	1.29	1.91	3.89	4.30	4.90	5.02	1.99	2.17	1.85	2.04	8.96	7.22	6.22	7.30	7.85	7.82	2.60	4.43	3.17	3.72	6.86	9.36
Bnascaffold0027G0049600ZS	43.90	46.82	45.58	22.65	26.81	23.67	4.20	6.45	3.78	48.56	42.39	49.86	21.29	34.55	13.57	47.16	41.36	43.82	49.06	42.80	41.71	31.39	38.30	38.94	43.35	49.05	54.98	46.63	52.00	48.00
Bnascaffold0027G0049700ZS	3.19	1.31	2.09	3.36	4.91	2.10	0.72	1.41	0.52	3.44	2.33	1.32	2.54	5.02	1.99	0.72	0.37	0.51	6.09	4.96	7.26	6.24	5.12	10.22	2.60	1.84	4.58	3.89	4.12	6.36
Bnascaffold0027G0049800ZS	0.00	0.00	0.00	0.00	0.00	0.00	0.00	0.00	0.00	0.00	0.04	0.00	0.00	0.00	0.00	0.06	0.13	0.04	0.00	0.00	0.00	0.01	0.00	0.00	0.00	0.00	0.00	0.03	0.03	0.00
Bnascaffold0027G0049900ZS	0.05	0.09	0.11	0.08	0.09	0.07	0.00	0.00	0.10	0.21	0.07	0.13	0.17	0.06	0.06	1.31	2.33	0.79	1.73	2.87	3.57	1.88	1.37	1.81	2.14	2.67	0.47	2.45	2.21	2.56
Bnascaffold0027G0050000ZS	0.04	0.02	0.00	0.10	0.32	0.09	0.12	0.10	0.09	0.00	0.00	0.02	0.03	0.04	0.10	0.12	0.23	0.06	0.90	0.37	0.31	0.14	0.47	0.27	0.23	0.48	0.20	0.37	0.40	1.26
Bnascaffold0027G0050100ZS	37.05	32.81	41.38	25.16	29.32	21.18	4.23	5.46	5.66	50.77	51.24	56.00	19.56	28.34	13.69	54.77	50.71	54.67	53.43	45.09	52.13	30.28	37.48	38.85	58.72	53.57	53.45	49.79	50.90	34.02
Bnascaffold0027G0050200ZS	9.39	8.71	11.45	4.19	6.59	4.60	0.77	0.82	1.20	11.72	8.24	10.90	3.65	7.66	4.89	11.17	10.90	12.19	11.50	13.95	10.89	7.21	9.85	7.98	12.13	13.13	10.69	11.40	14.46	8.73
Bnascaffold0027G0050300ZS	18.28	18.03	17.39	6.39	6.72	6.36	1.39	1.79	1.64	13.36	13.10	12.21	5.38	8.18	5.09	15.10	14.60	14.92	15.51	13.17	12.01	7.21	7.75	7.87	14.86	13.55	17.18	13.14	14.04	11.09
Bnascaffold0027G0050500ZS	14.38	16.59	16.54	8.41	11.61	7.46	2.41	3.20	2.59	17.87	16.70	15.54	7.46	10.97	6.88	14.94	18.32	16.91	17.59	12.83	15.23	10.42	12.80	16.92	18.17	19.19	17.40	20.70	17.34	16.37
Bnascaffold0027G0050600ZS	0.00	0.25	0.00	0.00	0.00	0.00	0.00	0.00	0.00	0.00	0.00	0.00	0.00	0.00	0.00	0.00	0.00	0.00	0.00	0.00	0.00	0.00	0.00	0.00	0.00	0.00	0.00	0.00	0.00	0.00
Bnascaffold0027G0050700ZS	0.00	0.00	0.42	0.31	0.00	0.26	0.00	0.00	0.00	0.00	0.00	0.00	0.18	0.00	0.00	0.00	0.00	0.00	1.08	0.23	0.00	0.15	0.00	0.60	0.00	0.00	0.00	0.17	0.20	0.00
Bnascaffold0027G0050800ZS	17.73	20.16	21.95	11.49	13.99	11.24	1.53	2.98	3.23	21.14	21.20	22.18	11.33	15.15	7.42	19.78	19.27	21.22	22.28	20.00	20.81	13.27	16.01	17.35	19.80	20.75	23.98	23.03	24.59	18.66
Bnascaffold0027G0050900ZS	0.35	0.00	0.00	0.00	0.00	0.26	0.24	0.00	0.00	0.00	0.00	0.00	0.36	0.00	0.00	0.00	0.00	0.00	0.36	0.45	0.00	0.23	0.00	0.00	0.00	0.37	0.00	0.00	0.20	0.37
Bnascaffold0027G0051000ZS	19.36	21.74	18.58	10.72	13.45	10.32	2.07	1.89	2.02	18.42	18.45	18.18	9.79	12.73	7.79	17.30	18.69	19.41	22.23	18.42	17.19	11.55	12.50	15.10	18.95	19.79	22.60	19.09	23.64	17.34
Bnascaffold0027G0051100ZS	25.81	21.26	24.37	13.74	20.81	14.27	2.24	3.80	4.51	33.48	34.62	37.05	15.04	21.85	8.49	29.71	32.39	33.60	28.02	30.79	26.02	18.64	25.67	18.59	40.52	35.73	35.37	30.60	29.83	21.62
Bnascaffold0027G0051200ZS	0.00	0.00	0.00	0.00	0.33	0.00	0.00	0.00	0.00	0.00	0.00	0.00	0.00	0.00	0.00	0.00	0.00	0.00	0.00	0.00	0.00	0.00	0.00	0.00	0.00	0.00	0.00	0.17	0.20	0.00
Bnascaffold0027G0051300ZS	15.65	19.68	19.60	11.12	11.90	7.81	1.94	2.21	2.66	17.76	19.67	17.22	8.96	13.58	7.97	18.72	16.27	16.78	19.46	15.90	17.67	11.02	12.49	13.73	16.69	18.31	21.04	22.90	21.85	16.27
Bnascaffold0027G0051400ZS	17.34	19.53	23.88	15.34	18.33	13.34	3.07	2.98	2.86	33.48	31.75	29.71	12.71	20.78	7.59	31.39	27.64	35.83	26.56	27.37	26.63	19.52	26.27	19.46	38.13	36.38	36.19	26.65	32.01	20.53
Bnascaffold0027G0051500ZS	0.00	0.00	0.00	0.31	0.00	0.00	0.00	0.00	0.00	0.77	0.00	0.00	0.00	0.00	0.00	0.00	0.00	0.00	0.00	0.00	0.35	0.15	0.00	0.00	0.00	0.00	0.71	0.00	0.20	0.00
Bnascaffold0027G0051600ZS	14.95	17.01	20.01	9.84	10.13	7.69	2.00	3.03	1.65	17.95	15.53	19.17	8.47	12.23	7.21	15.79	12.36	19.34	20.43	16.45	15.20	11.49	12.90	15.43	16.88	16.59	18.88	20.16	20.21	13.51
Bnascaffold0027G0051700ZS	0.00	0.00	0.00	0.00	0.00	0.00	0.00	0.00	0.00	0.00	0.00	0.00	0.03	0.00	0.00	0.00	0.00	0.00	0.00	0.00	0.00	0.00	0.00	0.00	0.06	0.06	0.06	0.00	0.00	0.00
Bnascaffold0027G0051800ZS	0.00	0.00	0.00	0.00	0.00	0.00	0.00	0.00	0.05	0.00	0.00	0.06	0.00	0.00	0.00	0.00	0.00	0.00	0.00	0.00	0.06	0.01	0.00	0.05	0.00	0.00	0.00	0.00	0.00	0.00
Bnascaffold0027G0052100ZS	0.00	0.00	0.00	0.29	0.00	0.00	0.00	0.00	0.00	0.00	0.00	0.00	0.17	0.00	0.00	0.00	0.00	0.00	0.00	0.00	0.00	0.00	0.00	0.00	0.00	0.00	0.00	0.00	0.00	0.00
Bnascaffold0027G0052200ZS	0.00	0.00	0.00	0.00	0.00	0.00	0.00	0.00	0.00	0.00	0.11	0.00	0.00	0.10	0.00	0.00	0.00	0.00	0.00	0.00	0.00	0.00	0.00	0.00	0.00	0.00	0.00	0.00	0.00	0.00
Bnascaffold0027G0052300ZS	0.00	0.00	0.00	0.00	0.00	0.08	0.00	0.00	0.00	0.00	0.00	0.00	0.00	0.00	0.00	0.00	0.00	0.00	0.00	0.00	0.00	0.00	0.00	0.00	0.00	0.00	0.00	0.00	0.00	0.00
Bnascaffold0027G0053200ZS	0.00	0.13	0.51	0.00	0.00	0.00	0.00	0.07	0.32	0.00	0.00	0.00	0.00	0.00	0.00	0.00	0.00	0.05	0.00	0.00	0.14	0.03	0.14	0.06	0.00	0.15	0.00	0.03	0.00	0.15
Bnascaffold0027G0053400ZS	0.00	0.00	0.00	0.00	0.00	0.00	0.00	0.06	0.09	0.00	0.00	0.00	0.00	0.00	0.00	0.00	0.00	0.00	0.00	0.00	0.00	0.00	0.12	0.11	0.00	0.00	0.00	0.00	0.00	0.00
Bnascaffold0027G0053500ZS	0.00	0.00	0.00	0.00	0.00	0.00	0.00	0.00	0.00	0.00	0.00	0.00	0.00	0.04	0.00	0.00	0.00	0.00	0.00	0.00	0.00	0.00	0.00	0.00	0.07	0.00	0.00	0.00	0.00	0.00
Bnascaffold0027G0053600ZS	0.00	0.00	0.00	0.00	0.00	0.00	0.00	0.00	0.00	0.00	0.00	0.00	0.00	0.00	0.00	0.00	0.00	0.13	0.00	0.00	0.00	0.00	0.00	0.00	0.00	0.00	0.00	0.00	0.00	0.00
Bnascaffold0027G0053700ZS	8.47	13.05	6.23	4.84	7.25	3.61	0.96	1.09	1.03	10.18	8.42	8.70	5.55	6.58	3.85	8.27	7.88	10.28	9.48	8.13	7.51	5.86	6.40	8.17	10.59	9.65	9.74	10.55	9.47	8.02
Bnascaffold0027G0053900ZS	47.43	39.35	57.95	27.71	31.51	30.53	7.69	7.31	9.24	58.86	61.15	67.74	24.16	36.86	18.53	73.63	78.61	86.35	75.11	66.21	67.23	43.51	49.91	50.50	93.95	63.38	69.54	71.08	68.99	49.11
Bnascaffold0027G0054000ZS	0.00	0.00	0.00	0.00	0.00	0.02	0.00	0.00	0.00	0.00	0.00	0.00	0.01	0.02	0.00	0.00	0.00	0.00	0.00	0.00	0.00	0.00	0.00	0.00	0.00	0.00	0.00	0.00	0.00	0.00
Bnascaffold0027G0054400ZS	0.00	0.00	0.13	0.00	0.00	0.00	0.00	0.00	0.00	0.00	0.00	0.00	0.00	0.00	0.00	0.00	0.34	0.00	0.00	0.00	0.11	0.00	0.00	0.00	0.11	0.00	0.00	0.05	0.00	0.00
Bnascaffold0027G0054500ZS	0.00	0.00	0.07	0.00	0.00	0.00	0.00	0.00	0.00	0.00	0.00	0.00	0.00	0.00	0.00	0.00	0.00	0.00	0.00	0.00	0.00	0.03	0.00	0.05	0.00	0.00	0.00	0.00	0.00	0.00
Bnascaffold0027G0054800ZS	0.00	0.00	0.00	0.00	0.00	0.00	0.00	0.00	0.00	0.25	0.00	0.00	0.00	0.00	0.00	0.00	0.00	0.00	0.00	0.00	0.00	0.00	0.00	0.00	0.24	0.00	0.00	0.00	0.00	0.00
Bnascaffold0027G0054900ZS	6.88	18.59	13.62	3.51	1.44	1.65	0.60	0.77	0.81	8.87	14.73	12.92	1.59	2.24	2.49	9.74	9.13	11.08	3.30	1.84	1.37	1.99	1.78	1.76	12.26	7.40	5.01	0.60	0.74	0.31
Bnascaffold0027G0055000ZS	0.00	0.00	0.00	0.00	0.00	0.05	0.00	0.00	0.00	0.00	0.00	0.00	0.00	0.00	0.00	0.00	0.00	0.05	0.00	0.00	0.00	0.00	0.13	0.00	0.00	0.00	0.00	0.00	0.00	0.00
Bnascaffold0027G0055200ZS	0.00	0.00	0.00	0.00	0.00	0.00	0.00	0.02	0.00	0.00	0.00	0.00	0.00	0.00	0.00	0.05	0.00	0.00	0.00	0.00	0.00	0.00	0.00	0.00	0.00	0.00	0.00	0.00	0.00	0.00
Bnascaffold0027G0055300ZS	0.00	0.00	0.00	0.58	0.34	0.54	0.00	0.03	0.00	0.00	0.04	0.00	0.32	0.44	0.62	0.05	0.05	0.00	0.37	0.33	0.25	0.13	0.05	0.04	0.11	0.00	0.00	0.25	0.63	0.55
Bnascaffold0027G0055400ZS	0.00	0.00	0.03	0.50	0.10	0.00	0.07	0.37	0.79	0.03	0.04	0.00	0.09	0.00	0.00	0.11	0.00	0.00	0.19	0.12	0.59	0.15	0.23	0.13	0.17	0.00	0.00	0.06	0.04	0.03
Bnascaffold0027G0055500ZS	0.00	0.00	0.00	0.00	0.00	0.14	0.00	0.00	0.00	0.00	0.00	0.00	0.40	0.38	0.24	0.20	0.00	0.00	0.00	0.37	0.38	0.04	0.00	0.17	0.00	0.00	0.00	0.09	0.22	0.00
Bnascaffold0027G0055600ZS	5.35	5.94	6.42	17.58	18.00	16.42	11.22	12.91	15.13	5.88	6.42	6.39	16.87	15.79	16.40	4.56	4.40	3.66	17.06	32.42	16.62	21.37	14.96	14.82	5.61	9.14	6.11	21.51	19.62	18.55
Bnascaffold0027G0055700ZS	0.00	0.00	0.00	0.00	0.00	0.04	0.01	0.01	0.00	0.00	0.00	0.02	0.00	0.01	0.00	0.00	0.00	0.00	0.00	0.01	0.05	0.00	0.04	0.00	0.04	0.00	0.02	0.00	0.00	0.00
Bnascaffold0027G0055800ZS	5.73	5.67	5.39	2.59	3.77	2.35	0.73	1.01	0.51	5.30	8.12	5.71	3.22	4.24	2.05	6.49	6.39	7.36	8.50	6.70	5.72	3.80	4.57	5.22	7.59	7.45	6.66	6.81	6.90	4.75
Bnascaffold0027G0056000ZS	7.64	5.55	6.34	3.03	4.96	2.76	0.56	0.92	0.75	11.83	8.92	9.26	4.24	5.06	2.06	10.53	8.21	10.11	8.36	6.05	7.87	4.39	6.17	7.37	11.27	7.96	6.79	6.81	8.57	3.93
Bnascaffold0027G0056100ZS	15.25	12.16	14.39	9.22	9.87	9.97	3.30	3.03	2.66	20.77	22.10	19.66	7.67	11.61	6.65	26.76	20.09	21.96	17.60	26.24	22.94	14.42	20.28	11.65	25.28	20.35	24.30	20.70	22.29	15.16
Bnascaffold0027G0056200ZS	4.55	3.30	3.89	2.17	3.19	1.71	0.50	0.73	0.27	3.62	4.63	4.35	1.77	2.06	1.30	3.79	4.27	5.20	4.34	4.33	3.42	3.30	2.72	4.40	4.72	4.42	4.53	4.80	4.66	4.59
Bnascaffold0027G0056400ZS	0.00	0.00	0.00	0.00	0.00	0.00	0.00	0.00	0.00	0.00	0.00	0.00	0.00	0.03	0.00	0.00	0.00	0.00	0.00	0.00	0.05	0.00	0.05	0.00	0.00	0.06	0.00	0.00	0.03	0.00
Bnascaffold0027G0056600ZS	1.65	1.39	3.01	0.39	0.14	0.33	0.10	0.00	0.33	1.79	2.20	0.98	0.69	0.87	0.09	2.45	1.57	1.30	0.00	0.19	0.00	0.10	0.00	0.13	1.89	1.57	0.90	0.00	0.08	0.16
Bnascaffold0027G0056700ZS	2.68	1.24	1.58	0.00	0.00	0.00	0.00	0.00	0.00	0.87	1.57	0.75	0.00	0.00	0.00	1.37	0.84	0.58	0.00	0.00	0.00	0.06	0.00	0.00	1.41	1.95	0.80	0.00	0.00	0.00
Bnascaffold0027G0056800ZS	0.04	0.08	0.10	0.04	0.23	0.03	0.06	0.35	0.06	0.04	0.12	0.00	0.00	0.11	0.03	0.34	0.30	0.18	0.04	0.00	0.04	0.00	0.04	0.14	0.22	0.13	0.21	0.02	0.09	0.04
Bnascaffold0027G0056900ZS	0.00	0.13	0.08	0.24	0.06	0.00	0.00	0.03	0.05	0.00	0.00	0.00	0.61	0.00	0.00	0.00	0.65	0.55	0.63	0.09	0.00	1.21	0.07	0.12	0.07	0.00	0.07	0.07	0.08	0.07
Bnascaffold0027G0057000ZS	0.00	0.00	0.00	0.04	0.00	0.04	0.10	0.00	0.04	0.11	0.00	0.00	0.00	0.19	0.12	0.00	0.00	0.00	0.05	0.09	0.14	0.48	0.28	1.41	0.00	0.10	0.10	0.07	0.03	0.15
Bnascaffold0027G0057200ZS	0.10	0.13	0.00	0.12	0.13	0.11	0.10	0.10	0.07	0.05	0.00	0.00	0.10	0.16	0.06	0.15	0.10	0.14	0.34	0.21	0.28	0.27	0.09	0.29	0.00	0.15	0.00	0.07	0.19	0.10
Bnascaffold0027G0057300ZS	0.86	0.00	0.00	0.02	0.00	0.00	0.22	0.02	0.00	0.02	0.01	0.02	0.01	0.20	0.01	0.04	0.00	0.06	0.02	0.00	0.04	0.14	0.05	0.05	0.00	0.04	0.05	0.00	0.01	0.00
Bnascaffold0027G0057400ZS	6.81	4.79	3.41	3.57	4.39	3.53	0.98	0.92	0.30	7.37	6.80	7.91	3.18	3.20	2.19	8.01	9.72	8.03	7.95	7.63	7.66	3.99	6.37	6.49	9.32	8.39	8.23	6.32	6.29	5.68
Bnascaffold0027G0057500ZS	18.30	7.92	11.16	6.85	14.38	7.48	2.48	2.43	2.22	16.48	13.40	16.24	4.85	10.82	5.70	18.98	17.22	12.95	16.68	13.60	16.98	10.75	15.87	10.36	15.68	16.85	15.79	16.77	17.56	15.48
Bnascaffold0027G0057600ZS	3.61	4.03	2.96	1.90	1.50	1.28	0.21	0.36	0.27	3.22	3.06	3.71	1.69	2.13	1.24	4.00	2.68	4.26	2.70	3.67	3.12	2.28	2.27	2.27	3.46	3.65	3.39	3.13	3.56	3.15
Bnascaffold0027G0057800ZS	9.91	6.51	9.50	3.39	7.06	4.45	0.42	0.72	1.50	8.48	10.43	9.45	2.97	6.53	2.32	10.96	12.31	9.66	9.62	9.08	11.70	5.81	7.36	8.59	10.83	13.13	11.31	10.27	9.26	7.42
Bnascaffold0027G0057900ZS	45.74	35.07	39.22	20.03	32.71	20.62	5.99	8.34	9.77	56.70	49.34	65.54	22.53	31.88	17.68	63.48	58.04	59.50	57.45	51.50	51.54	27.72	49.97	40.66	55.04	52.14	46.17	49.86	55.38	44.18
Bnascaffold0027G0058000ZS	6.43	6.11	6.91	3.62	4.55	3.19	1.03	1.38	0.95	7.97	6.24	6.84	4.13	4.49	2.77	7.85	8.42	7.23	9.59	7.57	7.61	4.64	4.84	6.31	8.29	6.98	8.23	7.55	6.80	7.91
Bnascaffold0027G0058100ZS	27.44	22.06	16.37	10.67	14.66	14.27	2.99	1.90	2.89	31.48	29.14	29.92	12.20	19.58	6.65	28.94	31.41	32.17	26.41	28.37	26.96	15.04	25.72	23.05	24.32	34.81	28.70	29.96	29.97	20.16
Bnascaffold0027G0058200ZS	4.87	4.72	4.13	1.99	3.04	1.94	0.43	0.81	0.50	4.25	3.88	3.75	1.60	2.62	1.92	4.32	5.18	5.97	4.89	4.19	5.55	3.10	3.42	3.56	5.16	6.41	5.28	5.56	4.90	4.16
Bnascaffold0027G0058400ZS	5.37	4.79	4.14	2.85	4.77	2.61	0.84	0.92	0.60	6.92	5.59	6.37	2.54	4.26	1.93	9.06	5.18	7.28	5.65	6.05	6.25	3.99	5.17	4.73	8.88	7.75	5.96	8.29	6.63	3.93
Bnascaffold0027G0058500ZS	21.95	15.56	15.83	9.49	13.25	8.84	2.27	1.82	1.78	17.14	17.86	24.51	7.67	11.81	7.79	29.87	23.92	25.91	20.38	17.68	18.17	13.04	17.05	13.73	21.44	21.30	17.31	21.72	19.75	17.09
Bnascaffold0027G0058600ZS	4.34	4.03	4.63	1.76	3.09	1.48	0.50	0.55	0.42	3.90	3.87	3.67	1.64	2.53	1.47	4.22	3.56	4.56	4.03	3.70	3.12	2.37	3.18	3.60	4.72	4.47	4.58	3.88	3.82	3.76
Bnascaffold0027G0058800ZS	5.78	2.68	5.36	2.50	2.86	1.53	0.28	0.72	0.30	7.14	6.35	5.98	1.69	3.33	1.54	7.37	6.91	7.58	6.27	5.92	5.24	3.99	4.98	4.56	9.75	10.76	6.58	6.91	4.80	2.62
Bnascaffold0027G0058900ZS	17.99	14.43	15.47	7.11	11.56	10.19	2.27	1.82	2.00	20.77	18.53	24.79	7.98	13.97	5.51	19.92	25.19	25.69	20.69	23.90	19.66	12.91	18.22	10.36	18.88	20.03	17.62	24.93	21.27	17.09
Bnascaffold0027G0059000ZS	6.43	3.64	3.52	1.63	2.56	1.59	0.28	0.55	0.38	4.35	4.29	4.06	1.40	3.17	1.40	4.43	3.34	3.31	3.18	3.87	3.17	2.39	2.17	2.18	4.45	4.58	4.53	4.10	4.63	3.32
Bnascaffold0027G0059200ZS	3.30	4.60	4.63	2.32	2.48	2.61	0.42	0.51	0.75	8.26	5.74	5.60	2.12	4.80	1.29	8.22	5.61	6.24	8.16	5.53	5.85	3.59	5.17	4.03	10.83	4.95	6.99	6.12	4.92	5.68
Bnascaffold0027G0059300ZS	17.08	14.14	12.24	6.32	12.12	11.33	2.27	2.12	2.22	18.79	20.32	19.38	7.51	11.41	3.80	24.27	25.51	25.69	14.82	18.85	23.53	13.04	19.11	14.24	20.16	23.21	19.44	20.70	21.44	12.90
Bnascaffold0027G0059400ZS	2.65	2.71	1.63	1.19	2.76	0.98	0.30	0.25	0.20	2.86	2.55	1.96	1.22	1.71	0.59	6.37	2.54	2.74	1.73	2.36	2.10	1.83	1.54	1.41	3.53	2.99	2.31	2.35	3.12	2.39
Bnascaffold0027G0059900ZS	0.00	0.00	0.00	0.00	0.00	0.00	0.00	0.00	0.00	0.00	0.00	0.00	0.00	0.00	0.00	0.00	0.00	0.00	0.00	0.00	0.00	0.00	0.05	0.00	0.00	0.00	0.00	0.00	0.00	0.00
Bnascaffold0027G0060200ZS	3.10	1.15	2.68	1.96	1.91	1.23	0.00	0.10	0.15	4.69	3.33	3.28	1.48	2.00	0.64	1.90	4.97	2.82	4.39	3.29	2.82	2.57	2.59	2.63	4.77	4.30	3.91	4.15	3.31	2.62
Bnascaffold0027G0060300ZS	10.06	11.60	16.19	8.96	13.53	9.06	1.44	2.12	3.11	17.47	18.31	23.94	5.94	9.84	6.08	23.65	19.13	16.03	14.82	17.10	16.98	11.60	21.75	10.88	22.08	21.93	20.65	21.00	21.61	11.61
Bnascaffold0027G0060400ZS	2.98	2.62	2.78	1.08	2.13	1.63	0.14	0.29	0.15	3.00	2.60	2.44	1.07	1.62	0.98	2.72	2.79	2.94	2.70	2.17	2.30	1.58	2.92	1.51	2.47	2.24	3.70	2.75	2.69	1.99
Bnascaffold0027G0060600ZS	3.72	2.30	3.17	1.07	3.82	0.92	0.42	0.51	0.30	4.02	3.33	2.51	0.85	1.60	1.29	4.64	3.89	3.42	4.18	3.03	4.84	2.40	2.59	2.81	5.20	4.30	3.50	2.27	3.89	1.09
Bnascaffold0027G0060700ZS	3.87	2.80	2.95	1.22	1.53	1.05	0.44	0.26	0.21	2.26	2.80	2.79	1.45	1.33	0.93	3.12	3.37	3.07	2.90	2.72	2.52	1.71	1.90	2.26	3.09	3.07	2.69	2.62	3.14	2.51
Bnascaffold0027G0061200ZS	0.00	0.00	0.00	0.00	0.00	0.00	0.00	0.00	0.00	0.14	0.10	0.00	0.00	0.00	0.00	0.00	0.00	0.10	0.00	0.00	0.00	0.00	0.00	0.00	0.14	0.00	0.00	0.00	0.00	0.00
Bnascaffold0027G0061300ZS	0.07	0.00	0.00	0.00	0.00	0.00	0.00	0.00	0.00	0.00	0.03	0.10	0.00	0.07	0.00	0.00	0.00	0.08	0.04	0.00	0.03	0.00	0.00	0.00	0.45	0.04	0.04	0.03	0.00	0.00
Bnascaffold0027G0061400ZS	0.00	0.08	0.00	0.00	0.04	0.00	0.00	0.00	0.00	0.00	0.13	0.08	0.00	0.06	0.03	0.37	0.14	0.03	0.05	0.03	0.00	0.00	0.00	0.04	1.14	0.14	0.23	0.02	0.03	0.10
Bnascaffold0027G0061500ZS	0.00	0.00	0.10	0.00	0.00	0.00	0.00	0.00	0.00	0.09	0.00	0.00	0.00	0.00	0.00	0.00	0.09	0.00	0.00	0.00	0.00	0.00	0.00	0.00	0.00	0.00	0.00	0.00	0.00	0.00
Bnascaffold0027G0061600ZS	3.39	3.40	1.60	1.53	1.76	0.61	0.00	0.14	0.00	0.88	5.86	6.98	1.39	2.37	2.03	9.14	4.54	2.44	1.24	3.55	11.27	0.73	1.44	1.61	17.10	2.26	12.85	2.34	1.05	2.44
Bnascaffold0027G0061700ZS	0.84	0.00	0.10	0.36	0.00	0.00	0.00	0.21	0.06	0.72	0.43	0.23	0.21	0.16	0.21	0.34	0.26	0.36	0.17	0.16	0.16	0.04	0.08	0.00	1.14	0.35	0.67	0.00	0.00	0.09
Bnascaffold0027G0061800ZS	0.06	0.00	0.00	0.00	0.00	0.00	0.00	0.00	0.00	0.00	0.00	0.10	0.03	0.07	0.00	0.46	0.06	0.16	0.11	0.07	0.00	0.02	0.00	0.09	0.06	0.06	0.06	0.03	0.03	0.18
Bnascaffold0027G0061900ZS	0.00	1.50	0.00	0.00	0.00	0.00	0.00	0.04	0.00	0.09	0.00	0.00	0.08	0.03	0.00	0.00	0.09	0.03	0.00	0.03	0.00	0.03	0.40	0.21	0.13	0.00	0.04	0.06	0.00	0.04
Bnascaffold0027G0062000ZS	0.00	0.00	0.00	0.00	0.00	0.00	0.00	0.00	0.00	0.00	0.00	0.00	0.00	0.00	0.00	0.00	0.00	0.00	0.00	0.00	0.00	0.00	0.00	0.00	0.00	0.00	0.00	0.00	0.04	0.00
Bnascaffold0027G0062100ZS	0.00	0.00	0.00	0.00	0.00	0.04	0.00	0.00	0.00	0.00	0.00	0.00	0.03	0.00	0.00	0.00	0.00	0.00	0.00	0.00	0.00	0.30	0.00	0.50	0.10	0.00	0.00	0.02	0.00	0.10
Bnascaffold0027G0062300ZS	0.00	0.00	0.23	0.04	0.04	0.07	0.00	0.19	0.00	0.05	0.04	0.04	0.00	0.03	0.03	0.00	0.00	0.00	0.10	0.03	0.00	0.14	0.09	0.04	0.00	0.00	0.00	0.02	0.03	0.05
Bnascaffold0027G0062400ZS	0.00	0.00	0.00	0.00	0.00	0.00	0.00	0.02	0.00	0.00	0.00	0.00	0.00	0.00	0.00	0.00	0.00	0.00	0.00	0.00	0.00	0.00	0.00	0.00	0.00	0.00	0.00	0.00	0.00	0.00
Bnascaffold0027G0062600ZS	0.00	0.00	0.00	0.00	0.06	0.00	0.00	0.00	0.00	0.00	0.00	0.00	0.00	0.00	0.00	0.00	0.00	0.00	0.00	0.00	0.00	0.00	0.00	0.00	0.00	0.00	0.00	0.00	0.00	0.07
Bnascaffold0027G0062700ZS	0.00	0.00	0.00	0.00	0.00	0.00	0.00	0.00	0.00	0.00	0.00	0.00	0.00	0.00	0.00	0.00	0.00	0.00	0.00	0.00	0.00	0.05	0.00	0.00	0.13	0.00	0.00	0.00	0.00	0.00
Bnascaffold0027G0062800ZS	0.00	0.00	0.00	0.00	0.00	0.14	0.00	0.00	0.00	0.00	0.00	0.18	0.00	0.00	0.00	0.00	0.00	0.00	0.00	0.00	0.00	0.00	0.19	0.17	0.00	0.00	0.00	0.00	0.00	0.00
Bnascaffold0027G0062900ZS	0.05	0.00	0.00	0.41	0.39	0.39	0.07	0.13	0.23	0.17	0.19	0.10	0.48	0.10	0.26	0.32	0.00	0.08	0.37	0.47	0.82	0.38	0.76	0.67	0.11	0.33	0.00	0.35	0.41	0.39
Bnascaffold0027G0063000ZS	0.00	0.00	0.00	0.00	0.07	0.00	0.00	0.00	0.00	0.00	0.00	0.07	0.11	0.03	0.00	0.00	0.00	0.02	0.03	0.02	0.08	0.00	0.00	0.00	0.08	0.03	0.00	0.00	0.00	0.00
Bnascaffold0027G0063400ZS	0.87	0.19	0.39	0.35	0.19	0.40	0.18	0.56	0.49	0.58	0.49	0.87	0.41	0.26	0.54	0.61	0.84	0.82	0.61	0.85	1.24	1.16	1.48	0.85	0.77	0.97	0.33	1.53	1.22	1.91
Bnascaffold0027G0063800ZS	0.00	0.00	0.00	0.00	0.13	0.00	0.00	0.00	0.00	0.00	0.30	0.25	0.00	0.09	0.00	0.00	0.43	0.00	0.00	0.09	0.00	0.00	0.00	0.00	0.00	0.00	0.14	0.06	0.00	0.00
Bnascaffold0027G0063900ZS	0.39	0.00	0.46	0.00	0.14	0.06	0.16	0.27	0.17	0.17	0.17	0.00	0.12	0.05	0.00	0.00	0.00	0.00	0.00	0.00	0.00	0.00	0.00	0.00	0.00	0.00	0.08	0.04	0.00	0.00
Bnascaffold0027G0064600ZS	0.00	0.00	0.00	0.00	0.00	0.00	0.00	0.00	0.00	0.00	0.00	0.00	0.00	0.00	0.00	0.00	0.00	0.00	0.00	0.00	0.00	0.00	0.04	0.00	0.00	0.00	0.00	0.00	0.00	0.00
Bnascaffold0027G0064700ZS	0.00	0.00	0.00	0.00	0.00	0.00	0.00	0.00	0.00	0.00	0.00	0.00	0.00	0.00	0.00	0.00	0.00	0.16	0.00	0.00	0.00	0.00	0.00	0.00	0.00	0.45	0.00	0.00	0.00	0.00
Bnascaffold0027G0064900ZS	0.00	0.00	0.00	0.00	0.00	0.00	0.00	0.06	0.00	0.00	0.00	0.00	0.00	0.00	0.00	0.00	0.00	0.00	0.00	0.00	0.00	0.00	0.00	0.00	0.00	0.00	0.00	0.03	0.00	0.00
Bnascaffold0027G0065300ZS	0.00	0.07	0.17	0.06	0.00	0.27	0.15	0.00	0.11	0.63	0.05	0.00	0.00	0.14	0.05	0.15	0.00	0.00	0.00	0.05	0.00	0.02	0.00	0.00	0.08	0.00	0.66	0.00	0.00	0.08
Bnascaffold0027G0065500ZS	0.16	0.44	0.00	0.28	0.00	0.00	0.00	0.24	0.70	0.00	0.00	0.00	0.00	0.10	0.20	0.00	0.00	0.00	0.00	0.00	0.00	0.03	0.00	0.00	0.00	0.00	0.00	0.00	0.00	0.00
Bnascaffold0027G0065700ZS	0.00	0.00	0.00	0.00	0.00	0.00	0.00	0.00	0.00	0.00	0.06	0.00	0.00	0.00	0.00	0.00	0.00	0.00	0.00	0.00	0.00	0.00	0.00	0.00	0.00	0.00	0.00	0.00	0.00	0.00
Bnascaffold0027G0065800ZS	19.91	17.87	15.30	9.52	11.48	8.33	1.25	2.90	1.62	14.52	17.16	16.88	9.41	12.43	6.87	21.27	21.89	18.14	20.54	18.06	14.84	12.00	14.28	14.71	20.02	18.44	17.25	19.88	20.31	14.20
Bnascaffold0027G0065900ZS	1.42	0.33	0.84	3.36	1.96	1.31	0.72	0.70	0.77	1.15	1.55	1.65	1.45	2.28	1.32	0.72	0.00	0.25	3.94	1.58	2.07	2.13	1.02	2.71	3.34	1.11	0.71	2.54	2.55	1.87
Bnascaffold0027G0066000ZS	24.36	22.41	28.02	18.73	27.11	17.49	2.38	3.80	2.10	38.17	37.79	39.75	13.88	24.78	9.65	42.56	35.63	38.21	33.46	34.74	30.46	19.30	25.47	29.81	39.22	40.47	45.65	33.07	34.06	25.55
Bnascaffold0027G0066100ZS	17.41	19.93	16.18	8.88	9.93	8.67	0.69	1.47	2.16	16.52	18.99	17.05	9.46	12.25	7.10	18.62	16.18	16.47	17.45	16.35	17.46	10.81	11.87	14.63	18.66	18.44	19.65	16.56	23.69	15.57
Bnascaffold0027G0066200ZS	1.77	0.33	0.84	0.92	1.96	1.58	0.48	0.00	0.26	1.91	1.30	1.32	0.91	1.83	1.99	0.00	0.37	0.25	2.51	1.80	1.73	1.98	1.02	2.10	0.00	2.95	1.06	1.52	1.37	1.50
Bnascaffold0027G0066300ZS	8.37	8.48	8.52	4.28	5.13	4.28	0.61	1.17	0.96	10.16	8.13	9.14	4.40	5.18	3.12	8.94	8.04	8.46	9.00	9.88	9.77	6.15	5.68	5.91	10.04	9.89	8.13	9.80	11.02	7.59
Bnascaffold0027G0066400ZS	33.08	31.54	32.03	22.40	29.89	19.03	4.13	4.02	4.66	45.66	49.68	45.88	17.36	28.53	13.40	47.61	47.04	51.60	41.85	41.30	45.73	27.07	33.95	31.08	53.44	53.88	48.60	38.05	44.40	29.83
Bnascaffold0027G0066600ZS	6.33	7.81	7.28	3.16	3.58	2.99	0.74	0.88	0.76	7.18	6.13	6.94	3.33	4.52	2.02	5.87	5.74	7.68	6.67	6.63	7.15	4.44	4.54	5.82	7.13	8.56	7.97	7.68	7.27	5.31
Bnascaffold0027G0066700ZS	24.57	24.13	32.89	18.38	19.09	16.41	2.66	3.18	4.21	40.18	42.48	43.80	14.09	20.52	11.84	31.60	39.30	37.76	35.55	32.63	33.89	21.83	23.48	28.23	48.32	36.38	41.95	31.00	37.38	25.98
Bnascaffold0027G0066800ZS	0.00	0.00	0.00	0.00	0.00	0.00	0.00	0.13	0.00	0.00	0.00	0.00	0.00	0.00	0.00	0.00	0.00	0.00	0.00	0.00	0.00	0.00	0.26	0.00	0.00	0.00	0.00	0.00	0.00	0.00
Bnascaffold0027G0066900ZS	0.00	0.00	0.00	0.00	0.00	0.00	0.00	0.00	0.00	0.00	0.00	0.00	0.00	0.00	0.00	0.01	0.00	0.00	0.00	0.00	0.00	0.00	0.00	0.00	0.01	0.01	0.00	0.00	0.00	0.00
Bnascaffold0027G0067000ZS	0.00	0.00	0.00	0.00	0.00	0.00	0.00	0.00	0.16	0.00	0.00	0.00	0.03	0.00	0.00	0.00	0.00	0.00	0.00	0.00	0.00	0.00	0.00	0.00	0.00	0.00	0.00	0.00	0.00	0.00
Bnascaffold0027G0067100ZS	0.01	0.00	0.00	0.01	0.00	0.01	0.00	0.00	0.00	0.00	0.08	0.01	0.00	0.00	0.00	0.00	0.00	0.00	0.01	0.02	0.01	0.01	0.04	0.01	0.03	0.00	0.01	0.02	0.01	0.05
Bnascaffold0027G0067200ZS	0.00	0.00	0.00	0.00	0.00	0.00	0.00	0.00	0.00	0.00	0.00	0.00	0.00	0.00	0.00	0.00	0.00	0.00	0.00	0.02	0.00	0.00	0.00	0.00	0.06	0.00	0.00	0.00	0.00	0.00
Bnascaffold0027G0067300ZS	0.00	0.00	0.00	0.00	0.05	0.08	0.04	0.03	0.12	0.00	0.00	0.00	0.06	0.00	0.03	0.05	0.00	0.00	0.00	0.00	0.00	0.03	0.00	0.05	0.00	0.00	0.27	0.00	0.00	0.00
Bnascaffold0027G0067400ZS	0.00	0.00	0.00	0.00	0.21	0.00	0.30	0.33	0.00	0.00	0.00	0.00	0.00	0.00	0.00	0.00	0.00	0.00	0.00	0.00	0.00	0.00	0.21	0.57	0.00	0.00	0.00	0.64	0.49	0.00
Bnascaffold0027G0067500ZS	1.57	1.01	1.61	1.36	0.63	1.07	0.32	0.37	0.65	0.66	2.80	1.21	1.75	3.22	1.02	2.23	4.29	1.43	3.67	1.09	0.87	0.98	0.33	0.52	1.86	2.49	2.65	3.01	1.63	2.39
Bnascaffold0027G0067600ZS	0.00	0.00	1.83	0.10	0.18	0.18	0.13	0.22	0.06	0.00	0.06	0.04	0.14	0.10	1.64	0.16	0.17	0.11	0.16	0.15	0.27	0.20	0.23	0.14	0.13	0.00	0.16	6.18	0.26	0.46
Bnascaffold0027G0067700ZS	0.28	0.00	1.00	0.00	0.00	0.00	0.19	0.99	0.62	0.00	0.21	0.00	0.15	0.00	0.00	0.58	0.30	0.41	0.29	0.18	0.00	0.43	0.82	0.48	0.30	0.00	0.56	0.14	0.00	0.00
Bnascaffold0027G0067800ZS	0.00	0.00	0.00	0.00	0.00	0.00	0.00	0.07	0.00	0.00	0.00	0.00	0.00	0.00	0.00	0.00	0.00	0.00	0.00	0.00	0.00	0.00	0.00	0.00	0.00	0.00	0.00	0.00	0.00	0.00
Bnascaffold0027G0068100ZS	0.00	0.00	0.00	0.00	0.00	0.00	0.00	0.00	0.00	0.00	0.00	0.00	0.00	0.08	0.00	0.00	0.00	0.00	0.00	0.00	0.00	0.03	0.00	0.00	0.00	0.00	0.00	0.00	0.00	0.00
Bnascaffold0027G0068400ZS	0.00	0.00	0.00	0.00	0.00	0.00	0.00	0.00	0.09	0.00	0.00	0.00	0.00	0.00	0.00	0.00	0.00	0.00	0.00	0.00	0.00	0.00	0.00	0.00	0.00	0.00	0.00	0.00	0.00	0.00
Bnascaffold0027G0068500ZS	0.00	0.00	0.00	0.00	0.00	0.00	0.00	0.00	0.00	0.00	0.00	0.00	0.00	0.00	0.03	0.00	0.00	0.00	0.00	0.00	0.00	0.00	0.00	0.00	0.00	0.00	0.00	0.00	0.00	0.00
Bnascaffold0027G0068600ZS	0.00	0.00	0.00	0.00	0.00	0.00	0.00	0.00	0.00	0.00	0.00	0.00	0.00	0.00	0.00	0.00	0.00	0.00	0.00	0.00	0.00	0.00	0.00	0.00	0.00	0.25	0.00	0.00	0.00	0.00
Bnascaffold0027G0068700ZS	0.00	0.00	0.00	0.00	0.00	0.00	0.00	0.00	0.00	0.00	0.00	0.00	0.00	0.00	0.00	0.00	0.00	0.00	0.00	0.11	0.00	0.01	0.00	0.00	0.00	0.00	0.00	0.00	0.00	0.00
Bnascaffold0027G0069100ZS	0.03	0.01	0.04	0.06	0.07	0.04	0.02	0.02	0.03	0.20	0.04	0.09	0.03	0.06	0.03	0.32	0.05	0.05	0.05	0.06	0.58	0.02	0.04	0.55	0.04	0.09	0.03	0.05	0.03	1.26
Bnascaffold0027G0069200ZS	1.78	2.29	1.49	0.41	0.63	0.39	0.11	0.16	0.08	1.53	1.50	1.91	0.75	2.77	0.49	1.71	1.21	2.08	1.49	1.44	1.49	1.08	1.21	0.98	2.15	1.59	1.72	1.58	1.48	1.33
Bnascaffold0027G0069400ZS	2.46	1.41	1.42	0.50	1.35	0.74	0.18	0.42	0.30	1.87	2.07	1.22	0.75	1.45	0.82	2.40	1.59	2.37	1.91	1.93	1.99	1.34	1.66	1.60	2.31	2.13	1.93	2.15	3.24	2.05
Bnascaffold0027G0069600ZS	2.56	2.21	2.54	0.80	1.24	0.65	0.16	0.35	0.21	1.82	2.34	2.44	0.95	2.25	0.69	2.08	1.76	3.01	2.30	2.15	1.76	1.30	1.90	2.12	3.29	2.42	2.72	2.39	2.83	1.11
Bnascaffold0027G0070200ZS	7.90	6.50	6.30	4.29	4.01	3.69	0.42	0.70	1.10	7.29	6.74	7.09	3.09	4.25	2.15	6.78	6.45	7.27	7.79	7.83	6.39	4.42	4.49	6.00	7.57	7.25	6.56	6.98	7.27	6.08
Bnascaffold0027G0070400ZS	7.11	6.84	6.79	3.34	4.26	2.72	0.64	1.14	1.07	6.90	6.70	5.72	3.41	5.16	2.67	7.20	5.52	7.42	7.95	6.47	6.03	5.13	4.84	5.55	6.37	7.41	7.19	7.65	8.80	5.25
Bnascaffold0027G0070600ZS	0.28	0.26	1.34	0.24	0.00	0.00	0.19	0.14	0.00	0.31	0.21	0.26	0.00	0.18	0.18	0.58	0.59	0.20	0.86	0.36	0.83	0.18	0.27	0.00	0.59	0.30	0.00	0.14	0.31	0.30
Bnascaffold0027G0070900ZS	65.39	77.84	86.79	37.54	48.22	35.37	9.09	8.85	9.78	99.52	73.11	83.70	34.35	57.20	27.94	76.37	71.58	74.56	93.43	78.63	73.29	57.37	67.14	58.13	96.32	89.51	105.81	75.82	88.35	76.99
Bnascaffold0027G0071000ZS	4.95	2.63	1.25	2.45	4.91	2.10	0.00	0.70	0.26	3.44	1.04	1.32	3.09	4.80	1.77	0.00	1.11	1.02	5.02	6.54	4.15	5.17	4.09	4.81	2.60	4.80	2.47	5.75	6.07	3.37
Bnascaffold0027G0071100ZS	29.07	29.48	32.28	22.44	21.81	15.02	3.44	5.16	3.85	39.78	28.88	30.44	16.95	20.17	14.87	27.78	28.95	28.50	41.82	32.59	45.44	22.36	23.95	24.86	40.35	38.02	40.14	29.28	35.37	25.64
Bnascaffold0027G0071200ZS	19.89	17.83	20.90	14.16	18.82	14.04	3.40	4.14	2.21	26.93	23.17	21.67	11.56	16.12	10.71	18.47	16.72	22.07	41.69	30.11	33.95	18.83	19.93	26.15	39.31	33.89	33.50	22.81	25.39	18.94
Bnascaffold0027G0071300ZS	40.42	41.05	41.08	19.81	28.29	17.78	3.34	5.41	4.40	41.83	45.25	41.61	19.88	30.92	15.89	49.92	38.32	43.90	46.90	44.09	40.46	37.32	30.34	36.45	46.96	45.55	54.25	48.95	50.97	40.69
Bnascaffold0027G0071600ZS	0.00	0.00	0.00	0.00	0.00	0.00	0.00	0.00	0.00	0.00	0.00	0.00	0.00	0.00	0.00	0.00	0.00	0.00	0.08	0.00	0.00	0.00	0.00	0.00	0.00	0.00	0.00	0.00	0.00	0.00
Bnascaffold0027G0071700ZS	0.00	0.00	0.00	0.00	0.04	0.00	0.00	0.00	0.00	0.00	0.00	0.00	0.00	0.00	0.00	0.00	0.00	0.00	0.00	0.00	0.00	0.00	0.00	0.00	0.00	0.00	0.00	0.00	0.00	0.00
Bnascaffold0027G0071800ZS	0.00	0.00	0.00	0.00	0.00	0.00	0.00	0.00	0.00	0.00	0.00	0.00	0.00	0.00	0.00	0.00	0.00	0.00	0.15	0.00	0.00	0.00	0.00	0.00	0.16	0.00	0.00	0.00	0.00	0.00
Bnascaffold0027G0071900ZS	0.13	0.08	0.05	0.07	0.12	0.13	0.00	0.00	0.00	0.37	0.81	0.44	0.17	0.16	0.05	0.91	0.40	0.70	0.30	0.35	0.37	0.02	0.04	0.00	2.14	1.60	0.59	0.16	0.31	0.04
Bnascaffold0027G0072000ZS	0.21	0.00	0.25	0.37	0.20	0.40	0.00	0.00	0.00	0.69	2.18	1.20	0.16	0.69	0.27	1.52	1.11	1.69	0.97	0.75	0.62	0.14	0.31	0.00	6.15	3.22	1.70	0.46	0.71	0.11
Bnascaffold0027G0072100ZS	0.05	0.00	0.00	0.00	0.00	0.00	0.00	0.00	0.00	0.00	0.04	0.05	0.00	0.00	0.00	0.00	0.00	0.00	0.05	0.03	0.00	0.00	0.00	0.00	0.11	0.00	0.00	0.00	0.00	0.21
Bnascaffold0027G0072200ZS	0.00	0.00	0.00	0.00	0.00	0.00	0.00	0.00	0.00	0.00	0.00	0.00	0.00	0.00	0.00	0.00	0.00	0.17	0.00	0.00	0.00	0.00	0.00	0.00	0.12	0.00	0.00	0.00	0.00	0.00
Bnascaffold0028G0000100ZS	0.00	0.00	0.00	0.00	0.00	0.00	0.00	0.00	0.00	0.00	0.00	0.00	0.00	0.00	0.21	1.01	0.90	1.28	9.34	8.14	10.10	6.85	5.71	4.64	1.87	1.85	1.77	23.71	18.92	20.20
Bnascaffold0031G0000100ZS	12.61	15.22	16.25	5.28	6.31	5.40	1.05	1.28	1.17	12.04	11.45	11.25	4.69	7.14	4.13	13.59	11.78	12.37	9.84	10.75	9.93	6.11	7.26	7.21	11.14	11.54	11.35	11.38	10.65	7.55
Bnascaffold0031G0000200ZS	3.72	4.40	5.36	4.28	3.82	2.76	0.00	0.62	0.15	4.91	4.54	5.79	1.80	3.46	2.19	5.48	5.83	4.76	5.02	4.87	4.24	2.22	3.78	4.03	8.02	5.17	7.61	4.94	4.34	3.06
Bnascaffold0031G0000300ZS	3.19	1.97	3.34	4.59	5.56	4.73	0.00	1.06	1.55	3.06	3.63	2.98	2.91	3.88	1.10	1.44	1.11	0.76	8.25	7.67	5.19	5.93	4.44	6.61	2.23	2.21	3.53	4.57	6.27	3.74
Bnascaffold0031G0000400ZS	23.04	29.84	27.91	14.87	15.43	13.37	2.65	3.50	3.10	28.85	27.75	28.84	12.89	19.52	9.48	26.97	27.73	26.54	30.47	26.32	24.29	18.23	20.36	22.89	26.91	29.09	28.83	26.85	31.57	22.34
Bnascaffold0031G0000500ZS	5.16	4.98	5.12	3.39	5.73	4.14	1.26	0.92	0.90	7.81	8.01	8.30	4.03	6.40	1.93	8.22	5.83	7.28	10.04	6.84	7.26	4.75	4.58	7.54	9.32	9.69	6.58	7.11	8.34	4.15
Bnascaffold0031G0000600ZS	1.77	1.31	1.25	3.06	5.24	3.42	0.24	1.94	1.80	2.68	2.59	1.65	2.18	3.88	2.21	1.08	0.37	0.00	6.81	6.09	3.46	7.23	4.78	4.81	2.23	4.06	2.82	3.38	6.47	2.25
Bnascaffold0031G0000700ZS	24.60	28.06	29.96	14.72	13.50	13.05	2.18	3.94	3.16	27.07	25.72	26.73	13.16	17.84	9.21	27.06	25.37	26.92	28.44	26.32	22.08	17.21	20.28	20.16	23.26	27.10	30.74	27.10	31.81	22.43
Bnascaffold0031G0000800ZS	8.67	7.85	9.99	4.28	7.06	4.45	1.26	0.72	1.05	10.04	8.77	13.12	4.13	5.73	3.73	8.01	9.93	10.70	10.04	8.55	7.87	5.01	5.17	6.31	14.30	8.61	10.08	7.80	9.60	5.68
Bnascaffold0031G0000900ZS	0.71	2.63	0.42	2.14	4.91	3.16	0.48	0.70	0.52	4.21	1.30	1.32	3.09	2.74	2.21	2.17	0.37	0.76	6.09	4.29	3.46	4.18	3.41	5.41	1.49	1.84	0.35	1.02	3.92	3.74
Bnascaffold0031G0001000ZS	21.91	25.48	22.26	12.62	13.59	10.20	2.53	3.24	3.04	25.75	23.81	24.05	13.38	16.66	11.38	27.06	21.82	24.35	27.91	24.16	22.00	15.94	18.69	19.64	21.26	25.74	29.35	27.43	28.59	23.44
Bnascaffold0031G0001100ZS	7.23	4.98	12.18	4.82	6.68	6.29	1.26	1.23	0.75	13.17	11.49	18.91	6.89	7.99	2.83	15.38	8.85	10.85	12.55	11.71	9.28	6.26	7.76	7.89	12.35	11.62	12.13	11.94	9.49	6.33
Bnascaffold0031G0001200ZS	2.12	1.64	1.67	1.53	2.29	3.68	0.96	1.41	1.29	1.91	2.33	1.65	2.00	2.28	2.87	1.44	0.74	0.51	5.74	4.29	3.11	5.17	1.71	2.71	2.23	3.32	2.82	6.60	5.09	2.25
Bnascaffold0031G0001300ZS	22.95	27.82	26.37	13.60	14.39	9.95	2.53	3.03	3.29	28.38	22.53	24.13	12.49	17.84	9.05	26.26	20.82	23.66	27.38	24.99	21.57	16.37	18.85	21.78	18.52	27.46	27.02	26.10	26.42	23.35
Bnascaffold0031G0001400ZS	4.51	4.55	6.95	12.72	18.69	11.08	0.80	1.85	2.14	14.21	13.94	11.37	8.05	9.62	3.91	5.01	6.16	8.90	45.52	26.51	30.29	12.27	13.24	15.33	23.48	29.87	27.17	10.70	14.99	12.25
Bnascaffold0031G0001500ZS	11.15	8.43	10.96	7.14	8.02	5.22	1.54	1.54	0.60	11.83	17.39	14.86	6.14	9.46	3.73	17.28	9.07	14.87	12.13	13.95	13.51	6.79	10.15	8.59	12.78	13.13	13.98	11.25	12.80	8.30
Bnascaffold0031G0001600ZS	1.77	2.30	0.42	2.14	2.29	1.58	0.72	1.23	1.29	1.53	1.30	1.32	1.27	1.37	0.66	0.72	0.74	0.00	5.02	2.71	3.80	3.58	4.09	3.61	0.74	3.32	2.47	3.38	3.14	1.87
Bnascaffold0031G0001700ZS	23.64	24.51	24.01	12.54	14.71	10.72	2.18	2.98	3.42	22.84	18.84	24.45	11.82	15.15	8.56	20.67	18.82	20.28	28.53	22.16	20.98	15.19	13.49	17.57	20.71	23.65	26.76	22.53	26.76	18.57
Bnascaffold0031G0001800ZS	10.32	9.58	12.43	9.99	9.55	5.83	1.26	1.54	0.15	12.50	15.42	18.14	8.05	10.26	3.73	12.01	14.04	14.87	15.27	12.37	10.09	8.21	9.35	9.64	15.17	17.65	15.83	11.65	15.20	7.86
Bnascaffold0031G0001900ZS	0.71	0.98	0.84	1.53	1.64	1.84	0.24	0.53	0.52	0.38	1.04	0.66	0.36	1.83	0.88	0.00	0.00	0.51	1.43	1.58	1.73	1.83	4.09	3.61	1.11	0.74	1.41	1.35	2.16	1.50
Bnascaffold0031G0002000ZS	17.30	22.42	19.49	12.77	16.56	10.53	2.00	2.55	2.59	21.05	21.52	22.75	11.15	16.16	8.02	22.53	19.18	21.10	21.92	19.72	17.33	12.95	16.42	16.76	19.52	21.84	23.98	21.82	22.72	20.78
Bnascaffold0032G0000100ZS	1.73	1.57	1.71	0.63	1.45	0.69	0.11	0.18	0.21	1.35	1.42	1.73	0.93	1.04	0.70	2.01	1.64	2.00	1.96	1.39	1.53	1.21	1.24	1.27	1.82	1.64	1.85	2.89	2.01	2.09
Bnascaffold0032G0000300ZS	3.51	1.53	3.90	2.14	2.67	1.07	0.56	0.72	0.15	2.90	5.44	5.60	1.91	3.20	1.54	5.27	6.05	2.23	4.18	3.16	5.45	3.37	4.38	3.51	5.20	6.46	4.32	4.54	4.23	2.84
Bnascaffold0032G0000400ZS	2.93	1.79	1.85	0.86	0.97	0.74	0.04	0.29	0.15	1.98	1.80	1.86	0.86	1.38	0.68	1.97	1.86	2.75	1.91	2.13	1.94	1.06	1.16	1.73	1.81	1.47	1.93	2.15	1.91	1.49
Bnascaffold0032G0000500ZS	0.00	0.00	0.00	0.00	0.00	0.00	0.00	0.00	0.00	0.00	0.00	0.00	0.00	0.00	0.00	0.00	0.00	0.19	0.00	0.00	0.00	0.00	0.00	0.00	0.00	0.00	0.00	0.00	0.00	0.00
Bnascaffold0032G0000600ZS	2.27	2.68	4.39	0.89	1.53	1.99	1.26	0.41	0.45	5.36	3.78	4.24	1.48	3.06	1.42	6.11	3.45	4.16	6.27	5.00	1.82	2.80	2.59	2.81	5.20	6.24	3.91	3.95	3.43	2.40
Bnascaffold0032G0000700ZS	2.35	1.89	1.42	0.77	1.64	1.13	0.21	0.31	0.42	2.32	1.68	1.91	0.97	1.28	1.21	1.87	2.68	2.22	1.48	1.83	1.94	1.20	2.07	1.42	2.52	1.36	2.24	2.15	2.00	1.49
Bnascaffold0032G0000900ZS	3.10	2.87	3.65	1.25	2.29	1.07	0.42	0.31	0.60	6.25	4.69	4.05	1.91	2.00	1.42	5.69	3.24	4.76	2.30	4.08	2.62	2.26	3.38	2.98	3.90	2.15	3.91	3.55	3.54	1.75
Bnascaffold0032G0001000ZS	2.14	2.33	2.16	0.99	0.87	0.70	0.32	0.31	0.15	1.98	1.68	2.54	1.05	1.82	1.08	2.56	1.37	2.00	2.12	2.03	1.79	1.23	1.31	1.55	3.24	1.64	2.14	1.83	2.46	2.21
Bnascaffold0032G0001200ZS	2.09	1.74	0.74	1.44	0.96	0.78	0.28	0.21	0.46	2.03	2.60	1.95	2.03	0.54	0.39	2.13	1.31	2.25	1.90	1.86	1.43	2.42	4.42	1.42	2.41	2.18	1.87	2.49	1.85	0.88
Bnascaffold0034G0000100ZS	44.35	56.51	49.27	20.64	28.09	21.61	4.73	5.09	5.68	47.77	44.85	40.54	24.25	30.93	15.29	61.18	42.48	52.88	52.66	50.84	54.28	34.22	29.44	38.77	42.96	50.81	61.98	52.20	70.97	48.97
Bnascaffold0034G0000200ZS	11.20	12.95	12.68	3.89	4.76	3.39	1.18	0.77	0.94	11.55	8.43	10.58	4.13	5.73	3.57	12.21	12.79	10.89	9.39	8.33	7.80	6.07	6.14	6.56	9.86	9.86	10.70	10.12	10.05	8.92
Bnascaffold0034G0000300ZS	5.37	3.45	3.65	3.57	3.44	2.45	0.98	0.72	0.45	5.80	8.01	6.17	2.12	3.60	1.42	6.32	4.75	5.05	3.55	4.34	5.04	2.97	4.58	5.44	6.28	8.39	5.76	5.63	4.69	5.02
Bnascaffold0034G0000400ZS	1.06	1.97	1.25	3.67	6.87	3.16	0.00	0.70	1.03	2.68	1.81	1.65	2.36	3.65	1.32	0.00	1.11	0.51	8.60	5.86	4.15	5.71	3.41	6.61	1.86	3.32	0.71	3.05	7.25	3.37
Bnascaffold0034G0000500ZS	22.69	24.68	24.93	12.62	14.71	11.82	2.35	2.72	2.85	26.41	22.34	22.75	11.91	15.32	8.83	27.24	22.18	22.91	23.69	27.31	30.57	17.19	16.34	15.36	24.36	27.10	29.70	25.48	35.14	25.01
Bnascaffold0034G0000600ZS	5.57	4.98	8.28	4.64	6.30	3.07	0.56	0.92	0.90	10.04	8.31	8.68	4.13	5.20	2.57	9.27	6.26	9.22	11.92	7.50	5.65	3.64	4.18	5.44	9.75	10.33	8.43	7.21	9.26	7.21
Bnascaffold0034G0000700ZS	2.48	3.61	2.51	1.53	2.29	4.47	0.24	0.53	0.00	0.77	1.55	1.98	2.18	3.43	1.10	1.44	1.85	1.27	6.45	4.06	3.80	5.17	4.44	3.01	1.49	2.58	1.76	3.72	3.33	3.74
Bnascaffold0034G0000800ZS	19.47	23.39	22.06	13.00	14.63	9.95	2.94	2.90	2.53	25.84	23.23	20.31	11.69	15.03	8.02	20.32	19.09	23.35	28.18	26.70	21.57	14.74	15.17	20.23	24.08	27.91	29.79	24.32	24.69	21.97
Bnascaffold0034G0000900ZS	9.91	4.60	6.34	7.85	6.11	3.99	0.84	1.44	1.05	14.51	12.85	10.03	3.81	7.19	2.70	10.96	7.34	11.30	9.62	8.29	10.09	5.32	7.16	4.73	12.13	9.04	13.16	9.48	9.37	7.42
Bnascaffold0034G0001000ZS	0.71	1.64	2.09	1.53	2.95	1.84	0.72	0.35	0.77	1.53	1.04	1.65	1.82	2.28	1.54	0.72	0.74	0.51	3.58	4.29	2.42	3.88	2.73	3.31	0.00	0.74	2.12	2.71	4.70	2.62
Bnascaffold0034G0001100ZS	19.73	22.74	22.88	11.27	13.02	11.82	2.24	2.16	2.78	20.58	18.33	20.80	11.28	12.73	7.21	25.19	18.46	21.10	23.86	21.28	18.00	14.65	15.92	15.95	20.53	23.29	26.32	22.32	23.68	21.15
Bnascaffold0034G0001200ZS	9.70	8.04	9.26	5.53	7.45	3.99	0.42	0.92	0.90	14.06	12.09	13.31	4.77	10.26	2.83	12.64	9.28	15.76	8.78	9.47	7.87	6.52	8.56	7.37	13.43	15.71	13.37	10.37	13.26	7.86
Bnascaffold0034G0001300ZS	0.35	0.98	0.42	0.31	1.64	0.79	0.00	0.35	0.26	0.00	1.04	1.32	1.27	2.06	1.32	0.36	0.00	2.04	2.51	1.35	2.07	1.83	1.36	2.40	3.71	1.11	1.41	0.85	3.14	2.25
Bnascaffold0034G0001400ZS	18.17	19.35	20.52	8.56	13.75	8.27	2.00	2.77	1.90	18.51	18.33	19.82	10.44	12.96	7.15	18.10	18.46	17.97	19.90	18.12	18.09	12.80	12.90	16.91	18.15	29.64	18.01	28.26	18.58	16.18
Bnascaffold0035G0000100ZS	1.69	1.91	2.23	0.77	1.42	0.69	0.16	0.36	0.35	2.35	1.86	2.18	1.05	1.40	0.63	1.69	1.69	2.18	1.92	2.21	1.89	1.24	1.20	1.95	2.41	1.85	2.25	1.95	2.03	1.07
Bnascaffold0035G0000300ZS	2.89	1.53	2.44	1.07	1.34	1.07	0.42	0.31	0.30	4.69	3.93	1.35	0.85	1.73	0.64	3.58	2.38	3.57	3.35	2.76	1.61	1.15	1.00	1.23	2.82	2.15	1.85	1.68	1.49	2.18
Bnascaffold0035G0000400ZS	2.04	1.89	1.85	1.17	0.87	0.78	0.07	0.29	0.23	1.58	1.91	1.66	0.97	1.28	0.59	1.92	1.70	2.22	2.12	1.70	1.69	1.21	1.41	1.33	1.81	2.40	2.97	1.93	2.63	1.60
Bnascaffold0035G0000600ZS	2.06	1.92	1.46	1.25	1.34	0.31	0.28	0.62	0.00	3.12	1.66	2.12	0.74	1.87	1.42	3.58	2.38	2.23	1.88	2.76	3.03	1.69	1.39	1.58	3.47	1.72	3.29	3.16	2.74	2.62
Bnascaffold0035G0000700ZS	2.56	1.84	3.21	0.90	1.16	0.89	0.18	0.34	0.15	2.32	1.95	1.86	0.83	1.15	0.85	2.03	2.41	2.49	2.60	2.10	1.74	2.55	0.91	1.38	3.13	2.02	1.67	3.18	2.32	1.38
Bnascaffold0035G0000900ZS	1.24	2.49	1.22	1.07	1.34	1.53	0.28	0.10	0.00	3.57	2.27	2.51	0.74	1.33	0.39	2.95	2.38	3.27	1.67	2.37	2.62	1.60	2.39	1.93	3.25	3.01	2.67	1.68	2.86	1.09
Bnascaffold0035G0001000ZS	1.78	2.33	2.16	1.22	1.69	0.82	0.39	0.29	0.30	1.75	2.03	2.10	0.89	1.55	0.62	2.08	2.63	2.64	2.65	1.80	2.15	1.75	1.81	1.51	2.31	2.51	2.50	2.00	2.11	1.66
Bnascaffold0036G0000100ZS	1.89	1.94	1.81	0.87	1.30	0.84	0.19	0.28	0.18	1.92	1.62	1.96	1.05	1.22	0.80	1.81	1.69	2.76	1.92	1.80	2.28	1.64	1.98	1.09	2.11	2.60	1.77	2.45	4.17	1.70
Bnascaffold0036G0000300ZS	3.92	2.68	3.90	2.50	2.67	1.99	0.42	0.31	0.30	5.36	4.99	5.21	2.33	3.33	1.29	5.06	5.18	4.76	3.55	4.34	4.24	2.93	2.79	2.98	6.50	3.87	3.70	4.05	4.69	3.49
Bnascaffold0036G0000400ZS	1.99	1.75	2.41	1.04	1.16	1.44	0.18	0.08	0.23	1.75	1.91	1.08	0.75	1.35	0.33	1.33	1.37	2.15	1.64	2.20	1.94	1.03	1.21	1.33	2.85	2.07	2.29	1.90	2.32	1.27
Bnascaffold0036G0000600ZS	5.57	3.26	3.90	0.54	1.15	2.91	0.42	0.62	0.45	4.69	3.63	4.44	1.06	2.93	1.29	6.32	4.97	2.97	5.65	2.89	3.23	2.93	4.18	2.81	5.63	5.17	4.52	3.75	4.34	2.18
Bnascaffold0036G0000700ZS	2.56	1.79	1.73	1.17	0.87	0.70	0.18	0.29	0.19	2.09	1.30	1.61	1.05	0.94	0.78	1.97	1.26	1.77	1.96	1.93	1.89	1.17	1.11	1.51	3.13	1.64	2.03	1.95	2.06	1.66
Bnascaffold0036G0000900ZS	3.51	3.06	3.65	1.78	1.91	2.30	0.00	0.31	0.00	3.12	3.33	4.24	1.80	3.20	0.64	3.37	4.75	2.97	4.60	3.03	3.63	2.48	2.59	2.98	5.85	4.74	4.11	4.05	3.54	4.37
Bnascaffold0036G0001000ZS	1.60	0.81	1.37	1.00	0.74	0.97	0.34	0.18	0.21	1.41	1.65	1.09	0.63	1.17	0.32	1.19	1.90	1.15	1.84	1.11	1.99	0.91	0.70	1.42	3.20	1.51	1.95	1.53	1.65	1.61
Bnascaffold0037G0000100ZS	0.00	0.00	0.00	0.00	0.00	0.00	0.00	0.07	0.00	0.15	0.00	0.00	0.21	0.09	0.00	0.14	0.00	0.20	0.00	0.09	0.00	0.09	0.13	0.00	0.15	0.14	0.00	0.20	0.00	0.00
Bnascaffold0037G0000200ZS	6.86	6.51	5.58	4.74	5.22	3.62	0.93	1.06	0.55	9.72	10.38	11.40	3.44	4.33	2.19	11.67	9.89	9.55	8.34	9.04	7.15	6.62	7.64	6.35	11.04	9.85	12.60	10.28	10.89	7.42
Bnascaffold0037G0000400ZS	4.08	2.91	3.70	1.63	2.42	1.32	0.39	0.49	0.42	3.79	3.52	3.08	1.64	3.68	1.37	3.84	3.34	3.73	3.07	3.80	2.09	2.29	2.97	2.13	4.99	3.60	3.91	3.60	5.36	2.21
Bnascaffold0037G0000500ZS	3.92	4.40	3.17	2.50	3.82	1.84	0.70	0.41	0.60	10.49	7.11	5.79	2.33	3.33	2.19	8.01	6.26	7.28	6.69	5.79	5.24	3.99	3.58	5.09	8.88	7.96	6.58	5.73	6.40	4.15
Bnascaffold0037G0000700ZS	3.09	4.03	3.15	1.81	1.93	1.24	0.46	0.44	0.57	2.94	2.91	3.81	1.50	2.23	1.30	2.40	2.57	3.01	3.97	3.30	2.45	2.10	2.32	2.49	4.12	3.54	2.97	3.48	3.53	1.99
Bnascaffold0037G0000800ZS	4.95	4.02	3.17	1.07	2.86	1.84	0.14	0.72	0.30	4.69	7.86	7.33	2.01	3.06	0.90	5.27	6.69	6.24	6.06	4.87	3.43	3.90	4.98	4.03	8.88	5.17	5.55	4.44	5.94	5.02
Bnascaffold0037G0001000ZS	3.34	2.50	2.90	1.95	1.94	1.32	0.30	0.44	0.38	3.35	3.45	3.50	1.43	2.21	1.61	4.85	3.16	3.66	3.88	2.64	3.03	2.28	2.41	2.87	4.14	3.28	3.13	3.14	3.90	2.85
Bnascaffold0038G0000100ZS	5.08	4.66	4.63	1.17	2.02	1.58	0.44	0.58	0.37	2.78	3.68	3.19	1.25	1.83	1.24	3.94	3.16	3.61	2.80	3.03	2.64	1.89	2.67	1.97	3.78	3.56	3.20	3.97	3.99	3.40
Bnascaffold0038G0000300ZS	3.10	1.15	0.73	0.54	1.34	1.07	0.14	0.41	0.30	2.23	2.57	1.74	1.27	1.87	0.51	2.74	1.94	2.82	1.67	2.63	1.82	1.15	1.59	2.46	3.47	2.58	2.67	2.07	1.83	1.75
Bnascaffold0038G0000400ZS	2.67	1.84	1.97	1.04	1.31	0.97	0.11	0.23	0.27	1.24	1.88	2.20	1.05	1.08	0.65	1.92	1.48	2.30	1.91	2.00	2.20	1.45	1.31	0.84	2.09	1.80	2.40	1.73	2.52	1.44
Bnascaffold0038G0000500ZS	0.00	0.00	0.00	0.00	0.00	0.00	0.00	0.00	0.00	0.00	0.00	0.00	0.00	0.00	0.00	0.00	0.00	0.00	0.00	0.00	0.00	0.00	0.26	0.00	0.00	0.00	0.00	0.00	0.00	0.00
Bnascaffold0038G0000600ZS	2.27	1.72	2.68	0.89	0.95	1.23	0.00	0.00	0.75	3.12	2.27	2.70	0.74	0.80	1.54	2.74	2.16	2.68	2.51	1.97	2.42	1.15	1.99	2.81	2.38	3.44	2.06	2.37	2.06	1.75
Bnascaffold0038G0000700ZS	2.04	2.38	2.53	1.31	1.35	0.93	0.21	0.31	0.27	3.00	2.26	2.54	1.42	0.81	1.27	2.51	2.19	2.71	2.17	2.47	1.58	1.94	1.61	1.60	2.03	2.62	2.97	2.38	3.19	1.77
Bnascaffold0038G0000900ZS	2.68	1.34	2.19	1.25	0.19	0.77	0.14	0.21	0.45	3.35	2.27	1.93	0.64	1.33	0.26	1.90	3.45	2.97	3.14	1.45	2.22	1.82	1.79	2.46	2.17	2.58	4.52	1.68	1.49	1.31
Bnascaffold0038G0001000ZS	2.88	2.13	1.85	0.90	1.79	0.62	0.18	0.34	0.23	7.24	2.11	1.81	0.97	1.69	0.49	2.24	2.52	2.18	1.80	1.83	1.84	2.05	1.51	1.78	2.09	2.24	2.03	2.23	2.43	1.60
Bnascaffold0039G0000100ZS	17.25	16.61	17.28	9.17	11.79	8.28	2.01	2.06	2.59	14.87	16.58	16.12	8.12	11.29	6.91	22.99	14.76	17.03	22.04	19.42	16.27	12.51	13.77	13.95	19.66	19.84	19.07	22.65	19.37	15.17
Bnascaffold0039G0000200ZS	7.64	5.17	8.28	4.46	8.21	4.60	0.70	1.03	0.90	9.60	10.13	12.73	3.81	9.33	3.22	10.96	9.72	12.19	11.08	8.95	8.27	5.72	6.17	7.19	19.50	12.70	9.25	10.07	13.26	5.68
Bnascaffold0039G0000300ZS	2.48	0.98	0.84	3.06	2.29	2.63	0.00	1.23	0.26	2.68	2.07	2.32	2.00	2.97	1.54	0.36	0.37	1.02	6.09	4.29	6.22	3.96	4.09	4.51	1.86	1.48	1.41	2.20	4.31	2.62
Bnascaffold0039G0000400ZS	17.82	25.48	21.34	11.94	15.11	11.37	1.82	2.38	2.85	22.08	23.17	22.75	10.48	15.20	8.89	25.73	20.55	22.10	26.77	21.00	22.34	15.36	16.51	17.20	19.98	21.21	24.85	27.39	27.05	19.40
Bnascaffold0039G0000500ZS	5.78	9.96	9.75	5.71	7.06	6.29	0.98	1.44	0.90	11.38	11.94	11.38	4.55	7.33	3.99	11.17	10.58	14.72	10.66	11.84	10.89	8.03	7.96	8.77	28.38	12.48	13.37	11.75	11.89	6.77
Bnascaffold0039G0000600ZS	1.06	1.31	0.00	2.45	2.62	1.31	0.00	0.00	0.00	2.68	1.55	0.99	1.82	1.37	1.10	0.36	0.74	0.25	2.87	3.38	2.07	3.12	2.73	4.51	2.60	1.48	2.82	2.03	2.35	2.62
Bnascaffold0039G0000700ZS	19.47	20.40	22.67	11.04	13.67	8.33	2.71	2.12	1.65	18.61	21.01	19.82	9.37	13.35	7.53	18.63	20.55	18.90	23.60	22.22	21.66	15.75	13.83	15.80	20.07	20.21	24.50	22.86	29.26	19.40
Bnascaffold0039G0000800ZS	10.53	8.43	13.89	5.89	9.55	5.83	1.40	1.75	1.20	14.28	26.00	17.17	6.25	9.46	3.47	16.43	12.31	18.88	11.92	13.55	9.68	6.43	12.14	8.94	24.48	13.56	17.69	13.92	11.55	8.52
Bnascaffold0039G0000900ZS	1.42	1.31	1.25	1.84	0.65	0.79	0.24	0.70	0.52	1.53	1.30	0.99	0.91	0.91	0.66	0.36	0.00	0.51	2.15	2.26	2.07	1.60	3.75	3.31	1.86	1.11	0.71	1.02	1.96	2.25
Bnascaffold0039G0001000ZS	13.47	20.64	16.62	9.77	10.61	7.30	2.18	2.08	1.96	17.86	17.00	16.65	8.38	11.61	5.31	18.10	16.18	20.28	16.64	19.56	17.07	11.00	11.82	13.59	23.63	15.04	17.66	19.00	20.46	15.35
Bnascaffold0039G0001100ZS	13.56	14.00	17.45	9.58	13.10	13.50	1.46	2.15	2.47	27.64	25.72	26.49	10.43	15.91	8.45	27.04	21.27	25.51	26.52	28.47	38.23	15.16	16.63	20.15	33.30	24.09	35.29	20.62	20.81	17.92
Bnascaffold0040G0000100ZS	7.01	5.37	5.58	3.95	7.33	4.30	1.24	0.76	0.78	9.72	9.94	9.12	3.68	5.12	2.00	10.27	7.65	12.74	8.96	10.69	6.70	5.54	6.17	4.92	10.40	11.76	8.66	8.31	9.03	6.77
Bnascaffold0040G0000300ZS	4.39	3.25	3.21	1.67	2.61	1.63	0.42	0.55	0.15	3.51	3.83	2.64	1.64	3.04	1.43	3.63	2.95	3.65	3.55	3.50	2.91	2.24	1.71	2.49	3.29	3.87	4.06	3.83	4.17	3.26
Bnascaffold0040G0000400ZS	5.16	2.30	3.41	2.50	2.86	1.84	0.70	0.21	0.00	5.36	6.50	4.82	2.65	2.66	1.29	7.37	3.89	5.35	5.02	5.53	12.10	2.93	3.78	2.46	8.88	6.67	6.17	5.03	5.60	1.97
Bnascaffold0040G0000600ZS	4.55	3.30	3.52	2.08	2.76	1.32	0.42	0.52	0.57	4.58	3.29	3.37	2.20	1.82	1.63	4.06	3.99	4.63	3.23	4.50	3.37	2.16	2.57	3.24	4.17	4.25	4.48	3.53	4.14	2.93
Bnascaffold0040G0000700ZS	4.95	1.53	4.63	1.61	3.05	3.22	0.84	0.92	0.45	6.47	4.99	3.67	1.91	1.60	1.03	5.06	5.40	5.50	4.39	5.26	6.45	2.80	3.58	3.33	6.72	6.24	8.02	5.13	6.06	3.06
Bnascaffold0040G0000900ZS	2.90	2.84	3.04	1.46	1.86	1.35	0.27	0.28	0.41	2.70	2.98	2.94	1.36	1.87	1.00	4.23	3.58	4.35	4.00	3.47	3.66	2.10	2.49	2.63	3.13	3.28	3.85	3.93	3.52	2.85
Bnascaffold0042G0000100ZS	1.93	1.42	1.47	1.08	1.34	0.87	0.05	0.22	0.12	2.31	1.98	1.32	0.68	0.73	0.40	1.89	1.60	2.73	1.88	1.85	1.81	1.03	1.28	1.33	2.54	1.76	2.37	1.96	1.67	1.36
Bnascaffold0042G0000300ZS	2.68	3.26	4.14	1.61	1.34	2.45	0.70	0.00	0.15	5.36	4.99	4.63	0.64	2.13	0.77	4.00	4.10	5.35	3.35	4.47	5.45	2.17	2.79	3.33	6.50	4.74	4.32	4.74	4.23	3.06
Bnascaffold0042G0000400ZS	1.78	2.04	2.10	0.63	0.87	0.97	0.14	0.39	0.34	1.87	1.72	2.35	0.97	1.35	0.62	2.03	1.97	1.77	1.80	2.40	2.20	1.24	1.21	1.42	2.20	1.80	2.55	2.03	2.35	1.27
Bnascaffold0042G0000600ZS	1.45	2.49	3.90	1.25	3.05	1.23	0.14	0.31	0.30	2.23	4.08	5.40	1.27	3.06	1.03	5.06	5.18	4.91	3.76	2.50	3.83	1.60	2.79	2.28	5.20	2.80	2.47	3.26	2.74	2.62
Bnascaffold0042G0000700ZS	2.61	1.89	2.65	0.72	1.31	0.89	0.18	0.18	0.23	2.04	1.84	1.76	0.75	1.08	0.55	1.65	2.57	1.96	2.01	2.10	1.74	1.53	1.41	1.64	2.09	3.98	2.60	2.23	2.17	1.71
Bnascaffold0043G0000100ZS	1.37	1.42	1.33	0.73	0.86	0.39	0.14	0.38	0.18	1.13	2.45	1.73	2.46	1.30	0.60	2.01	2.36	1.74	1.55	2.00	1.26	0.93	1.44	1.75	1.78	2.06	2.21	2.16	2.23	1.19
Bnascaffold0043G0000300ZS	2.48	3.45	1.95	1.43	2.29	1.84	0.42	0.21	0.30	4.46	4.84	3.86	1.27	2.26	1.93	3.79	2.16	4.01	3.14	4.34	3.23	2.48	2.59	3.16	6.07	4.30	5.14	4.64	4.00	3.49
Bnascaffold0043G0000400ZS	2.25	2.13	2.04	1.22	1.02	0.89	0.14	0.18	0.19	1.87	1.91	1.27	0.83	1.05	0.42	2.56	1.59	2.37	1.54	2.03	1.43	1.42	1.71	0.93	2.47	1.96	2.03	1.70	1.85	1.49
Bnascaffold0043G0000600ZS	3.51	2.11	1.95	1.43	1.15	1.38	0.56	0.21	0.00	4.46	2.27	2.32	1.59	0.93	0.77	4.64	2.59	2.82	1.88	4.61	3.43	5.10	2.19	1.58	3.90	4.09	3.08	3.36	3.77	2.40
Bnascaffold0043G0000700ZS	2.30	2.09	2.10	0.77	0.87	0.85	0.39	0.13	0.19	1.58	1.65	1.91	0.78	1.28	0.59	2.45	1.53	2.00	2.12	1.63	1.94	1.34	1.26	1.29	2.80	1.91	2.40	1.63	1.97	1.71
Bnascaffold0043G0000900ZS	4.73	4.95	5.04	2.90	3.52	2.15	0.41	0.68	0.89	7.58	6.92	6.27	2.58	4.72	1.33	10.11	8.29	8.89	6.18	7.19	5.81	4.65	6.47	4.92	7.84	9.22	6.99	7.58	6.58	5.16
Bnascaffold0043G0001000ZS	2.08	1.82	1.46	0.83	1.15	0.65	0.19	0.32	0.32	2.51	2.37	2.21	0.68	1.68	0.50	2.37	2.22	2.22	2.11	2.27	1.84	1.39	1.12	1.56	2.65	2.46	2.35	2.80	1.88	1.65
Bnascaffold0044G0000100ZS	19.09	17.60	17.35	7.84	10.31	9.82	1.93	2.48	2.03	17.62	15.84	17.06	9.22	10.86	6.25	21.72	17.48	17.29	22.10	21.39	16.04	12.03	11.89	15.56	16.80	18.85	21.26	18.25	21.27	14.04
Bnascaffold0044G0000200ZS	4.75	5.17	5.85	2.68	2.29	2.61	0.14	0.10	0.30	7.59	5.90	5.60	2.01	4.26	3.09	6.74	4.97	6.84	5.44	6.58	6.25	3.86	3.98	3.86	9.75	6.89	5.96	5.03	4.92	3.28
Bnascaffold0044G0000300ZS	15.59	15.80	15.05	7.46	8.55	6.45	1.32	1.55	1.78	13.54	14.11	14.46	6.83	9.20	4.69	15.11	13.68	13.59	17.99	15.58	13.65	10.13	10.79	13.00	22.09	13.58	17.63	15.95	19.64	12.42
Bnascaffold0044G0000400ZS	7.23	5.75	5.36	4.46	4.01	3.07	0.70	1.54	0.90	12.05	8.77	7.14	4.98	5.33	2.57	9.69	7.77	10.85	10.66	6.97	9.48	4.44	5.17	3.86	11.05	8.61	14.60	8.00	7.54	4.37
Bnascaffold0044G0000500ZS	1.42	0.33	0.42	2.45	1.31	1.84	0.24	0.70	0.52	0.77	2.07	2.32	2.00	2.97	2.87	0.72	0.37	0.00	3.58	1.80	2.77	4.03	2.73	4.21	1.49	2.21	0.35	2.20	3.72	2.25
Bnascaffold0044G0000600ZS	19.73	19.60	18.57	10.22	11.50	7.62	2.29	2.21	1.96	17.67	19.10	16.09	9.14	13.24	5.69	22.27	18.55	19.66	27.12	24.82	16.73	12.91	14.75	16.76	18.15	19.49	23.12	19.70	24.40	20.23
Bnascaffold0044G0000700ZS	7.43	6.32	7.31	5.17	6.49	6.75	1.12	0.62	0.90	11.16	11.19	14.86	5.83	6.93	2.45	11.59	12.74	19.33	10.25	9.21	6.25	5.72	6.77	6.84	11.92	18.30	13.78	7.90	9.60	5.46
Bnascaffold0044G0000800ZS	1.42	1.31	0.00	1.22	2.62	1.31	0.24	0.18	0.26	1.15	1.30	0.33	0.91	1.14	1.10	0.00	0.37	0.51	2.87	2.03	2.42	1.60	0.68	1.50	0.74	1.48	1.06	1.35	1.18	1.87
Bnascaffold0044G0000900ZS	13.73	15.24	13.23	8.49	10.69	7.75	1.59	1.86	1.52	15.32	15.53	15.03	8.79	10.88	6.02	16.68	13.64	17.15	23.95	18.50	13.76	10.14	9.30	14.47	18.34	12.87	17.58	21.24	19.06	12.69
Bnascaffold0046G0000100ZS	11.62	11.20	11.97	4.38	4.18	3.15	0.56	1.05	1.01	8.27	7.36	9.39	3.41	4.64	2.36	14.39	9.16	9.96	8.78	7.99	5.49	4.93	4.80	5.01	9.09	8.94	10.38	7.85	9.44	7.41
Bnascaffold0046G0000200ZS	1.03	1.92	2.68	1.07	2.10	0.77	0.28	0.41	0.15	1.12	3.33	2.89	0.32	1.07	0.39	2.11	4.32	2.68	2.72	2.11	1.21	1.64	1.39	2.10	4.33	2.80	0.41	2.17	1.94	2.18
Bnascaffold0046G0000300ZS	0.00	0.00	0.00	0.00	0.00	0.00	0.00	0.18	0.00	0.00	0.26	0.00	0.00	0.00	0.22	0.00	0.00	0.00	0.00	0.23	0.35	0.08	0.34	0.30	0.00	0.00	0.00	0.00	0.20	0.00
Bnascaffold0046G0000400ZS	6.52	6.13	6.98	2.63	3.14	2.39	0.53	0.69	0.51	6.30	7.00	4.14	2.19	3.65	1.73	6.48	5.36	5.70	6.60	5.87	4.84	4.13	4.27	2.73	5.02	4.44	5.97	5.57	6.26	4.87
Bnascaffold0046G0000500ZS	1.45	1.72	2.19	1.25	0.95	0.61	0.00	0.10	0.15	3.57	3.33	2.12	0.64	1.47	0.51	2.95	2.38	3.12	1.46	1.97	1.41	1.15	0.80	0.53	2.60	3.44	2.67	2.07	4.12	2.40
Bnascaffold0046G0000600ZS	0.00	0.00	0.00	0.00	0.00	0.00	0.00	0.00	0.00	0.00	0.00	0.00	0.00	0.23	0.00	0.00	0.00	0.00	0.00	0.00	0.00	0.08	0.00	0.00	0.00	0.00	0.00	0.17	0.00	0.00
Bnascaffold0046G0000700ZS	4.95	5.73	3.59	2.85	3.14	1.68	0.35	0.74	0.38	5.36	5.79	3.33	2.50	3.31	1.41	4.88	4.55	4.69	5.37	4.60	4.59	3.33	4.02	5.09	5.29	5.71	5.20	5.32	5.49	3.77
Bnascaffold0046G0000800ZS	2.89	1.53	1.71	1.07	1.15	1.38	0.42	0.31	0.00	3.57	3.02	2.51	0.53	2.13	0.51	1.05	2.81	1.49	1.46	1.84	2.02	2.62	1.79	2.28	7.37	3.23	3.29	1.58	2.63	2.18
Bnascaffold0046G0000900ZS	0.00	0.00	0.00	0.00	0.00	0.00	0.00	0.00	0.00	0.00	0.00	0.00	0.00	0.00	0.00	0.00	0.00	0.00	0.00	0.00	0.00	0.00	0.34	0.30	0.00	0.00	0.00	0.00	0.00	0.00
Bnascaffold0046G0001000ZS	4.95	4.60	5.03	2.33	3.14	2.58	0.41	0.69	0.51	5.07	4.97	4.55	2.05	4.21	1.90	5.15	5.91	4.32	5.37	4.16	4.33	3.10	3.44	3.47	5.93	4.71	4.59	4.78	5.29	2.76
Bnascaffold0047G0000100ZS	22.86	23.79	25.75	13.52	14.23	10.53	2.71	2.42	2.72	25.94	25.97	23.07	10.75	15.20	8.56	23.95	22.27	23.41	25.36	24.82	21.06	14.35	18.35	19.49	19.43	23.65	30.39	36.37	25.22	20.96
Bnascaffold0047G0000200ZS	8.05	5.94	9.02	5.53	7.06	4.45	0.28	0.72	1.20	10.49	12.25	12.35	3.92	7.99	2.83	10.11	11.88	13.97	8.36	11.45	10.69	7.99	10.75	5.79	16.25	10.55	13.78	8.09	11.89	9.17
Bnascaffold0047G0000300ZS	2.83	2.30	2.09	2.45	4.25	1.58	1.44	0.70	1.03	1.53	2.33	2.65	2.18	3.20	1.99	0.72	2.22	1.27	6.45	5.41	5.53	6.16	5.46	5.71	1.86	2.58	3.53	2.88	4.90	4.49
Bnascaffold0047G0000400ZS	26.34	22.09	23.08	12.47	13.26	10.08	2.06	2.59	2.72	23.12	22.98	19.90	10.88	14.64	8.62	18.90	18.46	24.41	25.09	22.44	22.17	18.07	14.50	19.71	20.07	23.11	33.25	22.82	25.80	22.16
Bnascaffold0047G0000500ZS	9.29	7.09	19.25	8.92	6.87	6.29	0.70	1.44	0.60	14.28	13.45	11.19	5.61	7.46	4.12	16.86	13.39	15.16	10.66	13.82	10.09	5.90	7.56	9.12	16.68	16.79	15.22	12.34	15.77	10.70
Bnascaffold0047G0000600ZS	0.00	1.31	0.00	1.53	2.29	3.94	0.48	1.23	1.03	1.91	2.07	2.65	1.63	2.97	1.10	1.44	2.59	1.02	4.66	3.38	5.53	5.02	3.41	4.51	1.49	2.58	2.82	2.71	3.92	1.87
Bnascaffold0047G0000700ZS	16.17	22.09	19.80	9.62	13.75	9.56	2.29	2.08	2.09	19.55	19.99	22.59	9.54	12.68	9.16	21.47	19.27	21.78	20.96	21.66	18.26	13.45	16.42	18.68	21.53	21.39	22.25	22.74	27.10	19.49
Bnascaffold0047G0000800ZS	14.21	16.14	15.54	8.80	10.64	8.03	1.74	2.28	1.92	16.86	16.24	14.38	7.57	10.91	6.39	22.98	16.16	17.42	17.76	17.53	18.21	10.80	12.16	14.48	15.42	17.12	18.84	18.49	17.88	13.34
Bnascaffold0049G0000100ZS	0.06	0.00	0.00	0.00	0.00	0.00	0.00	0.00	0.00	0.00	0.00	0.00	0.03	0.00	0.00	0.00	0.00	0.00	0.00	0.00	0.00	0.00	0.06	0.00	0.20	0.00	0.00	0.00	0.00	0.00
Bnascaffold0049G0000200ZS	0.00	0.00	3.85	0.00	0.00	0.00	0.00	0.00	0.00	0.00	0.00	0.00	0.00	0.30	0.00	0.00	0.00	0.00	0.00	0.00	0.00	0.00	0.00	0.00	1.47	0.00	0.00	0.00	0.00	0.00
Bnascaffold0050G0000100ZS	0.26	0.18	0.36	0.13	0.42	0.36	0.08	0.00	0.08	0.82	1.60	0.64	0.25	0.32	0.28	0.31	0.43	0.57	0.54	0.38	0.33	0.25	0.11	0.06	1.11	4.96	3.42	2.62	1.00	0.12
Bnascaffold0050G0000500ZS	0.00	0.00	0.00	0.00	0.00	0.00	0.00	0.00	0.00	0.00	0.00	0.00	0.00	0.00	0.00	0.00	0.00	0.00	0.00	0.00	0.00	0.00	0.00	0.00	0.10	0.00	0.00	0.00	0.00	0.00
Bnascaffold0050G0000600ZS	0.14	0.00	0.00	0.00	0.00	0.00	0.00	0.00	0.00	0.00	0.00	0.00	0.00	0.00	0.00	0.00	0.00	0.00	0.00	0.00	0.00	0.00	0.00	0.00	0.00	0.00	0.00	0.00	0.00	0.00
Bnascaffold0050G0000700ZS	0.00	0.00	0.00	0.00	0.00	0.00	0.00	0.00	0.00	0.00	0.00	0.00	0.00	0.00	0.00	0.00	0.00	0.00	0.00	0.00	0.00	0.00	0.00	0.00	0.00	0.00	0.00	0.00	0.00	0.29
Bnascaffold0051G0000100ZS	1.85	1.31	1.43	0.59	1.30	0.87	0.08	0.46	0.26	1.61	1.62	3.31	0.93	0.94	0.70	1.32	1.81	2.26	1.88	1.62	1.73	1.00	1.90	1.27	1.90	1.93	2.01	1.41	1.74	1.15
Bnascaffold0051G0000300ZS	2.06	1.34	1.95	0.54	1.53	1.23	0.14	0.41	0.00	3.12	4.69	2.89	1.38	1.87	0.64	2.32	2.59	1.93	1.46	2.24	2.02	1.55	1.99	2.10	3.47	2.37	1.65	3.26	3.09	0.87
Bnascaffold0051G0000400ZS	1.78	2.04	1.60	0.86	1.06	0.89	0.32	0.39	0.19	2.09	1.91	1.47	3.60	1.15	0.82	2.03	2.13	1.81	1.43	1.83	1.74	1.58	1.11	1.87	1.76	1.96	1.56	2.55	2.40	1.83
Bnascaffold0051G0000600ZS	1.45	1.92	1.95	0.71	2.10	1.84	0.14	0.21	0.30	1.79	3.93	2.89	1.48	1.20	0.64	2.95	2.59	2.23	3.97	2.50	2.62	1.46	2.39	1.05	6.72	2.80	2.26	2.07	2.51	1.97
Bnascaffold0051G0000700ZS	1.26	2.38	1.85	1.22	1.84	0.74	0.28	0.44	0.38	1.87	2.18	2.39	0.94	1.38	0.46	1.87	1.64	1.54	2.07	1.93	1.79	1.33	1.36	1.78	3.02	2.45	2.19	2.08	2.66	1.66
Bnascaffold0051G0000900ZS	0.28	0.26	0.00	0.00	0.00	0.00	0.00	0.00	0.00	0.00	0.00	0.00	0.00	0.00	0.00	1.12	0.58	0.20	0.00	0.18	0.00	0.00	0.00	0.23	0.58	0.29	0.27	0.13	0.30	0.29
Bnascaffold0051G0001000ZS	0.00	0.00	0.00	0.00	0.00	0.00	0.00	0.00	0.00	0.00	0.28	0.00	0.00	0.00	0.00	0.00	0.80	0.00	0.00	0.00	0.00	0.16	0.37	0.00	0.00	0.00	0.00	0.00	0.00	0.00
Bnascaffold0053G0000100ZS	0.84	0.57	0.99	0.13	0.42	0.06	0.05	0.19	0.22	0.58	0.50	0.57	0.20	0.59	0.14	0.55	0.88	0.88	1.16	0.88	1.42	0.66	0.66	0.71	1.69	0.88	0.84	1.13	1.44	0.97
Bnascaffold0053G0000200ZS	2.70	4.36	3.57	1.78	1.25	0.72	0.26	0.32	0.28	3.06	3.58	2.47	1.29	1.12	0.80	4.27	1.88	3.20	2.54	3.16	2.51	1.31	1.80	1.91	2.84	2.95	3.33	2.86	2.60	2.45
Bnascaffold0053G0000400ZS	1.03	2.30	1.71	1.07	1.34	0.61	0.14	0.21	0.75	3.35	3.02	2.32	0.74	1.47	0.90	3.58	1.30	2.08	3.14	2.37	2.22	1.06	2.39	1.58	3.68	5.38	3.08	1.58	2.17	1.09
Bnascaffold0053G0000500ZS	1.67	1.55	1.79	0.99	1.02	1.01	0.14	0.16	0.15	1.92	1.80	0.98	0.78	1.21	0.65	2.24	1.53	1.66	1.22	1.93	1.84	1.05	1.36	1.78	1.81	2.89	1.98	2.33	1.62	1.38
Bnascaffold0053G0000700ZS	3.10	1.53	2.19	0.36	1.91	1.38	0.28	0.31	0.00	2.68	1.66	2.70	0.64	1.47	0.64	2.11	1.94	3.12	1.88	2.24	2.22	1.24	1.19	1.58	2.82	2.58	2.47	2.57	2.17	1.97
Bnascaffold0053G0000800ZS	2.51	2.91	1.79	0.95	0.92	0.43	0.18	0.16	0.19	2.15	1.95	2.00	1.13	1.05	0.52	2.45	1.97	2.52	1.70	1.83	1.79	1.23	1.66	2.22	3.79	1.64	2.14	2.23	2.11	1.44
Bnascaffold0053G0001000ZS	3.96	3.96	4.14	3.56	5.08	2.04	0.00	0.76	0.44	5.60	5.14	4.84	1.88	3.25	1.52	5.60	6.06	6.37	5.87	6.22	5.21	2.92	2.94	2.85	8.00	4.29	6.68	5.98	5.32	4.68
Bnascaffold0053G0001100ZS	0.28	0.00	0.00	0.00	0.00	0.21	0.00	0.00	0.00	0.15	0.00	0.00	0.00	0.00	0.00	0.00	0.00	0.10	0.14	0.09	0.00	0.00	0.00	0.00	1.16	0.00	0.00	0.07	0.08	0.15
Bnascaffold0054G0000100ZS	0.00	0.00	0.00	0.00	0.04	0.00	0.00	0.00	0.00	0.00	0.00	0.04	0.00	0.00	0.00	0.00	0.00	0.00	0.00	0.06	0.00	0.00	0.00	0.00	0.00	0.00	0.00	0.00	0.08	0.00
Bnascaffold0055G0000100ZS	3.20	4.31	3.78	1.69	2.58	1.38	0.63	0.62	0.23	4.02	2.87	2.89	1.59	2.40	1.29	3.06	3.89	4.83	4.91	3.68	4.03	2.95	2.89	2.98	3.79	3.23	2.98	5.18	4.34	3.82
Bnascaffold0055G0000200ZS	6.25	5.71	5.58	1.08	2.72	1.72	0.54	0.67	0.19	5.60	4.84	4.84	2.11	3.28	1.84	5.47	4.58	4.63	4.97	4.55	4.10	2.48	1.64	2.58	4.22	4.47	6.14	4.18	4.20	3.59
Bnascaffold0055G0000300ZS	1.45	0.96	0.97	1.25	2.67	0.77	0.28	0.21	0.30	2.68	1.66	3.09	1.06	0.80	0.64	3.37	2.81	3.42	1.88	2.50	2.62	1.55	1.39	1.58	1.52	2.58	2.47	1.88	1.71	3.71
Bnascaffold0055G0000400ZS	2.78	3.41	3.66	1.23	1.97	1.68	0.22	0.29	0.56	2.44	2.93	3.32	1.29	2.71	1.25	3.16	3.38	3.86	3.92	3.25	4.16	2.44	2.80	2.69	3.93	4.37	4.05	3.86	4.65	3.62
Bnascaffold0055G0000500ZS	3.72	0.57	1.22	1.25	1.34	1.38	0.00	0.51	0.00	3.12	2.87	3.09	0.85	1.20	0.90	1.90	2.38	3.27	2.30	1.71	2.02	1.46	0.60	0.88	2.82	3.23	3.08	1.09	1.26	2.84
Bnascaffold0055G0000600ZS	3.10	2.58	3.58	2.12	1.73	1.30	0.17	0.45	0.47	3.77	2.32	2.47	1.29	2.37	1.29	2.90	2.70	3.35	3.33	3.04	3.28	2.54	2.36	2.47	3.73	2.76	3.09	4.11	3.43	2.59
Bnascaffold0055G0000700ZS	2.06	1.72	1.71	0.71	1.72	0.77	0.14	0.92	0.15	2.68	2.72	2.32	0.95	1.33	1.29	2.53	2.16	3.27	2.51	1.58	2.82	1.86	2.19	0.70	4.77	4.09	3.29	2.67	2.51	2.40
Bnascaffold0055G0000800ZS	1.42	0.98	1.67	0.92	3.93	1.31	0.24	0.35	0.00	1.53	1.30	0.99	1.45	1.14	0.66	0.72	1.48	0.76	2.15	1.58	2.07	2.36	2.73	0.60	1.86	0.74	0.71	0.85	1.76	0.37
Bnascaffold0057G0000100ZS	0.24	0.34	3.13	0.31	0.22	0.36	0.08	0.21	0.09	0.07	0.26	0.28	0.22	0.19	0.11	0.00	0.00	0.00	0.00	0.00	0.06	0.03	0.06	0.00	0.00	0.00	0.00	0.03	0.00	0.06
Bnascaffold0057G0000300ZS	0.00	0.00	0.00	0.00	0.00	0.00	0.00	0.05	0.00	0.00	0.00	0.00	0.00	0.00	0.00	0.00	0.00	0.03	0.00	0.00	0.00	0.01	0.13	0.00	0.00	0.00	0.09	0.09	0.00	0.05
Bnascaffold0060G0000100ZS	14.32	15.40	15.17	7.36	10.43	8.50	1.73	2.08	1.50	13.14	18.08	14.30	8.41	11.17	6.66	19.05	14.36	15.90	16.38	17.39	18.66	11.95	14.22	14.75	16.68	15.89	20.10	19.59	21.87	15.95
Bnascaffold0060G0000200ZS	7.84	10.77	9.03	3.51	4.09	3.42	0.56	0.78	0.74	8.37	6.95	5.69	3.55	4.82	2.64	7.71	7.91	9.36	10.18	9.99	6.66	3.84	5.95	5.09	7.35	8.36	9.00	8.46	8.12	4.00
Bnascaffold0060G0000300ZS	3.51	3.45	4.63	4.10	4.20	3.07	0.42	0.41	0.15	7.59	6.50	7.33	3.50	4.66	2.32	8.43	8.42	6.54	8.99	7.24	6.45	4.13	3.98	2.46	5.63	9.04	5.96	6.32	6.17	4.80
Bnascaffold0060G0000400ZS	10.41	11.31	12.16	5.15	7.31	4.72	0.98	1.55	1.42	12.34	12.72	11.60	6.20	9.02	3.71	10.23	9.49	11.31	13.48	12.56	12.46	8.36	7.94	9.22	11.69	12.25	13.25	12.94	12.48	9.60
Bnascaffold0060G0000500ZS	5.78	4.21	6.34	5.71	4.39	3.83	0.42	0.72	0.45	8.48	10.13	7.52	4.03	4.80	2.83	6.74	5.61	7.58	7.11	7.24	7.66	4.88	4.98	7.19	10.18	9.26	8.64	6.71	7.20	4.37
Bnascaffold0060G0000600ZS	0.71	0.98	0.42	1.22	3.27	1.58	0.00	1.06	1.29	1.15	1.81	1.65	1.09	1.60	1.54	0.00	0.37	1.27	3.23	3.16	3.46	3.58	3.07	5.11	0.74	2.58	2.12	2.37	3.53	2.25
Bnascaffold0060G0000700ZS	12.52	14.92	13.85	7.74	8.84	7.10	1.12	1.38	1.90	14.00	15.47	14.14	6.91	8.92	5.04	14.19	13.27	12.96	15.50	12.41	12.06	9.42	10.39	12.63	15.05	13.23	14.98	18.50	16.70	11.95
Bnascaffold0060G0000800ZS	7.02	6.13	7.31	6.24	5.54	3.83	1.54	1.13	1.50	11.83	12.85	12.16	4.13	5.60	1.54	10.32	7.99	9.81	9.83	11.71	7.66	5.50	6.97	6.84	13.22	11.19	12.54	8.19	8.23	7.64
Bnascaffold0060G0000900ZS	0.71	0.66	0.42	0.92	1.64	1.58	0.48	0.70	0.52	1.53	0.78	0.33	0.91	2.28	1.32	0.36	0.37	0.51	2.15	2.48	2.77	3.27	2.05	0.30	0.74	2.58	1.06	1.02	1.76	0.75
Bnascaffold0060G0001000ZS	7.03	8.75	8.68	5.94	8.72	3.09	0.76	1.11	0.23	11.23	10.07	8.37	5.49	5.47	3.59	8.81	8.53	8.40	9.71	8.96	9.84	6.60	5.08	6.38	11.07	10.50	10.19	7.80	11.15	8.28
Bnascaffold0062G0000100ZS	0.00	0.00	0.00	0.00	0.00	0.00	0.00	0.00	0.00	0.00	0.00	0.00	0.00	0.00	0.00	0.00	0.00	0.00	0.00	0.00	0.00	0.00	0.00	0.00	0.21	0.00	0.39	0.00	0.00	0.00
Bnascaffold0065G0000300ZS	0.00	0.00	0.00	0.00	0.00	0.00	0.00	0.00	0.00	0.00	0.00	0.00	0.00	0.00	0.00	0.00	0.00	0.00	0.00	0.00	0.00	0.00	0.00	0.00	0.00	0.04	0.00	0.00	0.00	0.00
Bnascaffold0066G0000100ZS	14.82	16.66	13.85	8.30	10.58	7.09	1.61	1.65	1.64	15.25	14.76	15.40	7.45	10.60	5.88	16.40	14.32	15.45	17.71	16.47	13.90	13.30	12.34	15.91	13.31	13.41	20.55	16.47	22.78	13.79
Bnascaffold0066G0000200ZS	6.19	7.28	6.58	5.89	6.11	4.60	0.14	1.54	0.90	10.04	11.94	9.65	4.24	5.60	2.57	8.43	9.28	10.70	10.04	8.16	7.06	4.66	8.16	6.49	11.05	13.78	7.40	7.60	9.49	6.99
Bnascaffold0066G0000300ZS	2.48	1.31	0.84	2.45	2.62	2.10	0.72	1.06	0.26	2.30	1.04	2.65	1.82	2.51	0.88	1.08	1.11	0.25	4.66	1.80	2.77	3.27	1.71	3.31	1.86	1.11	2.47	2.20	2.94	2.25
Bnascaffold0066G0000400ZS	18.08	17.34	16.00	9.62	11.25	8.59	1.53	2.38	2.15	18.23	18.71	17.30	9.41	11.11	6.83	18.10	14.91	19.72	20.43	16.18	14.35	12.09	14.08	15.06	25.91	20.03	20.95	20.87	22.91	16.18
Bnascaffold0066G0000500ZS	10.53	4.21	8.53	4.28	9.55	6.44	1.12	1.44	1.50	11.61	11.79	11.38	4.34	8.13	3.09	13.06	8.42	13.68	11.08	10.26	8.27	7.06	8.16	9.29	19.07	9.47	15.01	11.65	12.23	7.64
Bnascaffold0066G0000600ZS	1.42	0.33	0.84	1.84	0.65	1.05	0.72	0.53	0.26	1.91	2.07	0.66	0.91	0.69	1.77	0.00	0.37	0.00	1.43	4.06	1.38	1.90	2.05	2.71	0.37	0.74	1.76	1.18	1.76	1.12
Bnascaffold0066G0000700ZS	17.04	16.45	13.54	8.41	10.05	7.94	1.53	2.38	1.01	15.98	17.00	17.14	7.18	10.66	6.45	17.39	15.73	17.40	15.85	15.62	14.78	9.86	12.32	11.22	16.42	17.31	17.58	16.29	19.20	12.14
Bnascaffold0067G0000100ZS	0.44	0.41	0.77	0.19	0.40	0.49	0.15	0.11	0.00	0.47	0.16	0.20	0.11	0.42	0.41	0.00	1.14	0.47	0.89	0.98	1.07	0.19	0.21	0.00	0.92	0.91	0.44	1.05	0.36	0.69
Bnascaffold0068G0000100ZS	0.00	0.00	0.00	0.00	0.00	0.00	0.00	0.00	0.00	0.00	0.04	0.00	0.00	0.00	0.00	0.05	0.00	0.04	0.00	0.00	0.00	0.01	0.00	0.00	0.06	0.00	0.00	0.00	0.03	0.00
Bnascaffold0068G0000200ZS	0.04	0.00	0.00	0.00	0.00	0.00	0.00	0.00	0.00	0.00	0.00	0.00	0.00	0.00	0.00	0.00	0.00	0.00	0.00	0.00	0.00	0.00	0.00	0.00	0.00	0.00	0.65	0.00	0.00	0.00
Bnascaffold0068G0000300ZS	0.00	0.00	0.00	0.00	0.00	0.00	0.00	0.00	0.00	0.00	0.08	0.00	0.00	0.00	0.00	0.00	0.00	0.00	0.00	0.14	0.00	0.00	0.00	0.00	0.11	0.11	0.00	0.00	0.00	0.00
Bnascaffold0068G0000400ZS	0.00	0.00	0.00	0.00	0.06	0.00	0.00	0.00	0.00	0.04	0.13	0.07	0.00	0.00	0.50	0.04	0.07	0.08	0.04	0.00	0.00	0.01	0.00	0.06	0.15	0.04	0.11	0.05	0.00	0.00
Bnascaffold0068G0000500ZS	0.65	0.09	0.98	0.64	0.60	0.27	0.06	0.05	0.00	2.09	2.63	1.72	0.85	1.37	0.92	3.20	1.64	2.26	1.49	2.00	1.53	0.40	0.80	0.39	3.97	4.13	3.21	0.31	1.17	0.49
Bnascaffold0068G0000600ZS	0.00	0.00	0.00	0.00	0.00	0.00	0.00	0.00	0.00	0.00	0.00	0.00	0.00	0.00	0.00	0.00	0.08	0.00	0.00	0.00	0.00	0.00	0.00	0.00	0.00	0.00	0.08	0.07	0.00	0.00
Bnascaffold0070G0000100ZS	0.38	0.27	0.73	0.74	0.49	0.46	0.29	0.81	0.10	0.36	0.18	0.36	0.25	0.59	0.39	0.00	0.10	0.14	0.05	0.00	0.09	0.07	0.00	0.04	0.00	0.00	0.05	0.11	0.03	0.05
Bnascaffold0070G0000200ZS	0.15	0.00	0.18	0.66	0.99	0.57	1.77	1.99	3.24	0.00	0.00	0.00	0.55	1.09	0.19	0.00	0.00	0.00	0.00	0.10	0.00	0.00	0.15	0.39	0.00	0.00	0.00	0.15	0.09	0.00
Bnascaffold0071G0000200ZS	0.00	0.00	0.00	0.00	0.00	0.00	0.00	0.00	0.00	0.00	0.30	0.00	0.00	0.00	0.00	0.00	0.00	0.00	0.00	0.00	0.06	0.31	0.00	0.05	0.06	0.00	0.00	0.09	0.03	0.00
Bnascaffold0071G0000300ZS	0.00	0.00	0.00	0.00	0.00	0.00	0.00	0.00	0.00	0.00	0.00	0.00	0.00	0.00	0.10	0.00	0.00	0.00	0.00	0.00	0.00	0.00	0.00	0.00	0.00	0.00	0.00	0.00	0.00	0.00
Bnascaffold0071G0000400ZS	0.00	0.00	0.00	0.00	0.00	0.00	0.00	0.00	0.00	0.00	0.00	0.00	0.00	0.00	0.00	0.00	0.00	0.00	0.00	0.00	0.00	0.01	0.00	0.00	0.00	0.00	0.00	0.00	0.00	0.00
Bnascaffold0072G0000200ZS	0.05	0.00	0.00	0.00	0.00	0.00	0.04	0.00	0.04	0.00	0.15	0.05	0.00	0.03	0.00	0.16	0.11	0.08	0.05	0.03	0.00	0.00	0.00	0.09	0.11	0.05	0.05	0.00	0.06	0.00
Bnascaffold0074G0000100ZS	0.04	0.04	0.14	0.00	0.08	0.00	0.33	0.32	0.30	0.00	0.00	0.02	0.00	0.00	0.05	0.04	0.00	0.06	0.00	0.01	0.08	0.09	0.06	0.07	0.00	0.02	0.02	0.05	0.02	0.13
Bnascaffold0074G0000200ZS	0.00	0.00	0.00	0.00	0.00	0.04	0.00	0.00	0.00	0.00	0.00	0.00	0.00	0.03	0.06	0.00	0.00	0.00	0.00	0.00	0.00	0.01	0.00	0.00	0.00	0.00	0.00	0.07	0.00	0.00
Bnascaffold0075G0000100ZS	15.59	26.83	15.32	7.35	10.14	5.41	20.07	18.69	35.23	22.70	31.58	14.39	5.85	3.36	2.73	3.56	5.09	3.12	0.95	6.05	0.77	1.36	4.36	7.52	3.15	2.61	3.53	0.49	0.35	0.47
Bnascaffold0075G0000200ZS	0.00	0.00	0.00	0.00	0.00	0.05	0.00	0.00	0.11	0.00	0.00	0.00	0.00	0.00	0.00	0.00	0.00	0.00	0.00	0.00	0.00	0.00	0.00	0.00	0.00	0.00	0.00	0.00	0.00	0.00
Bnascaffold0077G0000300ZS	0.00	0.00	0.00	0.00	0.00	0.00	0.00	0.00	0.00	0.00	0.00	0.00	0.00	0.00	0.00	0.00	0.00	0.00	0.00	0.00	0.00	0.00	0.00	0.00	0.03	0.00	0.00	0.00	0.00	0.00
Bnascaffold0083G0000100ZS	8.61	11.51	11.80	4.96	6.59	4.40	1.63	1.11	0.74	9.21	8.95	8.57	3.66	5.08	4.27	8.88	9.88	11.67	11.16	9.98	10.68	7.15	8.21	7.55	11.37	8.98	10.98	10.27	10.97	8.03
Bnascaffold0084G0000100ZS	1.13	0.00	1.00	0.49	0.79	0.21	0.38	0.00	0.00	0.61	0.41	0.26	0.00	0.00	0.18	3.76	0.89	0.61	0.29	0.72	0.83	0.12	0.27	0.24	1.19	0.30	0.28	0.41	0.31	0.30
Bnascaffold0084G0000200ZS	2.27	3.06	6.82	2.50	2.86	1.53	0.56	0.51	0.45	4.91	6.50	7.33	2.01	4.26	1.80	5.69	5.18	8.62	5.02	4.74	3.43	3.82	3.58	2.98	7.37	5.38	5.14	4.74	4.80	2.84
Bnascaffold0084G0000300ZS	1.06	2.95	1.25	2.75	4.58	1.05	0.96	0.53	0.77	2.68	2.59	1.65	2.54	2.97	1.54	0.36	1.11	0.51	6.81	2.93	3.46	4.64	2.73	4.21	1.49	1.84	2.47	1.86	3.14	3.37
Bnascaffold0084G0000400ZS	16.26	19.27	19.18	9.99	12.30	8.91	1.77	2.29	1.77	16.73	18.46	16.82	8.83	12.17	5.85	20.67	16.27	17.53	20.78	17.67	17.92	13.02	11.73	16.76	19.16	16.49	21.21	20.58	23.73	18.48
Bnascaffold0084G0000500ZS	7.43	6.32	7.07	3.92	7.25	3.83	0.84	0.31	1.05	10.27	9.83	10.03	3.60	4.53	2.32	8.43	9.72	10.41	11.71	5.53	8.07	3.82	5.37	5.61	10.18	9.04	10.49	5.63	8.00	5.46
Bnascaffold0084G0000600ZS	0.71	1.31	1.25	1.84	2.29	3.16	0.24	1.23	0.00	2.30	0.26	0.66	1.82	2.28	1.10	0.00	0.00	0.51	4.30	2.71	3.11	3.42	1.36	4.21	1.11	0.74	0.35	3.38	2.94	1.12
Bnascaffold0084G0000700ZS	15.13	14.35	14.16	8.11	11.33	6.85	1.29	1.64	2.21	16.82	16.04	15.68	8.30	11.11	6.83	14.55	13.64	16.28	14.35	17.56	17.75	11.99	12.49	13.36	19.43	15.23	17.75	16.04	20.31	12.78
Bnascaffold0084G0000800ZS	8.23	9.19	8.46	4.61	7.33	5.89	0.83	1.14	1.11	10.55	12.95	10.69	4.54	7.67	2.85	12.91	10.84	13.72	14.36	10.49	11.77	6.65	10.43	7.51	13.60	14.15	13.21	11.96	12.41	6.77
Bnascaffold0084G0000900ZS	0.35	0.98	0.42	0.61	0.65	0.79	0.72	0.18	0.26	1.15	0.52	0.66	1.09	1.14	1.10	0.36	0.00	0.25	3.58	2.03	1.38	2.97	4.09	2.40	0.74	1.48	1.06	2.20	2.16	1.87
Bnascaffold0087G0000100ZS	8.97	6.04	4.98	3.19	5.53	2.61	0.95	1.14	0.00	8.18	5.15	5.59	4.51	5.00	2.30	5.74	5.52	5.45	8.37	9.53	5.67	5.37	5.60	6.57	9.05	9.17	8.41	7.99	7.11	6.14
Bnascaffold0087G0000200ZS	0.35	1.97	0.84	3.36	1.96	1.58	0.48	0.70	0.26	1.53	2.85	0.99	1.27	2.28	1.99	2.17	0.37	1.02	3.58	3.16	4.50	3.73	1.71	5.71	1.49	2.21	3.17	3.22	2.35	4.12
Bnascaffold0087G0000300ZS	5.95	6.65	5.76	3.16	4.93	2.83	0.72	0.99	0.55	10.05	8.82	10.40	3.75	5.51	1.62	8.56	8.29	10.32	9.57	9.04	8.49	4.62	4.41	5.57	9.12	7.63	7.90	8.53	7.01	5.97
Bnascaffold0087G0000400ZS	7.53	8.54	7.14	3.23	2.68	2.34	0.61	0.48	0.61	6.33	6.17	5.17	2.48	2.82	1.72	6.44	4.31	7.32	4.37	4.88	4.59	2.63	3.35	3.28	4.79	5.17	6.22	5.08	4.52	4.29
Bnascaffold0087G0000500ZS	21.49	24.16	26.62	12.27	16.43	11.40	2.52	3.29	2.54	24.30	28.69	24.77	13.36	17.74	8.85	31.46	27.08	28.98	28.92	28.65	28.64	19.29	20.06	20.06	30.84	28.74	31.24	31.74	34.27	25.94
Bnascaffold0089G0000200ZS	0.00	0.00	0.00	0.09	0.00	0.00	0.00	0.00	0.00	0.00	0.00	0.00	0.00	0.00	0.13	0.00	0.00	0.00	0.00	0.00	0.00	0.00	0.00	0.00	0.00	0.00	0.00	0.00	0.00	0.00
Bnascaffold0090G0000100ZS	7.29	9.88	10.35	3.59	3.69	2.91	0.58	0.55	0.80	7.54	6.25	6.59	2.85	3.59	2.25	9.59	5.98	9.20	6.11	6.49	6.43	3.32	4.61	3.66	6.49	6.78	8.04	6.93	7.24	5.63
Bnascaffold0090G0000200ZS	2.89	3.06	5.36	2.50	2.86	2.15	0.84	0.31	0.60	5.80	4.38	4.82	2.65	2.80	1.54	4.64	4.53	6.39	5.65	6.05	4.64	2.80	4.38	4.73	4.77	6.03	7.40	5.53	5.83	2.84
Bnascaffold0090G0000300ZS	1.06	0.98	1.67	1.22	2.29	2.37	1.44	0.70	0.26	1.53	1.04	2.65	0.91	2.74	2.21	0.72	1.11	0.25	4.66	3.38	1.73	4.03	1.71	3.31	3.34	1.11	3.17	1.35	0.98	2.25
Bnascaffold0090G0000400ZS	16.95	21.77	17.13	9.46	11.09	7.56	1.47	2.25	1.58	19.64	15.98	14.79	9.32	11.67	6.50	16.06	17.91	17.03	18.31	18.06	16.99	14.33	13.58	19.57	17.79	19.03	22.43	19.16	20.02	17.84
Bnascaffold0090G0000500ZS	7.02	4.79	6.82	3.75	5.15	3.37	0.42	1.03	1.05	11.38	10.88	8.49	4.66	5.06	2.19	9.90	9.50	10.70	7.74	7.76	7.46	4.22	7.76	6.31	11.05	11.19	8.64	8.00	8.23	3.71
Bnascaffold0090G0000600ZS	0.71	0.66	0.42	2.14	1.31	1.31	0.00	0.70	1.03	1.53	0.26	0.66	1.27	2.51	1.54	0.36	0.00	1.27	2.51	3.38	1.73	1.98	0.68	1.80	2.97	2.95	1.41	2.03	1.96	1.50
Bnascaffold0090G0000700ZS	16.95	12.50	16.62	8.34	7.64	7.49	2.00	1.51	1.83	13.63	14.00	13.32	7.72	9.65	5.20	15.61	13.27	13.08	15.85	13.30	15.80	9.62	10.14	14.77	13.87	15.59	17.92	15.55	19.54	14.34
Bnascaffold0091G0000100ZS	0.00	0.00	0.00	0.00	0.00	0.00	0.00	0.02	0.00	0.00	0.00	0.00	0.00	0.00	0.00	0.00	0.00	0.07	0.00	0.03	0.00	0.00	0.00	0.00	0.00	0.00	0.00	0.00	0.00	0.00
Bnascaffold0093G0000200ZS	0.00	0.00	0.00	0.00	0.00	0.00	0.00	0.00	0.00	0.00	0.00	0.00	0.00	0.00	0.00	0.00	0.00	0.00	0.11	0.00	0.00	0.02	0.00	0.00	0.00	0.00	0.00	0.00	0.00	0.00
Bnascaffold0094G0000100ZS	0.00	0.00	0.00	0.00	0.00	0.00	0.00	0.00	0.00	0.00	0.00	0.00	0.00	0.00	0.00	0.00	0.00	0.00	0.00	0.00	0.00	0.23	0.00	0.00	0.00	0.00	0.00	0.00	0.00	0.00
Bnascaffold0094G0000200ZS	10.10	13.23	11.37	4.96	6.25	4.61	1.38	1.34	1.35	10.11	11.05	9.69	4.42	7.11	4.39	11.53	12.11	10.00	12.10	10.09	12.22	6.65	7.95	7.32	12.93	9.85	10.06	9.92	11.95	8.42
Bnascaffold0095G0000100ZS	0.00	0.00	0.00	0.00	0.00	0.00	0.00	0.03	0.00	0.00	0.00	0.00	0.00	0.00	0.00	0.00	0.00	0.00	0.00	0.00	0.00	0.00	0.00	0.00	0.00	0.00	0.00	0.00	0.00	0.00
Bnascaffold0096G0000300ZS	0.00	0.00	0.00	0.00	0.00	0.00	0.00	0.00	0.00	0.00	0.00	0.00	0.00	0.00	0.00	0.00	0.39	0.00	0.00	0.08	0.00	0.00	0.00	0.00	0.00	0.00	0.12	0.00	0.00	0.00
Bnascaffold0097G0000100ZS	0.00	0.00	0.00	0.00	0.07	0.00	0.00	0.01	0.02	0.00	0.04	0.02	0.01	0.02	0.05	0.03	0.03	0.04	0.00	0.02	0.00	0.01	0.00	0.02	0.00	0.00	0.03	0.05	0.04	0.05
Bnascaffold0103G0000100ZS	0.00	0.00	0.13	0.00	0.00	0.00	0.00	0.00	0.00	0.00	0.08	0.00	0.00	0.00	0.00	1.41	0.00	0.00	0.00	0.00	0.00	0.00	0.00	0.00	0.00	0.00	0.00	0.00	0.00	0.00
Bnascaffold0105G0000100ZS	0.00	0.00	0.00	0.00	0.00	0.00	0.00	0.00	0.07	0.10	0.00	0.00	0.09	0.00	0.00	0.00	0.00	0.00	0.00	0.12	0.09	0.00	0.00	0.00	0.29	0.00	0.00	0.00	0.00	0.00
Bnascaffold0105G0000200ZS	0.00	0.08	0.11	0.00	0.00	1.09	0.00	0.14	0.07	0.00	0.00	0.00	0.00	0.00	0.23	0.09	0.00	0.00	0.00	0.17	0.00	0.00	0.00	0.00	0.00	0.29	0.00	0.00	0.00	0.00
Bnascaffold0105G0000400ZS	1.84	0.75	1.92	6.40	6.85	10.43	5.94	4.73	5.05	1.80	1.94	2.24	11.14	13.15	11.61	0.00	0.00	0.03	0.22	0.14	0.33	0.16	0.08	0.11	0.04	0.00	0.09	0.35	0.19	0.27
Bnascaffold0106G0000100ZS	0.00	0.00	0.00	0.04	0.05	0.07	0.03	0.15	0.11	0.00	0.04	0.05	0.05	0.03	0.12	0.00	0.00	0.00	0.00	0.00	0.00	0.01	0.05	0.00	0.05	0.00	0.00	0.00	0.00	0.00
Bnascaffold0109G0000200ZS	0.28	0.39	0.17	0.00	0.13	0.10	0.19	0.07	0.10	0.00	0.62	0.00	0.14	0.09	0.00	0.86	0.74	0.20	0.00	0.18	0.27	0.60	2.57	0.12	0.15	0.15	0.14	0.20	0.00	3.72
Bnascaffold0109G0000300ZS	0.00	0.00	0.00	0.00	0.00	0.08	0.07	0.00	0.00	0.00	0.00	0.00	0.00	0.07	0.00	0.00	0.00	0.00	0.00	0.00	0.00	0.00	0.10	0.00	0.11	0.00	0.10	0.00	0.03	0.00
Bnascaffold0109G0000400ZS	0.00	0.00	0.00	0.00	0.00	0.00	0.00	0.00	0.00	0.00	0.00	0.00	0.01	0.00	0.00	0.00	0.00	0.00	0.00	0.00	0.00	0.00	0.00	0.00	0.00	0.00	0.00	0.00	0.00	0.00
Bnascaffold0110G0000100ZS	2.38	2.09	2.51	0.61	1.07	0.53	0.13	0.13	0.23	1.18	2.07	1.68	0.89	1.41	0.84	2.50	1.35	2.18	2.02	1.52	1.63	1.23	0.93	0.93	1.82	1.34	2.31	2.22	2.00	1.43
Bnascaffold0110G0000200ZS	2.68	2.87	1.95	1.25	2.86	1.23	0.42	0.62	0.45	3.57	4.69	1.93	0.42	3.06	0.90	3.37	4.53	3.87	3.35	3.95	3.43	2.44	2.59	2.10	4.55	5.17	2.47	4.05	3.54	1.53
Bnascaffold0113G0000100ZS	0.25	0.00	0.00	0.00	0.00	0.03	0.00	0.00	0.00	0.15	0.37	0.30	0.00	0.07	0.02	0.66	0.22	0.05	0.11	0.07	0.21	0.01	0.00	0.03	1.09	0.52	1.00	0.21	0.06	0.00
Bnascaffold0113G0000200ZS	0.00	0.00	0.00	0.00	0.10	0.00	0.00	0.05	0.00	0.00	0.15	0.00	0.00	0.00	0.07	0.00	0.11	0.08	0.32	0.00	0.00	0.00	0.00	0.00	0.44	0.00	0.10	0.00	0.00	0.00
Bnascaffold0115G0000100ZS	0.00	0.00	0.00	0.00	0.00	0.00	0.00	0.00	0.05	0.00	0.00	0.00	0.00	0.00	0.00	0.00	0.00	0.00	0.00	0.00	0.00	0.00	0.00	0.00	0.00	0.00	0.00	0.00	0.00	0.00
Bnascaffold0116G0000100ZS	0.00	0.00	0.00	0.02	0.00	0.02	0.00	0.00	0.00	0.03	0.00	0.00	0.00	0.00	0.02	0.03	0.00	0.00	0.00	0.00	0.00	0.00	0.00	0.00	0.00	0.00	0.02	0.01	0.00	0.00
Bnascaffold0116G0000300ZS	0.00	0.00	0.00	0.00	0.00	0.00	0.00	0.00	0.00	0.00	0.00	0.00	0.00	0.00	0.00	0.00	0.00	0.00	0.00	0.00	0.00	0.00	0.00	0.00	0.00	0.13	0.00	0.00	0.00	0.00
Bnascaffold0118G0000100ZS	0.00	0.00	0.00	0.00	0.00	0.00	0.00	0.00	0.00	0.11	0.00	0.00	0.00	0.00	0.00	0.31	0.21	0.00	0.00	0.00	0.00	0.00	0.00	0.00	0.11	0.00	0.00	0.05	0.00	0.00
Bnascaffold0118G0000200ZS	0.00	0.00	0.00	0.00	0.00	0.00	0.00	0.00	0.00	0.00	0.00	0.00	0.00	0.00	0.00	0.00	0.00	0.00	0.07	0.04	0.00	0.00	0.00	0.00	0.00	0.00	0.00	0.00	0.00	0.00
Bnascaffold0120G0000100ZS	0.00	0.00	0.00	0.00	0.13	0.10	0.00	0.00	0.20	0.00	0.00	0.00	0.21	0.09	0.00	0.00	0.00	0.00	0.14	0.27	0.00	0.27	0.00	0.00	0.29	0.29	0.00	0.66	0.46	0.44
Bnascaffold0122G0000100ZS	3.82	4.76	6.26	1.73	2.25	1.49	0.47	0.56	0.19	4.89	4.46	3.90	2.19	2.36	1.68	5.86	3.91	4.01	4.05	4.32	4.50	3.16	3.94	3.40	4.84	4.80	5.63	4.90	5.54	4.14
Bnascaffold0122G0000200ZS	3.72	3.64	4.63	2.32	2.10	2.15	0.28	0.72	0.15	4.91	4.23	3.09	1.27	2.40	0.90	5.48	4.32	6.24	4.18	4.21	4.03	3.33	2.79	2.63	4.77	4.30	4.52	5.73	4.12	1.31
Bnascaffold0122G0000300ZS	0.00	0.00	0.00	0.00	0.33	0.00	0.00	0.00	0.00	0.00	0.00	0.00	0.00	0.00	0.00	0.00	0.00	0.00	0.00	0.00	0.00	0.08	0.00	0.00	0.00	0.00	0.00	0.00	0.00	0.00
Bnascaffold0122G0000400ZS	5.04	5.16	4.62	2.33	3.22	1.49	0.47	0.48	1.14	3.85	3.25	4.06	2.05	2.30	1.46	4.26	5.27	4.19	3.79	4.82	3.48	2.24	2.60	2.51	4.65	3.81	4.59	4.41	5.25	3.13
Bnascaffold0123G0000100ZS	0.00	0.00	0.00	0.00	0.17	0.13	0.00	0.00	0.00	0.19	0.00	0.00	0.00	0.00	0.00	0.00	0.00	0.00	0.00	0.11	0.00	0.04	0.00	0.00	0.38	0.19	0.00	0.00	0.00	0.00
Bnascaffold0123G0000200ZS	1.80	0.21	0.80	0.19	1.15	1.34	0.00	0.06	0.08	3.04	3.05	2.53	0.29	1.38	1.40	5.17	2.71	2.59	2.74	1.87	12.43	0.34	0.54	0.67	10.16	8.81	5.16	1.56	1.50	0.71
Bnascaffold0123G0000300ZS	0.00	0.00	0.00	0.00	0.00	0.00	0.00	0.00	0.00	0.00	0.08	0.00	0.00	0.00	0.14	0.00	0.00	0.00	0.00	0.00	0.00	0.00	0.00	0.00	0.12	0.12	0.11	0.00	0.00	0.00
Bnascaffold0123G0000400ZS	0.00	0.00	0.00	0.00	0.00	0.00	0.00	0.00	0.00	0.00	0.00	0.00	0.00	0.00	0.00	0.00	0.00	0.22	0.00	0.00	0.15	0.00	0.00	0.00	0.00	0.32	0.00	0.00	0.00	0.00
Bnascaffold0124G0000100ZS	0.00	0.00	0.00	0.13	0.00	0.00	0.76	0.03	0.04	0.00	0.00	0.28	0.03	0.10	0.03	0.00	0.00	0.48	0.00	0.00	0.05	0.02	0.00	0.00	0.05	0.05	0.00	0.00	0.00	0.48
Bnascaffold0127G0000100ZS	0.00	0.00	0.00	0.00	0.00	0.00	0.16	0.00	0.06	0.00	0.00	0.00	0.04	0.00	0.05	0.00	0.00	0.00	0.00	0.00	0.00	0.00	0.00	0.06	0.00	0.00	0.00	0.00	0.00	0.00
Bnascaffold0127G0000200ZS	1.10	0.58	9.65	18.01	4.58	21.68	0.69	7.71	2.00	10.03	0.86	25.58	0.65	0.81	0.88	16.86	13.82	17.44	31.31	15.69	8.45	9.85	6.90	15.70	4.70	4.26	23.42	5.60	5.31	21.21
Bnascaffold0127G0000300ZS	0.00	0.63	0.00	0.39	0.00	0.33	4.27	3.70	6.56	0.24	0.33	0.84	0.35	0.15	0.28	0.23	0.71	0.16	0.00	0.29	0.44	0.63	0.65	0.38	0.47	0.70	0.22	0.54	0.37	1.43
Bnascaffold0128G0000100ZS	0.07	0.00	0.00	0.06	0.06	0.00	0.05	0.01	0.02	0.00	0.02	0.06	0.00	0.01	0.00	0.00	0.00	0.02	0.02	0.00	0.00	0.00	0.00	0.00	0.00	0.00	0.00	0.00	0.00	0.00
Bnascaffold0128G0000300ZS	0.00	0.10	0.06	0.00	0.00	0.04	0.00	0.03	0.00	0.00	0.00	0.00	0.16	0.03	0.03	0.00	0.11	0.00	0.00	0.68	0.21	0.08	0.00	0.00	0.00	0.00	0.00	0.00	0.06	0.11
Bnascaffold0129G0000100ZS	0.00	0.20	0.13	0.18	0.04	0.23	0.00	0.02	0.00	0.00	0.01	0.00	0.00	0.01	0.01	0.00	0.00	0.00	0.02	0.01	0.00	0.17	0.02	0.00	0.18	0.00	0.00	0.02	0.02	0.00
Bnascaffold0129G0000200ZS	0.00	0.02	0.00	0.00	0.02	0.01	0.00	0.00	0.00	0.00	0.01	0.02	0.08	0.02	0.17	0.07	0.00	0.18	0.93	0.03	0.02	0.02	0.00	0.02	0.02	0.45	0.00	0.09	0.04	0.27
Bnascaffold0130G0000200ZS	0.67	0.45	0.22	5.32	7.27	6.66	3.76	5.49	4.71	0.26	0.31	0.85	6.20	6.85	5.51	0.00	0.00	0.04	0.25	0.08	0.48	0.52	0.35	0.41	0.19	0.06	0.18	0.38	0.41	0.77
Bnascaffold0135G0000200ZS	2.67	3.54	2.78	1.49	2.08	1.48	0.35	0.47	0.49	3.67	3.06	3.32	1.53	2.16	1.30	2.99	4.43	3.46	2.70	3.17	2.81	2.10	2.57	2.18	4.34	3.22	3.70	4.08	2.72	2.60
Bnascaffold0135G0000300ZS	3.51	3.26	4.87	2.32	3.63	1.99	0.42	0.31	0.45	7.14	4.08	6.17	1.27	4.00	1.54	5.27	5.61	4.31	5.02	4.61	4.64	3.15	4.58	3.86	8.23	7.32	4.73	5.53	6.74	4.59
Bnascaffold0135G0000500ZS	2.58	2.62	2.52	1.08	2.01	1.20	0.30	0.42	0.35	3.22	2.68	3.39	1.59	2.29	0.90	2.84	3.33	3.22	3.10	2.90	2.87	2.29	2.25	2.63	3.89	2.69	3.29	3.81	3.64	2.64
Bnascaffold0136G0000100ZS	6.21	6.96	6.56	3.60	3.77	2.82	0.50	0.74	0.94	5.41	5.36	5.19	2.66	3.11	2.54	4.73	5.13	6.87	5.53	6.32	6.79	4.08	4.64	3.46	6.03	6.57	5.72	6.47	6.41	7.35
Bnascaffold0136G0000200ZS	3.17	4.41	2.81	1.71	4.40	1.77	0.27	0.00	0.00	2.57	3.77	5.19	1.22	2.81	1.73	1.62	4.97	5.71	3.61	3.28	3.49	1.87	3.44	2.36	4.58	4.55	4.34	4.55	5.05	4.19
Bnascaffold0137G0000100ZS	1.77	1.97	1.25	1.53	2.29	1.31	0.00	0.18	0.77	3.06	1.81	0.99	1.82	1.83	1.54	1.44	0.74	0.25	3.23	3.61	2.77	3.50	5.12	5.71	2.60	1.11	3.53	2.88	4.51	2.25
Bnascaffold0137G0000200ZS	13.63	12.45	13.40	6.60	10.50	6.14	1.12	2.36	1.95	16.96	20.41	17.94	7.31	10.53	3.73	16.43	12.31	17.39	12.97	15.53	11.50	9.72	8.76	10.52	20.37	17.65	17.69	13.13	15.43	12.23
Bnascaffold0137G0000300ZS	30.75	51.89	36.40	19.45	24.58	17.06	4.20	4.70	3.98	41.95	35.88	37.05	19.34	24.74	12.53	38.09	34.87	37.35	37.62	43.33	42.17	42.48	25.09	35.71	38.30	35.44	54.98	37.55	48.36	36.05
Bnascaffold0137G0000400ZS	2.48	3.28	1.25	3.98	6.55	5.26	0.48	1.76	0.26	4.21	2.33	2.32	2.00	2.74	1.99	0.72	0.00	0.76	3.94	4.29	6.22	6.92	5.46	4.81	4.46	2.21	3.17	4.06	2.94	3.74
Bnascaffold0137G0000500ZS	8.46	4.60	9.75	5.35	7.25	4.60	0.14	1.13	1.35	12.50	11.79	10.61	3.71	7.33	2.19	10.75	8.85	10.41	10.66	10.00	8.07	5.50	6.97	6.31	13.65	15.28	12.13	10.66	10.29	6.55
Bnascaffold0137G0000600ZS	28.63	32.83	30.78	16.39	17.76	14.71	2.57	3.66	3.58	35.70	30.47	31.52	13.84	20.20	9.94	35.21	31.62	31.50	34.89	33.82	30.64	20.97	24.12	24.77	34.47	30.28	40.09	50.17	36.70	26.33
Bnascaffold0139G0000300ZS	0.52	0.00	0.00	0.00	0.05	0.04	0.12	0.00	0.13	0.00	0.00	0.05	0.09	0.07	0.07	0.00	0.00	0.04	0.00	0.07	0.06	0.02	0.06	0.00	0.00	0.00	0.17	0.05	0.00	0.06
Bnascaffold0141G0000100ZS	0.00	0.00	0.00	0.00	0.06	0.00	0.00	0.00	0.00	0.00	0.04	0.00	0.00	0.00	0.00	0.00	0.06	0.00	0.00	0.00	0.00	0.03	0.00	0.05	0.06	0.00	0.00	0.00	0.00	0.00
Bnascaffold0143G0000100ZS	7.87	9.28	10.49	5.84	5.91	3.37	1.76	1.24	0.67	9.51	9.36	8.48	5.13	5.26	3.70	8.70	9.98	10.20	9.47	11.16	9.95	6.05	7.41	6.53	8.94	9.66	12.08	10.67	9.64	9.89
Bnascaffold0143G0000200ZS	5.95	6.99	10.29	2.40	6.60	4.12	1.61	0.99	0.58	7.71	7.84	10.37	2.85	5.37	2.22	9.30	10.36	9.99	8.03	11.12	8.52	5.88	10.70	5.72	10.40	10.33	11.06	8.91	7.02	6.71
Bnascaffold0147G0000200ZS	0.03	0.03	0.00	0.03	0.00	0.00	0.00	0.00	0.00	0.00	0.00	0.00	0.05	0.06	0.00	0.00	0.00	0.00	0.00	0.00	0.00	0.00	0.00	0.00	0.00	0.00	0.00	0.00	0.00	0.00
Bnascaffold0147G0000500ZS	0.00	0.00	0.00	0.00	0.00	0.00	0.00	0.08	0.00	0.00	0.00	0.00	0.00	0.00	0.00	0.00	0.00	0.00	0.00	0.00	0.00	0.00	0.00	0.00	0.00	0.00	0.00	0.00	0.00	0.00
Bnascaffold0148G0000100ZS	2.85	3.63	4.13	2.36	1.81	1.59	0.08	0.41	0.39	3.46	3.34	3.49	1.40	2.33	1.15	4.05	2.60	2.65	2.88	3.29	3.01	2.01	2.11	2.22	3.79	3.52	3.31	2.66	3.48	2.45
Bnascaffold0148G0000200ZS	1.45	0.96	3.17	1.07	0.57	1.23	0.42	0.31	0.15	1.34	1.81	2.32	0.74	0.53	0.39	2.11	3.02	1.49	1.88	2.50	2.02	1.06	1.19	1.05	2.17	3.23	2.06	2.67	1.37	1.75
Bnascaffold0148G0000300ZS	0.00	0.00	0.00	0.00	0.00	0.00	0.00	0.00	0.00	0.00	0.00	0.00	0.18	0.00	0.00	0.36	0.00	0.00	0.00	0.00	0.00	0.00	0.00	0.00	0.00	0.00	0.00	0.00	0.39	0.00
Bnascaffold0148G0000400ZS	4.43	4.92	5.85	1.65	2.73	1.81	0.47	0.61	0.76	3.67	4.26	4.39	1.61	2.97	1.68	6.12	3.64	4.51	4.84	5.04	4.16	2.32	3.02	3.54	5.02	3.26	4.94	4.53	5.73	3.49
Bnascaffold0149G0000100ZS	0.00	0.00	0.00	0.03	0.03	0.00	0.02	0.12	0.07	0.00	0.00	0.00	0.00	0.04	0.00	0.00	0.00	0.00	0.00	0.02	0.00	0.01	0.00	0.00	0.00	0.00	0.00	0.00	0.00	0.00
Bnascaffold0149G0000200ZS	0.00	0.00	0.00	0.00	0.00	0.00	0.00	0.00	0.03	0.00	0.00	0.00	0.00	0.00	0.00	0.00	0.00	0.00	0.00	0.00	0.00	0.02	0.00	0.00	0.00	0.00	0.00	0.00	0.00	0.00
Bnascaffold0149G0000300ZS	0.00	0.00	0.00	0.00	0.00	0.00	0.01	0.00	0.00	0.00	0.00	0.00	0.00	0.00	0.00	0.00	0.00	0.00	0.00	0.00	0.00	0.00	0.00	0.00	0.00	0.00	0.00	0.00	0.00	0.00
Bnascaffold0156G0000100ZS	0.78	2.18	2.31	0.00	0.00	0.00	0.00	0.00	0.00	1.13	1.24	0.49	0.07	0.08	0.24	0.27	0.82	0.28	0.13	0.17	0.00	0.03	0.00	0.00	0.27	0.41	0.26	0.00	0.14	0.28
Bnascaffold0156G0000200ZS	0.00	0.00	0.00	0.02	0.00	0.03	0.03	0.01	0.00	0.00	0.02	0.00	0.01	0.03	0.01	0.02	0.00	0.00	0.02	0.07	0.02	0.01	0.07	0.00	0.07	0.02	0.00	0.03	0.00	0.05
Bnascaffold0157G0000300ZS	0.00	0.00	0.15	0.00	0.00	0.00	9.53	5.64	5.60	0.00	0.00	0.00	0.00	0.00	0.00	0.00	0.00	0.00	0.00	0.00	0.00	0.00	0.00	0.00	0.00	0.00	0.00	0.00	0.00	0.00
Bnascaffold0160G0000200ZS	2.93	3.40	3.27	1.54	2.27	1.24	0.25	0.65	0.38	3.51	3.03	2.69	1.48	2.23	1.37	3.68	3.06	3.65	2.97	3.93	2.81	2.36	2.22	2.67	3.90	4.20	3.85	3.53	4.11	2.27
Bnascaffold0160G0000300ZS	3.72	4.02	3.17	1.96	4.58	2.30	0.28	0.41	1.05	2.90	7.71	6.17	1.48	3.33	0.90	7.59	4.97	5.35	2.51	5.13	6.45	3.46	3.98	4.56	8.45	5.81	5.76	5.53	4.92	4.15
Bnascaffold0160G0000500ZS	10.43	3.14	3.66	1.57	2.01	0.99	0.44	0.72	0.41	3.48	3.24	4.22	1.47	1.72	1.08	3.49	2.65	4.03	3.55	3.31	4.53	3.23	2.21	2.46	3.34	3.32	4.05	3.62	4.08	2.51
Bnascaffold0163G0000100ZS	0.58	0.03	0.00	0.02	0.03	0.49	0.52	0.83	0.74	0.27	0.65	0.00	0.00	0.00	0.09	1.27	0.00	0.12	0.00	0.09	0.08	0.03	0.03	0.00	0.49	0.12	0.00	0.01	0.03	0.00
Bnascaffold0163G0000200ZS	0.00	0.00	0.00	0.00	0.00	0.00	0.00	0.00	0.00	0.00	0.00	0.05	0.03	0.00	0.00	0.00	0.00	0.00	0.00	0.00	0.00	0.00	0.00	0.00	0.00	0.00	0.10	0.00	0.03	0.05
Bnascaffold0163G0000300ZS	0.00	0.00	0.00	0.00	0.05	0.00	0.29	0.00	0.00	0.00	0.00	0.25	0.00	0.00	0.07	0.00	0.00	0.04	0.00	0.00	0.00	0.06	0.00	0.00	0.00	0.00	0.00	0.18	0.03	0.00
Bnascaffold0163G0000500ZS	0.09	0.00	0.00	0.00	0.00	0.07	0.00	0.00	0.00	0.00	0.00	0.00	0.00	0.03	0.14	0.14	0.05	0.00	0.00	0.00	0.00	0.01	0.00	0.04	0.00	0.05	0.00	0.02	0.02	0.05
Bnascaffold0165G0000200ZS	0.00	0.00	0.00	0.00	0.00	0.00	0.00	0.00	0.00	0.00	0.00	0.00	0.00	0.00	0.00	0.00	0.00	0.07	0.00	0.00	0.00	0.00	0.00	0.00	0.00	0.00	0.00	0.00	0.00	0.00
Bnascaffold0165G0000300ZS	0.00	0.00	0.00	0.00	0.00	0.00	0.00	0.00	0.00	0.00	0.00	0.00	0.00	0.00	0.00	0.00	0.00	0.00	0.00	0.00	0.00	0.04	0.00	0.00	0.00	0.00	0.00	0.00	0.00	0.00
Bnascaffold0166G0000100ZS	2.24	0.17	0.22	1.45	2.33	0.49	0.25	6.05	0.27	0.91	2.53	0.17	0.48	0.97	0.64	9.83	6.94	0.54	0.66	0.24	1.10	0.34	0.81	0.00	0.29	5.36	1.40	0.45	4.30	0.99
Bnascaffold0166G0000200ZS	0.00	0.00	0.00	0.00	0.00	0.00	0.00	0.17	0.00	0.00	0.00	0.00	0.00	0.00	0.00	0.00	0.00	0.00	0.00	0.00	0.00	0.00	0.00	0.00	0.00	0.00	0.00	0.00	0.00	0.00
Bnascaffold0170G0000100ZS	13.69	14.02	12.45	6.56	7.40	6.08	1.77	1.98	1.81	11.73	11.03	12.13	6.14	8.61	4.80	12.52	10.91	11.53	13.15	13.38	13.55	11.58	9.89	9.82	11.26	12.98	14.29	12.42	15.16	13.29
Bnascaffold0170G0000200ZS	7.02	4.98	7.31	5.71	6.49	3.68	0.70	0.62	0.15	12.72	10.43	12.93	3.18	4.93	2.32	10.96	8.85	9.81	6.69	7.90	4.44	5.28	4.78	7.89	11.70	10.12	9.05	6.71	8.12	5.02
Bnascaffold0170G0000300ZS	0.00	1.64	0.42	1.84	1.96	1.58	0.48	0.53	0.00	0.38	0.26	1.32	0.73	0.91	0.66	0.36	0.37	0.76	2.15	2.93	1.73	1.67	1.36	1.50	0.74	1.11	0.35	1.86	1.96	1.12
Bnascaffold0170G0000400ZS	13.91	18.30	13.23	6.46	6.83	7.17	1.29	1.82	1.08	12.59	11.97	14.22	7.40	11.33	4.55	12.24	12.73	11.89	14.88	14.41	15.03	8.31	9.30	10.93	10.95	13.96	14.46	20.08	16.36	12.23
Bnascaffold0172G0000300ZS	0.00	0.00	0.00	0.00	0.00	0.00	0.00	0.00	0.00	0.00	0.00	0.00	0.00	0.00	0.04	0.00	0.00	0.00	0.00	0.00	0.00	0.00	0.00	0.00	0.00	0.00	0.00	0.00	0.00	0.00
Bnascaffold0173G0000100ZS	0.00	0.00	0.00	0.00	0.00	0.00	0.00	0.00	0.00	0.00	0.00	0.00	0.00	0.00	0.00	0.00	0.00	0.00	0.11	0.00	0.00	0.00	0.00	0.00	2.00	0.00	0.00	0.00	0.00	0.00
Bnascaffold0174G0000100ZS	3.44	4.18	3.99	1.84	2.14	1.50	0.56	0.56	0.52	4.61	3.82	4.21	1.95	2.26	1.85	3.81	3.41	3.97	3.48	3.78	3.94	2.42	2.97	3.07	3.67	4.88	2.89	3.34	4.17	2.88
Bnascaffold0175G0000100ZS	9.35	8.51	7.54	3.68	4.03	2.89	1.19	0.83	0.67	6.21	6.65	5.28	2.80	5.02	2.60	6.81	6.88	6.14	7.79	6.20	6.51	4.56	5.36	5.59	6.22	6.66	8.21	8.50	7.18	6.56
Bnascaffold0175G0000200ZS	0.00	0.00	0.00	0.31	0.00	0.26	0.00	0.00	0.00	0.00	0.00	0.00	0.00	0.00	0.00	0.00	0.00	0.00	0.00	0.00	0.00	0.00	0.00	0.00	0.00	0.00	0.00	0.00	0.00	0.00
Bnascaffold0175G0000300ZS	4.13	3.45	2.68	2.32	2.48	2.76	0.42	0.21	0.60	4.24	3.93	5.79	1.48	2.53	1.29	4.85	2.81	6.39	5.02	4.21	4.84	3.06	4.18	2.10	7.15	5.81	6.79	5.63	4.57	3.28
Bnascaffold0175G0000400ZS	7.69	6.62	7.21	3.44	3.60	2.61	1.13	0.46	1.08	7.41	7.73	10.91	2.90	5.02	3.41	7.18	6.88	7.34	7.69	6.67	4.52	5.37	4.91	5.82	7.19	6.95	9.32	9.52	8.46	6.07
Bnascaffold0177G0000100ZS	1.67	2.63	2.58	0.72	1.07	1.05	0.09	0.13	0.05	1.32	2.12	1.26	0.63	0.96	0.32	1.44	1.82	1.44	1.43	1.31	2.14	0.93	1.18	0.77	1.49	1.41	1.28	1.75	1.85	1.43
Bnascaffold0179G0000200ZS	0.00	0.00	0.00	0.00	0.00	0.00	0.00	0.00	0.00	0.00	0.00	0.00	0.00	0.00	0.00	0.00	0.00	0.00	0.00	0.00	0.00	0.00	0.00	0.00	0.02	0.00	0.00	0.00	0.00	0.00
Bnascaffold0179G0000400ZS	0.00	0.00	0.00	0.00	0.00	0.07	0.00	0.00	0.00	0.00	0.00	0.00	0.00	0.00	0.00	0.00	0.00	0.00	0.00	0.00	0.00	0.00	0.00	0.00	0.00	0.00	0.00	0.00	0.00	0.00
Bnascaffold0189G0000300ZS	0.00	0.00	0.00	0.00	0.00	0.00	0.10	0.00	0.00	0.00	0.00	0.00	0.00	0.00	0.00	0.00	0.00	0.00	0.00	0.09	0.00	0.00	0.00	0.00	0.00	0.00	0.15	0.00	0.00	0.00
Bnascaffold0189G0000400ZS	0.08	0.07	0.09	0.07	0.07	0.00	0.05	0.04	0.06	0.09	0.06	0.30	0.00	0.15	0.05	0.00	0.00	0.00	0.08	0.00	0.00	0.00	0.08	0.00	0.17	0.00	0.00	0.00	0.00	0.00
Bnascaffold0192G0000100ZS	0.03	0.03	0.11	0.17	0.15	0.17	0.09	0.21	0.02	0.10	0.00	0.12	0.13	0.06	0.16	0.07	0.00	0.00	0.00	0.02	0.00	0.01	0.00	0.00	0.00	0.00	0.00	0.03	0.00	0.00
Bnascaffold0192G0000200ZS	0.00	0.08	0.00	0.00	0.00	0.00	0.00	0.00	0.00	0.09	0.00	0.00	0.00	0.00	0.00	0.00	0.00	0.00	0.00	0.00	0.00	0.00	0.00	0.00	0.00	0.00	0.00	0.00	0.00	0.00
Bnascaffold0192G0000300ZS	0.00	0.00	0.00	0.00	0.11	0.00	0.00	0.00	0.00	0.00	0.00	0.00	0.06	0.07	0.00	0.00	0.00	0.00	0.00	0.00	0.00	0.00	0.00	0.00	0.00	0.00	0.00	0.00	0.00	0.00
Bnascaffold0193G0000100ZS	1.45	1.42	1.52	0.70	1.27	0.69	0.25	0.24	0.03	1.44	1.39	1.54	0.70	1.07	0.75	2.01	1.64	1.62	2.00	1.82	1.30	1.03	1.40	1.33	1.73	1.85	1.77	1.83	1.76	1.07
Bnascaffold0196G0000400ZS	0.00	0.00	0.00	0.00	0.00	0.00	0.00	0.00	0.00	0.00	0.08	0.00	0.06	0.00	0.00	0.06	0.00	0.00	0.00	0.00	0.00	0.04	0.00	0.00	0.00	0.00	0.06	0.03	0.00	0.00
Bnascaffold0196G0000500ZS	0.00	0.00	0.00	0.00	0.00	0.00	0.00	0.00	0.00	0.00	0.00	0.06	0.00	0.00	0.00	0.00	0.00	0.05	0.00	0.00	0.07	0.00	0.00	0.00	0.00	0.00	0.00	0.00	0.00	0.00
Bnascaffold0197G0000100ZS	5.48	5.48	4.21	2.63	2.97	2.13	0.47	0.30	0.57	5.07	6.11	5.04	1.52	3.14	2.06	5.50	6.09	5.63	5.90	3.88	4.42	2.90	3.85	4.21	4.29	4.80	4.50	6.23	5.25	4.69
Bnascaffold0197G0000200ZS	2.06	1.92	3.17	1.96	2.67	1.69	0.28	0.31	0.30	3.35	3.02	2.70	1.27	2.13	0.77	3.79	1.94	3.27	3.55	3.82	3.83	1.95	2.59	2.63	4.55	3.44	4.52	3.26	3.09	1.75
Bnascaffold0197G0000300ZS	0.00	0.00	0.00	0.00	0.00	0.26	0.00	0.00	0.00	0.00	0.00	0.00	0.00	0.00	0.22	0.00	0.00	0.00	0.36	0.00	0.00	0.00	0.34	0.00	0.00	0.00	0.00	0.00	0.20	0.00
Bnascaffold0197G0000400ZS	4.17	4.03	4.51	1.95	2.65	1.81	0.29	0.61	0.44	3.48	3.76	3.41	2.05	2.75	1.03	4.52	3.73	4.95	4.49	4.32	4.33	2.35	2.26	3.17	4.93	4.08	4.24	4.57	4.33	3.86
Bnascaffold0198G0000100ZS	47.51	38.40	33.01	18.97	25.01	14.86	4.26	3.78	4.52	35.64	31.87	41.03	16.54	23.97	10.91	36.77	33.13	39.28	35.18	40.02	39.00	24.56	31.07	27.22	32.17	33.60	54.43	38.26	47.13	31.54
Bnascaffold0198G0000200ZS	1.77	1.97	1.67	2.45	2.95	1.31	0.00	1.58	0.77	0.00	2.59	2.98	2.91	2.97	1.32	0.00	1.11	2.04	6.09	5.41	5.88	4.87	4.44	6.31	1.86	1.84	4.23	3.05	3.14	3.37
Bnascaffold0198G0000300ZS	6.81	6.13	6.34	4.64	6.49	3.83	0.70	0.92	0.75	11.83	10.73	10.81	5.83	5.46	2.45	11.59	9.50	11.30	10.04	10.26	5.85	5.59	6.17	6.31	11.27	14.64	11.31	9.08	8.34	8.95
Bnascaffold0198G0000400ZS	25.25	29.26	30.43	16.24	20.01	13.79	3.21	3.45	3.50	25.76	29.91	32.24	13.35	18.90	9.35	28.92	28.15	29.71	29.54	35.59	27.97	25.88	21.83	25.73	30.11	29.48	31.35	40.42	39.91	25.39
Bnascaffold0203G0000100ZS	0.00	0.00	0.00	0.00	0.00	0.00	0.00	0.00	0.00	0.09	0.06	0.08	0.00	0.00	0.00	0.00	0.09	0.06	0.17	0.05	0.00	0.00	0.08	0.00	0.00	0.00	0.00	0.00	0.09	0.00
Bnascaffold0204G0000100ZS	1.77	5.98	2.04	0.70	0.71	0.78	0.22	0.26	0.32	1.79	2.15	1.51	0.87	1.27	0.60	1.85	1.64	2.35	1.96	2.03	1.46	1.25	1.36	1.44	1.90	1.81	1.97	2.68	1.67	1.62
Bnascaffold0204G0000300ZS	3.10	0.96	1.22	0.89	1.53	1.07	0.14	0.31	0.45	2.23	2.27	1.93	0.53	1.07	0.26	2.11	1.08	2.97	1.88	1.05	3.23	1.55	0.60	0.70	2.38	1.51	2.47	2.67	1.37	3.06
Bnascaffold0204G0000400ZS	2.04	1.31	2.28	0.86	1.11	0.93	0.28	0.29	0.23	1.87	2.03	2.69	1.31	1.52	0.65	1.28	1.20	1.85	1.91	2.07	2.30	1.20	1.66	1.87	1.81	2.40	1.46	1.70	2.00	1.99
Bnascaffold0206G0000100ZS	0.08	0.04	0.10	0.11	0.45	0.42	0.33	0.37	0.30	0.04	0.09	0.15	0.06	0.45	0.08	0.08	0.30	0.15	0.08	0.26	0.24	0.18	1.53	0.38	0.04	0.00	0.04	0.12	0.25	0.13
Bnascaffold0209G0000100ZS	0.00	0.00	0.03	0.00	0.00	0.00	0.00	0.00	0.02	0.00	0.00	0.00	0.00	0.00	0.00	0.00	0.00	0.00	0.00	0.00	0.00	0.00	0.00	0.00	0.00	0.00	0.00	0.00	0.00	0.00
Bnascaffold0209G0000200ZS	0.07	0.00	0.00	0.00	0.12	0.00	0.00	0.00	0.05	0.00	0.00	0.00	0.03	0.00	0.00	0.00	0.00	0.00	0.00	0.00	0.00	0.00	0.00	0.00	0.00	0.00	0.00	0.00	0.07	0.00
Bnascaffold0210G0000100ZS	0.00	0.00	0.00	0.00	0.00	0.00	0.00	0.00	0.00	0.00	0.00	0.00	0.00	0.00	0.00	0.00	0.00	0.00	0.06	0.00	0.00	0.00	0.00	0.00	0.00	0.00	0.00	0.00	0.00	0.00
Bnascaffold0211G0000100ZS	4.74	4.89	4.83	2.87	3.02	2.16	0.68	0.83	0.52	4.17	4.95	6.04	2.49	3.40	2.11	6.17	4.96	9.90	5.46	4.91	6.02	4.47	3.66	3.63	6.59	6.06	6.97	5.64	7.02	4.51
Bnascaffold0211G0000200ZS	2.48	2.49	3.65	1.25	1.91	1.23	0.28	0.31	0.30	4.46	4.08	3.47	1.27	2.13	1.03	5.69	4.97	2.97	2.93	3.95	2.82	2.48	2.39	1.75	6.93	3.23	3.91	3.55	4.34	2.84
Bnascaffold0211G0000300ZS	0.35	0.66	1.25	1.84	0.65	1.58	0.24	0.18	0.26	2.68	0.52	0.33	0.73	1.37	1.77	1.44	0.37	0.76	2.87	1.80	2.07	2.05	0.68	3.01	0.74	0.37	0.71	1.02	1.18	0.75
Bnascaffold0211G0000400ZS	7.30	7.98	8.41	2.78	5.06	3.49	0.47	0.91	0.95	7.89	7.13	7.56	3.34	4.99	2.82	6.92	7.00	7.20	7.84	8.03	6.96	5.01	5.36	4.43	8.30	6.98	8.92	7.65	8.09	7.08
Bnascaffold0214G0000100ZS	6.94	9.51	9.79	5.28	5.92	3.96	0.84	1.33	1.08	10.57	8.60	9.36	4.99	6.31	3.25	9.20	8.87	9.90	10.99	10.43	9.15	7.98	6.80	9.26	9.46	10.75	9.62	9.81	10.93	8.28
Bnascaffold0214G0000200ZS	0.68	1.25	0.53	0.39	0.21	0.33	0.15	0.00	0.16	1.46	0.66	1.05	0.00	1.16	0.42	0.92	1.41	0.65	0.68	0.86	1.54	0.53	0.65	0.38	0.24	1.41	0.67	0.86	0.37	0.48
Bnascaffold0215G0000100ZS	8.43	11.25	10.60	6.32	5.57	3.92	1.00	1.15	1.08	8.71	11.66	10.30	4.70	6.40	3.58	10.21	9.01	10.27	10.98	10.09	9.05	5.93	7.05	8.34	10.11	11.20	10.61	9.48	12.05	8.52
Bnascaffold0215G0000200ZS	1.06	0.66	1.25	1.22	2.95	0.26	0.00	0.00	0.77	0.77	0.78	0.99	0.73	1.37	0.44	0.72	0.37	0.00	4.66	2.93	0.69	2.89	0.68	1.20	0.37	0.74	1.76	1.35	1.37	1.50
Bnascaffold0215G0000300ZS	0.50	0.31	0.39	0.14	0.46	0.25	0.00	0.00	0.12	0.72	0.49	1.09	0.26	0.97	0.42	0.85	1.22	1.56	0.51	0.74	1.30	0.57	0.32	0.42	1.40	1.04	1.00	0.88	0.83	0.53
Bnascaffold0215G0000400ZS	0.00	0.20	0.25	0.00	0.39	0.63	0.14	0.00	0.00	0.00	0.62	0.00	0.11	0.14	0.13	1.72	1.32	0.46	0.43	0.67	0.41	0.32	0.00	0.00	1.55	0.66	1.89	0.30	0.47	0.45
Bnascaffold0215G0000500ZS	6.18	6.69	7.06	3.28	2.62	2.34	0.70	0.29	0.75	5.22	5.61	5.41	2.38	3.11	1.85	6.24	5.65	5.33	4.43	5.33	5.41	3.02	4.03	3.88	4.93	5.37	6.41	5.82	5.63	4.22
Bnascaffold0215G0000600ZS	2.59	1.94	2.03	1.06	1.37	0.55	0.25	0.31	0.27	2.00	1.44	1.73	0.51	0.95	0.61	4.27	2.70	3.37	3.12	1.88	2.41	1.85	1.66	0.84	2.20	2.57	1.84	2.24	1.91	1.43
Bnascaffold0216G0000100ZS	1.69	1.27	1.85	0.73	1.23	0.75	0.19	0.18	0.23	1.79	1.53	1.54	0.58	1.01	0.63	1.81	1.47	2.38	1.80	1.75	1.61	1.11	1.44	1.37	1.73	2.02	1.36	1.43	1.38	1.45
Bnascaffold0218G0000100ZS	0.00	0.00	0.00	0.00	0.00	0.00	0.00	0.05	0.00	0.00	0.07	0.00	0.00	0.00	0.00	0.10	0.00	0.00	0.00	0.00	0.00	0.00	0.00	0.00	0.00	0.00	0.00	0.00	0.00	0.00
Bnascaffold0219G0000100ZS	0.00	0.00	0.00	0.00	0.00	0.00	0.00	0.00	0.00	0.00	0.00	0.00	0.00	0.00	0.00	0.00	0.00	0.00	0.00	0.00	0.00	0.00	0.00	0.00	0.18	0.00	0.00	0.00	0.00	0.00
Bnascaffold0219G0000200ZS	3.34	1.16	0.00	0.00	4.82	0.16	0.14	0.10	0.15	0.23	0.15	0.19	0.00	0.00	0.00	0.43	0.00	0.00	0.00	0.27	0.41	0.09	0.00	0.00	0.00	0.00	0.62	0.10	0.12	0.00
Bnascaffold0220G0000100ZS	14.23	12.59	13.50	5.53	7.84	5.81	1.44	1.33	1.42	12.24	11.89	12.69	6.60	8.61	4.14	10.83	12.59	11.70	14.41	12.88	12.57	9.42	8.46	9.37	14.93	13.04	14.05	13.18	14.74	10.47
Bnascaffold0220G0000200ZS	7.43	5.94	7.31	4.28	4.01	3.68	0.28	0.62	0.60	6.25	7.26	7.52	2.44	3.86	2.32	8.64	5.18	6.54	5.23	6.18	6.66	4.97	4.78	6.31	12.57	9.90	8.43	6.42	7.77	4.80
Bnascaffold0220G0000300ZS	0.71	0.66	0.84	1.53	3.27	0.79	0.24	0.18	0.26	0.38	0.78	0.33	0.54	1.14	0.88	0.00	0.37	1.02	1.79	2.48	2.42	2.89	1.02	3.61	0.37	1.11	2.47	1.35	1.96	2.62
Bnascaffold0220G0000400ZS	10.78	13.87	12.41	8.56	8.04	5.62	1.29	1.51	1.77	12.78	13.49	12.02	6.96	8.70	4.88	10.47	11.36	12.96	13.30	13.08	12.91	9.55	8.80	8.79	14.51	12.78	16.36	14.76	14.87	11.95
Bnascaffold0226G0000100ZS	0.00	0.00	0.00	0.00	0.00	0.08	0.00	0.90	0.00	0.00	0.00	0.00	0.00	0.00	0.00	0.00	0.00	0.00	0.00	0.00	0.00	0.00	0.00	0.00	0.00	0.00	0.00	0.00	0.00	0.00
Bnascaffold0230G0000100ZS	13.46	14.41	10.77	7.79	8.22	5.02	1.32	1.36	1.55	11.79	10.94	12.52	5.63	8.34	4.40	10.95	11.84	12.38	11.95	12.58	10.83	9.90	10.69	10.62	10.14	13.97	15.06	13.66	15.03	11.35
Bnascaffold0230G0000200ZS	2.68	2.68	2.68	2.68	3.82	2.45	0.28	0.31	0.90	5.13	6.20	5.60	2.33	3.46	1.16	6.95	3.45	9.22	5.86	5.53	5.04	2.97	3.98	3.33	7.15	5.60	7.81	4.84	6.52	4.15
Bnascaffold0230G0000300ZS	0.35	0.33	1.25	0.61	3.27	1.58	0.48	0.18	0.00	1.15	1.30	1.32	0.91	1.14	1.10	0.36	0.00	1.27	4.66	3.83	2.42	1.52	2.05	2.40	1.49	0.37	1.06	1.02	1.76	1.12
Bnascaffold0230G0000400ZS	12.43	14.11	13.23	9.01	7.23	6.52	1.59	1.64	1.90	12.87	13.49	13.24	6.56	9.26	5.74	14.73	12.91	16.71	16.73	13.52	15.29	8.97	10.39	16.10	13.14	13.41	14.98	14.30	17.95	10.76
Bnascaffold0232G0000100ZS	0.00	0.00	0.00	0.00	0.00	0.00	0.00	0.00	0.00	0.00	0.00	0.00	0.00	0.00	0.00	0.00	0.00	0.00	0.00	0.00	0.00	0.00	0.00	0.00	0.00	0.00	0.00	0.00	0.03	0.00
Bnascaffold0238G0000200ZS	0.00	0.15	0.00	0.00	0.00	0.00	0.00	0.00	0.00	0.00	0.00	0.00	0.00	0.00	0.00	0.00	0.00	0.00	0.00	0.00	0.00	0.00	0.00	0.00	0.00	0.11	0.00	0.00	0.06	0.00
Bnascaffold0239G0000100ZS	0.00	0.00	0.00	0.00	0.00	0.00	0.00	0.00	0.00	0.00	0.00	0.00	0.02	0.00	0.00	0.00	0.00	0.00	0.00	0.00	0.00	0.00	0.04	0.00	0.00	0.00	0.00	0.02	0.02	0.00
Bnascaffold0249G0000100ZS	2.20	1.29	1.69	0.70	0.70	0.67	0.15	0.31	0.07	1.36	2.66	1.34	0.81	0.95	0.75	1.60	1.64	1.81	2.23	1.77	1.88	1.09	1.51	1.83	2.26	1.87	1.79	4.61	1.89	1.33
Bnascaffold0249G0000300ZS	1.24	2.30	1.95	1.07	1.34	1.53	0.28	0.21	0.00	3.12	1.97	1.35	0.42	0.93	0.51	3.58	2.81	1.93	2.51	1.45	3.63	1.15	2.19	2.81	3.03	2.58	2.06	1.68	1.71	0.66
Bnascaffold0249G0000400ZS	1.93	1.79	2.41	0.81	1.21	0.74	0.18	0.16	0.30	1.70	2.49	1.52	0.72	1.11	0.59	1.87	1.70	1.73	1.59	2.43	1.74	0.99	1.11	1.82	3.68	2.07	1.77	2.00	2.03	2.16
Bnascaffold0256G0000200ZS	0.00	0.00	0.00	0.28	0.15	0.12	0.00	0.00	0.04	0.29	0.08	0.05	0.27	0.75	1.76	0.00	0.00	0.00	0.22	0.07	0.93	0.03	0.00	0.00	0.00	0.22	0.00	0.36	0.12	0.06
Bnascaffold0263G0000100ZS	0.00	0.00	0.00	0.00	0.00	0.00	0.00	0.00	0.00	0.00	0.00	0.00	0.00	0.00	0.00	0.00	0.22	0.00	0.00	0.00	0.20	0.04	0.00	0.35	0.00	0.22	0.00	0.30	0.00	0.00
Bnascaffold0264G0000100ZS	0.00	0.00	0.00	0.00	0.00	0.00	0.00	0.00	0.00	0.00	0.00	0.00	0.00	0.00	0.00	0.00	0.00	0.02	0.00	0.00	0.00	0.01	0.00	0.00	0.00	0.00	0.00	0.00	0.02	0.00
Bnascaffold0269G0000100ZS	0.00	0.33	0.00	0.31	0.00	0.26	0.00	0.00	0.00	0.00	0.00	0.00	0.00	0.00	0.00	0.00	0.00	0.00	0.00	0.00	0.00	0.15	0.00	0.30	0.00	0.00	0.00	0.00	0.00	0.00
Bnascaffold0269G0000200ZS	6.40	5.37	5.04	2.63	3.10	2.72	1.24	0.53	1.00	7.91	6.25	7.84	3.36	3.15	1.81	9.02	6.86	8.56	6.95	8.55	6.70	4.55	4.56	6.09	9.44	6.83	6.99	8.89	7.09	6.13
Bnascaffold0269G0000300ZS	4.26	6.96	5.14	3.12	4.28	2.34	0.81	1.15	0.61	7.01	6.24	7.79	3.23	3.83	2.54	6.90	5.42	6.34	6.38	6.02	8.32	4.10	4.82	5.43	6.22	6.86	6.64	5.93	6.56	5.98
Bnascaffold0271G0000200ZS	0.00	0.00	0.00	0.00	0.28	0.18	0.03	0.05	0.04	0.05	0.00	0.00	0.05	0.00	0.00	0.05	0.00	0.00	0.00	0.03	0.00	0.03	0.10	0.00	0.05	0.05	0.05	0.00	0.14	0.00
Bnascaffold0274G0000200ZS	0.00	0.00	0.11	0.00	0.00	0.00	0.00	0.00	0.07	0.00	0.00	0.00	0.00	0.00	0.00	0.00	0.00	0.00	0.00	0.00	0.00	0.04	0.00	0.00	0.00	0.00	0.00	0.00	0.00	0.00
Bnascaffold0275G0000200ZS	0.00	0.00	0.00	0.00	0.00	0.22	0.00	0.00	0.00	0.00	0.00	0.00	0.00	0.00	0.00	0.00	0.00	0.00	0.00	0.00	0.00	0.00	0.00	0.00	0.00	0.00	0.00	0.00	0.00	0.00
Bnascaffold0276G0000100ZS	0.01	0.13	0.06	0.08	0.05	0.03	0.00	0.00	0.02	0.07	0.09	0.04	0.23	0.04	0.02	0.01	0.04	0.05	0.27	0.03	0.01	0.06	0.03	0.02	0.08	0.19	0.03	0.04	0.06	0.11
Bnascaffold0279G0000200ZS	0.00	0.00	0.00	0.00	0.00	0.00	0.00	0.00	0.00	0.00	0.00	0.00	0.60	0.00	0.00	0.00	0.00	0.00	0.00	0.00	0.00	0.00	0.00	0.00	0.00	0.00	0.00	0.00	0.00	0.00
Bnascaffold0283G0000100ZS	3.22	3.47	3.62	1.21	1.68	1.78	0.39	0.39	0.23	3.15	3.62	3.89	1.87	2.78	1.33	3.71	3.32	3.67	3.69	4.27	3.71	2.71	2.61	2.83	3.16	4.23	3.99	4.22	4.40	3.02
Bnascaffold0284G0000200ZS	2.51	3.93	3.70	1.72	2.22	1.52	0.39	0.49	0.53	3.28	3.60	3.23	1.37	2.40	1.27	3.79	3.61	3.58	3.28	3.30	3.42	2.11	2.22	2.62	7.08	3.76	2.76	3.85	3.76	3.26
Bnascaffold0284G0000300ZS	1.86	2.30	0.97	1.07	1.72	1.07	0.42	0.31	0.15	3.12	2.42	3.67	0.95	1.73	0.77	3.79	3.45	1.93	1.46	2.76	3.43	1.60	3.58	1.93	3.68	1.94	2.26	2.57	3.54	3.49
Bnascaffold0284G0000500ZS	2.49	3.42	3.37	0.96	1.36	0.96	0.25	0.28	0.34	2.59	2.23	2.33	0.85	1.49	1.44	2.45	2.70	1.79	2.52	3.82	1.89	1.27	1.69	1.25	2.81	3.08	2.57	2.20	2.91	2.92
Bnascaffold0285G0000100ZS	0.00	0.00	0.00	0.00	0.00	0.00	0.00	0.00	0.00	0.00	0.00	0.00	0.00	0.00	0.00	0.00	0.00	0.00	0.00	0.00	0.00	0.00	0.00	0.00	0.00	7.48	0.00	0.00	0.00	8.78
Bnascaffold0286G0000100ZS	0.06	0.00	0.00	0.00	0.00	0.00	0.00	0.00	0.00	0.00	0.00	0.00	0.00	0.00	0.00	0.06	0.00	0.00	0.00	0.00	0.00	0.00	0.00	0.00	0.00	0.00	0.00	0.00	0.00	0.00
Bnascaffold0290G0000100ZS	0.00	0.00	0.00	0.00	0.00	0.00	0.00	0.00	0.00	0.00	0.00	0.00	0.00	0.00	0.00	0.00	0.00	0.00	0.00	0.00	0.00	0.00	0.06	0.00	0.00	0.00	0.06	0.00	0.03	0.06
Bnascaffold0291G0000100ZS	0.00	0.00	0.00	0.00	0.00	0.00	0.00	0.00	0.00	0.00	0.00	0.00	0.02	0.00	0.00	0.00	0.00	0.00	0.00	0.00	0.00	0.01	0.00	0.00	0.00	0.00	0.00	0.00	0.00	0.00
Bnascaffold0291G0000200ZS	0.00	0.00	0.00	0.03	0.01	0.04	0.00	0.07	0.04	0.01	0.00	0.02	0.03	0.03	0.02	0.00	0.01	0.01	0.00	0.03	0.03	0.03	0.06	0.02	0.03	0.00	0.00	0.08	0.02	0.06
Bnascaffold0292G0000100ZS	0.00	0.00	0.00	0.00	0.00	0.00	0.00	0.02	0.05	0.00	0.03	0.00	0.00	0.00	0.00	0.00	0.04	0.00	0.04	0.02	0.00	0.00	0.03	0.00	0.04	0.00	0.00	0.00	0.00	0.00
Bnascaffold0295G0000100ZS	2.12	3.10	3.49	1.06	1.13	1.20	0.26	0.26	0.28	2.37	2.26	1.74	0.92	1.45	0.68	3.87	2.02	3.48	2.41	1.60	2.39	1.11	1.74	1.69	2.84	1.81	2.63	2.34	2.00	1.29
Bnascaffold0295G0000300ZS	2.48	2.11	1.46	0.71	0.95	0.46	0.00	0.00	0.30	2.46	2.57	3.47	0.95	0.93	0.51	2.74	1.94	2.68	1.25	2.24	3.23	1.64	0.80	0.53	1.30	2.15	1.03	2.57	2.86	1.31
Bnascaffold0295G0000400ZS	1.62	1.31	2.41	1.08	1.16	0.78	0.21	0.42	0.34	1.58	2.14	1.81	0.80	1.08	0.62	1.97	1.48	2.03	1.48	1.67	1.74	1.21	1.21	1.60	2.09	1.42	2.14	2.68	2.43	1.16
Bnascaffold0297G0000100ZS	0.00	0.00	0.00	0.00	0.00	0.00	0.00	0.00	0.00	0.00	0.07	0.00	0.00	0.00	0.00	0.00	0.00	0.07	0.09	0.00	0.09	0.00	0.00	0.00	0.00	0.00	0.09	0.00	0.00	0.00
Bnascaffold0297G0000200ZS	0.00	0.00	0.00	0.00	0.00	0.00	0.00	0.00	0.00	0.00	0.00	0.41	0.00	0.00	0.00	0.00	0.00	0.00	0.45	0.00	0.00	0.00	0.00	0.00	0.62	0.00	0.00	0.00	0.00	0.00
Bnascaffold0297G0000300ZS	0.00	0.00	0.00	0.00	0.00	0.00	0.00	0.00	0.00	0.00	0.00	0.00	0.00	0.00	0.00	0.10	0.00	0.03	0.00	0.00	0.00	0.00	0.00	0.04	0.00	0.05	0.00	0.00	0.00	0.05
Bnascaffold0308G0000100ZS	0.27	0.04	0.05	0.00	3.82	0.03	0.00	0.07	0.00	0.05	0.03	0.08	0.00	0.15	0.06	0.05	0.14	0.00	0.00	0.17	0.04	0.10	0.17	0.11	0.00	0.28	0.13	2.32	0.05	0.05
Bnascaffold0308G0000200ZS	0.00	0.00	0.00	0.00	0.00	0.00	0.00	0.00	0.00	0.00	0.00	0.00	0.00	0.00	0.00	0.00	0.00	0.00	0.00	0.00	0.00	0.00	0.00	0.00	0.00	0.00	0.00	0.00	0.07	0.00
Bnascaffold0308G0000300ZS	0.00	0.00	0.00	0.00	0.00	0.00	0.00	0.00	0.00	0.00	0.00	0.00	0.00	0.05	0.00	0.09	0.18	0.06	0.09	0.11	0.00	0.20	0.24	0.14	0.18	0.18	0.08	0.12	0.23	0.00
Bnascaffold0308G0000400ZS	0.43	0.00	0.00	0.06	0.07	0.11	0.10	0.04	0.00	0.00	0.11	0.27	0.00	0.05	0.09	0.81	0.45	0.16	0.07	1.74	1.82	0.20	0.21	0.24	0.75	0.07	0.21	0.27	0.08	0.23
Bnascaffold0313G0000100ZS	0.24	0.50	0.21	0.15	0.06	0.18	0.04	0.00	0.00	0.13	0.13	0.00	0.15	0.15	0.04	0.00	0.00	0.00	0.06	0.00	0.06	0.03	0.00	0.00	0.00	0.00	0.00	0.00	0.00	0.00
Bnascaffold0313G0000200ZS	0.00	0.00	0.00	0.00	0.00	0.00	0.00	0.00	0.00	0.00	0.00	0.00	0.00	0.00	0.00	0.00	0.00	0.00	0.00	0.00	0.00	0.00	0.03	0.00	0.00	0.00	0.00	0.00	0.00	0.00
Bnascaffold0313G0000300ZS	0.47	0.88	0.40	1.17	0.62	0.60	0.37	0.27	0.54	0.29	0.89	0.69	0.93	0.74	0.76	0.07	0.00	0.00	0.07	0.00	0.00	0.01	0.00	0.00	0.00	0.00	0.00	0.00	0.04	0.00
Bnascaffold0314G0000100ZS	0.00	0.00	0.00	0.00	0.00	0.00	0.00	0.00	0.00	0.00	0.00	0.00	0.13	0.00	0.00	0.00	0.00	0.00	0.00	0.00	0.00	0.00	0.00	0.00	0.00	0.00	0.00	0.00	0.00	0.00
Bnascaffold0314G0000200ZS	0.00	0.00	0.00	0.00	0.00	0.00	0.00	0.00	0.00	0.00	0.00	0.13	0.00	0.00	0.00	0.00	0.00	0.00	0.14	0.00	0.00	0.00	0.00	0.00	0.00	0.00	0.00	0.00	0.00	0.00
Bnascaffold0314G0000300ZS	0.00	0.00	0.00	0.00	0.09	0.00	0.00	0.00	0.00	0.00	0.03	0.00	0.00	0.03	0.00	0.00	0.00	0.00	0.05	0.00	0.00	0.00	0.00	0.00	0.05	0.00	0.00	0.00	0.00	0.00
Bnascaffold0314G0000500ZS	0.00	0.00	0.00	0.00	0.00	0.00	0.00	0.00	0.00	0.06	0.16	0.00	0.08	0.04	0.00	0.00	0.17	0.00	0.00	0.00	0.16	0.00	0.10	0.00	0.51	0.11	0.05	0.05	0.00	0.06
Bnascaffold0315G0000100ZS	0.00	0.00	0.00	0.00	0.00	0.00	0.00	0.00	0.00	0.00	0.00	0.00	0.04	0.00	0.00	0.00	0.08	0.00	0.00	0.00	0.00	0.06	0.07	0.06	0.00	0.00	0.00	0.00	0.00	0.00
Bnascaffold0315G0000200ZS	0.14	0.16	0.00	0.03	0.10	0.05	0.02	0.00	0.03	0.07	0.03	0.10	0.19	0.22	0.04	0.04	0.04	0.07	0.07	0.15	0.17	0.08	0.03	0.06	0.00	0.04	0.03	0.44	0.13	0.15
Bnascaffold0315G0000300ZS	0.00	0.00	0.00	0.00	0.00	0.00	0.00	0.00	0.00	0.00	0.00	0.00	0.00	0.00	0.00	0.11	0.00	0.00	0.00	0.00	0.00	0.00	0.00	0.00	0.00	0.00	0.00	0.00	0.00	0.00
Bnascaffold0316G0000100ZS	0.00	0.00	0.00	0.00	0.00	0.00	0.00	0.00	0.00	0.00	0.00	0.00	0.00	0.00	0.00	0.00	0.00	0.00	0.00	0.00	0.00	0.03	0.00	0.00	0.00	0.00	0.00	0.00	0.00	0.00
Bnascaffold0316G0000300ZS	0.00	0.00	0.00	0.00	0.00	0.00	0.00	0.00	0.00	0.00	0.00	0.00	0.16	0.00	0.00	0.00	0.00	0.00	0.00	0.00	0.00	0.00	0.00	0.00	0.00	0.00	0.00	0.00	0.00	0.00
Bnascaffold0318G0000100ZS	0.00	0.66	0.28	0.00	0.00	0.00	0.00	0.00	0.00	0.00	0.17	0.00	0.00	0.00	0.00	0.49	0.00	0.00	0.00	0.00	0.00	0.00	0.00	0.00	0.00	0.00	0.00	0.00	0.00	0.00
Bnascaffold0318G0000200ZS	0.00	0.60	0.00	0.00	0.00	0.00	0.00	0.00	0.00	0.00	0.00	0.00	0.00	0.28	0.00	1.54	0.00	0.00	0.00	0.00	0.00	0.09	0.00	0.00	0.00	0.00	0.00	0.10	0.00	0.00
Bnascaffold0322G0000100ZS	0.08	0.00	0.00	0.00	0.00	0.03	0.00	0.00	0.00	0.00	0.00	0.00	0.00	0.00	0.00	0.00	0.00	0.00	0.00	0.00	0.00	0.00	0.00	0.00	0.00	0.00	0.00	0.00	0.00	0.00
Bnascaffold0326G0000200ZS	0.00	0.00	0.00	0.00	0.00	0.00	0.00	0.00	0.00	0.00	0.00	0.00	0.00	0.00	0.00	0.00	0.00	0.14	0.00	0.00	0.09	0.00	0.00	0.00	0.10	0.00	0.00	0.00	0.00	0.00
Bnascaffold0327G0000400ZS	0.13	0.48	0.31	0.22	0.00	0.00	0.79	0.45	0.09	0.28	0.19	0.24	0.00	0.00	0.16	0.00	0.00	0.19	0.00	0.00	0.00	0.06	0.12	0.00	0.14	0.14	0.13	0.00	0.00	0.00
Bnascaffold0327G0000500ZS	27.43	21.88	20.72	4.23	1.67	1.57	0.15	0.26	0.05	19.15	39.51	23.88	1.62	3.21	2.30	20.30	34.92	39.56	6.11	2.74	4.34	0.65	0.65	4.48	55.52	19.33	27.55	1.33	1.38	2.47
Bnascaffold0328G0000200ZS	0.00	0.00	0.00	0.00	0.07	0.00	0.00	0.04	0.06	0.00	0.00	0.00	0.00	0.00	0.00	0.00	0.00	0.00	0.08	0.00	0.08	0.00	0.00	0.00	0.00	0.00	0.00	0.04	0.00	0.00
Bnascaffold0331G0000100ZS	0.00	0.00	0.00	0.00	0.00	0.00	0.00	0.00	0.00	0.00	0.00	0.00	0.00	0.00	0.00	0.00	0.00	0.00	0.10	0.00	0.00	0.00	0.00	0.00	0.00	0.00	0.10	0.00	0.00	0.00
Bnascaffold0332G0000200ZS	0.00	0.00	0.00	0.03	0.00	0.03	3.24	0.02	0.03	0.00	0.05	0.00	0.00	0.05	0.02	0.00	0.00	0.00	0.00	0.02	0.00	0.03	0.00	0.00	0.08	0.04	0.00	0.21	0.00	0.04
Bnascaffold0338G0000200ZS	0.00	0.00	0.00	0.00	0.00	0.00	0.00	0.00	0.00	0.00	0.00	0.00	0.00	0.00	0.00	0.00	0.00	0.00	0.00	0.00	0.00	0.03	0.00	0.03	0.00	0.00	0.00	0.00	0.00	0.00
Bnascaffold0340G0000100ZS	0.00	0.00	0.00	0.00	0.00	0.00	0.00	0.00	0.00	0.00	0.00	0.06	0.00	0.00	0.00	0.00	0.00	0.00	0.00	0.00	0.00	0.00	0.00	0.00	0.00	0.00	0.00	0.00	0.03	0.00
Bnascaffold0343G0000100ZS	0.85	0.26	0.33	0.00	0.00	0.00	0.00	0.00	0.00	0.00	0.00	0.00	0.15	0.18	0.18	0.29	0.59	0.20	0.86	0.18	0.55	0.12	0.00	0.24	0.89	0.59	0.28	0.41	0.47	0.30
Bnascaffold0343G0000200ZS	2.68	2.87	5.12	3.21	2.86	1.69	0.42	0.31	0.45	7.14	4.23	5.21	1.91	3.86	2.57	4.21	4.75	4.91	5.23	3.42	3.63	2.35	4.58	3.16	7.37	6.24	7.20	5.03	4.46	4.59
Bnascaffold0343G0000300ZS	1.42	1.31	0.84	0.31	2.29	1.05	0.24	0.53	0.26	1.53	0.78	1.65	1.82	1.83	0.66	0.36	0.00	0.51	1.79	1.80	3.80	2.59	4.44	4.51	0.74	0.74	1.06	2.54	1.57	2.99
Bnascaffold0343G0000400ZS	10.87	13.39	11.39	6.23	8.04	6.07	1.18	1.99	1.14	12.50	13.37	13.65	6.07	9.54	4.12	12.95	11.36	12.89	12.50	13.30	12.57	8.05	8.13	8.86	11.40	12.60	14.55	13.43	14.78	12.41
Bnascaffold0349G0000100ZS	0.00	0.00	0.00	0.00	0.00	0.00	0.00	0.00	0.00	0.00	0.00	0.00	0.00	0.00	0.02	0.00	0.00	0.00	0.00	0.00	0.00	0.00	0.00	0.00	0.04	0.00	0.00	0.03	0.00	0.00
Bnascaffold0349G0000200ZS	0.00	0.00	0.00	0.09	0.00	0.04	0.00	0.00	0.00	0.00	0.00	0.00	0.00	0.10	0.00	0.00	0.06	0.00	0.05	0.10	0.10	0.03	0.05	0.09	0.17	0.11	0.00	0.00	0.12	0.00
Bnascaffold0353G0000100ZS	0.00	0.00	0.00	0.22	0.00	0.00	0.06	0.00	0.00	0.00	0.00	0.00	0.17	0.05	0.00	0.08	0.00	0.00	0.00	0.00	0.00	0.02	0.00	0.00	0.00	0.00	0.00	0.12	0.00	0.00
Bnascaffold0354G0000200ZS	0.00	0.00	0.00	0.00	0.00	0.22	0.00	0.00	0.00	0.32	0.00	0.00	0.00	0.00	0.00	0.31	0.00	0.00	0.00	0.00	0.59	0.00	0.00	0.00	0.00	0.00	0.00	0.00	0.00	0.00
Bnascaffold0355G0000200ZS	0.00	0.15	0.00	0.00	0.15	0.00	0.00	0.00	0.00	0.00	0.24	0.31	0.08	0.11	0.10	0.00	0.17	0.12	0.17	0.10	0.00	0.07	0.00	0.00	0.00	0.00	0.00	0.16	0.18	0.17
Bnascaffold0358G0000100ZS	0.00	0.00	0.00	0.08	0.00	0.07	0.13	0.23	0.07	0.00	0.00	0.00	0.19	0.12	0.17	0.00	0.00	0.00	0.00	0.00	0.00	0.00	0.00	0.08	0.00	0.00	0.00	0.00	0.00	0.00
Bnascaffold0358G0000400ZS	0.00	0.06	0.00	0.12	0.00	0.00	0.05	0.03	0.00	0.00	0.05	0.00	0.07	0.22	0.04	0.00	0.00	0.00	0.00	0.00	0.00	0.00	0.00	0.00	0.00	0.00	0.00	0.03	0.00	0.00
Bnascaffold0369G0000100ZS	0.13	0.12	0.16	0.00	0.00	0.00	0.00	0.00	0.00	0.00	0.00	0.00	0.07	0.00	0.08	0.00	0.00	0.00	0.00	0.00	0.00	0.00	0.00	0.00	0.00	0.00	0.00	0.00	0.00	0.00
Bnascaffold0370G0000100ZS	0.00	0.00	0.00	0.00	0.00	0.00	0.00	0.00	0.00	0.00	0.00	0.00	0.00	0.05	0.00	0.00	0.00	0.00	0.00	0.00	0.00	0.00	0.00	0.00	0.00	0.00	0.00	0.00	0.00	0.00
Bnascaffold0370G0000200ZS	0.00	0.00	0.00	0.00	0.00	0.00	0.00	0.00	0.00	0.00	0.00	0.00	0.00	0.00	0.00	0.00	0.00	0.00	0.00	0.00	0.00	0.00	0.00	0.05	0.00	0.00	0.00	0.00	0.00	0.00
Bnascaffold0372G0000200ZS	0.00	0.00	0.00	0.08	0.00	0.00	0.00	0.00	0.06	0.00	0.00	0.00	0.00	0.00	0.00	0.00	0.09	0.00	0.00	0.00	0.00	0.00	0.09	0.00	0.00	0.00	0.00	0.00	0.00	0.00
Bnascaffold0373G0000100ZS	0.00	0.00	0.00	0.00	0.00	0.00	0.00	0.00	0.00	0.00	0.00	0.00	0.06	0.00	0.00	0.00	0.00	0.00	0.00	0.00	0.00	0.00	0.00	0.00	0.00	0.00	0.00	0.00	0.14	0.00
Bnascaffold0380G0000100ZS	4.10	2.90	1.73	1.01	2.08	1.96	1.06	0.73	0.64	8.44	5.15	3.65	1.55	1.20	0.85	3.69	3.06	3.44	7.32	2.99	3.05	1.66	2.35	1.66	5.53	3.66	7.00	2.15	3.46	5.06
Bnascaffold0385G0000100ZS	0.00	0.00	0.00	0.00	0.00	0.00	0.00	0.00	0.00	0.00	0.00	0.00	0.00	0.00	0.18	0.00	0.00	0.00	0.00	0.00	0.00	0.00	0.00	0.00	0.00	0.00	0.00	0.00	0.00	0.00
Bnascaffold0385G0000300ZS	0.00	0.00	0.05	0.00	0.00	0.00	0.00	0.00	0.06	0.00	0.15	0.00	0.00	0.00	0.00	0.00	0.00	0.00	0.00	0.00	0.00	0.00	0.00	0.00	0.00	0.00	0.00	0.00	0.00	0.00
Bnascaffold0386G0000100ZS	0.00	0.00	0.00	0.00	0.00	0.00	0.00	0.00	0.00	0.00	0.00	0.00	0.00	0.00	0.00	0.00	0.53	0.00	0.00	0.00	0.00	0.00	0.00	0.14	0.00	0.00	0.17	0.00	0.00	0.00
Bnascaffold0388G0000400ZS	0.00	0.00	0.00	0.00	0.00	0.00	0.00	0.00	0.00	0.00	0.03	0.04	0.06	0.05	0.10	0.00	0.00	0.00	0.00	0.00	0.00	0.00	0.00	0.00	0.00	0.00	0.00	0.00	0.00	0.00
Bnascaffold0391G0000100ZS	0.43	0.66	0.62	0.37	0.49	0.43	0.00	0.19	0.07	0.21	0.73	0.49	0.37	0.74	0.15	0.78	0.80	0.86	0.73	0.79	0.70	0.54	0.60	0.49	1.10	0.75	0.43	0.89	0.77	0.40
Bnascaffold0391G0000200ZS	1.42	1.13	1.37	0.67	1.01	0.67	0.09	0.13	0.05	0.63	1.27	0.96	0.46	0.71	0.44	1.64	1.48	1.30	1.30	1.39	1.45	0.82	0.62	0.98	0.88	1.41	1.09	1.20	1.53	0.82
Bnascaffold0391G0000400ZS	0.21	1.53	2.92	0.89	1.34	0.92	0.00	0.31	0.45	1.34	2.12	1.16	0.21	1.33	0.77	1.90	2.81	1.64	2.72	2.76	2.22	1.06	1.99	1.93	2.82	2.37	1.85	1.58	1.60	1.53
Bnascaffold0391G0000500ZS	1.57	1.26	1.73	1.22	1.21	0.66	0.18	0.26	0.11	1.07	1.72	1.81	0.72	1.75	0.75	2.19	1.97	1.66	1.59	1.80	1.63	1.36	1.01	1.64	3.24	2.18	2.71	2.05	2.06	1.60
Bnascaffold0392G0000100ZS	0.00	0.00	0.00	0.00	0.00	0.00	0.00	0.00	0.00	0.00	0.00	0.00	0.00	0.00	0.00	0.00	0.00	0.00	0.00	0.00	0.00	0.00	0.00	0.00	0.00	0.00	0.00	0.00	0.00	0.06
Bnascaffold0394G0000300ZS	0.00	0.00	0.00	0.00	0.00	0.00	0.00	0.00	0.00	0.00	0.00	0.00	0.00	0.00	0.00	0.00	0.00	0.00	0.00	0.00	0.00	0.00	0.00	0.00	0.00	0.00	0.00	0.01	0.00	0.00
Bnascaffold0397G0000100ZS	0.00	0.00	0.00	0.00	0.00	0.00	0.00	0.02	0.00	0.00	0.00	0.00	0.02	0.00	0.00	0.00	0.00	0.00	0.00	0.00	0.00	0.00	0.00	0.00	0.00	0.00	0.00	0.00	0.00	0.00
Bnascaffold0398G0000200ZS	0.00	0.00	0.00	0.21	0.00	0.00	0.05	0.00	0.00	0.00	0.00	0.00	0.12	0.05	0.10	0.00	0.00	0.00	0.00	0.00	0.08	0.02	0.08	0.00	0.00	0.00	0.00	0.12	0.04	0.00
Bnascaffold0402G0000100ZS	0.00	0.00	0.00	0.00	0.00	0.00	0.00	0.00	0.00	0.00	0.00	0.00	0.00	0.00	0.00	0.00	0.00	0.04	0.00	0.00	0.00	0.00	0.00	0.00	0.00	0.00	0.00	0.00	0.00	0.00
Bnascaffold0405G0000100ZS	0.00	0.00	0.00	0.00	0.00	0.00	0.00	0.00	0.00	0.00	0.00	0.00	0.00	0.00	0.00	0.00	0.00	0.00	0.00	0.00	0.00	0.00	0.00	0.00	0.00	0.00	0.14	0.00	0.00	0.00
Bnascaffold0406G0000200ZS	0.07	0.06	0.00	0.00	0.00	0.00	0.00	0.00	0.00	0.07	0.10	0.06	0.00	0.00	0.09	0.00	0.00	0.10	0.14	0.31	0.33	0.12	0.07	0.17	0.07	0.00	0.00	0.07	0.11	0.07
Bnascaffold0407G0000200ZS	0.05	0.00	0.06	0.00	0.00	0.00	0.00	0.02	0.00	0.11	0.00	0.05	0.03	0.06	0.00	0.00	0.00	0.00	0.10	0.00	0.00	0.02	0.00	0.04	0.00	0.00	0.00	0.00	0.00	0.16
Bnascaffold0409G0000100ZS	0.00	0.00	0.08	0.06	0.00	0.00	0.00	0.04	0.05	0.00	0.11	0.00	0.04	0.05	0.00	3.00	0.08	0.21	0.00	0.00	0.00	0.05	0.00	0.12	0.08	0.07	0.50	0.17	0.12	0.08
Bnascaffold0411G0000100ZS	0.81	0.68	0.29	0.63	0.37	0.48	0.38	0.44	1.71	0.52	29.86	0.38	11.70	0.52	0.71	4.87	23.94	1.11	9.51	8.61	17.86	4.21	1.17	16.70	2.72	24.71	1.21	7.16	2.02	3.85
Bnascaffold0412G0000200ZS	0.00	0.92	0.00	0.00	0.06	0.00	0.00	0.00	0.00	0.81	0.68	0.00	0.00	0.00	0.00	0.00	0.06	0.00	0.00	0.00	0.00	0.00	0.00	0.00	0.00	0.00	0.06	0.00	0.00	0.00
Bnascaffold0414G0000100ZS	0.16	0.00	0.96	0.14	0.00	0.12	0.00	0.16	0.12	0.18	0.59	0.46	0.00	0.10	0.00	0.66	1.36	0.82	0.82	0.72	0.32	0.42	0.16	0.69	0.51	0.17	0.81	0.93	0.27	0.69
Bnascaffold0414G0000200ZS	1.99	1.85	1.67	0.50	0.54	0.57	0.30	0.19	0.14	1.18	1.37	1.68	0.56	1.20	0.40	2.30	1.08	1.30	1.37	1.03	1.70	0.98	1.12	0.66	1.62	1.48	1.35	1.38	1.92	1.02
Bnascaffold0414G0000400ZS	2.59	2.69	1.80	1.84	1.27	1.59	0.31	0.15	0.22	4.45	2.23	3.85	0.94	1.48	0.95	4.20	4.46	3.62	4.17	3.98	4.02	2.46	3.09	2.85	4.16	3.02	6.23	2.77	3.38	3.55
Bnascaffold0414G0000500ZS	0.92	0.99	0.97	0.25	0.80	0.43	0.16	0.29	0.18	0.63	1.56	1.17	0.45	0.78	0.30	1.13	0.86	1.29	1.32	1.29	1.04	0.90	0.89	1.03	1.93	1.56	1.16	1.43	1.31	0.97
Bnascaffold0415G0000200ZS	0.00	0.00	0.00	0.00	0.16	0.00	0.00	0.00	0.00	0.00	0.00	0.00	0.00	0.00	0.00	0.00	0.00	0.00	0.17	0.00	0.00	0.04	0.00	0.00	0.00	0.00	0.00	0.00	0.00	0.36
Bnascaffold0415G0000300ZS	0.00	0.00	0.00	0.00	0.00	0.00	0.00	0.01	0.00	0.00	0.00	0.00	0.03	0.03	0.03	0.03	0.11	0.07	0.10	0.13	0.02	0.17	0.15	0.26	0.16	0.24	0.33	0.13	0.21	0.37
Bnascaffold0415G0000400ZS	0.97	1.05	0.19	2.67	4.36	2.41	0.88	0.48	8.40	0.70	1.19	3.04	4.42	0.10	4.96	18.07	15.46	10.29	8.23	5.59	4.44	5.66	16.91	14.63	5.63	6.10	6.15	7.15	5.49	9.79
Bnascaffold0417G0000200ZS	2.72	2.72	4.01	1.49	1.79	1.67	0.39	0.47	0.61	2.77	2.95	3.23	1.42	2.26	0.98	2.99	3.06	3.77	3.81	3.47	3.12	2.16	1.87	2.53	4.23	3.16	3.28	3.55	4.00	3.43
Bnascaffold0417G0000300ZS	2.89	1.15	1.22	1.25	1.72	1.38	0.42	0.21	0.15	2.46	2.12	0.77	0.95	1.07	0.39	2.32	2.81	2.53	1.67	1.84	4.24	1.46	1.19	2.81	1.95	4.09	1.85	1.78	2.06	0.87
Bnascaffold0417G0000400ZS	0.00	0.00	0.00	0.00	0.00	0.00	0.00	0.00	0.00	0.00	0.00	0.00	0.00	0.00	0.00	0.00	0.00	0.00	0.00	0.00	0.00	0.00	0.00	0.00	0.00	0.00	0.27	0.00	0.00	0.00
Bnascaffold0417G0000500ZS	1.70	1.39	1.23	0.47	0.92	0.77	0.14	0.14	0.09	1.35	1.73	1.67	0.68	0.75	0.57	1.53	1.96	1.91	1.77	1.96	1.91	1.10	1.00	1.55	2.14	1.99	1.41	2.05	1.91	1.23
Bnascaffold0417G0000600ZS	4.42	4.10	3.78	3.29	3.38	1.70	0.31	0.53	1.11	6.10	6.14	5.41	1.72	3.05	1.43	7.00	5.74	6.15	5.40	5.64	4.32	3.64	5.00	3.76	5.76	8.27	5.16	7.29	7.09	4.51
Bnascaffold0418G0000200ZS	0.00	0.00	0.00	0.00	0.00	0.00	0.00	0.04	0.00	0.00	0.00	0.00	0.00	0.00	0.00	0.00	0.00	0.00	0.00	0.00	0.07	0.00	0.00	0.00	0.00	0.00	0.00	0.00	0.00	0.00
Bnascaffold0421G0000100ZS	0.16	0.00	0.00	0.00	0.00	0.00	0.00	0.00	0.00	0.00	0.00	0.00	0.00	0.00	0.00	0.00	0.00	0.00	0.00	0.00	0.00	0.00	0.00	0.00	0.00	0.00	0.00	0.00	0.00	0.00
Bnascaffold0425G0000100ZS	0.00	0.13	0.31	0.15	0.40	0.20	0.00	0.34	0.30	0.00	1.55	0.07	0.28	0.03	0.11	1.06	0.40	0.40	0.20	0.12	0.31	0.12	0.14	0.18	0.25	0.05	0.05	0.18	0.05	0.31
Bnascaffold0425G0000200ZS	0.39	0.07	0.13	0.21	0.10	0.11	0.38	0.00	0.00	0.19	0.13	0.10	0.04	0.23	0.11	0.07	0.11	0.03	0.00	0.11	0.10	0.05	0.07	0.03	0.22	0.81	0.04	0.08	0.06	0.04
Bnascaffold0426G0000100ZS	0.00	0.00	0.00	0.00	0.00	0.00	0.00	0.00	0.00	0.00	0.00	0.00	0.00	0.00	0.00	0.00	0.00	0.00	0.00	0.00	0.00	0.00	0.00	0.00	0.00	0.00	0.00	0.00	0.05	0.00
Bnascaffold0430G0000100ZS	0.73	1.83	1.10	2.69	2.59	2.70	1.47	5.27	4.31	1.01	0.84	0.87	2.02	5.69	3.75	0.74	0.76	1.64	3.99	2.05	1.01	1.52	1.50	4.67	1.42	0.87	0.93	3.32	3.39	3.95
Bnascaffold0431G0000100ZS	0.00	0.00	0.00	0.00	0.00	0.00	0.00	0.00	0.00	0.00	0.00	0.00	0.00	0.00	0.11	0.00	0.00	0.00	0.00	0.00	0.00	0.02	0.09	0.00	0.00	0.00	0.00	0.00	0.00	0.00
Bnascaffold0431G0000200ZS	0.00	0.00	0.00	0.00	0.00	0.00	0.00	0.00	0.00	0.00	0.00	0.00	0.00	0.00	0.00	0.00	0.00	0.00	0.00	0.00	0.00	0.00	0.09	0.00	0.00	0.00	0.00	0.00	0.00	0.00
Bnascaffold0432G0000300ZS	0.05	0.09	0.00	0.00	0.00	0.04	0.00	0.49	0.00	0.00	0.11	0.14	0.00	0.00	0.00	0.15	0.00	0.11	0.00	0.00	0.05	0.06	0.09	0.17	0.10	0.00	0.10	0.00	0.08	0.05
Bnascaffold0433G0000100ZS	0.00	0.00	0.00	0.06	0.00	0.00	0.00	0.00	0.00	0.00	0.00	0.00	0.00	0.00	0.00	0.00	0.00	0.00	0.00	0.00	0.00	0.00	0.00	0.00	0.00	0.00	0.00	0.00	0.04	0.00
Bnascaffold0436G0000100ZS	0.00	0.00	0.28	0.00	0.00	0.00	0.00	0.00	0.00	0.00	0.00	0.22	0.00	0.00	0.00	0.00	0.00	0.00	0.00	0.00	0.00	0.00	0.00	0.00	0.00	0.00	0.00	0.00	0.00	0.00
Bnascaffold0437G0000200ZS	0.00	0.00	0.00	0.00	0.00	0.00	0.00	0.00	0.02	0.00	0.00	0.00	0.00	0.00	0.00	0.00	0.00	0.00	0.00	0.00	0.00	0.02	0.00	0.00	0.00	0.00	0.00	0.00	0.00	0.00
Bnascaffold0438G0000100ZS	0.07	0.09	0.00	0.26	0.28	0.12	0.00	0.02	0.00	0.00	0.02	0.00	0.00	0.00	0.12	0.00	0.00	0.31	0.03	0.00	0.00	0.01	0.06	0.00	0.00	0.00	0.03	0.02	0.00	0.00
Bnascaffold0438G0000200ZS	0.00	0.00	0.00	0.00	0.05	0.00	0.10	0.00	0.07	0.00	0.07	0.00	0.03	0.00	0.00	0.00	0.00	0.00	0.00	0.00	0.00	0.00	0.00	0.00	0.05	0.00	0.00	0.00	0.00	0.00
Bnascaffold0438G0000400ZS	0.00	0.14	0.12	0.21	0.14	0.22	1.31	2.00	2.09	0.00	0.11	0.00	0.18	0.19	0.31	0.05	0.00	0.00	0.00	0.00	0.00	0.01	0.00	0.04	0.00	0.00	0.00	0.07	0.00	0.00
Bnascaffold0439G0000300ZS	0.00	0.00	0.00	0.00	0.00	0.00	0.00	0.00	0.00	0.00	0.00	0.00	0.00	0.00	0.00	0.00	0.14	0.00	0.00	0.00	0.00	0.00	0.00	0.00	0.00	0.00	0.00	0.00	0.00	0.00
Bnascaffold0443G0000300ZS	0.00	0.00	0.00	0.00	0.05	0.00	0.04	0.00	0.00	0.00	0.13	0.00	0.00	0.00	0.00	0.00	0.00	0.00	0.00	0.00	0.00	0.00	0.00	0.00	0.00	0.00	0.06	0.00	0.03	0.30
Bnascaffold0443G0000400ZS	0.00	0.06	0.00	0.00	0.00	0.00	0.09	0.24	0.15	1.34	0.05	0.52	0.00	0.00	0.04	0.00	0.00	0.00	0.00	0.04	1.35	0.03	0.00	0.00	0.00	0.00	0.00	0.13	0.04	0.00
Bnascaffold0444G0000100ZS	9.81	12.17	8.62	2.37	2.74	1.44	15.06	13.12	17.36	9.38	10.70	9.39	1.29	1.03	2.28	18.52	24.11	21.20	5.20	5.89	2.90	8.93	5.28	7.66	13.77	11.66	22.62	2.46	2.97	1.21
Bnascaffold0445G0000100ZS	0.22	0.00	0.00	0.00	0.00	0.00	0.00	0.00	0.00	0.00	0.08	0.10	0.00	0.00	0.07	0.11	0.00	0.00	0.00	0.00	0.00	0.00	0.00	0.00	0.00	0.00	0.00	0.00	0.00	0.00
Bnascaffold0445G0000200ZS	0.17	0.25	0.04	0.12	0.09	0.28	0.02	0.08	0.64	0.00	0.15	0.00	0.26	0.22	0.30	0.03	0.07	0.02	0.28	0.13	0.13	0.10	0.20	0.12	0.36	0.04	0.03	0.31	0.30	0.18
Bnascaffold0445G0000300ZS	0.00	0.00	0.00	0.00	0.00	0.00	0.00	0.04	0.00	0.00	0.00	0.00	0.00	0.00	0.00	0.00	0.00	0.00	0.00	0.00	0.00	0.03	0.00	0.00	0.00	0.00	0.00	0.00	0.00	0.00
Bnascaffold0445G0000400ZS	0.00	0.06	0.04	0.17	0.09	0.10	0.02	0.02	0.05	0.04	0.02	0.06	0.12	0.04	0.14	0.00	0.03	0.00	0.17	0.17	0.06	0.12	0.16	0.03	0.00	0.03	0.03	0.02	0.05	0.03
Bnascaffold0450G0000300ZS	0.00	0.00	0.00	0.00	0.00	0.00	0.19	0.05	0.20	0.00	0.00	0.00	0.00	0.00	0.00	0.00	0.00	0.00	0.00	0.00	0.00	0.00	0.00	0.00	0.00	0.00	0.00	0.00	0.00	0.00
Bnascaffold0450G0000400ZS	1.09	2.36	3.86	6.29	5.55	5.67	3.32	2.89	1.99	2.16	3.46	1.53	2.43	6.92	4.87	0.93	2.66	2.49	3.13	3.36	6.57	3.36	2.10	2.32	0.95	0.57	1.81	4.52	3.22	5.19
Bnascaffold0451G0000200ZS	0.00	0.00	0.00	0.00	0.00	0.00	0.00	0.00	0.00	0.00	0.12	0.00	0.00	0.00	0.00	1.48	0.00	0.12	0.00	0.10	0.00	0.00	0.00	0.00	0.17	0.00	0.00	0.00	0.09	0.00
Bnascaffold0451G0000300ZS	0.00	0.00	0.00	0.00	0.00	0.00	0.00	0.00	0.00	0.00	0.00	0.00	0.00	0.00	0.00	0.03	0.06	0.00	0.00	0.02	0.00	0.00	0.00	0.02	0.00	0.00	0.00	0.00	0.00	0.00
Bnascaffold0451G0000400ZS	0.00	0.00	0.00	0.00	0.00	0.00	0.00	0.00	0.00	0.00	0.00	0.00	0.00	0.00	0.00	0.00	0.00	0.00	0.03	0.00	0.00	0.00	0.00	0.00	0.00	0.00	0.00	0.00	0.01	0.00
Bnascaffold0451G0000600ZS	0.03	0.00	0.00	0.00	0.00	0.00	0.00	0.00	0.00	0.00	0.00	0.00	0.00	0.00	0.00	0.00	0.00	0.00	0.00	0.00	0.00	0.00	0.00	0.00	0.00	0.00	0.00	0.00	0.00	0.00
Bnascaffold0453G0000100ZS	0.00	0.00	0.05	0.00	0.00	0.00	0.00	0.00	0.00	0.00	0.13	0.09	0.00	0.03	0.00	0.09	0.19	0.00	0.05	0.03	0.09	0.00	0.00	0.00	0.10	0.10	0.00	0.07	0.00	0.00
Bnascaffold0462G0000200ZS	0.48	1.61	0.70	1.24	0.61	1.11	0.32	0.27	0.61	2.13	0.22	0.56	0.46	0.85	0.11	0.00	0.00	0.64	0.18	0.00	0.06	0.08	0.00	0.10	0.06	0.00	0.24	0.00	0.03	0.38
Bnascaffold0462G0000300ZS	0.10	0.00	0.04	0.00	0.19	0.05	0.00	0.00	0.03	0.08	0.00	0.00	0.00	0.04	0.00	0.00	0.00	0.00	0.00	0.44	0.00	0.01	0.00	0.00	0.04	0.00	0.00	0.05	0.00	0.04
Bnascaffold0463G0000200ZS	0.00	0.00	0.00	0.02	0.00	0.01	0.03	0.00	0.00	0.00	0.00	0.00	0.00	0.00	0.00	0.00	0.02	0.00	0.00	0.00	0.00	0.00	0.00	0.00	0.00	0.00	0.00	0.01	0.00	0.02
Bnascaffold0463G0000300ZS	0.00	0.00	0.00	0.00	0.00	0.00	0.00	0.00	0.00	0.00	0.00	0.00	0.00	0.00	0.00	0.00	0.00	0.00	0.00	0.00	0.00	0.00	0.04	0.00	0.00	0.00	0.00	0.00	0.00	0.00
Bnascaffold0465G0000100ZS	0.00	0.00	0.00	0.00	0.00	0.00	0.00	0.00	0.00	0.00	0.00	0.00	0.03	0.00	0.00	0.00	0.00	0.00	0.00	0.00	0.00	0.00	0.00	0.00	0.00	0.00	0.00	0.00	0.00	0.00
Bnascaffold0466G0000200ZS	0.00	0.00	0.00	0.00	0.00	0.00	0.00	0.00	0.00	0.00	0.00	0.00	0.00	0.05	0.00	0.00	0.00	0.00	0.00	0.00	0.07	0.00	0.00	0.00	0.00	0.00	0.00	0.00	0.00	0.00
Bnascaffold0470G0000100ZS	0.00	0.00	0.00	0.00	0.00	0.00	0.03	0.00	0.00	0.00	0.00	0.00	0.00	0.00	0.00	0.00	0.00	0.00	0.00	0.00	0.00	0.02	0.00	0.00	0.00	0.00	0.00	0.00	0.00	0.00
Bnascaffold0471G0000100ZS	0.00	0.00	0.00	0.00	0.19	0.00	0.07	0.00	0.00	0.11	0.08	0.10	0.00	0.81	0.07	1.39	17.55	19.48	4.14	3.68	0.72	11.20	1.62	7.13	3.30	6.23	4.70	3.86	0.35	0.89
Bnascaffold0471G0000200ZS	0.00	0.00	0.00	0.00	0.00	0.14	0.00	0.00	0.00	0.00	0.00	0.00	0.15	0.00	0.18	0.10	0.10	0.20	0.96	0.42	0.18	0.14	0.00	0.24	0.40	0.49	0.19	0.59	0.94	0.30
Bnascaffold0471G0000300ZS	1.43	0.66	1.26	0.00	0.17	0.00	0.48	0.53	0.78	0.97	1.18	1.00	0.09	0.12	0.45	12.76	10.27	7.20	2.89	3.07	9.25	4.03	4.13	2.12	6.56	9.12	9.07	1.88	1.88	2.45
Bnascaffold0471G0000400ZS	0.17	0.10	0.27	0.15	0.21	0.29	0.00	0.03	0.12	0.00	0.08	0.00	0.17	0.15	0.32	0.17	0.35	0.20	0.69	0.54	0.77	0.22	0.54	0.14	0.41	0.35	0.34	0.62	0.50	0.78
Bnascaffold0471G0000500ZS	0.00	0.00	0.00	0.00	0.00	0.00	0.00	0.04	0.00	0.00	0.00	0.00	0.00	0.00	0.00	0.00	0.16	0.06	0.00	0.00	0.00	0.15	0.15	0.27	0.00	0.00	0.08	0.00	0.00	0.00
Bnascaffold0472G0000100ZS	0.04	0.10	0.09	0.84	0.79	1.19	0.98	0.67	0.73	0.20	0.30	0.21	0.69	0.82	0.72	0.15	0.08	0.11	0.30	0.57	0.40	0.57	0.72	0.54	0.27	0.51	0.22	1.16	0.85	1.46
Bnascaffold0472G0000200ZS	0.00	0.00	0.00	0.00	0.00	0.00	0.00	0.00	0.00	0.00	0.00	0.00	0.00	0.00	0.00	0.00	0.00	0.00	0.00	0.00	0.00	0.01	0.00	0.00	0.00	0.06	0.00	0.00	0.00	0.00
Bnascaffold0477G0000100ZS	0.19	0.00	0.00	0.00	0.00	0.00	0.00	0.00	0.00	0.00	0.00	0.00	0.00	0.00	0.00	0.00	0.00	0.00	0.00	0.00	0.00	0.00	0.00	0.00	0.00	0.00	0.00	0.00	0.00	0.00
Bnascaffold0477G0000200ZS	0.00	0.00	0.00	0.00	0.00	0.00	0.00	0.00	0.00	0.00	0.00	0.00	0.02	0.00	0.00	0.00	0.00	0.00	0.00	0.00	0.00	0.00	0.00	0.00	0.00	0.00	0.00	0.00	0.03	0.00
Bnascaffold0479G0000200ZS	0.00	0.00	0.00	0.00	0.00	0.00	0.02	0.01	0.00	0.00	0.00	0.02	0.01	0.76	0.00	0.00	0.00	0.02	1.48	0.03	0.02	0.02	0.02	0.04	0.00	0.02	0.00	0.05	0.03	0.02
Bnascaffold0485G0000200ZS	0.00	0.00	0.00	0.00	0.00	0.00	0.02	0.00	0.00	0.00	0.04	0.00	0.00	0.00	0.02	0.06	0.00	0.00	0.00	0.02	0.03	0.01	0.03	0.00	0.00	0.83	0.06	0.01	0.03	0.00
Bnascaffold0489G0000100ZS	0.21	0.19	0.00	0.12	0.19	0.10	0.66	0.52	0.40	0.00	0.20	0.06	0.14	0.22	0.26	0.00	0.00	0.00	0.14	0.00	0.14	0.04	0.00	0.00	0.00	0.72	0.00	0.00	0.15	0.00
Bnascaffold0489G0000200ZS	0.00	0.00	0.00	0.00	0.00	0.00	0.00	0.00	0.00	0.00	0.00	0.00	0.08	0.00	0.03	0.25	0.10	0.18	0.20	0.09	0.19	0.19	0.19	0.00	0.10	0.10	0.00	0.21	0.08	0.10
Bnascaffold0491G0000100ZS	0.31	0.00	0.12	0.27	0.28	0.08	0.35	0.10	0.15	0.22	0.30	0.48	0.11	0.00	0.19	0.00	0.00	0.07	0.21	0.13	0.10	0.11	0.20	0.00	0.00	0.00	0.00	0.00	0.06	0.22
Bnascaffold0491G0000200ZS	0.11	0.10	0.26	0.35	0.30	0.30	0.37	1.48	0.37	0.08	0.21	0.34	3.48	0.63	0.84	0.11	0.00	0.00	0.04	0.09	0.21	0.11	0.17	0.12	0.11	0.15	0.00	0.24	0.30	0.12
Bnascaffold0491G0000300ZS	0.22	0.33	0.34	1.80	2.72	2.88	1.70	1.96	1.88	0.31	0.21	0.20	2.10	2.13	2.87	0.00	0.08	0.00	0.44	0.23	0.70	0.40	0.14	0.43	0.38	0.22	0.07	0.58	0.52	0.84
Bnascaffold0491G0000400ZS	0.39	0.36	0.69	1.02	2.00	1.31	1.20	1.27	0.86	0.42	1.72	0.73	0.81	2.15	1.35	0.00	0.62	0.57	1.39	2.13	0.58	1.52	0.38	1.83	0.62	1.64	0.98	1.97	2.39	1.66
Bnascaffold0491G0000500ZS	0.13	0.06	0.07	0.11	0.06	0.05	0.30	0.34	0.05	0.14	0.00	0.00	0.06	0.20	0.31	0.00	0.07	0.05	0.19	0.04	0.00	0.03	0.00	0.16	0.20	0.00	0.06	0.09	0.07	0.00
Bnascaffold0493G0000300ZS	0.00	0.00	0.00	0.00	0.00	0.00	0.00	0.00	0.00	0.00	0.00	0.00	0.00	0.00	0.00	0.00	0.00	0.00	0.00	0.00	0.00	0.00	0.00	0.00	0.00	0.00	0.00	0.00	0.00	0.14
Bnascaffold0495G0000100ZS	0.00	0.00	0.00	0.00	0.00	0.00	0.00	0.00	0.00	0.00	0.03	0.00	0.00	0.00	0.00	0.00	0.00	0.03	0.00	0.00	0.00	0.00	0.00	0.03	0.00	0.00	0.00	0.02	0.00	0.00
Bnascaffold0495G0000300ZS	0.00	0.00	0.00	0.00	0.00	0.00	0.00	0.00	0.00	0.00	0.00	0.00	0.00	0.00	0.00	0.00	0.00	0.00	0.00	0.00	0.25	0.00	0.00	0.00	0.27	0.00	0.00	0.00	0.00	0.00
Bnascaffold0498G0000200ZS	0.05	0.00	0.00	0.00	0.05	0.00	0.02	0.04	0.00	0.00	0.00	0.00	0.00	0.00	0.00	0.00	0.00	0.00	0.00	0.00	0.00	0.00	0.00	0.00	0.00	0.00	0.00	0.00	0.00	0.00
Bnascaffold0498G0000300ZS	0.00	0.00	0.00	0.00	0.00	0.00	0.00	0.00	0.00	0.00	0.11	0.00	0.00	0.05	0.00	0.16	0.00	0.00	0.00	0.00	0.00	0.00	0.08	0.00	0.00	0.00	0.00	0.00	0.00	0.00
Bnascaffold0501G0000100ZS	0.05	0.05	0.00	0.04	0.05	0.08	0.02	0.00	0.02	0.00	0.09	0.12	0.03	0.05	0.05	0.00	0.00	0.00	0.05	0.02	0.08	0.05	0.05	0.00	0.03	0.56	0.05	0.06	0.03	0.05
Bnascaffold0501G0000200ZS	0.00	0.00	0.00	0.00	0.00	0.00	0.00	0.00	0.00	0.00	0.00	0.00	0.05	0.00	0.00	0.00	0.00	0.00	0.00	0.00	0.00	0.00	0.00	0.00	0.00	0.00	0.10	0.00	0.00	0.00
Bnascaffold0507G0000100ZS	0.09	0.22	0.08	0.19	0.14	0.24	2.75	2.95	2.77	0.19	0.28	0.20	0.23	0.19	0.19	0.00	0.00	0.09	0.00	0.12	0.06	0.28	0.29	0.29	0.11	0.00	0.00	0.08	0.07	0.07
Bnascaffold0509G0000400ZS	0.00	0.00	0.00	0.00	0.00	0.00	0.00	0.00	0.00	0.17	0.00	0.00	0.00	0.00	0.00	0.00	0.00	0.00	0.00	0.10	0.15	0.00	0.00	0.00	0.00	0.00	0.00	0.00	0.00	0.00
Bnascaffold0510G0000100ZS	0.00	0.00	0.00	0.00	0.00	0.12	0.27	0.12	0.06	0.00	0.00	0.00	0.00	0.00	0.00	0.00	0.00	0.00	0.08	0.05	0.39	0.35	0.47	0.07	0.08	0.08	0.00	0.85	0.22	0.26
Bnascaffold0510G0000200ZS	0.17	1.57	1.00	0.44	1.10	0.63	2.29	1.52	0.62	0.37	0.87	0.79	0.61	0.22	0.53	0.17	0.00	0.00	0.34	0.00	0.00	0.04	0.16	0.14	0.18	0.00	0.00	0.08	0.00	0.00
Bnascaffold0510G0000300ZS	0.00	0.00	0.00	0.00	0.00	0.00	0.00	0.00	0.00	0.00	0.00	0.00	0.00	0.00	0.00	0.00	0.00	0.00	0.00	0.00	0.00	0.00	0.00	0.00	0.00	0.07	0.06	0.00	0.00	0.00
Bnascaffold0510G0000600ZS	0.00	0.00	0.00	0.00	0.00	0.00	0.00	0.03	0.00	0.00	0.00	0.00	0.00	0.00	0.00	0.00	0.00	0.00	0.00	0.00	0.00	0.00	0.00	0.00	0.00	0.00	0.00	0.00	0.00	0.00
Bnascaffold0511G0000100ZS	0.24	2.00	0.12	0.18	0.03	0.13	0.95	1.07	1.27	0.15	0.43	0.42	0.11	0.02	0.02	0.91	0.29	0.20	0.38	0.98	0.60	0.68	1.32	0.90	0.18	1.00	0.65	1.01	0.30	0.14
Bnascaffold0511G0000300ZS	0.00	0.00	0.00	0.00	0.00	0.00	0.00	0.00	0.00	0.00	1.90	0.00	0.00	0.00	0.00	0.00	0.00	0.00	0.00	0.00	0.00	0.00	0.00	0.00	0.13	0.00	0.00	0.00	0.00	0.00
Bnascaffold0514G0000100ZS	9.17	10.31	11.04	5.76	8.22	4.95	1.19	1.47	0.94	8.01	9.22	10.04	5.08	7.17	3.93	9.26	9.69	11.80	10.51	12.93	11.04	6.55	7.77	7.95	9.72	10.81	12.55	12.00	11.90	9.80
Bnascaffold0514G0000200ZS	0.35	0.00	0.00	0.00	0.00	0.00	0.00	0.00	0.00	0.38	0.00	0.00	0.00	0.00	0.00	0.00	0.00	0.00	0.00	0.00	0.00	0.08	0.00	0.00	0.00	0.00	0.35	0.00	0.00	0.00
Bnascaffold0514G0000300ZS	3.51	2.87	4.63	3.21	4.77	2.15	0.84	0.41	0.45	7.59	4.08	5.60	2.22	2.40	1.54	5.69	6.26	6.99	5.44	5.39	5.24	2.88	4.18	4.21	7.15	7.32	5.35	5.23	5.60	3.71
Bnascaffold0514G0000400ZS	8.98	13.23	12.24	4.88	5.40	5.02	1.57	1.24	1.21	13.62	10.58	10.82	4.56	7.11	4.97	14.08	10.95	12.00	12.29	11.04	11.94	7.98	8.48	10.23	13.32	11.39	10.61	11.96	13.08	9.31
Bnascaffold0516G0000100ZS	7.87	3.33	1.96	1.19	2.04	1.59	0.33	0.52	0.55	2.54	4.25	3.42	1.56	2.45	1.38	2.82	2.96	3.63	3.01	3.35	3.44	2.37	2.13	2.64	3.77	3.31	4.06	3.70	3.63	3.21
Bnascaffold0516G0000200ZS	3.10	2.30	5.85	2.68	3.44	2.30	0.42	0.51	0.90	6.03	7.11	6.17	1.27	2.26	1.03	5.48	5.83	6.54	5.02	4.21	5.65	2.84	4.18	4.38	6.28	6.46	5.55	5.43	5.72	4.37
Bnascaffold0516G0000400ZS	4.86	3.93	3.76	0.99	1.89	1.28	0.35	0.39	0.65	2.83	3.10	4.15	1.69	2.29	1.40	3.58	3.23	3.28	4.24	4.00	3.53	2.15	2.12	2.93	4.45	3.76	4.17	3.38	3.91	2.38
Bnascaffold0516G0000500ZS	1.65	2.11	4.87	1.61	3.05	1.23	0.28	0.62	0.30	4.91	5.74	5.02	2.44	4.26	0.90	5.69	5.61	5.35	3.97	4.47	4.84	3.42	2.79	3.33	7.37	6.03	5.35	3.16	5.83	3.93
Bnascaffold0516G0000700ZS	3.40	3.10	4.07	1.94	2.13	1.40	0.35	0.49	0.34	3.00	4.33	3.08	1.53	2.29	1.47	3.20	3.99	3.20	3.71	3.50	2.81	2.32	2.42	2.71	3.90	3.49	3.49	4.18	3.45	2.65
Bnascaffold0516G0000800ZS	3.72	3.06	4.14	2.14	1.91	3.07	0.70	0.31	0.15	4.24	3.33	6.17	1.80	3.86	1.67	7.37	5.61	6.69	5.02	5.13	8.47	3.51	4.78	3.16	7.37	5.81	6.37	6.02	6.17	3.49
Bnascaffold0516G0000900ZS	0.00	0.00	0.00	0.00	0.00	0.00	0.00	0.00	0.00	0.00	0.00	0.00	0.00	0.00	0.00	0.00	0.00	0.00	0.00	0.00	0.00	0.06	0.00	0.00	0.00	0.00	0.00	0.00	0.00	0.00
Bnascaffold0516G0001000ZS	2.78	3.14	3.33	1.22	1.86	1.74	0.52	0.58	0.35	2.66	3.83	3.35	1.30	2.03	1.16	3.49	3.54	4.24	3.71	3.34	3.11	2.44	1.90	2.46	4.65	4.16	3.13	3.95	3.57	2.60
Bnascaffold0517G0000100ZS	1.93	2.50	3.28	1.36	1.60	1.23	0.46	0.44	0.35	2.74	3.10	3.24	1.51	1.85	1.16	3.49	3.16	3.02	3.96	3.03	2.79	2.25	2.41	2.46	3.51	3.07	3.41	3.29	3.32	2.05
Bnascaffold0517G0000300ZS	30.93	36.08	34.76	17.29	18.93	15.28	2.70	3.78	3.44	30.54	31.13	37.83	16.63	21.34	12.01	39.89	36.23	34.01	46.06	39.79	32.48	32.05	23.66	31.23	37.03	35.63	44.28	39.99	40.72	31.34
Bnascaffold0517G0000400ZS	1.06	1.31	0.42	3.06	4.25	1.31	0.48	1.06	0.52	3.06	2.33	1.32	2.54	1.37	1.77	0.36	1.11	5.61	3.94	3.38	4.84	3.73	4.09	3.91	1.11	1.11	1.06	3.55	4.12	2.25
Bnascaffold0517G0000500ZS	16.72	12.07	16.32	7.31	11.07	9.51	0.84	1.95	1.65	20.53	27.51	22.00	10.59	15.19	4.25	21.49	22.89	26.46	20.91	16.45	15.13	11.80	10.55	13.85	21.45	25.83	26.12	15.80	18.18	13.32
Bnascaffold0517G0000600ZS	34.21	27.44	26.52	14.04	18.09	13.39	3.13	3.21	3.19	36.27	27.91	27.98	14.45	22.07	9.46	34.85	37.63	31.89	32.72	43.45	28.26	28.63	20.92	22.15	32.04	28.99	31.71	29.56	42.21	25.14
Bnascaffold0519G0000100ZS	1.50	1.65	0.97	0.59	0.95	0.61	0.14	0.07	0.25	1.55	1.65	1.34	0.74	0.79	0.30	4.18	3.22	3.54	1.80	1.05	1.60	0.82	0.86	0.93	3.94	3.49	2.11	1.96	1.82	1.16
Bnascaffold0519G0000200ZS	0.00	0.00	0.00	0.00	0.00	0.00	0.00	0.00	0.00	0.00	0.00	0.00	0.00	0.00	0.00	0.00	0.09	0.00	0.00	0.00	0.00	0.00	0.00	0.00	0.00	0.00	0.00	0.00	0.00	0.00
Bnascaffold0521G0000100ZS	0.31	0.38	0.61	0.18	0.48	0.31	0.07	0.10	0.08	0.89	0.68	0.48	0.32	0.53	0.26	0.53	0.86	0.45	0.52	0.53	0.00	0.16	0.40	0.70	0.76	0.32	0.93	0.84	0.57	0.44
Bnascaffold0522G0000100ZS	0.00	0.00	0.36	0.00	0.00	0.45	0.21	0.30	0.00	0.33	0.22	0.00	0.00	0.20	0.19	0.00	0.00	0.00	0.00	0.00	0.00	0.07	0.00	0.00	0.00	0.00	0.30	0.00	0.17	0.00
Bnascaffold0522G0000200ZS	0.00	0.00	0.00	0.00	0.00	0.00	0.00	0.00	0.00	0.00	0.00	0.00	0.00	0.00	0.00	0.00	0.00	0.00	0.00	0.00	0.00	0.00	0.00	0.00	0.11	0.00	0.00	0.00	0.00	0.00
Bnascaffold0527G0000200ZS	0.00	0.00	0.00	0.00	0.00	0.00	0.05	0.06	0.06	0.00	0.00	0.00	0.00	0.00	0.00	0.00	0.00	0.00	0.00	0.02	0.00	0.02	0.07	0.16	0.00	0.00	0.00	0.00	0.00	0.00
Bnascaffold0530G0000100ZS	0.00	0.00	0.00	0.00	0.16	0.00	0.00	0.00	0.00	0.19	0.00	0.00	0.00	0.11	0.00	0.36	0.00	0.25	0.18	0.11	0.17	0.00	0.00	0.00	0.18	0.00	0.18	0.08	0.19	0.19
Bnascaffold0530G0000200ZS	2.47	0.70	1.34	0.33	0.18	0.07	0.19	0.33	0.00	0.82	1.18	0.80	0.58	0.86	0.30	1.16	0.79	1.02	0.86	1.09	1.20	0.88	0.64	0.89	2.39	1.09	1.61	0.77	0.68	1.40
Bnascaffold0530G0000300ZS	1.36	1.98	1.61	1.68	2.16	1.15	0.53	0.19	0.28	4.20	2.56	4.54	1.40	2.13	0.73	3.77	5.28	2.94	3.54	2.48	2.66	1.71	3.56	1.32	3.26	1.42	3.10	2.51	2.15	1.64
Bnascaffold0530G0000500ZS	0.57	0.26	0.33	0.00	0.00	0.00	0.00	0.14	0.00	0.31	0.21	0.00	0.15	0.00	0.18	0.58	0.30	0.41	0.29	0.54	0.28	0.06	0.00	0.24	0.00	0.00	0.00	0.00	0.16	0.30
Bnascaffold0530G0000600ZS	3.24	2.96	4.07	1.58	1.89	1.75	0.42	0.47	0.49	3.17	3.29	3.76	2.04	2.09	1.40	5.18	3.23	4.33	4.03	3.50	2.86	2.32	2.47	3.46	4.34	3.87	3.75	4.10	4.46	3.54
Bnascaffold0530G0000700ZS	2.48	1.92	2.92	1.43	1.72	1.07	0.28	0.62	0.45	2.46	3.17	3.67	0.74	1.47	1.03	3.79	3.67	2.82	4.39	1.84	3.63	1.86	1.79	1.75	3.25	4.09	3.50	3.26	2.29	3.28
Bnascaffold0530G0000900ZS	4.34	3.44	3.09	1.40	1.64	1.13	0.50	0.57	0.11	3.67	3.03	3.71	1.53	1.96	1.30	3.26	4.10	3.35	3.18	3.70	3.27	2.34	2.57	2.22	3.79	3.11	3.70	3.58	3.50	2.77
Bnascaffold0530G0001000ZS	3.92	2.11	3.65	2.14	2.67	1.07	0.42	0.21	0.15	2.90	3.93	3.67	0.74	1.87	0.90	3.58	2.81	1.34	1.88	1.45	4.03	1.91	2.79	2.10	3.47	2.37	3.08	3.85	3.89	2.62
Bnascaffold0530G0001200ZS	3.14	2.95	3.57	1.32	2.42	1.74	0.57	0.56	0.50	3.18	3.24	3.01	1.61	2.34	1.26	3.58	3.45	4.55	2.77	3.70	3.74	2.16	2.49	2.60	4.61	4.37	4.57	4.03	3.41	2.51
Bnascaffold0532G0000100ZS	2.78	2.87	3.05	1.67	2.27	1.53	0.35	0.55	0.47	2.51	3.12	2.90	1.59	2.79	1.05	3.23	2.30	3.35	3.47	4.03	4.04	2.19	3.36	2.63	3.66	2.56	3.60	4.01	3.93	3.28
Bnascaffold0532G0000200ZS	1.24	2.87	1.71	1.07	1.15	0.92	0.28	0.51	0.00	2.23	2.72	2.32	1.06	1.73	0.90	3.58	2.16	2.82	3.35	2.89	3.03	1.51	1.99	2.28	4.55	4.30	3.50	1.88	2.51	2.84
Bnascaffold0536G0000100ZS	0.00	0.00	0.00	0.00	0.00	0.11	0.03	0.05	0.00	0.00	0.00	0.00	0.02	0.03	0.00	0.00	0.00	0.00	0.00	0.00	0.00	0.00	0.00	0.08	0.10	0.00	0.00	0.00	0.00	0.15
Bnascaffold0540G0000400ZS	0.30	0.84	0.35	0.00	0.00	0.00	0.00	0.00	0.00	0.00	0.00	0.00	0.00	0.00	0.00	0.92	0.00	0.00	0.00	0.00	0.00	0.00	0.00	0.00	0.00	0.31	0.30	0.00	0.00	0.00
Bnascaffold0544G0000200ZS	0.00	0.00	0.00	0.00	0.73	0.15	0.00	0.00	0.00	0.00	0.00	0.19	0.00	0.00	0.00	0.40	0.00	0.00	0.00	0.00	0.00	0.09	0.00	0.00	0.00	0.00	0.00	0.09	0.00	0.00
Bnascaffold0549G0000100ZS	0.60	0.65	1.28	0.61	0.90	0.16	0.18	0.16	0.16	1.00	1.07	0.81	0.45	0.42	0.37	1.22	1.25	1.25	1.04	1.42	1.80	0.90	0.84	0.97	1.25	0.79	1.03	1.66	1.29	1.49
Bnascaffold0549G0000200ZS	3.15	4.30	3.72	1.00	2.14	1.34	0.39	0.22	0.47	3.27	2.64	2.71	1.22	1.83	0.92	3.02	2.69	2.50	3.32	2.54	2.14	1.37	2.73	2.02	3.44	2.35	3.65	2.83	3.14	1.84
Bnascaffold0551G0000200ZS	0.26	0.41	0.31	0.08	0.24	0.07	0.00	0.04	0.06	0.09	0.45	0.08	0.04	0.11	0.05	0.18	0.64	0.63	0.36	0.17	0.26	0.19	0.25	0.07	0.46	0.37	0.35	0.13	0.39	0.09
Bnascaffold0551G0000400ZS	4.55	4.27	4.63	2.21	2.61	2.02	0.35	0.70	0.38	4.58	4.14	7.18	2.55	3.34	1.63	5.34	5.80	4.71	4.66	5.27	4.04	3.14	2.82	3.29	5.43	4.80	5.05	5.08	5.47	3.87
Bnascaffold0551G0000600ZS	0.52	0.00	0.31	0.00	0.24	0.58	0.00	0.00	0.00	0.28	0.76	0.97	1.74	2.86	0.33	3.73	0.55	1.13	0.26	1.66	0.76	2.13	4.53	0.22	9.03	0.27	5.20	1.50	0.29	0.00
Bnascaffold0551G0000700ZS	2.36	3.31	1.67	1.34	1.81	1.25	0.37	0.54	0.39	2.77	3.55	3.72	1.63	1.78	1.05	2.20	3.10	3.50	2.73	3.87	2.24	1.97	1.36	2.63	2.33	3.44	3.96	9.57	3.32	2.92
Bnascaffold0551G0000800ZS	6.71	6.65	8.64	5.67	4.65	5.78	0.83	0.99	0.89	14.34	11.83	9.40	3.91	9.05	3.80	13.07	15.79	14.93	11.74	14.38	10.87	8.68	8.96	9.06	14.56	11.76	10.33	12.03	10.97	9.51
Bnascaffold0551G0001000ZS	6.93	6.80	6.89	2.26	3.43	2.60	0.68	0.92	0.50	5.84	5.81	5.84	2.71	3.98	2.46	4.97	6.49	7.37	5.96	6.50	6.45	4.34	4.97	4.58	6.13	5.92	6.46	6.14	6.27	5.54
Bnascaffold0553G0000100ZS	5.80	8.41	6.31	2.42	2.59	2.47	0.53	1.07	0.43	5.22	5.49	5.12	2.27	2.86	2.07	5.99	4.84	6.34	5.61	5.94	4.84	3.39	4.21	4.32	5.88	5.44	5.58	5.27	6.35	4.48
Bnascaffold0553G0000200ZS	4.34	3.26	3.90	2.32	3.63	2.61	0.56	0.72	0.75	6.47	4.99	7.52	2.01	2.93	1.67	5.69	4.32	5.95	5.02	5.13	3.83	3.64	4.78	2.10	5.42	6.89	6.37	5.63	7.54	5.46
Bnascaffold0553G0000300ZS	14.16	21.27	10.36	3.43	3.67	2.73	0.38	0.42	1.24	5.51	4.98	4.76	1.60	2.74	2.12	9.54	8.00	7.34	6.60	6.86	9.96	3.16	3.28	5.05	5.65	5.61	5.36	4.20	5.02	4.19
Bnascaffold0553G0000400ZS	6.35	9.27	6.77	4.13	5.14	3.68	0.82	0.86	0.57	6.95	7.83	6.91	3.48	5.50	3.09	9.40	10.27	9.39	8.72	9.53	8.07	5.29	5.95	5.91	9.58	8.16	8.92	8.77	10.30	6.80
Bnascaffold0553G0000500ZS	0.00	0.00	0.00	0.00	0.33	0.00	0.00	0.00	0.00	0.00	0.52	0.00	0.18	0.00	0.44	0.00	0.00	0.00	0.36	0.00	0.00	0.08	0.00	0.60	0.00	0.00	0.00	0.00	0.20	0.37
Bnascaffold0553G0000600ZS	8.08	7.73	7.00	2.62	4.44	2.63	0.34	0.88	0.83	6.96	4.44	6.49	2.20	3.91	1.34	5.54	5.68	7.55	5.88	5.71	5.92	2.79	4.50	5.79	5.17	5.53	5.28	5.98	6.57	4.14
Bnascaffold0553G0000700ZS	7.12	6.42	7.31	2.59	4.01	2.91	0.63	1.03	0.68	6.47	6.73	6.66	3.07	3.80	3.09	6.85	4.75	6.24	7.01	7.57	6.56	5.15	4.18	4.30	9.42	6.67	8.74	7.55	8.06	5.46
Bnascaffold0553G0000800ZS	2.80	3.47	2.87	1.37	2.07	1.46	0.25	0.33	0.14	3.84	3.01	3.41	0.86	0.97	0.76	3.24	2.74	3.30	3.79	3.69	3.47	1.65	2.07	2.06	4.61	3.12	7.45	3.08	2.95	2.08
Bnascaffold0553G0000900ZS	15.38	16.00	13.82	5.17	7.50	4.92	1.13	1.25	1.22	12.59	11.92	11.73	5.58	8.31	4.57	14.97	12.32	14.74	12.64	12.10	10.25	6.47	8.99	8.42	12.36	11.67	13.33	14.03	13.15	9.94
Bnascaffold0553G0001000ZS	7.15	7.84	8.82	3.23	8.56	3.02	0.88	0.97	0.95	6.67	8.57	8.05	3.58	2.94	2.63	10.28	9.01	8.66	7.90	8.49	8.09	4.89	6.73	7.18	9.21	6.94	9.71	10.49	11.42	7.90
Bnascaffold0554G0000100ZS	3.24	3.44	3.33	1.56	1.50	1.58	0.41	0.44	0.37	3.00	2.68	3.20	1.28	2.42	1.33	4.02	3.87	3.20	3.10	3.42	2.99	1.93	2.59	2.28	3.30	3.28	3.41	3.61	3.20	3.23
Bnascaffold0554G0000200ZS	0.00	0.00	0.00	0.00	0.00	0.00	0.00	0.00	0.00	0.00	0.00	0.00	0.00	0.17	0.00	0.53	0.27	0.19	0.00	0.17	0.00	0.00	0.00	0.00	0.82	0.00	0.00	0.12	0.00	0.00
Bnascaffold0554G0000300ZS	2.33	1.75	3.27	1.03	1.11	1.26	0.38	0.16	0.41	1.90	2.44	2.94	1.23	1.58	0.90	3.08	2.76	3.04	2.93	2.97	2.27	1.80	1.64	1.39	3.04	2.03	2.26	2.92	2.79	1.86
Bnascaffold0556G0000100ZS	0.86	1.44	1.02	0.45	0.32	1.28	0.00	0.09	0.13	1.30	1.01	0.97	0.18	0.56	0.43	1.06	1.44	2.48	1.40	0.88	0.84	1.30	0.83	0.59	0.72	1.26	1.03	0.66	1.15	0.91
Bnascaffold0556G0000200ZS	2.97	2.58	2.82	1.62	2.21	1.58	0.26	0.39	0.75	2.86	3.03	2.78	1.72	2.08	0.93	4.35	3.17	3.30	3.07	3.62	2.59	2.19	2.55	2.96	3.39	3.30	3.09	3.64	3.72	3.41
Bnascaffold0556G0000300ZS	2.48	1.72	1.46	0.54	0.95	0.92	0.00	0.72	0.15	3.79	2.87	3.28	1.38	1.87	0.77	2.74	4.32	2.68	3.76	1.71	1.82	1.38	1.00	2.10	2.38	3.87	2.67	2.37	2.40	1.75
Bnascaffold0556G0000400ZS	2.52	2.40	3.20	1.73	1.85	1.44	0.57	0.58	0.42	2.16	3.12	2.78	1.52	1.50	0.80	2.70	2.43	2.51	3.79	2.84	2.84	2.15	2.92	2.36	4.13	2.83	3.09	2.53	3.43	2.66
Bnascaffold0556G0000500ZS	1.86	1.72	0.97	0.71	2.10	1.07	0.28	0.10	0.15	1.34	2.72	1.93	0.42	1.20	0.90	2.95	2.38	1.78	1.88	1.32	2.02	1.55	0.80	1.40	2.82	2.58	2.26	1.88	2.17	2.18
Bnascaffold0556G0000600ZS	2.71	2.58	2.67	1.39	1.85	0.58	0.31	0.45	0.14	2.23	2.32	2.41	1.16	2.04	1.13	2.44	3.17	2.93	2.62	2.63	3.60	1.76	2.36	2.52	3.79	4.24	3.02	3.18	2.93	2.66
Bnascaffold0564G0000200ZS	0.00	0.00	0.00	0.00	0.00	0.00	0.00	0.00	0.00	0.00	0.00	0.00	0.00	0.00	0.14	0.00	0.00	0.00	0.00	0.00	0.00	0.00	0.00	0.00	0.00	0.00	0.00	0.00	0.00	0.00
Bnascaffold0570G0000100ZS	0.00	0.00	0.00	0.00	0.00	0.00	0.00	0.00	0.00	0.00	0.00	0.00	0.00	0.00	0.00	0.00	0.00	0.00	0.00	0.00	0.00	0.01	0.00	0.00	0.00	0.00	0.00	0.00	0.00	0.00
Bnascaffold0571G0000100ZS	0.21	0.05	0.00	0.00	0.05	0.00	0.00	0.05	0.08	0.00	0.04	0.00	0.00	0.03	0.03	0.05	0.06	0.04	0.00	0.00	0.00	0.03	0.00	0.04	0.06	0.00	0.00	0.03	0.03	0.45
Bnascaffold0571G0000200ZS	0.00	0.00	0.00	0.00	0.13	0.03	0.67	0.51	0.54	0.00	0.00	0.00	0.00	0.00	0.00	0.00	0.00	0.00	0.14	0.02	0.03	0.43	0.48	0.81	0.00	0.04	0.04	0.03	0.35	0.00
Bnascaffold0571G0000400ZS	0.00	0.00	0.04	0.00	0.03	0.00	0.00	0.02	0.03	0.00	0.03	0.00	0.00	0.02	0.02	0.04	0.08	0.03	0.00	0.05	0.00	0.02	0.04	0.00	0.08	0.08	0.04	0.00	0.04	0.00
Bnascaffold0571G0000500ZS	0.00	0.65	0.08	0.12	0.04	0.16	0.05	0.05	0.03	0.03	0.07	0.07	0.01	0.11	0.01	0.05	0.03	0.02	0.10	0.15	0.07	0.09	0.02	0.04	0.10	0.10	0.05	0.07	0.19	0.03
Bnascaffold0571G0000600ZS	0.00	0.00	0.00	0.00	0.00	0.00	0.00	0.00	0.00	0.00	0.06	0.00	0.08	0.00	0.20	0.00	0.00	0.00	0.00	0.00	0.08	0.00	0.00	0.00	0.00	0.00	0.00	0.00	0.04	0.00
Bnascaffold0573G0000100ZS	3.66	4.95	4.68	2.50	5.50	2.61	0.52	0.46	0.55	6.26	5.02	7.55	2.89	3.94	2.47	6.22	6.54	5.93	2.93	6.41	6.26	4.39	6.47	4.27	9.28	6.04	6.23	5.25	7.18	5.16
Bnascaffold0573G0000200ZS	2.12	1.97	1.25	1.53	2.29	1.58	0.72	0.53	1.03	2.30	3.11	1.32	1.45	1.14	1.32	1.08	0.00	0.76	4.30	2.93	3.46	4.18	3.07	3.31	1.86	2.95	1.76	3.05	3.72	1.12
Bnascaffold0573G0000300ZS	1.45	2.56	2.98	1.72	2.62	1.36	0.31	0.42	0.28	2.90	2.75	2.93	0.98	2.32	1.10	3.28	4.00	2.59	3.80	3.66	3.96	2.58	2.66	2.53	3.45	3.27	4.27	3.18	4.28	2.51
Bnascaffold0573G0000400ZS	3.63	5.70	4.83	1.69	1.29	1.31	0.19	0.51	0.34	4.02	3.07	3.57	1.72	2.16	1.16	4.08	3.41	4.36	3.30	3.32	3.55	1.42	2.33	1.82	3.61	3.10	3.34	3.11	4.02	2.56
Bnascaffold0573G0000500ZS	2.27	1.92	1.46	0.89	2.10	1.84	0.14	0.82	0.30	1.12	3.78	2.51	0.95	1.60	0.77	2.74	2.81	2.68	3.14	2.11	2.62	1.51	2.59	2.98	2.60	3.23	1.85	2.76	2.74	1.97
Bnascaffold0573G0000600ZS	3.94	3.65	4.11	2.51	3.34	3.02	0.35	1.32	0.14	2.93	2.98	4.53	2.15	3.37	1.81	4.81	5.06	4.83	4.32	3.83	6.37	3.75	4.11	3.62	4.13	4.51	4.76	5.06	4.25	3.89
Bnascaffold0573G0000700ZS	2.20	2.45	3.01	0.53	0.49	1.11	0.30	0.22	0.13	6.29	2.19	3.87	0.95	4.21	2.42	3.33	3.04	2.60	3.21	3.54	2.50	2.42	1.19	1.57	2.96	2.94	5.88	3.96	5.61	1.96
Bnascaffold0573G0000800ZS	9.91	8.54	8.56	3.21	3.27	2.50	0.60	1.23	1.03	5.93	6.09	8.27	3.45	4.23	2.76	6.68	6.66	7.01	7.17	5.53	9.85	6.66	4.78	3.76	6.13	6.46	7.93	7.28	7.54	6.55
Bnascaffold0577G0000100ZS	0.00	0.00	0.00	0.00	0.00	0.00	0.00	0.00	0.00	0.00	0.00	0.00	0.01	0.00	0.00	0.00	0.00	0.00	0.00	0.00	0.00	0.00	0.00	0.00	0.00	0.00	0.00	0.00	0.00	0.00
Bnascaffold0581G0000100ZS	0.25	1.60	0.09	0.25	0.10	0.70	0.29	0.16	0.16	0.16	0.26	0.10	0.15	0.23	0.18	0.29	0.45	0.65	0.40	0.28	2.01	0.25	0.38	0.15	0.49	0.08	0.36	0.55	0.38	1.14
Bnascaffold0581G0000200ZS	0.00	0.02	0.00	0.02	0.00	0.06	0.00	0.00	0.00	0.06	0.04	0.05	0.00	0.10	0.03	0.03	0.06	0.02	0.05	0.05	0.03	0.01	0.03	0.02	0.20	0.06	0.00	0.03	0.03	0.00
Bnascaffold0581G0000300ZS	12.39	17.62	29.89	7.37	9.42	6.75	27.39	24.24	16.03	27.97	7.26	11.32	4.38	7.46	5.66	1.97	1.15	3.57	2.51	2.98	18.02	1.77	1.33	2.57	2.89	4.02	3.29	0.79	1.22	0.58
Bnascaffold0581G0000400ZS	0.05	0.00	0.19	0.60	0.49	0.55	0.43	0.42	0.15	0.00	0.27	0.05	0.38	1.16	0.86	0.00	0.00	0.00	0.27	0.27	0.00	0.00	0.00	0.00	0.00	0.28	0.00	0.08	0.03	0.11
Bnascaffold0586G0000100ZS	0.00	0.00	0.00	0.00	0.00	0.00	0.02	0.00	0.00	0.00	0.00	0.00	0.00	0.00	0.00	0.00	0.00	0.00	0.00	0.00	0.03	0.00	0.00	0.00	0.00	0.00	0.03	0.00	0.00	0.00
Bnascaffold0596G0000100ZS	7.53	9.73	9.04	3.17	3.15	2.77	0.48	0.64	0.80	7.86	6.69	6.19	2.87	4.90	2.37	7.95	8.08	7.14	6.71	5.54	6.16	3.67	4.96	4.26	6.48	7.04	7.82	7.69	10.01	6.26
Bnascaffold0596G0000200ZS	4.06	5.32	4.23	2.20	4.12	1.89	0.38	0.40	0.64	5.25	5.36	4.76	2.61	3.60	1.74	5.04	4.58	5.16	6.37	5.02	6.07	4.21	3.61	4.33	4.93	5.23	4.84	5.94	5.86	5.05
Bnascaffold0596G0000300ZS	0.64	0.00	0.75	0.00	0.30	0.24	0.00	0.32	0.00	0.00	0.00	0.60	0.49	0.41	0.80	0.33	0.00	0.46	0.32	1.02	0.62	0.55	0.92	0.54	1.01	1.00	0.64	1.07	0.88	1.01
Bnascaffold0597G0000100ZS	0.00	0.00	0.00	0.00	0.00	0.00	0.00	0.00	0.00	0.00	0.00	0.00	0.00	0.00	0.00	0.15	0.00	0.00	0.00	0.00	0.00	0.00	0.00	0.00	0.00	0.00	0.00	0.00	0.00	0.00
Bnascaffold0600G0000200ZS	2.29	1.13	1.98	0.26	1.69	0.79	0.10	0.15	0.33	1.15	3.01	1.99	0.78	1.97	0.76	5.13	3.03	3.51	1.85	2.72	3.28	1.64	1.47	1.68	4.48	2.07	3.34	3.21	1.52	0.64
Bnascaffold0601G0000100ZS	4.72	4.88	4.03	1.83	2.15	1.27	0.32	0.58	0.35	4.06	3.60	2.49	1.44	2.82	1.15	4.32	3.57	3.84	3.53	3.62	4.07	2.75	3.56	2.26	4.88	3.99	5.31	3.99	3.94	3.04
Bnascaffold0601G0000200ZS	1.45	2.87	2.44	1.25	0.76	0.77	0.00	0.21	0.15	2.01	2.42	3.09	1.27	1.73	0.77	1.69	2.16	2.08	2.30	2.37	2.02	0.93	2.19	2.10	4.55	2.37	3.29	2.27	2.06	1.09
Bnascaffold0601G0000300ZS	1.96	3.14	3.00	1.52	1.51	1.50	0.31	0.32	0.43	2.11	2.34	2.74	1.40	1.60	0.69	2.53	3.07	2.16	3.10	3.24	3.06	2.27	2.70	2.66	2.60	3.19	2.53	3.24	3.43	1.86
Bnascaffold0602G0000100ZS	0.56	0.30	0.57	0.07	0.30	0.06	0.16	0.08	0.00	0.26	0.47	0.22	0.12	0.21	0.15	0.24	0.08	0.46	0.65	0.31	0.47	0.17	0.46	0.20	0.50	0.33	0.24	0.38	0.40	0.34
Bnascaffold0602G0000200ZS	1.00	0.62	1.58	0.58	1.54	0.99	0.23	0.17	0.00	0.00	1.22	0.94	0.17	1.08	1.25	3.07	1.40	2.89	1.35	1.49	0.65	0.72	0.97	2.27	3.51	1.39	1.33	1.92	1.29	0.71
Bnascaffold0603G0000100ZS	0.37	0.63	0.29	0.74	0.97	1.23	0.58	0.49	0.54	1.20	0.45	0.52	0.38	0.72	0.77	11.62	10.94	10.81	11.66	10.79	12.15	16.03	21.54	20.44	10.01	10.33	12.45	9.09	7.91	9.18
Bnascaffold0612G0000100ZS	0.05	0.04	0.11	0.08	0.09	0.07	0.06	0.02	0.14	0.00	0.11	0.04	0.12	0.22	0.21	0.00	0.00	0.03	0.29	0.21	0.19	0.14	0.55	0.12	0.35	0.10	0.19	0.64	0.19	0.51
Bnascaffold0624G0000100ZS	0.00	0.00	0.00	0.00	0.00	0.00	0.00	0.00	0.00	0.00	0.00	0.00	0.00	0.00	0.00	0.00	0.00	0.00	0.00	0.05	0.00	0.00	0.00	0.07	0.00	0.00	0.00	0.12	0.00	0.00
Bnascaffold0624G0000200ZS	0.00	0.00	0.09	0.13	0.58	0.17	0.00	0.00	0.00	0.17	0.00	0.44	0.52	0.15	0.05	0.08	0.00	0.00	0.00	0.05	0.15	0.10	0.30	0.07	0.08	0.16	0.31	0.22	0.22	0.00
Bnascaffold0624G0000300ZS	0.00	0.00	0.00	0.00	0.00	0.00	0.14	0.21	0.00	0.00	0.31	0.00	0.00	0.00	0.00	0.00	0.00	0.00	0.22	0.14	0.42	0.09	0.21	0.36	0.00	0.00	0.21	0.10	0.00	0.00
Bnascaffold0630G0000100ZS	0.00	0.00	0.00	0.00	0.09	0.00	0.00	0.00	0.00	0.00	0.07	0.10	0.05	0.00	0.00	0.10	0.21	0.07	0.00	0.07	0.00	0.02	0.00	0.00	0.00	0.00	0.00	0.05	0.06	0.00
Bnascaffold0630G0000200ZS	0.00	0.00	0.00	0.00	0.00	0.00	0.00	0.00	0.00	0.00	0.00	0.00	0.00	0.00	0.00	0.37	0.00	0.00	0.00	0.00	0.00	0.23	0.00	0.00	0.00	0.00	0.00	0.00	0.00	0.00
Bnascaffold0630G0000300ZS	0.00	0.00	0.00	0.06	0.00	0.00	0.04	0.00	0.00	0.00	0.00	0.00	0.00	0.00	0.00	0.00	0.00	0.00	0.00	0.00	0.00	0.00	0.00	0.00	0.00	0.07	0.00	0.00	0.00	0.00
Bnascaffold0636G0000100ZS	0.00	0.00	0.00	0.00	0.00	0.00	0.40	0.22	0.54	0.00	0.00	0.00	0.00	0.00	0.00	0.00	0.15	0.00	0.00	0.09	0.00	0.76	1.00	0.00	0.00	0.00	0.00	0.00	0.08	0.00
Bnascaffold0638G0000100ZS	0.16	0.00	0.00	1.12	0.15	0.84	10.61	8.76	6.47	0.00	0.00	0.00	0.25	0.52	0.10	0.00	0.00	0.00	0.65	0.21	0.16	1.74	2.02	2.47	0.00	0.00	0.16	0.46	0.18	1.20
Bnascaffold0646G0000100ZS	0.00	0.23	0.00	0.00	0.00	0.09	0.58	0.00	0.09	0.00	0.54	0.12	0.13	0.00	0.38	0.00	0.00	0.09	0.00	0.08	0.00	0.21	0.12	0.31	0.00	0.00	0.00	0.18	0.20	0.13
Bnascaffold0646G0000200ZS	3.21	2.98	3.43	2.25	2.40	2.04	0.31	2.13	2.23	1.49	0.90	3.43	0.86	1.28	1.14	0.62	0.64	0.55	0.93	1.85	1.79	1.71	2.06	1.56	1.60	1.12	1.22	0.44	0.51	1.78
Bnascaffold0666G0000100ZS	0.00	0.00	0.07	0.70	1.45	0.04	0.24	0.12	0.08	0.00	0.00	0.05	0.21	0.30	0.72	0.00	0.12	0.04	0.18	0.07	0.11	0.22	0.22	0.30	0.00	0.06	0.00	0.47	0.16	0.18
Bnascaffold0674G0000200ZS	0.00	0.00	0.00	0.00	0.00	0.00	0.00	0.00	0.00	0.00	0.00	0.00	0.00	0.00	0.00	0.00	0.41	0.00	0.00	0.09	0.00	0.06	0.00	0.00	0.00	0.10	0.14	0.02	0.05	0.00
Bnascaffold0686G0000200ZS	1.48	3.63	3.18	4.31	2.49	3.91	11.59	8.05	8.83	2.48	2.76	3.02	2.77	2.26	2.77	0.69	0.56	0.39	0.14	0.00	0.00	0.26	0.26	0.00	0.42	0.42	0.00	0.13	0.07	0.14
Bnascaffold0695G0000100ZS	4.57	5.45	5.20	10.57	11.84	12.36	15.84	10.39	10.69	4.59	4.06	6.10	11.47	10.11	12.97	6.66	8.62	7.64	14.79	12.74	12.91	9.52	10.22	7.62	4.54	7.48	8.61	14.43	13.59	13.89
Bnascaffold0696G0000100ZS	0.00	0.00	0.00	0.00	0.00	0.00	0.00	0.05	0.00	0.00	0.00	0.00	0.00	0.00	0.00	0.00	0.00	0.00	0.00	0.00	0.00	0.00	0.00	0.00	0.00	0.00	0.00	0.00	0.00	0.00
Bnascaffold0698G0000100ZS	1.14	2.65	1.75	0.59	0.21	0.00	2.55	1.65	0.25	1.48	0.33	1.81	0.06	0.15	0.14	4.08	0.36	0.49	0.81	0.07	0.67	1.23	0.99	0.48	4.67	2.74	0.34	0.60	0.25	0.97
Bnascaffold0698G0000200ZS	0.57	0.10	0.24	0.94	0.95	1.42	1.36	1.52	1.39	0.22	0.19	0.24	0.85	0.87	1.32	0.11	0.65	0.26	0.84	0.59	1.51	1.15	2.59	1.40	0.38	0.97	0.62	1.46	1.80	1.26
Bnascaffold0701G0000100ZS	0.00	0.00	0.00	0.00	0.00	0.00	0.00	0.00	0.00	0.00	0.00	0.00	0.00	0.00	0.00	0.00	0.00	0.00	0.00	0.00	0.00	0.00	0.00	0.00	0.54	0.00	0.00	0.08	0.00	0.00
Bnascaffold0701G0000200ZS	0.00	0.00	0.00	0.12	0.38	0.00	0.00	0.07	0.10	0.00	0.00	0.00	0.07	0.00	0.00	0.00	0.00	0.00	0.00	0.00	0.13	0.03	0.13	0.23	0.00	0.14	0.14	0.07	0.08	0.14
Bnascaffold0709G0000100ZS	0.00	0.00	0.00	0.00	0.00	0.00	2.31	0.04	0.00	0.00	0.00	0.00	0.00	0.00	0.00	0.00	0.00	0.00	0.00	0.00	0.00	0.00	0.00	0.00	0.00	0.00	0.00	0.00	0.00	0.00
Bnascaffold0709G0000300ZS	0.00	0.00	0.00	0.00	0.00	0.00	0.00	0.00	0.00	0.00	0.00	0.00	0.06	0.08	0.00	0.00	0.00	0.00	0.00	0.00	0.00	0.00	0.00	0.00	0.13	0.00	0.00	0.00	0.00	0.00
Bnascaffold0713G0000100ZS	0.24	0.11	0.00	0.21	0.00	0.09	0.96	0.59	0.95	0.00	0.00	0.00	0.37	0.15	0.15	0.24	0.37	0.60	0.60	0.53	0.70	0.89	0.46	0.20	0.62	1.48	0.12	1.36	1.05	1.38
Bnascaffold0736G0000100ZS	0.15	0.00	0.00	0.09	0.09	0.18	0.10	0.10	0.00	0.05	0.07	0.14	0.13	0.03	0.03	0.10	0.10	0.04	0.05	0.13	0.10	0.09	0.24	0.04	0.10	0.10	0.00	0.12	0.00	0.11
Bnascaffold0749G0000100ZS	0.00	0.00	0.00	0.07	0.07	0.06	0.11	0.26	0.20	0.09	0.00	0.00	0.10	0.00	0.02	0.00	0.00	0.00	0.32	0.33	0.27	0.27	0.54	0.24	0.00	0.00	0.00	0.17	0.00	0.17
Bnascaffold0750G0000200ZS	0.00	0.00	0.00	0.00	0.00	0.17	0.00	0.00	0.00	0.00	0.00	0.00	0.00	0.00	0.00	0.00	0.00	0.00	0.00	0.00	0.00	0.00	0.00	0.00	0.00	0.23	0.00	0.00	0.00	0.00
Bnascaffold0765G0000100ZS	0.00	0.00	0.00	0.00	0.00	0.00	0.00	0.04	0.00	0.00	0.00	0.00	0.00	0.00	0.00	0.00	0.00	0.00	0.00	0.00	0.00	0.00	0.00	0.00	0.00	0.00	0.00	0.00	0.00	0.00
Bnascaffold0814G0000100ZS	0.00	0.00	0.00	0.09	0.03	0.00	0.00	0.00	0.00	0.00	0.05	0.00	0.02	0.04	0.02	0.00	0.00	0.02	0.00	0.00	0.00	0.01	0.03	0.06	0.04	0.00	0.03	0.03	0.00	0.00
Bnascaffold0844G0000100ZS	0.00	0.33	0.00	0.00	0.00	0.00	0.00	0.00	0.00	0.00	0.00	0.00	0.00	0.00	0.00	0.00	0.00	0.25	0.00	0.45	0.00	0.08	0.00	0.00	0.00	0.00	0.00	0.00	0.00	0.00
Bnascaffold0853G0000100ZS	3.73	4.51	4.06	1.74	2.19	1.76	0.44	0.74	0.13	3.65	3.47	3.21	2.13	2.79	1.59	3.87	3.53	4.87	3.48	3.93	3.88	2.51	2.80	3.07	3.79	2.97	3.54	4.56	4.96	3.82
Bnascaffold0890G0000100ZS	0.07	0.00	0.00	0.00	0.00	0.00	0.00	0.00	0.00	0.00	0.00	0.00	0.04	0.05	0.00	0.43	0.07	0.20	0.00	0.09	0.00	0.00	0.13	0.06	0.15	0.07	0.14	0.23	0.12	0.15
Bnascaffold0919G0000100ZS	3.98	4.98	5.43	2.03	3.07	2.16	0.59	0.53	0.56	4.47	4.23	4.20	2.18	3.23	1.37	4.74	4.49	4.82	5.02	4.92	4.34	3.32	3.55	3.95	4.61	3.78	4.12	5.37	5.12	3.30
Bnascaffold0919G0000200ZS	5.64	5.80	6.66	5.53	4.09	3.96	1.14	1.14	0.89	6.92	8.48	8.83	3.60	5.80	2.28	11.36	7.33	11.75	10.50	7.87	9.53	6.00	8.08	5.44	10.40	10.33	6.23	7.73	8.19	6.93
Bnascaffold0919G0000300ZS	9.35	8.51	6.56	4.32	5.91	3.58	1.38	1.38	1.08	7.81	7.80	7.53	4.13	5.32	2.94	8.88	8.72	9.20	8.26	7.08	8.69	7.25	5.89	5.98	8.84	7.43	7.38	9.39	9.54	6.07
Bnascaffold0919G0000400ZS	0.00	0.00	0.00	0.00	0.00	0.00	0.00	0.35	0.26	0.00	0.26	0.33	0.00	0.46	0.00	0.00	0.00	0.00	0.36	0.00	0.35	0.08	0.68	0.30	0.00	0.37	0.35	0.17	0.39	0.00
Bnascaffold0919G0000500ZS	4.34	3.26	5.12	2.14	4.58	2.76	0.56	0.41	1.20	3.57	4.08	6.37	2.86	1.73	1.29	5.90	6.05	6.54	4.18	4.34	4.44	3.19	2.99	5.96	7.58	6.67	6.99	6.71	6.97	3.71
Bnascaffold0919G0000600ZS	10.10	10.65	9.73	3.76	5.40	3.72	0.56	0.97	0.61	7.41	7.87	7.18	4.28	4.12	2.77	8.03	6.88	9.00	9.01	8.68	6.42	4.96	6.16	6.14	8.26	7.15	9.41	9.17	8.82	7.54
Bnascaffold0934G0000100ZS	0.51	0.53	0.27	0.20	0.16	0.25	0.04	0.09	0.04	0.49	0.63	0.53	0.18	0.29	0.14	0.35	0.12	0.37	0.58	0.22	0.45	0.28	0.28	0.29	0.66	0.42	0.28	0.19	0.57	0.48
Bnascaffold0934G0000300ZS	0.00	0.00	0.00	0.00	0.00	0.00	0.00	0.00	0.00	0.00	0.00	0.00	0.00	0.00	0.00	0.00	0.00	0.00	0.00	0.00	0.00	0.00	0.00	0.00	0.00	0.00	0.00	0.08	0.00	0.00
Bnascaffold0936G0000100ZS	4.24	3.39	3.10	1.39	3.11	1.74	0.40	0.58	0.21	4.11	5.46	4.64	1.57	2.55	0.91	7.45	6.42	6.31	4.74	2.23	3.43	2.07	1.97	3.10	13.34	3.35	5.53	3.28	2.83	2.16
Bnascaffold0964G0000100ZS	3.08	50.87	0.52	2.09	0.41	0.82	0.15	0.33	0.16	0.71	1.45	0.82	0.90	0.57	0.82	0.45	0.46	0.63	0.45	0.56	1.08	0.24	1.27	0.19	1.16	54.87	0.22	0.53	0.85	0.47
Bnascaffold0965G0000100ZS	0.63	0.00	0.25	0.18	0.39	0.16	0.00	0.00	0.15	0.00	0.15	0.00	0.11	0.00	0.00	0.00	0.00	0.00	0.21	0.27	0.20	0.13	0.00	0.00	0.44	0.44	0.00	1.00	0.00	1.32
Bnascaffold0981G0000100ZS	2.67	2.67	3.58	2.03	1.55	1.32	0.21	0.42	0.53	2.83	3.45	2.93	1.42	1.86	1.04	3.63	3.12	3.01	3.50	3.13	2.81	1.99	2.82	2.31	3.57	2.89	2.76	3.33	3.68	3.10
Bnascaffold0981G0000200ZS	1.86	1.34	1.71	1.25	1.34	0.92	0.14	0.21	0.15	3.12	2.42	3.86	0.64	1.87	1.54	3.79	1.51	3.27	1.88	1.97	4.24	1.86	1.19	1.93	4.12	2.15	2.88	4.44	2.86	1.97
Bnascaffold0981G0000400ZS	3.54	4.18	3.72	1.39	1.31	1.39	0.35	0.38	0.42	3.34	3.44	3.73	1.29	2.49	1.48	3.55	3.77	4.45	3.39	3.24	3.46	1.49	2.05	2.02	3.24	4.03	3.33	3.38	3.56	2.25
Bnascaffold0981G0000500ZS	0.69	1.14	0.63	0.13	0.50	0.28	0.10	0.11	0.00	0.99	0.84	0.64	0.08	0.59	0.52	1.09	1.44	1.05	1.09	1.32	1.35	0.71	1.48	0.84	1.45	0.64	0.84	1.06	1.10	0.97
Bnascaffold0985G0000100ZS	1.07	0.66	0.56	0.20	0.88	0.26	0.16	0.12	0.00	0.64	0.87	0.66	0.36	0.76	0.15	1.57	1.49	1.02	0.96	0.98	2.20	0.59	0.80	0.80	2.36	1.11	0.83	1.42	1.51	0.38
Bnascaffold0985G0000200ZS	3.87	2.31	2.94	2.15	1.53	1.03	0.37	0.28	0.00	2.99	3.65	2.07	1.42	0.71	0.86	3.10	2.89	2.19	2.80	1.41	1.89	1.19	2.40	2.11	3.19	4.32	3.31	3.04	3.52	1.46
Bnascaffold0987G0000100ZS	1.58	1.76	1.35	1.09	0.94	0.52	0.26	0.22	0.09	2.12	1.58	1.72	0.58	1.27	0.75	1.29	1.72	1.92	1.48	1.53	1.30	1.13	1.16	1.08	2.06	0.99	1.77	1.64	1.58	2.14
Bnascaffold0987G0000200ZS	0.28	0.26	0.33	0.00	0.52	0.00	0.00	0.00	0.00	0.00	0.00	0.00	0.29	0.00	0.00	0.58	0.00	0.61	0.57	0.00	0.00	0.18	0.00	0.48	0.30	0.00	1.13	0.27	0.16	0.00
Bnascaffold0988G0000100ZS	0.46	0.85	0.27	0.59	1.05	0.51	0.15	0.11	0.00	0.49	1.33	0.64	0.00	0.44	0.57	1.39	1.67	2.13	1.15	1.31	1.11	0.64	0.66	0.97	3.83	0.71	3.18	0.22	0.88	0.72
Bnascaffold0988G0000200ZS	2.58	2.91	1.31	0.72	0.26	0.07	0.19	0.18	0.20	1.69	0.95	1.38	0.28	0.59	0.52	2.16	1.83	2.06	1.12	0.53	1.35	0.59	0.71	0.63	1.93	1.44	1.93	1.01	1.17	1.27
Bnascaffold0989G0000100ZS	0.25	0.93	0.00	0.22	0.23	0.00	0.00	0.12	0.00	0.54	1.28	0.23	0.26	0.00	0.16	1.02	0.78	1.26	0.25	0.64	0.49	0.11	0.00	0.42	0.79	0.52	0.75	0.96	0.28	0.79
Bnascaffold0990G0000100ZS	0.38	0.28	0.09	0.07	0.07	0.06	0.00	0.00	0.00	0.33	0.11	0.07	0.04	0.00	0.09	0.23	0.32	0.38	0.46	0.19	0.30	0.03	0.07	0.19	0.56	0.16	0.23	0.29	0.25	0.08
Bnascaffold0991G0000400ZS	0.00	0.00	0.00	0.00	0.00	0.00	0.00	0.00	0.00	0.00	0.00	0.00	0.00	0.00	0.00	0.00	0.73	0.00	0.00	0.00	0.51	0.34	0.51	1.04	0.00	0.00	0.00	0.00	0.00	0.19
Bnascaffold0997G0000100ZS	0.58	0.41	0.34	0.63	0.00	0.54	0.00	0.00	0.11	0.63	0.53	0.14	0.07	0.19	0.45	0.74	0.30	0.52	0.44	0.28	1.28	0.31	0.42	0.37	0.46	0.46	0.58	0.91	0.56	0.62
Bnascaffold1047G0000100ZS	0.45	0.14	0.18	0.26	0.07	0.17	0.00	0.00	0.06	0.08	0.17	0.07	0.12	0.10	0.09	0.93	0.71	0.11	0.08	0.05	0.22	0.15	0.07	0.13	0.48	0.32	0.30	0.25	0.29	0.16
Bnascaffold1047G0000200ZS	0.77	1.07	0.45	0.66	0.35	0.14	0.26	0.19	0.14	1.24	2.81	0.90	0.10	1.24	0.36	5.48	2.61	2.07	1.75	0.86	1.69	0.74	1.85	0.49	3.82	2.00	3.25	1.38	1.17	0.61
Bnascaffold1069G0000100ZS	1.17	0.27	0.69	1.14	0.41	0.76	0.10	0.00	0.00	0.95	0.96	0.68	0.37	0.75	0.27	1.64	0.76	1.58	1.18	1.21	1.43	0.57	1.13	0.62	1.69	1.52	1.16	1.40	1.38	0.46
Bnascaffold1069G0000200ZS	0.00	0.00	0.00	0.00	0.00	0.00	0.00	0.00	0.00	0.00	0.26	0.00	0.00	0.23	0.00	0.72	0.00	0.00	0.36	0.23	0.00	0.00	0.00	0.00	0.00	0.00	0.00	0.00	0.20	0.00
Bnascaffold1071G0000100ZS	1.75	1.33	1.33	0.71	0.47	0.61	0.28	0.15	0.07	1.67	0.90	0.67	0.42	0.73	0.26	1.36	1.50	1.11	0.73	0.52	1.50	0.57	0.89	0.17	1.83	1.28	1.74	1.18	0.97	0.87
Bnascaffold1071G0000200ZS	3.72	4.40	4.39	2.85	3.44	2.15	0.00	0.51	0.75	3.35	6.20	5.79	2.33	3.46	1.42	5.69	6.91	6.10	4.60	5.92	4.84	2.80	2.39	3.68	7.80	5.81	5.35	5.53	4.92	3.71
Bnascaffold1071G0000300ZS	8.81	8.66	8.04	4.44	4.85	3.39	1.06	0.94	0.92	7.65	7.18	7.35	4.49	4.77	3.11	8.62	6.85	8.65	8.92	8.89	9.17	6.04	6.01	6.59	8.58	9.18	8.62	8.95	10.13	6.54
Bnascaffold1071G0000400ZS	4.38	4.36	3.87	1.56	1.49	1.43	0.17	0.42	0.33	3.20	3.06	3.55	1.78	1.87	1.32	2.89	4.24	3.52	3.78	3.57	2.89	1.80	2.30	1.91	2.97	3.02	3.08	3.08	2.81	2.38
Bnascaffold1088G0000200ZS	0.00	0.00	0.11	0.00	0.00	0.07	3.74	0.00	0.00	0.00	0.00	0.00	0.00	0.00	0.00	0.00	0.00	0.78	0.18	0.17	0.09	0.16	0.26	0.15	0.28	0.00	0.00	0.04	0.00	0.19
Bnascaffold1089G0000100ZS	5.39	1.80	1.53	1.12	1.20	0.32	3.06	3.32	4.70	1.86	1.10	1.01	0.44	0.42	0.81	1.98	1.13	0.93	1.53	0.82	1.68	3.70	2.28	0.55	2.03	1.35	1.72	0.52	0.72	1.14
Bnascaffold1092G0000100ZS	0.00	0.00	0.00	0.00	0.24	0.00	0.72	0.26	0.38	0.00	0.00	0.00	0.00	0.00	0.00	0.00	0.00	0.00	0.00	0.00	0.00	0.00	0.00	0.00	0.00	0.00	0.00	0.00	0.00	0.00
Bnascaffold1093G0000100ZS	0.00	0.00	0.00	0.00	0.00	0.00	0.03	0.00	0.03	0.00	0.00	0.00	0.00	0.00	0.00	0.00	0.00	0.00	0.00	0.00	0.00	0.00	0.00	0.00	0.00	0.00	0.00	0.00	0.00	0.00
Bnascaffold1095G0000100ZS	0.00	0.25	0.00	0.24	0.00	0.05	0.78	0.07	0.15	0.00	0.20	0.13	0.07	0.04	0.04	0.49	0.07	0.00	0.07	0.09	0.00	0.04	0.00	0.12	0.00	0.99	0.20	0.07	0.08	0.00
Bnascaffold1095G0000200ZS	0.00	0.00	0.00	0.00	0.00	0.00	0.04	0.03	0.00	0.00	0.04	0.00	0.00	0.04	0.04	0.00	0.00	0.00	0.00	0.00	0.00	0.02	0.00	0.00	0.00	0.00	0.00	0.00	0.00	0.00
Bnascaffold1137G0000100ZS	2.26	2.80	2.42	1.46	1.71	1.11	0.38	0.32	0.50	3.18	3.22	3.12	1.14	1.59	1.26	3.41	2.49	3.28	3.14	2.93	3.15	2.06	2.02	2.12	3.51	2.86	3.61	3.06	3.41	1.83
Bnascaffold1138G0000200ZS	2.45	2.57	2.28	0.89	0.48	0.62	0.22	0.38	0.28	1.46	1.46	1.26	0.92	0.91	0.60	2.17	2.36	1.90	1.69	1.60	1.26	0.73	0.68	0.93	1.69	1.81	1.86	1.82	1.32	1.43
Bnascaffold1143G0000100ZS	0.74	0.46	0.88	0.43	0.80	0.18	0.00	0.12	0.45	1.47	1.00	0.46	0.19	0.40	0.23	0.13	0.26	0.54	0.00	0.39	0.61	0.35	0.24	0.21	0.65	0.52	0.86	0.53	0.48	0.13
Bnascaffold1144G0000100ZS	0.19	0.06	0.00	0.06	0.00	0.00	0.00	0.00	0.00	0.14	0.14	0.00	0.03	0.08	0.04	0.26	0.13	0.28	0.06	0.24	0.25	0.07	0.00	0.00	0.13	0.07	0.25	0.09	0.11	0.00
Bnascaffold1146G0000100ZS	1.48	1.74	1.60	0.78	0.78	0.43	0.35	0.13	0.38	1.74	1.94	1.15	0.60	0.83	0.60	1.84	1.55	2.23	1.63	1.23	1.20	0.87	0.87	0.99	1.96	1.48	1.22	1.64	1.29	1.37
Bnascaffold1147G0000100ZS	1.07	0.42	0.90	0.79	1.27	0.45	0.21	0.46	0.11	1.15	1.34	1.42	0.55	0.98	0.38	1.71	1.75	2.53	1.39	1.36	1.64	0.92	0.88	1.17	2.56	0.95	1.21	1.02	2.28	1.13
Bnascaffold1147G0000300ZS	0.26	0.24	0.46	0.34	0.24	0.29	0.09	0.00	0.00	0.57	0.38	0.12	0.00	0.17	0.08	0.27	0.14	0.28	0.93	0.50	0.26	0.20	0.13	0.33	0.55	0.14	0.13	0.19	0.51	0.56
Bnascaffold1147G0000400ZS	3.87	4.73	4.57	1.52	0.81	1.31	0.36	0.44	0.26	3.80	3.35	3.62	1.62	2.50	0.88	4.67	4.23	6.33	4.99	4.60	3.27	1.66	3.22	3.29	6.46	4.40	5.26	4.12	3.31	2.60
Bnascaffold1152G0000100ZS	0.00	0.00	0.00	0.00	0.00	0.00	0.00	0.00	0.00	0.00	0.00	0.00	0.00	0.00	0.03	0.00	0.00	0.00	0.00	0.00	0.00	0.00	0.00	0.00	0.00	0.00	0.00	0.00	0.00	0.00
Bnascaffold1160G0000100ZS	1.63	0.82	1.22	0.77	0.82	0.55	0.40	0.15	0.22	1.92	1.30	1.52	1.06	0.57	0.55	1.81	0.93	1.60	2.10	0.38	1.45	0.67	1.00	0.63	2.02	1.54	1.92	1.56	1.72	0.94
Bnascaffold1160G0000200ZS	2.71	3.65	3.05	1.45	1.55	1.82	0.31	0.64	0.33	4.19	3.17	3.02	1.52	1.62	0.97	2.96	3.11	2.51	2.94	3.95	3.60	2.21	2.43	3.40	3.73	2.89	3.92	3.33	4.83	3.62
Bnascaffold1161G0000100ZS	0.32	0.00	0.77	0.00	0.90	0.00	0.00	0.00	0.00	0.00	0.00	0.00	0.00	0.21	0.20	0.33	0.00	0.94	0.00	0.00	0.32	0.00	0.00	0.00	0.68	0.00	0.00	0.31	0.18	0.00
Bnascaffold1176G0000100ZS	2.00	0.53	1.01	0.74	0.66	0.42	0.00	0.14	0.00	1.39	2.82	1.33	0.29	0.92	0.18	4.37	3.73	3.70	0.43	0.64	1.53	1.20	1.79	1.21	8.23	1.64	3.83	0.82	1.26	1.06
Bnascaffold1176G0000200ZS	0.00	0.79	1.00	0.24	0.26	0.21	0.19	0.14	0.00	0.61	0.21	0.00	0.15	0.00	0.18	0.87	0.89	0.41	0.29	1.08	1.11	0.55	1.09	0.72	0.89	0.89	0.28	0.54	0.78	0.60
Bnascaffold1185G0000100ZS	1.42	1.84	1.00	0.49	1.31	0.63	0.00	0.56	0.00	0.31	0.41	1.06	0.15	0.55	0.35	2.31	0.59	1.02	0.29	1.62	1.38	0.85	1.36	0.96	0.89	0.89	0.56	0.81	0.47	0.30
Bnascaffold1186G0000100ZS	4.09	3.56	5.28	1.66	2.25	1.14	0.17	0.32	0.37	4.15	3.65	6.21	1.77	1.82	1.75	3.26	4.55	5.62	3.11	4.16	2.75	2.09	3.20	2.61	3.22	5.73	6.24	3.91	4.67	2.98
Bnascaffold1186G0000200ZS	11.55	5.93	6.71	2.63	3.96	3.09	0.64	0.64	0.85	6.72	11.42	6.80	2.14	3.78	2.05	8.92	10.36	10.81	5.94	6.69	6.65	5.03	7.57	3.64	7.20	7.46	8.18	6.31	6.43	5.33
Bnascaffold1186G0000300ZS	3.56	2.89	3.15	2.12	1.24	2.32	0.75	0.78	0.65	4.82	3.91	3.95	2.17	2.44	1.39	5.00	5.12	6.09	5.86	4.40	6.31	3.02	3.22	1.70	5.84	4.64	3.99	6.07	6.41	2.36
Bnascaffold1202G0000100ZS	0.00	0.00	0.00	0.00	0.59	0.06	0.05	0.04	0.12	0.00	0.06	0.00	0.00	0.10	0.10	0.00	0.00	0.00	0.08	1.31	0.00	0.10	0.15	0.07	0.00	0.00	0.00	0.00	0.04	1.09
Bnascaffold1202G0000200ZS	0.00	0.00	0.00	0.00	0.00	0.00	0.00	0.00	0.00	0.00	0.00	0.00	0.00	0.16	0.00	0.00	0.00	0.00	0.06	0.00	0.00	0.03	0.00	0.10	0.00	0.00	0.00	0.03	0.10	0.00
Bnascaffold1211G0000100ZS	0.00	0.00	0.00	0.00	0.00	0.00	0.00	0.00	0.00	0.00	0.00	0.00	0.00	0.00	0.00	0.07	0.00	0.00	0.00	0.00	0.00	0.00	0.00	0.00	0.07	0.00	0.00	0.00	0.00	0.00
Bnascaffold1216G0000100ZS	0.00	0.00	0.00	0.00	0.00	0.00	0.00	0.00	0.00	0.00	0.00	0.00	0.00	0.00	0.00	0.00	0.00	0.00	0.00	0.00	0.00	0.00	0.00	0.00	0.15	0.15	0.00	0.00	0.00	0.00
Bnascaffold1333G0000100ZS	1.46	2.71	1.38	0.63	1.08	1.41	0.20	0.22	0.21	3.32	2.78	2.46	0.97	1.04	1.18	2.98	3.67	2.63	4.00	2.23	2.14	0.97	2.68	0.87	4.29	3.35	4.66	2.24	2.35	1.39
Bnascaffold1333G0000200ZS	0.35	0.00	0.42	1.22	0.00	0.53	0.00	0.00	0.00	0.00	0.52	0.33	0.00	0.23	0.22	0.36	0.37	0.00	1.08	0.45	2.07	0.61	0.34	0.90	0.74	0.00	0.35	0.34	0.20	0.00
Bnascaffold1333G0000300ZS	3.02	3.90	3.39	1.97	2.45	1.86	0.45	0.44	0.27	2.95	3.83	2.89	1.36	2.47	1.33	3.38	3.78	5.57	3.88	3.62	3.67	1.98	3.41	1.88	3.17	3.15	3.60	3.80	3.67	2.65
Bnascaffold1340G0000100ZS	0.00	0.17	0.00	0.00	0.00	0.00	0.00	0.00	0.00	0.00	0.00	0.00	0.00	0.00	0.11	0.18	1.49	0.90	0.18	0.23	0.17	0.15	0.00	0.00	0.00	0.56	0.36	0.34	0.10	0.00
Bnascaffold1388G0000100ZS	0.60	0.08	0.20	0.45	0.56	0.26	0.17	0.09	0.31	0.19	0.69	0.32	0.22	0.33	0.21	0.53	0.54	0.68	0.52	0.82	0.59	0.35	0.33	0.29	0.81	0.18	0.86	0.54	0.81	0.46
Bnascaffold1388G0000200ZS	1.03	0.24	1.07	0.11	0.24	0.19	0.00	0.06	0.09	0.98	0.28	0.72	0.20	0.33	0.00	1.05	0.54	0.74	0.52	0.82	0.88	0.36	0.37	0.33	0.95	0.67	0.64	0.49	0.79	0.00
Bnascaffold1420G0000100ZS	0.16	0.30	0.58	0.00	0.46	0.12	0.22	0.00	0.24	0.89	0.48	0.77	0.17	0.11	0.10	0.50	0.17	0.71	0.83	0.94	0.48	0.53	0.16	0.70	1.21	0.17	0.33	0.63	0.55	0.87
Bnascaffold1423G0000100ZS	0.00	0.26	1.00	0.00	0.00	0.00	0.19	0.00	0.00	0.00	0.21	0.26	0.15	0.18	0.35	0.29	0.89	0.20	0.00	0.18	0.55	0.12	0.00	0.24	0.00	0.00	0.28	0.27	0.00	0.30
Bnascaffold1424G0000100ZS	1.20	1.30	1.06	0.48	0.83	0.30	0.14	0.12	0.07	0.87	1.03	0.89	0.46	0.71	0.44	2.20	1.88	2.27	1.32	1.18	1.56	0.81	0.82	0.60	2.36	0.83	1.35	0.91	1.16	1.06
Bnascaffold1436G0000100ZS	0.72	0.37	0.38	0.21	0.30	0.24	0.00	0.16	0.00	0.35	0.29	0.15	0.16	0.31	0.05	0.33	0.00	0.46	0.49	0.36	0.47	0.34	0.15	0.07	0.93	0.25	0.40	0.50	0.58	0.17
Bnascaffold1436G0000200ZS	1.17	0.95	1.55	0.88	1.35	0.43	0.49	0.00	0.11	1.58	1.82	1.64	0.60	0.57	0.46	1.04	1.53	1.68	1.48	1.12	2.71	1.00	1.83	1.24	1.99	1.83	1.16	1.19	1.70	1.55
Bnascaffold1437G0000100ZS	3.93	3.70	3.95	1.56	1.67	0.96	0.17	0.29	0.23	2.71	2.73	1.86	1.06	1.54	1.20	4.73	2.96	4.36	3.00	2.50	3.46	1.65	2.11	1.37	3.85	2.95	3.27	2.92	3.14	2.45
Bnascaffold1437G0000200ZS	0.00	0.00	0.00	0.00	0.42	0.00	0.00	0.00	0.00	0.00	0.17	0.43	0.00	0.00	0.28	0.46	0.24	0.00	0.46	0.15	0.89	0.15	0.22	0.39	0.00	0.24	0.23	0.33	0.63	0.48
Bnascaffold1478G0000100ZS	28.16	34.54	31.81	17.29	20.64	14.79	2.82	4.05	4.45	35.14	30.93	33.84	16.20	21.82	13.05	33.36	27.90	28.94	35.84	42.09	30.22	22.51	24.28	24.94	33.44	35.73	36.16	34.19	38.05	28.21
Bnascaffold1478G0000200ZS	0.71	2.63	1.67	3.06	5.24	1.58	0.72	0.53	1.03	2.68	2.59	1.98	1.45	2.06	1.77	0.36	1.48	0.51	2.51	3.38	3.46	4.79	5.46	5.41	1.11	2.58	2.82	2.88	4.31	3.37
Bnascaffold1478G0000300ZS	8.05	6.32	8.77	4.82	4.20	3.37	1.40	1.34	0.60	10.71	11.94	9.45	4.87	5.86	3.47	14.33	9.07	12.64	11.50	11.97	10.49	4.88	7.96	6.84	15.17	11.41	9.05	10.27	8.92	6.77
Bnascaffold1478G0000400ZS	9.12	11.67	10.02	2.99	4.36	1.87	0.21	0.47	1.60	2.38	5.07	4.41	4.04	2.44	0.78	6.74	5.26	4.53	7.65	5.61	6.15	2.64	1.21	3.74	4.95	6.89	5.33	3.16	5.75	2.99
Bnascaffold1478G0000500ZS	12.26	17.38	13.32	4.49	4.72	4.52	1.13	1.22	1.21	12.30	5.82	10.18	3.07	4.62	1.71	13.72	12.93	13.28	9.24	10.07	8.34	4.22	5.01	4.17	10.81	12.89	8.31	8.02	4.45	9.44
Bnascaffold1479G0000100ZS	0.73	0.81	1.55	0.63	0.68	0.54	0.40	0.07	0.11	0.95	1.50	1.09	0.37	1.13	0.18	2.24	1.07	1.47	1.48	1.30	1.28	0.75	0.84	0.50	2.45	1.83	1.60	1.82	0.65	0.62
Bnascaffold1480G0000100ZS	2.23	1.45	2.37	1.54	1.24	0.83	0.00	0.11	0.16	2.89	1.63	2.08	0.57	1.29	0.42	2.05	1.86	2.41	2.71	1.99	1.52	1.44	1.93	1.13	2.57	3.95	2.88	1.70	2.34	1.18
Bnascaffold1480G0000200ZS	0.00	0.00	0.00	0.00	0.00	0.26	0.00	0.00	0.00	0.00	0.00	0.00	0.00	0.00	0.00	0.00	0.00	0.00	0.00	0.23	0.35	0.30	0.00	0.00	0.00	0.00	0.00	0.00	0.00	0.37
Bnascaffold1482G0000100ZS	0.37	0.00	1.32	0.32	0.00	0.00	0.25	0.19	0.00	0.00	0.27	0.35	0.38	0.00	0.23	0.76	2.35	0.54	0.38	0.24	0.73	0.00	0.00	0.00	1.18	0.78	0.37	0.00	0.00	0.79
Bnascaffold1516G0000100ZS	9.30	8.79	10.05	3.91	4.74	3.88	0.53	0.91	1.01	8.83	8.98	7.80	4.15	6.23	2.71	8.69	8.09	8.58	6.34	7.09	6.79	5.38	5.95	6.50	7.30	8.97	8.75	8.40	9.24	6.62
Bnascaffold1516G0000200ZS	3.72	3.83	3.17	1.96	2.48	1.38	0.00	0.41	0.15	2.46	4.38	4.05	1.69	2.00	0.90	3.16	5.40	4.46	5.23	3.55	3.63	1.95	1.79	2.46	6.93	5.81	3.29	3.85	3.31	1.97
Bnascaffold1516G0000300ZS	0.00	0.33	0.00	0.00	0.00	0.00	0.00	0.00	0.00	0.00	0.00	0.00	0.00	0.23	0.00	0.00	0.00	0.00	0.36	0.23	0.00	0.53	0.00	0.30	0.00	1.11	0.00	0.17	0.20	0.00
Bnascaffold1516G0000400ZS	9.30	10.08	8.41	3.68	3.46	4.13	0.65	0.74	1.08	8.27	8.15	7.23	2.81	5.50	2.66	8.87	8.46	8.26	9.33	8.03	7.22	5.40	6.28	6.28	7.21	10.69	8.57	7.52	7.75	6.62
Bnascaffold1516G0000500ZS	4.75	3.06	1.71	1.61	3.44	1.84	0.70	0.72	0.45	4.02	4.99	4.05	1.59	3.86	1.03	5.69	4.32	4.91	2.72	3.55	4.84	2.88	2.99	1.93	6.28	3.87	3.70	3.95	4.57	1.75
Bnascaffold1516G0000600ZS	0.00	0.33	0.00	0.00	0.00	0.53	0.24	0.00	0.00	0.00	0.00	0.00	0.00	0.00	0.00	0.36	0.00	0.00	0.36	0.68	0.00	0.30	0.34	0.30	0.00	0.00	0.00	0.34	0.20	0.00
Bnascaffold1516G0000700ZS	7.65	6.13	5.64	3.31	4.50	3.29	0.47	0.91	0.95	6.77	5.92	7.47	3.66	4.71	2.76	5.86	6.46	7.45	6.25	6.65	6.96	4.37	6.45	6.35	5.84	8.79	7.62	7.48	7.70	6.53
Bnascaffold1516G0000800ZS	3.51	2.87	3.17	2.50	1.72	1.84	0.14	0.21	0.15	6.03	4.38	3.86	2.01	2.26	0.26	6.11	2.59	3.87	6.06	3.82	3.83	2.57	2.79	2.63	5.85	5.81	5.35	2.57	4.23	3.28
Bnascaffold1516G0000900ZS	0.00	0.00	0.00	0.00	0.00	0.00	0.00	0.00	0.00	0.38	0.00	0.33	0.18	0.00	0.00	0.00	0.00	0.00	0.00	0.00	0.00	0.08	0.00	0.00	0.00	0.00	1.06	0.17	0.00	0.00
Bnascaffold1516G0001000ZS	8.78	7.26	6.46	3.31	5.71	2.91	0.88	1.04	0.82	8.18	7.00	8.04	3.57	4.54	2.38	5.68	6.00	6.32	6.52	7.37	6.71	4.41	6.20	5.46	7.75	8.52	7.62	7.90	8.04	7.08
Bnascaffold1516G0001100ZS	4.95	2.87	3.65	1.07	1.91	2.15	0.56	0.21	0.30	8.26	3.17	3.86	1.48	3.20	1.16	4.64	5.83	6.10	5.44	3.82	4.24	2.53	3.18	4.56	4.55	4.52	6.99	4.05	3.66	2.40
Bnascaffold1516G0001200ZS	0.00	0.00	0.00	0.00	0.00	0.26	0.00	0.00	0.00	0.00	0.26	0.00	0.00	0.00	0.00	0.00	0.00	0.00	0.00	0.00	0.35	0.08	0.00	0.00	0.00	0.00	0.00	0.00	0.00	0.00
Bnascaffold1516G0001300ZS	8.00	6.85	6.98	3.23	3.78	2.65	0.41	0.69	0.95	5.54	6.62	6.01	3.26	4.32	2.28	7.54	5.27	5.57	4.23	6.04	5.01	3.94	4.61	5.32	7.12	5.98	6.93	6.94	6.59	4.69
Bnascaffold1516G0001400ZS	2.68	1.92	2.44	1.43	2.29	2.45	0.42	0.21	0.15	4.69	3.02	4.63	2.54	2.53	1.29	3.58	4.10	2.97	3.35	4.21	3.63	2.53	5.77	1.75	7.15	4.09	4.73	3.95	5.03	3.28
Bnascaffold1516G0001500ZS	0.00	0.00	0.00	0.00	0.00	0.26	0.00	0.00	0.00	0.00	0.00	0.00	0.00	0.00	0.00	0.00	0.00	0.00	0.00	0.23	0.00	0.08	0.34	0.00	0.00	0.00	0.00	0.00	0.39	0.00
Bnascaffold1516G0001600ZS	5.82	6.45	5.33	3.38	3.54	2.84	0.65	0.74	0.44	4.70	5.47	6.42	2.99	3.31	1.90	6.03	7.55	6.26	5.37	5.04	3.91	3.70	5.45	3.91	6.29	5.53	7.27	5.03	5.97	5.06
Bnascaffold1519G0000100ZS	6.37	6.09	5.32	1.84	2.20	1.48	0.30	0.32	0.66	4.03	3.96	5.11	2.18	2.41	1.68	4.93	3.90	4.36	4.50	4.35	3.39	2.31	2.98	3.22	4.19	5.17	4.94	4.86	4.56	3.40
Bnascaffold1519G0000200ZS	1.74	1.51	1.33	1.16	1.09	0.79	0.23	0.20	0.12	1.94	1.93	1.94	0.89	1.34	0.81	2.06	1.41	1.86	2.10	2.29	1.81	1.32	1.84	1.10	2.18	1.81	2.40	2.15	1.99	1.78
Bnascaffold1519G0000300ZS	8.73	5.96	5.91	5.10	4.87	4.20	0.78	0.96	0.84	8.47	10.06	7.92	3.16	6.96	2.32	10.88	9.00	12.11	9.24	6.47	7.53	5.13	4.95	6.11	12.40	10.18	8.19	6.32	7.18	5.98
Bnascaffold1531G0000100ZS	0.00	0.00	0.00	0.00	0.33	0.26	0.00	0.00	0.00	0.00	0.00	0.00	0.00	0.23	0.00	0.36	0.00	0.00	0.00	0.23	0.00	0.15	0.00	0.30	0.37	0.37	0.35	0.17	0.00	0.00
Bnascaffold1532G0000100ZS	3.55	2.65	3.71	1.88	2.05	1.50	0.41	0.30	0.56	3.88	3.22	3.20	1.84	2.78	1.31	3.37	3.79	3.95	4.86	3.72	4.05	2.24	1.94	2.43	3.85	3.65	3.97	3.74	3.90	2.34
Bnascaffold1533G0000100ZS	0.81	0.60	0.19	0.00	1.35	0.12	0.22	0.08	0.00	0.88	0.48	0.46	0.08	0.42	0.00	0.99	0.85	0.82	0.99	0.93	0.63	0.59	0.78	0.41	0.85	0.51	0.65	0.47	0.99	1.03
Bnascaffold1533G0000200ZS	1.35	1.37	1.29	0.61	0.60	0.43	0.00	0.10	0.09	1.39	1.08	0.96	0.59	0.71	0.68	1.44	1.68	0.83	1.37	0.90	1.19	0.58	0.74	0.77	1.28	1.54	1.54	1.42	1.57	0.88
Bnascaffold1533G0000400ZS	1.45	1.53	1.22	0.36	1.53	1.07	0.28	0.21	0.00	1.34	1.66	2.12	0.53	1.07	0.90	1.05	1.94	2.08	1.05	1.71	2.22	1.33	1.99	2.10	1.95	1.51	1.03	2.07	1.83	0.87
Bnascaffold1533G0000500ZS	1.80	1.50	2.66	0.86	1.25	0.94	0.24	0.27	0.59	2.05	1.98	2.19	0.92	1.22	0.73	1.75	1.98	2.79	2.46	2.58	2.55	1.20	1.22	2.37	1.42	2.16	1.62	2.37	2.39	0.95
Bnascaffold1538G0000100ZS	2.58	3.42	2.18	0.96	1.62	1.03	0.25	0.18	0.07	2.49	1.96	1.72	1.09	1.37	0.75	3.20	3.28	2.92	2.71	1.94	2.52	1.13	1.24	1.41	2.71	1.83	3.12	2.16	2.25	1.36
Bnascaffold1538G0000200ZS	1.24	0.57	1.83	0.67	0.86	0.35	0.21	0.08	0.45	1.51	1.81	1.30	0.16	1.00	0.68	1.11	1.62	2.23	2.04	0.89	1.06	0.83	0.75	1.32	1.62	0.97	1.70	2.07	1.97	1.15
Bnascaffold1543G0000100ZS	0.00	0.00	0.00	0.00	0.00	0.00	0.00	0.00	0.00	0.00	0.00	0.00	0.00	0.00	0.00	0.00	0.00	0.00	0.00	0.06	0.00	0.00	0.00	0.00	0.00	0.00	0.00	0.00	0.00	0.00
Bnascaffold1543G0000200ZS	0.00	0.00	0.35	0.00	0.00	0.00	0.00	0.00	0.00	0.00	0.00	0.00	0.00	0.00	0.00	0.00	0.00	0.00	0.00	0.00	0.00	0.02	0.00	0.00	0.00	0.00	0.00	0.00	0.00	0.00
Bnascaffold1553G0000100ZS	0.00	0.19	0.24	0.00	0.19	0.00	0.00	0.20	0.00	0.00	0.00	0.37	0.10	0.00	0.00	0.82	0.63	0.58	0.20	0.13	0.39	0.22	0.19	0.17	0.84	0.42	0.00	0.00	0.22	0.42
Bnascaffold1553G0000200ZS	0.99	0.67	0.39	0.06	0.00	0.15	0.00	0.10	0.10	0.43	0.39	0.62	0.20	0.17	0.16	0.81	0.90	0.67	0.40	0.97	0.52	0.31	0.32	0.34	0.90	0.69	0.79	0.63	0.59	1.05
Bnascaffold1557G0000100ZS	0.28	0.26	0.00	0.08	0.09	0.14	0.06	0.09	0.00	0.10	0.14	0.09	0.00	0.30	0.06	0.76	0.20	0.54	0.47	0.36	0.37	0.24	0.18	0.00	1.18	0.58	0.28	0.45	0.57	0.40
Bnascaffold1558G0000100ZS	2.44	1.28	1.55	0.40	0.73	0.73	0.00	0.13	0.14	1.49	1.40	0.74	0.30	0.38	0.21	2.28	2.27	2.51	0.87	1.22	0.51	0.54	0.57	0.62	2.14	1.44	1.90	1.13	1.09	0.70
Bnascaffold1580G0000100ZS	1.22	0.99	1.62	0.26	0.56	0.68	0.00	0.38	0.11	1.32	1.90	1.99	0.08	0.79	0.38	2.65	3.51	2.20	1.24	1.85	1.64	0.66	1.03	1.55	3.84	1.91	1.52	1.60	1.27	1.29
Bnascaffold1580G0000200ZS	0.00	0.33	0.00	0.31	0.00	0.00	0.00	0.00	0.00	0.00	0.00	0.00	0.00	0.00	0.22	0.00	0.00	0.00	0.36	0.00	0.00	0.08	0.00	0.00	0.00	0.00	0.35	0.00	0.20	0.00
Bnascaffold1598G0000100ZS	0.00	0.00	0.00	0.00	0.09	0.00	0.00	0.00	0.00	0.11	0.00	0.09	0.10	0.06	0.06	0.00	0.00	0.00	0.10	0.06	0.10	0.04	0.09	0.00	0.00	0.10	0.10	0.05	0.00	0.21
Bnascaffold1613G0000100ZS	1.38	0.64	1.35	0.60	0.85	0.51	0.00	0.34	0.17	2.23	2.02	1.29	0.24	0.74	0.57	2.58	2.88	1.32	2.09	1.46	1.35	1.13	1.77	1.17	3.37	1.68	1.14	1.87	1.65	1.46
Bnascaffold1613G0000200ZS	0.28	0.53	0.33	0.24	0.52	0.00	0.00	0.14	0.00	0.92	1.04	0.26	0.73	0.37	0.18	0.00	0.59	0.00	1.15	0.54	1.11	0.43	0.27	0.48	0.00	0.30	0.85	0.68	1.25	0.00
Bnascaffold1613G0000300ZS	1.21	1.26	1.51	0.80	0.99	0.58	0.14	0.21	0.05	1.46	1.31	0.73	0.62	0.92	0.58	1.31	1.49	1.95	1.23	0.95	1.11	0.84	1.79	1.33	3.59	1.26	1.70	1.50	1.62	1.73
Bnascaffold1613G0000400ZS	4.81	3.15	2.00	0.00	1.05	0.42	0.00	0.14	0.00	2.14	1.45	2.91	0.73	0.73	0.53	2.60	2.67	2.45	1.72	1.26	2.21	0.91	1.09	1.44	2.67	2.07	2.26	2.03	2.35	0.30
Bnascaffold1613G0000500ZS	4.08	4.06	4.30	2.77	3.64	3.14	0.49	0.73	0.42	5.67	5.44	4.63	2.47	2.63	1.82	5.35	4.88	4.51	3.99	5.39	4.56	4.04	4.92	3.96	4.28	5.47	4.50	5.51	6.29	4.93
Bnascaffold1626G0000100ZS	0.00	0.00	0.16	0.00	0.00	0.00	0.00	0.00	0.00	0.15	0.00	0.00	0.00	0.00	0.00	0.00	0.00	0.10	0.00	0.00	0.00	0.00	0.13	0.00	0.00	0.00	0.13	0.00	0.15	0.14
Bnascaffold1633G0000100ZS	0.43	0.72	0.51	0.37	0.24	0.06	0.06	0.04	0.06	0.47	0.89	0.57	0.22	0.56	0.05	0.97	0.63	0.25	0.44	0.61	0.42	0.19	0.25	0.37	0.73	0.63	0.69	0.41	0.48	0.37
Bnascaffold1633G0000200ZS	0.28	0.53	0.67	0.00	0.00	0.00	0.00	0.00	0.00	0.31	0.21	0.26	0.00	0.00	0.00	0.29	0.00	0.41	0.57	0.18	0.00	0.00	0.00	0.00	0.59	0.00	0.56	0.27	0.00	0.30
Bnascaffold1635G0000200ZS	1.08	1.61	0.77	0.66	0.60	0.56	0.29	0.11	0.08	1.64	1.59	1.72	0.61	1.05	0.47	2.43	1.81	1.87	1.97	1.79	1.16	1.21	1.36	1.01	3.07	2.60	1.51	1.81	2.34	1.72
Bnascaffold1635G0000300ZS	5.60	6.03	6.30	1.28	2.38	1.63	0.48	0.61	0.23	4.24	4.43	3.67	1.58	2.16	1.72	4.73	5.32	4.36	4.69	5.04	4.02	2.19	3.91	3.06	3.65	5.17	4.55	4.25	4.06	3.20
Bnascaffold1635G0000500ZS	1.52	1.95	2.44	1.24	1.26	0.75	0.11	0.33	0.26	1.89	1.82	2.26	0.70	1.26	0.63	2.11	1.95	2.02	1.54	2.04	1.83	1.39	1.58	1.49	2.37	2.27	2.87	2.25	2.78	1.28
Bnascaffold1635G0000700ZS	2.48	3.64	1.71	0.36	2.10	1.23	0.14	0.41	0.30	2.90	4.84	3.67	0.74	1.60	0.77	3.16	2.59	5.20	4.18	2.11	4.84	2.62	3.98	1.58	5.20	3.87	3.50	3.46	4.92	3.49
Bnascaffold1635G0000800ZS	2.25	1.84	1.60	0.86	1.31	0.43	0.21	0.49	0.19	1.81	2.53	2.05	1.02	1.45	0.59	2.56	1.80	2.15	2.70	2.63	2.40	1.45	1.41	1.15	2.63	3.76	2.19	2.33	2.06	1.94
Bnascaffold1635G0001000ZS	2.48	1.92	1.71	1.78	2.67	1.07	0.42	0.62	0.45	5.80	2.72	5.98	2.12	3.20	1.29	8.43	6.48	3.27	4.18	4.74	2.62	2.66	2.99	4.03	3.47	3.87	4.32	4.64	3.31	2.84
Bnascaffold1635G0001100ZS	2.82	2.13	2.28	0.99	1.21	0.74	0.35	0.31	0.42	1.98	2.72	1.76	0.91	1.42	0.62	2.29	1.97	1.92	2.38	2.20	2.35	1.66	1.71	1.33	2.96	1.96	2.19	2.08	2.52	1.55
Bnascaffold1635G0001300ZS	3.30	3.06	1.95	1.07	2.86	1.23	0.14	0.21	0.15	2.90	3.93	5.02	1.06	2.00	1.03	2.95	4.10	4.76	3.76	3.03	3.23	2.26	2.59	1.05	5.85	3.01	3.50	3.95	4.34	2.40
Bnascaffold1635G0001400ZS	2.20	1.89	1.91	0.99	0.97	1.01	0.18	0.31	0.11	2.43	1.84	1.76	0.86	1.18	0.62	2.62	1.91	1.77	1.96	2.03	2.09	1.36	1.61	1.78	2.25	2.56	1.88	2.50	2.63	1.83
Bnascaffold1644G0000100ZS	1.53	1.31	1.53	0.71	1.41	0.74	0.08	0.12	0.17	1.02	1.98	1.54	0.78	0.76	0.59	1.86	2.03	2.24	2.08	1.50	1.61	1.30	1.36	1.60	2.84	1.47	1.76	1.55	1.89	1.93
Bnascaffold1644G0000200ZS	5.18	6.93	4.50	3.16	4.09	2.95	1.14	0.76	0.33	7.25	6.25	7.84	2.74	3.84	4.47	7.62	5.90	6.92	7.26	6.80	4.92	4.69	4.41	4.40	9.44	6.83	13.06	6.78	6.08	5.48
Bnascaffold1644G0000300ZS	5.22	4.76	7.49	2.93	3.14	2.91	0.59	0.61	0.38	5.73	4.84	5.69	3.12	3.09	2.33	5.15	5.73	5.95	4.67	6.04	6.62	3.57	4.61	4.43	5.75	5.98	6.49	6.61	5.68	5.98
Bnascaffold1655G0000200ZS	0.82	0.57	0.96	0.35	0.76	0.30	0.00	0.10	0.00	0.88	1.05	1.72	0.42	1.19	0.51	1.67	2.14	1.18	0.83	1.56	1.00	0.92	0.98	0.52	1.50	0.85	2.24	0.78	0.68	0.86
Bnascaffold1655G0000300ZS	1.87	2.03	2.30	0.70	0.75	0.66	0.27	0.20	0.12	3.07	1.37	1.36	0.58	0.73	0.81	2.48	2.46	3.21	1.81	1.60	1.27	1.08	1.09	0.34	3.32	2.20	1.94	1.47	1.39	0.77
Bnascaffold1656G0000100ZS	3.50	4.67	3.22	1.59	1.48	1.50	0.16	0.35	0.39	3.33	3.95	3.27	1.70	1.99	1.66	3.87	2.91	3.63	4.38	3.63	3.30	2.09	2.80	2.62	3.86	3.65	4.61	3.54	4.20	2.95
Bnascaffold1666G0000100ZS	0.00	0.00	0.00	0.00	0.04	0.02	0.03	0.02	0.02	0.00	0.00	0.00	0.05	0.00	0.00	0.00	0.00	0.02	0.02	0.00	0.00	0.03	0.02	0.02	0.00	0.00	0.00	0.01	0.03	0.00
Bnascaffold1666G0000200ZS	0.00	0.08	0.00	0.04	0.04	0.06	0.44	0.00	0.03	0.00	0.00	0.00	0.09	0.22	0.03	0.00	0.00	0.00	0.09	0.03	0.00	0.05	0.00	0.00	0.00	0.00	0.00	0.15	0.05	0.37
Bnascaffold1666G0000300ZS	0.00	0.00	0.00	0.00	0.00	0.00	0.00	0.35	0.00	0.00	0.00	0.12	0.00	0.00	0.00	0.00	0.00	0.00	0.00	0.00	0.00	0.00	0.00	0.00	0.00	0.00	0.00	0.00	0.00	0.00
Bnascaffold1666G0000400ZS	0.00	0.00	0.00	0.35	0.52	0.06	0.11	0.00	0.00	0.09	0.12	0.00	0.29	0.21	0.00	0.00	0.00	0.00	0.00	0.00	0.00	0.00	0.00	0.00	0.00	0.00	0.16	0.00	0.18	0.09
Bnascaffold1666G0000500ZS	0.38	0.15	0.26	0.28	0.50	0.28	1.36	0.51	0.71	0.53	0.28	0.20	0.20	0.21	0.17	0.39	0.11	0.20	0.28	0.21	1.49	0.25	2.31	0.88	0.34	0.11	0.22	0.10	0.15	0.40
Bnascaffold1666G0000600ZS	0.00	0.00	0.00	0.00	0.00	0.00	0.00	0.02	0.00	0.00	0.00	0.00	0.00	0.00	0.00	0.00	0.00	0.00	0.00	0.00	0.00	0.01	0.00	0.00	0.00	0.00	0.00	0.00	0.00	0.00
Bnascaffold1706G0000100ZS	0.39	0.45	0.63	0.84	1.71	1.30	0.23	0.39	0.25	0.37	0.21	0.77	4.30	2.89	2.67	0.05	0.00	0.21	0.10	0.12	0.14	0.03	0.00	0.04	0.05	0.30	0.05	1.23	2.13	0.98
Bnascaffold1706G0000200ZS	0.00	0.00	0.06	0.04	0.00	0.00	0.07	0.28	0.15	0.00	0.04	0.29	0.03	0.00	0.03	0.16	0.37	0.07	0.62	0.75	0.75	1.64	2.07	1.61	0.11	0.11	0.41	0.07	0.00	0.00
Bnascaffold1706G0000400ZS	0.21	0.00	0.00	0.71	0.19	0.00	0.14	0.00	0.00	0.00	0.00	0.19	0.11	0.00	0.00	0.00	0.00	0.00	0.00	0.00	0.00	0.00	0.00	0.00	0.00	0.00	0.00	0.00	0.23	0.00
Bnascaffold1706G0000500ZS	0.00	0.00	0.00	0.00	0.00	0.00	0.00	0.00	0.00	0.00	0.00	0.00	0.00	0.00	0.00	0.26	0.00	0.37	0.26	0.08	0.25	0.46	0.12	0.76	0.00	0.13	0.63	0.06	0.14	0.27
Bnascaffold1706G0000600ZS	0.14	0.06	0.08	0.06	0.06	0.00	0.09	0.14	0.00	0.00	0.10	0.06	0.04	0.09	0.00	0.07	0.44	0.35	0.21	0.04	0.00	0.30	0.00	0.00	0.07	0.22	0.00	0.00	0.08	0.00
Bnascaffold1706G0000700ZS	0.00	0.00	0.00	0.03	0.04	0.00	0.00	0.02	0.03	0.00	0.00	0.00	0.00	0.00	0.00	0.00	0.12	0.00	0.04	0.08	0.15	0.20	0.08	0.10	0.00	0.08	0.00	0.00	0.02	0.04
Bnascaffold1725G0000100ZS	1.83	1.35	1.12	1.20	1.29	1.03	0.13	0.35	0.09	2.53	1.85	1.89	0.71	1.06	0.67	2.39	1.85	3.23	3.08	2.98	1.98	2.60	1.65	1.93	4.12	2.24	2.39	2.81	2.07	2.74
Bnascaffold1725G0000200ZS	2.96	2.92	2.73	0.83	0.95	1.05	0.26	0.35	0.05	2.37	1.88	1.62	0.69	0.87	0.56	2.50	2.89	2.46	2.35	2.17	1.51	1.02	1.18	1.15	2.50	2.68	2.44	2.40	2.57	1.43
Bnascaffold1727G0000100ZS	1.51	1.23	1.86	0.60	0.58	0.47	0.09	0.13	0.05	1.84	1.29	1.24	0.62	0.90	0.55	1.48	1.58	1.82	1.02	1.29	1.11	0.52	0.85	0.75	1.46	1.12	1.57	1.30	1.15	1.13
Bnascaffold1727G0000200ZS	2.27	1.53	0.97	0.36	0.95	0.46	0.14	0.21	0.15	2.46	3.02	2.32	0.42	1.33	0.13	2.53	2.38	2.23	1.05	2.24	3.23	1.55	1.39	1.58	3.03	2.37	2.26	1.78	1.83	2.62
Bnascaffold1727G0000300ZS	1.68	2.52	1.98	1.56	1.31	1.06	0.26	0.26	0.28	1.95	2.36	2.96	1.06	1.17	0.68	2.04	1.22	2.51	1.90	2.02	1.77	1.54	1.87	1.59	2.10	2.02	3.02	2.25	2.65	1.84
Bnascaffold1728G0000100ZS	5.04	5.08	6.04	3.48	2.87	2.39	0.79	1.02	1.14	7.10	4.54	5.84	3.72	3.38	1.78	5.02	6.53	6.32	5.10	5.06	5.43	3.61	4.50	4.31	5.83	6.43	4.33	4.24	4.75	5.45
Bnascaffold1728G0000300ZS	5.37	5.75	5.85	2.14	4.87	2.91	0.28	1.13	0.38	3.57	4.91	4.34	2.12	2.60	2.06	6.11	7.67	9.59	8.78	8.68	8.77	4.02	6.87	4.82	7.26	7.75	8.95	7.75	5.77	8.19
Bnascaffold1728G0000400ZS	14.54	21.13	20.13	7.12	8.99	6.65	1.52	1.50	1.17	17.46	11.17	12.51	6.21	8.01	5.46	17.21	16.76	15.71	14.93	14.03	13.77	6.57	9.61	8.31	14.65	15.16	14.61	11.45	11.83	9.94
Bnascaffold1728G0000600ZS	3.92	2.49	3.90	1.96	3.63	1.69	0.28	0.21	0.60	2.90	3.93	5.21	1.69	2.66	1.42	5.06	4.97	4.91	5.23	3.55	5.45	2.26	2.59	3.86	5.20	4.95	4.52	5.13	4.12	3.06
Bnascaffold1728G0000700ZS	2.51	1.41	1.91	0.72	1.89	0.74	0.32	0.34	0.08	1.81	2.76	3.76	1.13	1.38	0.88	2.29	2.46	2.33	1.96	2.17	2.45	1.28	1.11	1.55	2.09	4.31	2.14	2.18	2.75	1.05
Bnascaffold1728G0000900ZS	3.51	1.53	2.19	1.25	2.86	0.92	0.28	0.10	0.45	6.25	3.78	3.09	1.06	1.87	0.77	2.95	3.89	5.05	3.76	3.29	3.43	1.82	3.58	2.46	3.25	5.38	2.06	3.36	3.09	1.53
Bnascaffold1728G0001000ZS	2.20	1.94	2.16	1.13	1.45	0.66	0.60	0.29	0.27	1.81	1.88	1.95	1.02	1.38	1.14	2.13	2.24	2.30	2.22	2.23	1.99	1.51	1.66	1.69	2.47	2.78	2.24	2.58	1.94	1.60
Bnascaffold1731G0000100ZS	2.64	1.27	2.79	1.10	1.77	1.35	0.25	0.36	0.00	1.87	2.46	2.63	0.93	1.35	1.08	2.23	2.19	3.21	2.21	2.49	2.93	1.50	1.93	2.39	3.53	2.56	3.17	2.87	3.27	2.40
Bnascaffold1731G0000200ZS	1.53	1.67	1.49	0.23	0.67	0.47	0.18	0.13	0.13	1.46	1.45	1.09	0.32	0.23	0.45	2.39	1.51	1.69	1.92	1.32	1.06	0.76	1.04	0.69	1.23	1.60	2.06	1.25	1.95	1.24
Bnascaffold1731G0000300ZS	1.68	1.85	1.92	1.54	1.55	1.56	0.28	0.34	0.08	2.32	1.92	1.72	1.29	1.32	1.05	2.46	2.36	2.19	2.76	2.67	2.56	1.63	1.67	1.87	2.20	2.68	3.19	2.63	2.38	2.05
Bnascaffold1731G0000400ZS	4.38	5.43	5.32	1.50	2.26	1.34	0.44	0.32	0.47	4.73	4.43	3.97	1.91	3.24	1.24	4.79	5.18	4.63	4.04	4.14	3.39	1.95	2.11	2.35	5.00	3.42	4.55	4.22	4.67	4.36
[truncated: 84,121 more rows]
