# Supplementary material for: Integration of GWAS and transcriptome analysis to identify temperature-dependent genes involved in germination of rapeseed (Brassica napus L.)
Source: Front Plant Sci. 2025 Mar 3;16:1551317. doi: 10.3389/fpls.2025.1551317 (PMC11911475; doi:10.3389/fpls.2025.1551317)
Supplement: Supplementary file 2 [file DataSheet2.xlsx]

## Sheet: Supplementary Table 1
	Supplementary Table 1: Seed oli contents of JY1621 and JY1605.
	Sample_name	Seed oil content (%)
	JY1621-1	45.97
	JY1621-2	45.69
	JY1621-3	46.25
	JY1605-1	44.03
	JY1605-2	44.17
	JY1605-3	44.31
	P-value between two varieties	0.000571

## Sheet: Supplementary Table 2
	Supplementary Table 2: Average values of five main agronomic traits of JY1621 and JY1605.
	Variety	Oleic acid content (%)	Glucosinolates content (μmol/g)	Silique number per plant	Seed number per silique			Thousand seed weight (g)
	JY1621	66.7	11.41	447.1	26.8			3.72
	JY1605	67.47	19.89	504.7	22.6			3.85

## Sheet: Supplementary Table 3
	Supplementary Table 3: Germination ratse of JY1621 and JY1605 under 25°C 12-hour light and 20°C 12-hour dark conditions.
	Sample_name	DAS1	DAS2	DAS3	DAS4	DAS5	DAS6	DAS7
	JY1621-1	0	70	91	96	98	98	98
	JY1621-2	0	85	92	100	100	100	100
	JY1621-3	0	80	93	98	99	99	99
	JY1605-1	0	75	85	98	98	98	98
	JY1605-2	0	90	98	100	100	100	100
	JY1605-3	0	83	92	99	99	99	99
	P-value between two varieties		0.522	0.934	0.482	1	1	1

## Sheet: Supplementary Table 4
	Supplementary Table 4: Germination rates of JY1621 and JY1605 under 10°C 12-hour light and 5°C 12-hour dark conditions.
	Sample_name	DAS1	DAS2	DAS3	DAS4	DAS5	DAS6	DAS7	DAS8	DAS9	DAS10	DAS11	DAS12	DAS13	DAS14
	JY1621-1	0	0	0	2	16	64	95	100	100	100	100	100	100	100
	JY1621-2	0	0	0	1	18	71	92	95	99	99	99	99	99	99
	JY1621-3	0	0	0	0	33	76	81	89	95	95	95	95	95	95
	JY1605-1	0	0	0	0	0	5	22	30	36	37	38	38	38	38
	JY1605-2	0	0	0	0	0	5	13	17	20	21	22	22	22	22
	JY1605-3	0	0	0	0	2	4	17	23	24	24	25	25	25	25
	P-value between two varieties				0.158	0.016	4.73e-05	0.000134	0.000132	0.000142	0.000162	0.000172	0.000172	0.000172	0.000172

## Sheet: Supplementary Table 5
	Supplementary Table 5. Sample description and alignment rate of each sample for transcriptome sequencing.
	Sample name	Sample description	Replication	Cleaned reads number	Mapping rate	Total alignments number	Unique-assigned alignments	Unique-assigned rate
	#1 JY1605 Dry seeds	Dry seeds of JY1605	#1-1	23577015	0.9502	29260332	16818129	0.575
			#1-2	25266003	0.9523	31280762	18130173	0.58
			#1-3	19710267	0.954	24434016	14250480	0.583
	#2 JY1605 25°C 8H	Germinated seeds of JY1605 after 8 hours at 25°C	#2-1	25565597	0.9501	29837361	19462506	0.652
			#2-2	24161789	0.9507	28743368	18187151	0.633
			#2-3	29480712	0.9505	34119259	22636937	0.663
	#3 JY1605 25°C 36H	Germinated seeds of JY1605 after 36 hours at 25°C	#3-1	30283738	0.9544	33440791	24847202	0.743
			#3-2	41213487	0.9551	45623388	33804896	0.741
			#3-3	28099101	0.9556	30983760	23105098	0.746
	#4 JY1605 8°C 8H	Germinated seeds of JY1605 after 8 hours at 8°C	#4-1	21538975	0.9518	26859305	15556806	0.579
			#4-2	31724862	0.9501	39735098	22967687	0.578
			#4-3	24717925	0.9523	30877164	17995590	0.583
	#5 JY1605 8°C 36H	Germinated seeds of JY1605 after 36 hours at 8°C	#5-1	42564060	0.95	49119304	32780431	0.667
			#5-2	34490066	0.9494	41045286	26060840	0.635
			#5-3	34765260	0.9499	39602103	26978429	0.681
	#6 JY1621 Dry seeds	Dry seeds of JY1621	#6-1	23442342	0.9424	29768433	16479875	0.554
			#6-2	22574113	0.943	28502251	16080615	0.564
			#6-3	32959298	0.9434	41727712	23355757	0.56
	#7 JY1621 25°C 8H	Germinated seeds of JY1621 after 8 hours at 25°C	#7-1	23255089	0.9417	29317119	16604207	0.566
			#7-2	36712129	0.9415	45980610	26387839	0.574
			#7-3	24045626	0.9419	30289842	17214205	0.568
	#8 JY1621 25°C 36H	Germinated seeds of JY1621 after 36 hours at 25°C	#8-1	102134178	0.9462	121367381	78251632	0.645
			#8-2	22959978	0.9418	27615738	17446793	0.632
			#8-3	26184650	0.943	31675884	19800695	0.625
	#9 JY1621 8°C 8H	Germinated seeds of JY1621 after 8 hours at 8°C	#9-1	23088102	0.9359	29573317	16025722	0.542
			#9-2	22753647	0.9419	28998584	16131626	0.556
			#9-3	23781242	0.9401	30042883	16884701	0.562
	#10 JY1621 8°C 36H	Germinated seeds of JY1621 after 36 hours at 8°C	#10-1	48950805	0.942	60946019	35172867	0.577
			#10-2	42147995	0.9431	52649985	30375406	0.577
			#10-3	21596059	0.9403	26099198	15901888	0.609

## Sheet: Supplementary Table 7
	Supplementary Table 7. Overview of differentially expressed genes (DEGs) for each group in transcriptome analysis.
	Comparison group	Number of down-regulated genes	Number of up-regulated genes	Number of total DEGs
	1	12191	12108	24299
	2	14441	20066	34507
	3	10242	12253	22495
	4	5380	8778	14158
	5	116	1066	1182
	6	90	2689	2779
	7	12797	13270	26067
	8	10907	11165	22072
	9	10770	11559	22329
	10	9156	8586	17742
	11	21475	17322	38797
	12	11119	8250	19369
	13	4580	5054	9634
	14	6191	7243	13434
	15	15918	13698	29616
	16	4344	5851	10195
	17	7208	6724	13932

## Sheet: Supplementary Table 9
	Supplementary Table 9. Germination number of 293 rapeseed accesions in 7 days after sowing under 25°C 12H light and 20°C 12H dark condition.
	Plant number	Accession name	Replication	DAS1	DAS2	DAS3	DAS4	DAS5	DAS6	DAS7	Germination index
	1	R4157	1	0	11	92	100	100	100	100	34.5
			2	0	18	100	100	100	100	100	36.3333
			3	0	17	100	100	100	100	100	36.1667
	2	R4158	1	0	7	38	77	100	100	100	28.1833
			2	0	3	32	65	94	100	100	26.2167
			3	0	1	25	55	94	100	100	24.8
	3	R4163	1	0	14	100	100	100	100	100	35.6667
			2	0	11	100	100	100	100	100	35.1667
			3	0	21	100	100	100	100	100	36.8333
	4	R4168	1	0	3	76	100	100	100	100	31.8333
			2	0	2	84	100	100	100	100	32.3333
			3	0	1	70	94	100	100	100	30.7
	5	R4171	1	0	75	100	100	100	100	100	45.8333
			2	0	73	100	100	100	100	100	45.5
			3	0	62	100	100	100	100	100	43.6667
	6	R4176	1	0	32	72	76	100	100	100	35.1333
			2	0	30	74	75	76	100	100	34.1167
			3	0	15	83	84	85	97	100	33.0452
	7	R4177	1	0	13	70	99	100	100	100	32.95
			2	0	10	62	96	98	100	100	31.5667
			3	0	7	61	90	100	100	100	30.75
	8	R4179	1	0	4	64	100	100	100	100	31
			2	0	5	85	100	100	100	100	32.9167
			3	0	0	65	100	100	100	100	30.4167
	9	R4180	1	0	6	95	100	100	100	100	33.9167
			2	0	2	64	96	100	100	100	30.4667
			3	0	4	83	100	100	100	100	32.5833
	10	R4181	1	0	2	66	96	100	100	100	30.6333
			2	0	1	62	97	99	100	100	30.15
			3	0	4	66	96	99	100	100	30.9333
	11	R4182	1	0	3	98	100	100	100	100	33.6667
			2	0	2	100	100	100	100	100	33.6667
			3	0	6	100	100	100	100	100	34.3333
	12	R4187	1	0	9	94	98	99	100	100	34.2
			2	0	8	92	93	94	100	100	33.45
			3	0	5	91	93	94	100	100	32.8667
	13	R4191	1	0	47	100	100	100	100	100	41.1667
			2	0	54	100	100	100	100	100	42.3333
			3	0	40	100	100	100	100	100	40
	14	R4194	1	0	63	96	97	100	100	100	43.35
			2	0	60	95	100	100	100	100	42.9167
			3	0	47	100	100	100	100	100	41.1667
	15	R4199	1	0	7	55	82	95	100	100	29.6833
			2	0	5	45	74	87	95	100	27.731
			3	0	6	49	79	86	97	100	28.4952
	16	R4202	1	0	3	80	100	100	100	100	32.1667
			2	0	1	64	100	100	100	100	30.5
			3	0	3	67	92	100	100	100	30.6833
	17	R4210	1	0	46	98	100	100	100	100	40.8333
			2	0	40	94	100	100	100	100	39.5
			3	0	17	97	100	100	100	100	35.9167
	18	R4213	1	0	66	93	100	100	100	100	43.75
			2	0	42	95	100	100	100	100	39.9167
			3	0	77	100	100	100	100	100	46.1667
	19	R4215	1	0	50	99	100	100	100	100	41.5833
			2	0	63	100	100	100	100	100	43.8333
			3	0	49	100	100	100	100	100	41.5
	20	R4218	1	0	36	73	96	98	100	100	36.8167
			2	0	38	81	92	100	100	100	37.6833
			3	0	19	67	90	100	100	100	33.25
	21	R4219	1	0	0	11	64	81	96	100	23.3881
			2	0	0	28	77	89	97	100	25.7452
			3	0	0	30	84	91	93	100	26.2333
	22	R4220	1	0	9	72	100	100	100	100	32.5
			2	0	6	62	100	100	100	100	31.1667
			3	0	19	97	100	100	100	100	36.25
	23	R4222	1	0	14	81	100	100	100	100	34.0833
			2	0	16	82	100	100	100	100	34.5
			3	0	8	20	94	100	100	100	27.7
	24	R4227	1	0	3	13	40	60	68	100	21.4881
			2	0	1	13	44	64	88	100	21.9643
			3	0	2	7	43	59	67	100	20.9143
	25	R4229	1	0	0	17	35	48	51	67	15.5524
			2	0	0	18	33	44	48	52	13.1881
			3	0	0	18	32	49	60	68	15.8762
	26	R4234	1	0	10	97	100	100	100	100	34.75
			2	0	21	98	100	100	100	100	36.6667
			3	0	12	97	97	100	100	100	34.9333
	27	R4236	1	0	0	23	96	100	100	100	26.7167
			2	0	0	24	92	100	100	100	26.6
			3	0	1	38	88	95	100	100	27.5667
	28	R4239	1	0	4	34	82	95	97	100	27.3619
			2	0	3	46	85	96	100	100	28.45
			3	0	5	40	86	98	100	100	28.4
	29	R4245	1	0	0	3	16	24	29	34	7.39762
			2	0	0	6	21	30	42	46	10.1214
			3	0	1	2	15	29	34	37	8.14524
	30	R4247	1	0	0	41	90	95	100	100	27.75
			2	0	0	24	95	100	100	100	26.75
			3	0	0	38	98	100	100	100	28.0667
	31	R4252	1	0	0	3	18	69	93	100	19.95
			2	0	0	2	19	84	100	100	20.5833
			3	0	0	0	26	79	93	100	20.4333
	32	R4258	1	0	0	6	12	36	40	40	8.96667
			2	0	0	15	44	51	51	51	13.65
			3	0	0	6	14	38	47	47	10.3
	33	R4260	1	0	0	10	46	86	100	100	22.6667
			2	0	0	7	39	62	70	100	20.5524
			3	0	0	5	45	79	100	100	21.9667
	34	R4272	1	0	5	100	100	100	100	100	34.1667
			2	0	1	100	100	100	100	100	33.5
			3	0	0	96	100	100	100	100	33
	35	R4281	1	0	5	100	100	100	100	100	34.1667
			2	0	4	100	100	100	100	100	34
			3	0	11	99	99	100	100	100	35.0333
	36	R4283	1	0	7	96	97	100	100	100	34.0167
			2	0	4	100	100	100	100	100	34
			3	0	8	93	97	100	100	100	33.9333
	37	R4284	1	0	1	85	100	100	100	100	32.25
			2	0	4	95	100	100	100	100	33.5833
			3	0	0	90	100	100	100	100	32.5
	38	R4295	1	0	2	60	96	100	100	100	30.1333
			2	0	4	82	100	100	100	100	32.5
			3	0	5	69	90	100	100	100	31.0833
	39	R4298	1	0	81	100	100	100	100	100	46.8333
			2	0	94	100	100	100	100	100	49
			3	0	91	98	100	100	100	100	48.3333
	40	R4302	1	0	78	100	100	100	100	100	46.3333
			2	0	79	100	100	100	100	100	46.5
			3	0	84	100	100	100	100	100	47.3333
	41	R4310	1	0	5	100	100	100	100	100	34.1667
			2	0	15	100	100	100	100	100	35.8333
			3	0	18	100	100	100	100	100	36.3333
	42	R4311	1	0	8	100	100	100	100	100	34.6667
			2	0	12	100	100	100	100	100	35.3333
			3	0	15	100	100	100	100	100	35.8333
	43	R4314	1	0	46	96	100	100	100	100	40.6667
			2	0	63	100	100	100	100	100	43.8333
			3	0	74	96	100	100	100	100	45.3333
	44	R4316	1	0	21	97	100	100	100	100	36.5833
			2	0	24	90	97	100	100	100	36.35
			3	0	20	91	94	100	100	100	35.6167
	45	R4324	1	0	0	4	86	95	100	100	24.4667
			2	0	0	11	85	98	100	100	25.1
			3	0	0	12	83	100	100	100	25.15
	46	R4325	1	0	2	86	99	100	100	100	32.45
			2	0	3	85	100	100	100	100	32.5833
			3	0	4	89	100	100	100	100	33.0833
	47	R4330	1	0	71	100	100	100	100	100	45.1667
			2	0	82	100	100	100	100	100	47
			3	0	81	100	100	100	100	100	46.8333
	48	R4341	1	0	86	100	100	100	100	100	47.6667
			2	0	89	100	100	100	100	100	48.1667
			3	0	70	93	100	100	100	100	44.4167
	49	R4342	1	0	1	51	100	100	100	100	29.4167
			2	0	4	47	100	100	100	100	29.5833
			3	0	3	54	100	100	100	100	30
	50	R4345	1	0	8	86	100	100	100	100	33.5
			2	0	6	78	100	100	100	100	32.5
			3	0	4	63	100	100	100	100	30.9167
	51	R4349	1	0	0	62	100	100	100	100	30.1667
			2	0	1	54	98	100	100	100	29.5667
			3	0	1	55	100	100	100	100	29.75
	52	R4350	1	0	4	83	93	100	100	100	32.2333
			2	0	1	85	100	100	100	100	32.25
			3	0	9	85	100	100	100	100	33.5833
	53	R4353	1	0	13	87	96	100	100	100	34.2167
			2	0	7	90	96	100	100	100	33.4667
			3	0	7	93	93	100	100	100	33.5667
	54	R4360	1	0	6	97	100	100	100	100	34.0833
			2	0	5	100	100	100	100	100	34.1667
			3	0	7	98	100	100	100	100	34.3333
	55	R4365	1	0	2	76	100	100	100	100	31.6667
			2	0	1	74	100	100	100	100	31.3333
			3	0	1	63	100	100	100	100	30.4167
	56	R4368	1	0	1	35	72	86	100	100	26.2167
			2	0	2	33	64	77	100	100	25.5167
			3	0	0	29	57	65	77	100	23.5524
	57	R4373	1	0	2	88	100	100	100	100	32.6667
			2	0	5	95	99	100	100	100	33.7
			3	0	2	84	100	100	100	100	32.3333
	58	R4374	1	0	7	73	100	100	100	100	32.25
			2	0	9	82	100	100	100	100	33.3333
			3	0	7	76	100	100	100	100	32.5
	59	R4376	1	0	7	76	92	98	100	100	32.0333
			2	0	12	41	88	99	100	100	29.7833
			3	0	11	55	86	91	100	100	30.4167
	60	R4385	1	0	23	98	100	100	100	100	37
			2	0	25	100	100	100	100	100	37.5
			3	0	19	95	100	100	100	100	36.0833
	61	R4386	1	0	6	90	99	100	100	100	33.45
			2	0	10	89	99	100	100	100	34.0333
			3	0	10	91	96	100	100	100	34.05
	62	R4398	1	0	0	18	83	91	100	100	25.35
			2	0	1	29	85	96	100	100	26.7
			3	0	0	24	84	93	100	100	25.9667
	63	R4405	1	0	0	50	100	100	100	100	29.1667
			2	0	0	67	100	100	100	100	30.5833
			3	0	0	74	93	100	100	100	30.8167
	64	R4406	1	0	9	87	100	100	100	100	33.75
			2	0	6	89	100	100	100	100	33.4167
			3	0	4	93	100	100	100	100	33.4167
	65	R4413	1	0	0	69	100	100	100	100	30.75
			2	0	0	73	100	100	100	100	31.0833
			3	0	1	62	100	100	100	100	30.3333
	66	R4415	1	0	35	63	99	100	100	100	36.0333
			2	0	35	65	99	100	100	100	36.2
			3	0	28	63	94	100	100	100	34.6167
	67	R4420	1	0	2	32	95	100	100	100	27.75
			2	0	2	28	98	100	100	100	27.5667
			3	0	28	63	94	100	100	100	34.6167
	68	R4422	1	0	5	100	100	100	100	100	34.1667
			2	0	1	97	100	100	100	100	33.25
			3	0	4	99	100	100	100	100	33.9167
	69	R4431	1	0	28	74	97	100	100	100	35.6833
			2	0	14	79	98	100	100	100	33.8167
			3	0	16	93	100	100	100	100	35.4167
	70	R4434	1	0	0	47	83	100	100	100	28.0667
			2	0	0	40	77	100	100	100	27.1833
			3	0	0	38	72	100	100	100	26.7667
	71	R4437	1	0	8	76	97	100	100	100	32.5167
			2	0	4	71	94	100	100	100	31.2833
			3	0	45	72	91	100	100	100	38.05
	72	R4439	1	0	6	84	92	98	100	100	32.5333
			2	0	9	84	98	100	100	100	33.4
			3	0	12	84	97	99	100	100	33.8167
	73	R4440	1	0	0	15	82	100	100	100	25.35
			2	0	0	10	58	100	100	100	23.7333
			3	0	0	12	54	98	100	100	23.6333
	74	R4441	1	0	14	76	82	93	100	100	32.5333
			2	0	12	75	90	100	100	100	32.75
			3	0	18	64	75	97	100	100	31.9833
	75	R4450	1	0	21	84	96	100	100	100	35.3
			2	0	14	94	100	100	100	100	35.1667
			3	0	29	100	100	100	100	100	38.1667
	76	R4451	1	0	11	89	97	100	100	100	34.1
			2	0	12	82	93	100	100	100	33.4833
			3	0	9	81	91	94	100	100	32.6
	77	R4452	1	0	1	17	55	85	89	100	23.5714
			2	0	2	24	57	90	97	100	24.7786
			3	0	1	40	74	100	100	100	27.2
	78	R4453	1	0	9	95	100	100	100	100	34.4167
			2	0	7	68	94	100	100	100	31.5333
			3	0	6	88	97	100	100	100	33.1833
	79	R4455	1	0	24	66	94	100	100	100	34.2
			2	0	36	54	91	96	100	100	34.9167
			3	0	25	62	92	96	100	100	33.8
	80	R4463	1	0	35	61	64	99	100	100	34.0833
			2	0	26	69	98	100	100	100	34.9833
			3	0	38	63	99	100	100	100	36.5333
	81	R4464	1	0	8	75	85	100	100	100	31.8333
			2	0	9	75	93	100	100	100	32.4
			3	0	6	75	92	100	100	100	31.85
	82	R4465	1	0	33	65	96	99	100	100	35.6833
			2	0	39	60	96	100	100	100	36.3
			3	0	42	64	100	100	100	100	37.3333
	83	R4469	1	0	22	77	96	100	100	100	34.8833
			2	0	8	88	97	97	100	100	33.4167
			3	0	12	85	95	100	100	100	33.8333
	84	R4472	1	0	4	94	100	100	100	100	33.5
			2	0	7	94	100	100	100	100	34
			3	0	3	70	100	100	100	100	31.3333
	85	R4473	1	0	13	95	100	100	100	100	35.0833
			2	0	19	98	100	100	100	100	36.3333
			3	0	12	93	100	100	100	100	34.75
	86	R4474	1	0	42	93	95	96	100	100	39.3667
			2	0	10	95	98	100	100	100	34.4833
			3	0	13	93	97	98	100	100	34.7
	87	R4480	1	0	7	22	44	60	61	63	17.6524
			2	0	5	28	56	72	78	80	21.6524
			3	0	3	24	48	54	56	57	16.1762
	88	R4482	1	0	31	82	91	97	100	100	36.45
			2	0	21	75	87	87	100	100	33.6667
			3	0	16	63	67	84	86	100	30.4
	89	R4484	1	0	0	16	51	57	61	61	15.95
			2	0	0	26	54	57	58	62	17.0048
			3	0	2	28	48	53	56	58	16.4524
	90	R4487	1	0	16	94	95	100	100	100	35.25
			2	0	13	90	97	100	100	100	34.5167
			3	0	4	82	94	96	100	100	32.0667
	91	R4489	1	0	2	96	97	98	100	100	33.1167
			2	0	1	98	100	100	100	100	33.3333
			3	0	2	14	97	100	100	100	26.35
	92	R4500	1	0	3	83	100	100	100	100	32.4167
			2	0	3	75	95	98	100	100	31.4333
			3	0	6	93	100	100	100	100	33.75
	93	R4502	1	0	3	81	99	100	100	100	32.2
			2	0	1	75	99	100	100	100	31.3667
			3	0	0	78	97	98	100	100	31.2833
	94	R4507	1	0	29	93	100	100	100	100	37.5833
			2	0	37	92	100	100	100	100	38.8333
			3	0	29	88	100	100	100	100	37.1667
	95	R4508	1	0	0	11	87	100	100	100	25.2667
			2	0	0	2	66	85	100	100	22.9667
			3	0	0	6	90	100	100	100	25
	96	R4510	1	0	0	88	100	100	100	100	32.3333
			2	0	0	91	100	100	100	100	32.5833
			3	0	3	89	100	100	100	100	32.9167
	97	R4514	1	0	6	81	100	100	100	100	32.75
			2	0	7	84	100	100	100	100	33.1667
			3	0	11	76	100	100	100	100	33.1667
	98	R4518	1	0	7	66	70	72	78	78	25.5667
			2	0	9	68	81	88	90	90	29.15
			3	0	6	31	65	75	77	77	22.1667
	99	R4523	1	0	0	53	77	89	99	100	27.8762
			2	0	0	40	74	88	89	96	25.8
			3	0	0	33	67	80	94	94	24.4333
	100	R4525	1	0	4	91	100	100	100	100	33.25
			2	0	1	90	100	100	100	100	32.6667
			3	0	1	92	100	100	100	100	32.8333
	101	R4531	1	0	3	84	94	94	94	94	31
			2	0	1	85	96	100	100	100	32.05
			3	0	6	79	100	100	100	100	32.5833
	102	R4533	1	0	0	71	100	100	100	100	30.9167
			2	0	0	35	92	99	100	100	27.4833
			3	0	0	40	79	92	100	100	27.0167
	103	R4543	1	0	2	85	96	100	100	100	32.2167
			2	0	6	80	100	100	100	100	32.6667
			3	0	3	78	99	99	99	99	31.75
	104	R4547	1	0	2	70	85	87	96	96	29.3167
			2	0	2	86	95	100	100	100	32.25
			3	0	4	71	93	100	100	100	31.2333
	105	R4558	1	0	27	87	94	99	100	100	36.4167
			2	0	29	88	95	100	100	100	36.9167
			3	0	23	94	100	100	100	100	36.6667
	106	R4572	1	0	11	92	93	97	97	97	33.55
			2	0	12	89	95	96	96	96	33.3667
			3	0	16	92	94	95	95	95	34.0333
	107	R4576	1	0	3	86	94	96	96	96	31.5667
			2	0	4	94	100	100	100	100	33.5
			3	0	5	83	91	95	96	99	31.8952
	108	R4580	1	0	5	77	100	100	100	100	32.25
			2	0	11	88	97	100	100	100	34.0167
			3	0	7	84	95	97	97	97	32.3167
	109	R4583	1	0	11	57	74	88	97	97	29.3833
			2	0	11	57	76	87	95	95	29.1167
			3	0	7	68	71	81	92	92	28.4167
	110	R4586	1	0	5	81	88	96	96	96	31.1833
			2	0	5	76	94	98	100	100	31.8
			3	0	4	83	91	98	99	99	31.9
	111	R4596	1	0	5	92	94	98	100	100	33.1333
			2	0	3	87	97	100	100	100	32.6
			3	0	3	90	96	98	100	100	32.7333
	112	R4601	1	0	3	55	99	100	100	100	30.0333
			2	0	2	43	94	100	100	100	28.6167
			3	0	2	55	99	100	100	100	29.8667
	113	R4618	1	0	1	87	88	97	100	100	31.7167
			2	0	0	75	93	97	100	100	30.8
			3	0	3	70	76	90	94	94	28.8
	114	R4627	1	0	0	5	29	88	100	100	21.4667
			2	0	1	7	30	94	100	100	22.05
			3	0	0	2	27	99	100	100	21.4833
	115	R4628	1	0	26	91	93	98	100	100	36.5
			2	0	19	94	99	100	100	100	35.95
			3	0	20	95	97	100	100	100	36.1
	116	R4634	1	0	0	75	77	80	89	89	27.6
			2	0	2	75	75	86	86	86	27.5333
			3	0	2	76	79	82	89	93	28.7548
	117	R4635	1	0	1	82	96	100	100	100	31.8
			2	0	1	78	96	98	98	98	31.0667
			3	0	1	80	99	100	100	100	31.7833
	118	R4637	1	0	12	87	97	98	100	100	34.0333
			2	0	8	89	92	98	100	100	33.2833
			3	0	13	93	99	100	100	100	34.8667
	119	R4638	1	0	0	23	84	96	100	100	25.9833
			2	0	0	26	84	98	100	100	26.3
			3	0	0	22	77	92	100	100	25.4167
	120	R4640	1	0	5	22	92	96	97	97	26.6333
			2	0	1	15	91	94	100	100	25.7667
			3	0	1	16	86	91	96	96	24.8333
	121	R4641	1	0	29	94	96	96	98	98	37
			2	0	21	89	91	97	97	100	35.2952
			3	0	44	89	91	97	97	100	39.1286
	122	R4646	1	0	5	42	79	100	100	100	28.2833
			2	0	3	44	69	99	100	100	27.5833
			3	0	5	40	81	97	100	100	28.1167
	123	R4647	1	0	2	80	94	97	100	100	31.6
			2	0	6	74	96	98	100	100	31.9
			3	0	5	67	100	100	100	100	31.4167
	124	R4654	1	0	2	79	95	100	100	100	31.6667
			2	0	4	76	96	99	100	100	31.7667
			3	0	3	81	96	98	100	100	31.9833
	125	R4655	1	0	1	70	94	96	97	97	30.0667
			2	0	6	80	97	99	99	99	32.3167
			3	0	4	69	93	97	99	99	30.8
	126	R4664	1	0	0	47	91	95	97	97	27.8
			2	0	0	42	90	96	98	98	27.5333
			3	0	0	37	89	96	100	100	27.4
	127	R4665	1	0	6	67	98	99	100	100	31.45
			2	0	4	62	97	100	100	100	30.6833
			3	0	11	65	94	98	100	100	31.8833
	128	R4667	1	0	9	55	86	94	96	96	29.5167
			2	0	1	40	80	95	99	100	27.3095
			3	0	10	30	89	96	98	98	28.15
	129	R4678	1	0	0	75	94	99	99	99	30.75
			2	0	0	65	96	100	100	100	30.2167
			3	0	1	62	94	99	100	100	30
	130	R4680	1	0	1	7	82	91	94	98	24.1214
			2	0	1	10	93	96	97	98	25.1595
			3	0	0	8	88	98	99	100	24.9762
	131	R4684	1	0	34	96	99	100	100	100	38.6167
			2	0	35	98	99	100	100	100	38.95
			3	0	46	100	100	100	100	100	41
	132	R4689	1	0	0	5	44	77	82	86	19.4214
			2	0	0	6	35	35	35	42	10.25
			3	0	1	8	22	50	59	69	14.8619
	133	R4690	1	0	7	84	84	91	97	100	31.9952
			2	0	6	78	89	90	90	94	30.5214
			3	0	6	79	81	84	90	94	30.0048
	134	R4695	1	0	1	4	58	92	98	98	22.8
			2	0	0	3	80	97	100	100	24.15
			3	0	0	4	62	93	96	98	22.819
	135	R4696	1	0	6	94	98	100	100	100	33.7333
			2	0	2	98	99	100	100	100	33.45
			3	0	7	100	100	100	100	100	34.5
	136	R4697	1	0	34	95	97	98	98	98	38.0333
			2	0	32	86	89	91	93	93	35.4833
			3	0	37	97	98	100	100	100	39.15
	137	R4698	1	0	0	5	18	40	56	67	13.5548
			2	0	0	8	18	24	31	48	9.9619
			3	0	0	6	12	20	26	37	7.67143
	138	R4707	1	0	0	13	51	98	98	100	23.519
			2	0	0	12	54	96	98	98	23.2333
			3	0	2	16	56	96	99	99	24.1667
	139	R4713	1	0	9	79	89	90	96	96	31.5333
			2	0	17	93	94	94	96	96	34.4167
			3	0	14	81	89	92	94	97	32.6952
	140	R4716	1	0	4	61	94	95	95	95	29.45
			2	0	9	72	95	97	97	99	31.9357
			3	0	11	73	91	98	98	98	32.0667
	141	R4718	1	0	1	100	100	100	100	100	33.5
			2	0	0	92	96	100	100	100	32.4667
			3	0	0	71	97	100	100	100	30.7667
	142	R4720	1	0	6	78	100	100	100	100	32.5
			2	0	4	82	98	98	98	98	32
			3	0	6	83	100	100	100	100	32.9167
	143	R4722	1	0	2	84	99	99	100	100	32.25
			2	0	13	82	93	99	99	99	33.45
			3	0	2	90	91	93	93	95	31.269
	144	R4723	1	0	4	98	99	100	100	100	33.7833
			2	0	4	99	100	100	100	100	33.9167
			3	0	3	96	98	100	100	100	33.4
	145	R4725	1	0	1	45	76	99	99	100	27.6595
			2	0	0	71	100	100	100	100	30.9167
			3	0	0	63	94	97	100	100	29.85
	146	R4728	1	0	3	69	85	94	97	100	30.2286
			2	0	8	67	75	95	98	100	30.4524
			3	0	7	71	84	91	93	100	30.8167
	147	R4731	1	0	0	0	23	66	77	87	17.6119
			2	0	0	0	17	71	75	91	18.0024
			3	0	0	0	8	46	46	46	9.6
	148	R4734	1	0	30	95	100	100	100	100	37.9167
			2	0	29	94	98	99	100	100	37.5333
			3	0	28	96	96	100	100	100	37.4667
	149	R4737	1	0	3	34	63	97	100	100	26.3833
			2	0	29	94	99	100	100	100	37.6167
			3	0	4	38	73	96	100	100	27.35
	150	R4743	1	0	5	62	96	99	100	100	30.7667
			2	0	5	76	100	100	100	100	32.1667
			3	0	2	51	94	100	100	100	29.2833
	151	R4747	1	0	12	68	82	85	85	85	28.7667
			2	0	10	83	97	99	100	100	33.4
			3	0	11	76	82	88	95	95	31.0333
	152	R4748	1	0	14	89	100	100	100	100	34.75
			2	0	15	93	99	100	100	100	35.2
			3	0	12	97	100	100	100	100	35.0833
	153	R4749	1	0	12	72	84	96	100	100	32.0667
			2	0	16	79	90	97	100	100	33.65
			3	0	8	81	94	98	100	100	32.7167
	154	R4755	1	0	6	72	93	99	100	100	31.6167
			2	0	8	68	90	100	100	100	31.5
			3	0	10	75	96	100	100	100	32.7167
	155	R4756	1	0	5	93	95	96	100	100	33.2
			2	0	2	98	99	100	100	100	33.45
			3	0	1	97	99	99	99	100	33.1429
	156	R4757	1	0	4	80	94	97	100	100	31.9333
			2	0	6	73	93	94	99	100	31.5095
			3	0	4	60	95	96	100	100	30.2833
	157	R4758	1	0	15	100	100	100	100	100	35.8333
			2	0	15	96	98	100	100	100	35.4
			3	0	11	97	97	98	99	100	34.6762
	158	R4762	1	0	6	85	92	92	92	92	31.0833
			2	0	7	87	93	93	93	93	31.6667
			3	0	4	88	90	92	97	98	31.8762
	159	R4763	1	0	6	75	92	95	100	100	31.6833
			2	0	2	77	92	96	99	99	31.05
			3	0	3	74	85	93	94	94	29.6833
	160	R4766	1	0	3	88	90	93	94	96	31.3857
			2	0	4	89	89	96	98	98	32.0667
			3	0	4	86	94	96	97	98	32.0429
	161	R4767	1	0	1	100	100	100	100	100	33.5
			2	0	0	98	98	100	100	100	33.0667
			3	0	0	86	100	100	100	100	32.1667
	162	R4773	1	0	4	76	90	90	90	94	30.0714
			2	0	5	87	90	90	97	99	32.0357
			3	0	7	86	96	97	97	97	32.5333
	163	R4775	1	0	0	0	2	37	53	56	10.5952
			2	0	1	2	8	27	51	92	15.9905
			3	0	0	1	7	29	55	59	11.1381
	164	R4776	1	0	1	55	88	97	97	97	28.55
			2	0	0	67	89	94	97	98	29.4762
			3	0	0	42	90	97	98	100	27.8524
	165	R4779	1	0	2	71	90	94	97	100	30.4786
			2	0	3	62	92	94	99	100	30.0429
			3	0	2	50	86	86	88	89	26.4762
	166	R4783	1	0	2	40	76	78	87	94	25.5667
			2	0	1	44	74	79	87	97	26.0952
			3	0	0	29	68	77	80	97	24.1452
	167	R4784	1	0	0	15	85	97	97	100	25.3286
			2	0	0	20	88	96	97	97	25.4333
			3	0	0	15	92	96	96	99	25.4786
	168	R4786	1	0	0	0	0	0	0	0	0
			2	0	0	0	0	0	0	0	0
			3	0	0	0	0	0	0	0	0
	169	R4792	1	0	5	82	92	97	97	97	31.6667
			2	0	4	79	95	99	99	99	31.8
			3	0	2	64	96	97	97	97	29.8667
	170	R4794	1	0	3	100	100	100	100	100	33.8333
			2	0	2	94	100	100	100	100	33.1667
			3	0	0	96	100	100	100	100	33
	171	R4795	1	0	25	93	97	98	98	98	36.3667
			2	0	21	96	100	100	100	100	36.5
			3	0	14	89	91	94	96	97	33.5762
	172	R4796	1	0	0	98	98	98	98	98	32.6667
			2	0	2	64	96	96	97	97	29.8333
			3	0	0	66	97	99	99	99	30.15
	173	R4797	1	0	4	83	96	97	100	100	32.2833
			2	0	6	73	89	94	95	100	31.2143
			3	0	5	75	94	98	99	100	31.6929
	174	R4798	1	0	4	78	98	99	100	100	32.0333
			2	0	2	86	96	99	100	100	32.2667
			3	0	1	84	96	99	100	100	31.9333
	175	R4801	1	0	1	83	98	100	100	100	31.9833
			2	0	1	91	94	95	100	100	32.2833
			3	0	1	87	94	96	96	100	31.8881
	176	R4804	1	0	9	86	92	94	94	96	32.3524
			2	0	14	88	91	98	99	99	33.9833
			3	0	20	90	92	94	94	94	34.2333
	177	R4810	1	0	17	93	99	99	99	100	35.4762
			2	0	5	90	100	100	100	100	33.3333
			3	0	13	88	100	100	100	100	34.5
	178	R4812	1	0	7	79	92	97	100	100	32.25
			2	0	2	82	86	86	97	97	30.5
			3	0	5	87	95	96	96	99	32.4619
	179	R4815	1	0	63	96	97	97	97	98	42.8929
			2	0	32	92	96	97	97	100	37.6286
			3	0	40	94	95	96	98	99	38.9262
	180	R4817	1	0	7	87	91	95	95	95	31.9667
			2	0	6	91	92	92	94	98	32.4881
			3	0	8	96	96	96	96	96	33.3333
	181	R4822	1	0	10	91	95	97	97	99	33.6857
			2	0	11	89	90	90	92	97	32.7976
			3	0	13	84	94	95	96	98	33.319
	182	R4825	1	0	13	78	90	91	94	96	32.1524
			2	0	12	86	87	91	92	97	32.5976
			3	0	19	71	74	84	84	95	31.1548
	183	R4835	1	0	9	86	90	95	95	95	32.1667
			2	0	4	85	89	90	90	92	30.4857
			3	0	5	83	84	86	87	90	29.7452
	184	R4839	1	0	0	87	99	100	100	100	32.2
			2	0	4	70	94	99	99	100	31.1429
			3	0	5	81	95	98	98	99	32.0762
	185	R4843	1	0	11	91	95	98	98	98	33.7667
			2	0	16	93	97	99	99	99	35.0667
			3	0	19	97	99	100	100	100	36.2
	186	R4845	1	0	39	97	97	97	97	97	38.8333
			2	0	46	99	99	100	100	100	40.8667
			3	0	45	97	98	98	100	100	40.4167
	187	R4849	1	0	10	86	94	95	96	97	32.8429
			2	0	5	94	96	96	96	96	32.6667
			3	0	8	95	96	96	96	96	33.25
	188	R4861	1	0	12	78	92	95	97	97	32.4333
			2	0	10	72	98	99	99	99	32.3667
			3	0	13	75	96	98	98	99	32.9595
	189	R4862	1	0	8	73	79	82	82	82	27.7667
			2	0	10	71	74	78	80	84	27.7881
			3	0	11	78	79	79	84	86	29.2024
	190	R4868	1	0	8	85	90	94	95	96	32.0262
			2	0	10	83	91	96	96	98	32.619
			3	0	17	87	91	93	98	98	34.0667
	191	R4870	1	0	5	84	91	95	95	99	31.9548
			2	0	4	88	92	95	95	99	32.1714
			3	0	1	76	91	93	93	96	30.0786
	192	R4873	1	0	2	84	92	94	96	99	31.4952
			2	0	1	82	86	93	94	96	30.3524
			3	0	1	71	86	96	97	99	30.0357
	193	R4875	1	0	18	96	98	98	98	98	35.5
			2	0	14	100	100	100	100	100	35.6667
			3	0	15	100	100	100	100	100	35.8333
	194	R4877	1	0	76	97	97	98	99	100	45.5095
			2	0	68	98	98	99	99	99	44.2
			3	0	71	96	99	99	99	99	44.5833
	195	R4878	1	0	0	22	38	87	95	95	22.4667
			2	0	0	22	49	78	89	98	23.0024
			3	0	0	25	55	92	93	93	23.4
	196	R4879	1	0	16	85	89	91	93	93	32.7333
			2	0	20	86	88	92	92	92	33.3
			3	0	16	77	82	88	90	90	31.1167
	197	R4880	1	0	3	68	79	80	83	83	26.6167
			2	0	8	72	77	80	83	83	27.6833
			3	0	7	84	90	91	93	93	31.2
	198	R4887	1	0	35	94	97	97	98	98	38.0833
			2	0	34	96	97	97	97	97	37.9167
			3	0	43	94	95	96	98	98	39.2833
	199	R4888	1	0	1	77	87	89	89	89	28.7333
			2	0	1	63	76	88	91	91	27.3167
			3	0	0	58	71	76	81	81	24.4167
	200	R4894	1	0	0	46	77	92	95	95	26.5833
			2	0	0	48	87	100	100	100	28.35
			3	0	0	46	78	97	100	100	27.6333
	201	R4897	1	0	2	71	93	95	96	96	30.0667
			2	0	1	68	84	87	87	87	27.4333
			3	0	0	50	66	69	71	71	21.6
	202	R4904	1	0	0	48	73	82	90	90	25.3833
			2	0	0	57	76	87	93	93	26.95
			3	0	0	54	75	86	90	90	26.1167
	203	R4905	1	0	2	83	100	100	100	100	32.25
			2	0	1	84	94	97	97	97	31.2667
			3	0	2	89	100	100	100	100	32.75
	204	R4906	1	0	0	0	0	0	0	0	0
			2	0	0	0	0	0	0	0	0
			3	0	0	0	0	0	0	0	0
	205	R4907	1	0	0	0	0	0	0	0	0
			2	0	0	0	0	0	0	0	0
			3	0	0	0	0	0	0	0	0
	206	R4910	1	0	33	62	68	70	78	82	29.9714
			2	0	31	58	65	70	73	73	27.75
			3	0	26	53	61	67	72	84	27.7476
	207	R4914	1	0	11	87	91	96	100	100	33.5
			2	0	21	83	91	95	100	100	34.8
			3	0	16	82	93	96	100	100	34.0167
	208	R4917	1	0	43	98	98	99	100	100	40.2
			2	0	54	96	97	97	100	100	41.75
			3	0	50	96	97	97	100	100	41.0833
	209	R4920	1	0	9	52	72	81	83	85	26.2524
			2	0	8	52	81	82	83	85	26.569
			3	0	7	41	73	74	88	92	25.9381
	210	R4921	1	0	1	82	92	95	98	98	31.1
			2	0	1	85	93	95	97	97	31.2333
			3	0	3	86	89	93	93	93	30.7167
	211	R4924	1	0	1	56	64	68	70	70	21.9667
			2	0	3	62	69	72	76	76	24.1833
			3	0	3	56	67	74	80	80	24.3167
	212	R4938	1	0	1	92	99	100	100	100	32.7833
			2	0	1	97	100	100	100	100	33.25
			3	0	2	93	99	99	100	100	33
	213	R4942	1	0	0	26	85	87	91	91	24.4833
			2	0	0	20	87	92	95	95	24.9167
			3	0	0	15	87	93	94	94	24.3667
	214	R4944	1	0	64	98	98	99	99	99	43.5333
			2	0	66	97	99	99	99	99	43.8333
			3	0	62	87	93	95	98	98	41.7333
	215	R4945	1	0	2	93	98	99	100	100	32.95
			2	0	0	92	94	95	100	100	32.2
			3	0	2	92	96	96	96	96	32
	216	R4950	1	0	3	72	73	84	92	92	28.2833
			2	0	4	71	81	89	94	94	29.2667
			3	0	5	76	91	93	99	99	31.3167
	217	R4955	1	0	6	91	95	96	98	98	32.8667
			2	0	4	87	93	95	98	98	32.0667
			3	0	1	87	96	98	100	100	32.15
	218	R4959	1	0	21	100	100	100	100	100	36.8333
			2	0	24	99	99	99	100	100	37.1667
			3	0	28	96	97	99	100	100	37.4833
	219	R4971	1	0	7	81	84	89	92	92	30.4167
			2	0	1	84	86	87	93	93	29.8667
			3	0	12	89	95	95	97	97	33.5
	220	R4973	1	0	12	81	85	88	92	92	31.2667
			2	0	9	90	91	93	96	96	32.65
			3	0	9	88	90	90	94	94	32
	221	R4977	1	0	6	83	96	96	96	96	31.9167
			2	0	2	95	96	96	97	97	32.4167
			3	0	8	93	94	94	96	96	32.9167
	222	R4978	1	0	5	89	94	94	97	97	32.25
			2	0	8	87	95	97	98	98	32.9
			3	0	2	83	89	92	95	95	30.6
	223	R4983	1	0	33	87	89	89	92	92	35.5
			2	0	29	85	92	94	96	96	35.65
			3	0	23	86	92	92	97	97	34.8333
	224	R4987	1	0	3	55	73	84	95	95	27.3667
			2	0	0	63	76	85	96	96	27.8833
			3	0	0	57	71	86	93	93	26.6667
	225	R4996	1	0	0	0	0	0	0	0	0
			2	0	0	0	0	0	0	0	0
			3	0	0	0	0	0	0	0	0
	226	R4999	1	0	7	62	67	67	67	67	23.0833
			2	0	6	63	86	86	86	86	27.75
			3	0	7	78	85	85	87	87	29.25
	227	R5000	1	0	2	100	100	100	100	100	33.6667
			2	0	3	100	100	100	100	100	33.8333
			3	0	3	100	100	100	100	100	33.8333
	228	R5002	1	0	10	95	98	100	100	100	34.4833
			2	0	10	92	95	97	100	100	33.9833
			3	0	10	93	97	100	100	100	34.2667
	229	R5003	1	0	0	85	93	97	100	100	31.6333
			2	0	3	96	100	100	100	100	33.5
			3	0	2	80	90	98	98	98	31.1
	230	R5005	1	0	0	36	73	92	98	98	26.05
			2	0	0	48	80	91	98	98	27.3667
			3	0	0	37	69	90	96	96	25.5333
	231	R5006	1	0	31	69	72	74	79	79	30.15
			2	0	27	71	75	77	78	78	29.7333
			3	0	25	68	70	76	80	80	29.2
	232	R5008	1	0	2	63	83	85	91	91	27.7333
			2	0	2	73	95	96	98	98	30.7
			3	0	2	61	88	91	95	95	28.6833
	233	R5009	1	0	0	64	66	89	92	92	26.9333
			2	0	0	66	83	84	88	88	27.1167
			3	0	0	69	88	91	93	93	28.6833
	234	R5012	1	0	33	85	95	98	100	100	37.2667
			2	0	30	89	94	95	97	97	36.45
			3	0	23	83	92	95	98	98	34.85
	235	R5014	1	0	12	100	100	100	100	100	35.3333
			2	0	14	97	100	100	100	100	35.4167
			3	0	8	92	97	100	100	100	33.85
	236	R5015	1	0	7	90	98	100	100	100	33.5667
			2	0	2	88	97	100	100	100	32.5167
			3	0	1	82	92	98	100	100	31.5333
	237	R5017	1	0	12	92	96	96	96	96	33.6667
			2	0	18	97	97	97	97	97	35.3333
			3	0	12	97	98	100	100	100	34.9833
	238	R5018	1	0	18	86	89	89	94	94	33.25
			2	0	24	86	89	91	97	97	34.8167
			3	0	14	76	77	78	85	85	29.2833
	239	R5019	1	0	52	96	96	96	96	96	40.6667
			2	0	37	92	92	93	93	93	37.0333
			3	0	53	95	96	96	96	96	40.75
	240	R5022	1	0	24	96	97	98	100	100	36.7833
			2	0	6	97	98	99	100	100	33.95
			3	0	15	91	93	94	96	96	33.8667
	241	R5025	1	0	1	77	99	100	100	100	31.5333
			2	0	1	69	78	79	94	94	28.1167
			3	0	1	69	85	94	98	98	29.6333
	242	R5027	1	0	18	92	97	97	100	100	35.4167
			2	0	18	92	96	98	100	100	35.4
			3	0	14	90	96	98	100	100	34.5667
	243	R5029	1	0	0	81	98	100	100	100	31.65
			2	0	0	82	98	100	100	100	31.7333
			3	0	0	80	100	100	100	100	31.6667
	244	R5030	1	0	0	48	76	87	100	100	27.3667
			2	0	0	42	57	89	98	98	25.65
			3	0	0	40	61	89	100	100	26.0167
	245	R5032	1	0	0	44	75	97	100	100	27.3167
			2	0	0	22	46	94	97	97	23.4333
			3	0	0	29	46	94	97	97	24.0167
	246	R5033	1	0	0	45	56	68	73	73	20.9833
			2	0	0	29	50	72	82	82	20.9833
			3	0	0	57	67	81	85	85	24.9667
	247	R5036	1	0	0	79	90	98	99	99	30.85
			2	0	0	54	82	92	98	98	28
			3	0	0	67	85	96	99	99	29.5333
	248	R5038	1	0	40	94	95	97	97	97	38.65
			2	0	45	91	93	96	98	98	39.2667
			3	0	42	92	93	96	96	96	38.5167
	249	R5039	1	0	4	91	97	100	100	100	33.1
			2	0	2	86	92	93	97	97	31.3667
			3	0	1	88	96	100	100	100	32.3
	250	R5040	1	0	0	97	100	100	100	100	33.0833
			2	0	0	94	97	98	98	98	32.2833
			3	0	0	95	99	99	99	99	32.6667
	251	R5041	1	0	0	55	75	83	90	90	26.1
			2	0	0	50	67	78	81	81	23.6167
			3	0	0	54	73	79	82	82	24.45
	252	R5042	1	0	11	96	96	96	98	98	34.1667
			2	0	19	99	99	99	99	99	36.1667
			3	0	16	99	100	100	100	100	35.9167
	253	R5043	1	0	0	43	91	98	98	98	27.7333
			2	0	0	36	85	96	96	96	26.45
			3	0	0	63	99	100	100	100	30.2
	254	R5044	1	0	3	74	83	86	92	100	30.1595
			2	0	2	71	82	87	89	100	29.6548
			3	0	1	73	82	88	91	100	29.7357
	255	R5045	1	0	24	94	95	97	99	99	36.3167
			2	0	29	97	98	99	100	100	37.7833
			3	0	15	95	99	99	100	100	35.3333
	256	R5047	1	0	2	44	72	86	97	97	26.6333
			2	0	2	53	85	94	98	98	28.4667
			3	0	2	45	77	91	96	96	26.9667
	257	R5048	1	0	0	46	82	93	96	96	27.0333
			2	0	0	41	76	88	92	92	25.4833
			3	0	0	45	82	93	97	97	27.1167
	258	R5049	1	0	0	89	98	98	100	100	32.25
			2	0	0	85	97	98	100	100	31.8667
			3	0	0	86	97	98	100	100	31.95
	259	R5051	1	0	13	78	88	93	96	96	32.1667
			2	0	17	74	91	93	95	95	32.4833
			3	0	25	83	93	97	98	98	35.3
	260	R5057	1	0	1	81	96	99	100	100	31.6833
			2	0	2	71	86	97	100	100	30.45
			3	0	1	76	90	97	100	100	30.9
	261	R5058	1	0	1	19	59	90	98	98	24.0333
			2	0	0	15	53	88	94	94	22.5
			3	0	0	18	66	83	95	95	23.4
	262	R5059	1	0	10	100	100	100	100	100	35
			2	0	16	100	100	100	100	100	36
			3	0	11	100	100	100	100	100	35.1667
	263	R5064	1	0	1	82	94	96	98	98	31.2333
			2	0	1	85	97	98	100	100	32.0333
			3	0	1	81	94	96	98	98	31.15
	264	R5067	1	0	0	88	93	97	97	97	31.3833
			2	0	0	91	98	100	100	100	32.4833
			3	0	0	93	99	100	100	100	32.7
	265	R5073	1	0	0	36	52	60	64	64	18.2667
			2	0	0	46	59	78	87	87	23.8833
			3	0	0	34	48	75	97	97	23.9
	266	R5087	1	0	0	81	90	98	99	99	31.0167
			2	0	2	87	92	96	99	99	31.8833
			3	0	3	91	96	97	97	97	32.2833
	267	R5088	1	0	12	33	40	46	46	46	15.95
			2	0	11	28	36	43	48	48	15.4
			3	0	13	26	37	47	47	47	15.5833
	268	R5091	1	0	0	62	93	98	98	98	29.4167
			2	0	0	52	96	98	99	99	28.9
			3	0	0	54	88	91	95	95	27.7667
	269	R5094	1	0	8	100	100	100	100	100	34.6667
			2	0	3	77	85	87	88	88	28.7333
			3	0	9	85	95	97	100	100	33.2333
	270	R5103	1	0	5	82	96	98	100	100	32.4
			2	0	2	78	94	99	100	100	31.5
			3	0	7	75	94	98	100	100	32.05
	271	R5110	1	0	0	1	14	62	100	100	19.5167
			2	0	0	2	12	55	100	100	19.2667
			3	0	0	4	17	57	100	100	19.75
	272	R5111	1	0	0	16	83	94	94	94	24.2833
			2	0	0	12	90	96	98	98	25.0333
			3	0	0	23	86	90	93	93	24.7167
	273	R5112	1	0	0	19	87	94	100	100	25.7333
			2	0	0	9	81	95	98	98	24.3
			3	0	0	19	92	93	95	95	25.1167
	274	R5120	1	0	7	88	91	91	93	93	31.5833
			2	0	13	94	96	96	97	97	34.1667
			3	0	10	87	87	89	89	89	31.0667
	275	R5124	1	0	0	61	98	99	100	100	29.95
			2	0	0	59	97	98	100	100	29.7
			3	0	0	47	96	99	100	100	28.6833
	276	R5128	1	0	0	0	9	27	94	100	17.8738
			2	0	0	0	25	72	90	90	18.65
			3	0	0	0	10	42	95	95	17.7333
	277	R5129	1	0	0	21	47	80	100	100	23.4333
			2	0	0	21	41	64	100	100	22.6
			3	0	0	23	51	65	86	86	20.9667
	278	R5130	1	0	1	81	85	95	97	97	30.5
			2	0	2	94	95	97	100	100	32.8167
			3	0	2	87	93	95	97	97	31.5667
	279	R5131	1	0	0	0	6	33	64	90	15.781
			2	0	0	1	15	63	89	97	18.9095
			3	0	2	4	11	32	71	88	16.5452
	280	R5132	1	0	2	92	93	95	98	98	32.15
			2	0	0	100	100	100	100	100	33.3333
			3	0	0	93	97	98	98	98	32.2
	281	R5137	1	0	4	84	100	100	100	100	32.6667
			2	0	8	100	100	100	100	100	34.6667
			3	0	1	100	100	100	100	100	33.5
	282	R5138	1	0	0	0	0	0	0	0	0
			2	0	0	0	0	0	0	0	0
			3	0	0	0	0	0	0	0	0
	283	R5142	1	0	0	67	80	91	93	100	29.1167
			2	0	1	67	82	85	90	100	29.1119
			3	0	1	59	81	94	97	100	28.8619
	284	R5145	1	0	0	42	66	92	100	100	26.5333
			2	0	0	38	77	98	100	100	26.95
			3	0	0	42	76	87	100	100	26.8667
	285	R5148	1	0	2	2	2	6	20	30	5.5619
			2	0	0	0	2	4	21	24	4.1619
			3	0	0	0	3	5	18	25	4.31667
	286	R5149	1	0	0	23	58	84	92	92	22.95
			2	0	0	26	55	78	94	94	23.1833
			3	0	0	41	74	90	98	98	26.45
	287	R5152	1	0	0	76	98	100	100	100	31.2333
			2	0	0	81	96	100	100	100	31.55
			3	0	0	74	96	98	100	100	30.9
	288	R5153	1	0	0	69	80	84	87	87	27.05
			2	0	1	72	80	85	92	92	28.3333
			3	0	0	67	67	83	85	89	26.4381
	289	R5155	1	0	0	0	0	0	0	0	0
			2	0	0	0	0	0	0	0	0
			3	0	0	0	0	0	0	0	0
	290	R5156	1	0	0	4	21	69	100	100	20.35
			2	0	0	6	27	75	100	100	21.0167
			3	0	0	4	21	72	100	100	20.45
	291	R5158	1	0	0	51	97	100	100	100	29.1
			2	0	0	45	94	96	98	98	27.9833
			3	0	0	52	96	99	100	100	29.1
	292	R5159	1	0	0	56	77	88	94	100	27.9738
			2	0	0	58	86	89	91	100	28.5524
			3	0	0	55	84	90	95	100	28.331
	293	R5161	1	0	0	82	99	100	100	100	31.7833
			2	0	0	88	100	100	100	100	32.3333
			3	0	0	65	98	99	100	100	30.2833

## Sheet: Supplementary Table 10
	Supplementary Table 10. Average germination rate of 293 rapeseed accesions on 7 days after sowing.
	Plant number	Accession name	Average germination rate (%)
	1	R4157	100
	2	R4158	100
	3	R4163	100
	4	R4168	100
	5	R4171	100
	6	R4176	100
	7	R4177	100
	8	R4179	100
	9	R4180	100
	10	R4181	100
	11	R4182	100
	12	R4187	100
	13	R4191	100
	14	R4194	100
	15	R4199	100
	16	R4202	100
	17	R4210	100
	18	R4213	100
	19	R4215	100
	20	R4218	100
	21	R4219	100
	22	R4220	100
	23	R4222	100
	24	R4227	100
	25	R4229	62.3333
	26	R4234	100
	27	R4236	100
	28	R4239	100
	29	R4245	39
	30	R4247	100
	31	R4252	100
	32	R4258	46
	33	R4260	100
	34	R4272	100
	35	R4281	100
	36	R4283	100
	37	R4284	100
	38	R4295	100
	39	R4298	100
	40	R4302	100
	41	R4310	100
	42	R4311	100
	43	R4314	100
	44	R4316	100
	45	R4324	100
	46	R4325	100
	47	R4330	100
	48	R4341	100
	49	R4342	100
	50	R4345	100
	51	R4349	100
	52	R4350	100
	53	R4353	100
	54	R4360	100
	55	R4365	100
	56	R4368	100
	57	R4373	100
	58	R4374	100
	59	R4376	100
	60	R4385	100
	61	R4386	100
	62	R4398	100
	63	R4405	100
	64	R4406	100
	65	R4413	100
	66	R4415	100
	67	R4420	100
	68	R4422	100
	69	R4431	100
	70	R4434	100
	71	R4437	100
	72	R4439	100
	73	R4440	100
	74	R4441	100
	75	R4450	100
	76	R4451	100
	77	R4452	100
	78	R4453	100
	79	R4455	100
	80	R4463	100
	81	R4464	100
	82	R4465	100
	83	R4469	100
	84	R4472	100
	85	R4473	100
	86	R4474	100
	87	R4480	66.6667
	88	R4482	100
	89	R4484	60.3333
	90	R4487	100
	91	R4489	100
	92	R4500	100
	93	R4502	100
	94	R4507	100
	95	R4508	100
	96	R4510	100
	97	R4514	100
	98	R4518	81.6667
	99	R4523	96.6667
	100	R4525	100
	101	R4531	98
	102	R4533	100
	103	R4543	99.6667
	104	R4547	98.6667
	105	R4558	100
	106	R4572	96
	107	R4576	98.3333
	108	R4580	99
	109	R4583	94.6667
	110	R4586	98.3333
	111	R4596	100
	112	R4601	100
	113	R4618	98
	114	R4627	100
	115	R4628	100
	116	R4634	89.3333
	117	R4635	99.3333
	118	R4637	100
	119	R4638	100
	120	R4640	97.6667
	121	R4641	99.3333
	122	R4646	100
	123	R4647	100
	124	R4654	100
	125	R4655	98.3333
	126	R4664	98.3333
	127	R4665	100
	128	R4667	98
	129	R4678	99.6667
	130	R4680	98.6667
	131	R4684	100
	132	R4689	65.6667
	133	R4690	96
	134	R4695	98.6667
	135	R4696	100
	136	R4697	97
	137	R4698	50.6667
	138	R4707	99
	139	R4713	96.3333
	140	R4716	97.3333
	141	R4718	100
	142	R4720	99.3333
	143	R4722	98
	144	R4723	100
	145	R4725	100
	146	R4728	100
	147	R4731	74.6667
	148	R4734	100
	149	R4737	100
	150	R4743	100
	151	R4747	93.3333
	152	R4748	100
	153	R4749	100
	154	R4755	100
	155	R4756	100
	156	R4757	100
	157	R4758	100
	158	R4762	94.3333
	159	R4763	97.6667
	160	R4766	97.3333
	161	R4767	100
	162	R4773	96.6667
	163	R4775	69
	164	R4776	98.3333
	165	R4779	96.3333
	166	R4783	96
	167	R4784	98.6667
	168	R4786	0
	169	R4792	97.6667
	170	R4794	100
	171	R4795	98.3333
	172	R4796	98
	173	R4797	100
	174	R4798	100
	175	R4801	100
	176	R4804	96.3333
	177	R4810	100
	178	R4812	98.6667
	179	R4815	99
	180	R4817	96.3333
	181	R4822	98
	182	R4825	96
	183	R4835	92.3333
	184	R4839	99.6667
	185	R4843	99
	186	R4845	99
	187	R4849	96.3333
	188	R4861	98.3333
	189	R4862	84
	190	R4868	97.3333
	191	R4870	98
	192	R4873	98
	193	R4875	99.3333
	194	R4877	99.3333
	195	R4878	95.3333
	196	R4879	91.6667
	197	R4880	86.3333
	198	R4887	97.6667
	199	R4888	87
	200	R4894	98.3333
	201	R4897	84.6667
	202	R4904	91
	203	R4905	99
	204	R4906	0
	205	R4907	0
	206	R4910	79.6667
	207	R4914	100
	208	R4917	100
	209	R4920	87.3333
	210	R4921	96
	211	R4924	75.3333
	212	R4938	100
	213	R4942	93.3333
	214	R4944	98.6667
	215	R4945	98.6667
	216	R4950	95
	217	R4955	98.6667
	218	R4959	100
	219	R4971	94
	220	R4973	94
	221	R4977	96.3333
	222	R4978	96.6667
	223	R4983	95
	224	R4987	94.6667
	225	R4996	0
	226	R4999	80
	227	R5000	100
	228	R5002	100
	229	R5003	99.3333
	230	R5005	97.3333
	231	R5006	79
	232	R5008	94.6667
	233	R5009	91
	234	R5012	98.3333
	235	R5014	100
	236	R5015	100
	237	R5017	97.6667
	238	R5018	92
	239	R5019	95
	240	R5022	98.6667
	241	R5025	97.3333
	242	R5027	100
	243	R5029	100
	244	R5030	99.3333
	245	R5032	98
	246	R5033	80
	247	R5036	98.6667
	248	R5038	97
	249	R5039	99
	250	R5040	99
	251	R5041	84.3333
	252	R5042	99
	253	R5043	98
	254	R5044	100
	255	R5045	99.6667
	256	R5047	97
	257	R5048	95
	258	R5049	100
	259	R5051	96.3333
	260	R5057	100
	261	R5058	95.6667
	262	R5059	100
	263	R5064	98.6667
	264	R5067	99
	265	R5073	82.6667
	266	R5087	98.3333
	267	R5088	47
	268	R5091	97.3333
	269	R5094	96
	270	R5103	100
	271	R5110	100
	272	R5111	95
	273	R5112	97.6667
	274	R5120	93
	275	R5124	100
	276	R5128	95
	277	R5129	95.3333
	278	R5130	98
	279	R5131	91.6667
	280	R5132	98.6667
	281	R5137	100
	282	R5138	0
	283	R5142	100
	284	R5145	100
	285	R5148	26.3333
	286	R5149	94.6667
	287	R5152	100
	288	R5153	89.3333
	289	R5155	0
	290	R5156	100
	291	R5158	99.3333
	292	R5159	100
	293	R5161	100

## Sheet: Supplementary Table 11
	Supplementary Table 11. Average germination index of 273 rapeseed accesions (average germination rate exceeds 80%).
	Plant number	Accession name	Average germination index	Ecotype
	1	R4157	35.6667	Winter
	2	R4158	26.4	Winter		P-value between Spring and Semi-winter	0.09
	3	R4163	35.8889	Winter		P-value between Semi-winter and Winter	1.83e-07
	4	R4168	31.6222	Spring		P-value between Spring and Winter	0.002
	5	R4171	45	Winter
	6	R4176	34.0984	Winter
	7	R4177	31.7556	Winter
	8	R4179	31.4444	Winter
	9	R4180	32.3222	Winter
	10	R4181	30.5722	Winter
	11	R4182	33.8889	Winter
	12	R4187	33.5056	Winter
	13	R4191	41.1667	Winter
	14	R4194	42.4778	Winter
	15	R4199	28.6365	Winter
	16	R4202	31.1167	Winter
	17	R4210	38.75	Spring
	18	R4213	43.2778	Winter
	19	R4215	42.3056	Winter
	20	R4218	35.9167	Winter
	21	R4219	25.1222	Spring
	22	R4220	33.3056	Winter
	23	R4222	32.0944	Winter
	24	R4227	21.4556	Spring
	25	R4234	35.45	Winter
	26	R4236	26.9611	Spring
	27	R4239	28.0706	Spring
	28	R4247	27.5222	Spring
	29	R4252	20.3222	Spring
	30	R4260	21.7286	Spring
	31	R4272	33.5556	Winter
	32	R4281	34.4	Spring
	33	R4283	33.9833	Winter
	34	R4284	32.7778	Winter
	35	R4295	31.2389	Winter
	36	R4298	48.0556	Winter
	37	R4302	46.7222	Spring
	38	R4310	35.4444	Winter
	39	R4311	35.2778	Spring
	40	R4314	43.2778	Winter
	41	R4316	36.1833	Spring
	42	R4324	24.9056	Winter
	43	R4325	32.7056	Winter
	44	R4330	46.3333	Winter
	45	R4341	46.75	Winter
	46	R4342	29.6667	Winter
	47	R4345	32.3056	Winter
	48	R4349	29.8278	Winter
	49	R4350	32.6889	Winter
	50	R4353	33.75	Spring
	51	R4360	34.1944	Winter
	52	R4365	31.1389	Spring
	53	R4368	25.0952	Winter
	54	R4373	32.9	Winter
	55	R4374	32.6944	Winter
	56	R4376	30.7444	Winter
	57	R4385	36.8611	Winter
	58	R4386	33.8444	Winter
	59	R4398	26.0056	Winter
	60	R4405	30.1889	Spring
	61	R4406	33.5278	Winter
	62	R4413	30.7222	Spring
	63	R4415	35.6167	Winter
	64	R4420	29.9778	Winter
	65	R4422	33.7778	Spring
	66	R4431	34.9722	Winter
	67	R4434	27.3389	Spring
	68	R4437	33.95	Winter
	69	R4439	33.25	Winter
	70	R4440	24.2389	Spring
	71	R4441	32.4222	Winter
	72	R4450	36.2111	Winter
	73	R4451	33.3944	Winter
	74	R4452	25.1833	Winter
	75	R4453	33.0444	Winter
	76	R4455	34.3056	Spring
	77	R4463	35.2	Winter
	78	R4464	32.0278	Winter
	79	R4465	36.4389	Winter
	80	R4469	34.0444	Winter
	81	R4472	32.9444	Winter
	82	R4473	35.3889	Winter
	83	R4474	36.1833	Winter
	84	R4482	33.5056	Winter
	85	R4487	33.9444	Winter
	86	R4489	30.9333	Winter
	87	R4500	32.5333	Winter
	88	R4502	31.6167	Winter
	89	R4507	37.8611	Winter
	90	R4508	24.4111	Spring
	91	R4510	32.6111	Winter
	92	R4514	33.0278	Winter
	93	R4518	25.6278	Winter
	94	R4523	26.0365	Winter
	95	R4525	32.9167	Winter
	96	R4531	31.8778	Winter
	97	R4533	28.4722	Winter
	98	R4543	32.2111	Winter
	99	R4547	30.9333	Winter
	100	R4558	36.6667	Winter
	101	R4572	33.65	Winter
	102	R4576	32.3206	Winter
	103	R4580	32.8611	Spring
	104	R4583	28.9722	Winter
	105	R4586	31.6278	Winter
	106	R4596	32.8222	Winter
	107	R4601	29.5056	Winter
	108	R4618	30.4389	Winter
	109	R4627	21.6667	Winter
	110	R4628	36.1833	Winter
	111	R4634	27.9627	Spring
	112	R4635	31.55	Winter
	113	R4637	34.0611	Winter
	114	R4638	25.9	Winter
	115	R4640	25.7444	Winter
	116	R4641	37.1413	Winter
	117	R4646	27.9944	Winter
	118	R4647	31.6389	Winter
	119	R4654	31.8056	Winter
	120	R4655	31.0611	Winter
	121	R4664	27.5778	Winter
	122	R4665	31.3389	Winter
	123	R4667	28.3254	Winter
	124	R4678	30.3222	Winter
	125	R4680	24.7524	Winter
	126	R4684	39.5222	Winter
	127	R4690	30.8405	Winter
	128	R4695	23.2563	Spring
	129	R4696	33.8944	Spring
	130	R4697	37.5556	Winter
	131	R4707	23.6397	Winter
	132	R4713	32.8817	Winter
	133	R4716	31.1508	Winter
	134	R4718	32.2444	Semi-winter
	135	R4720	32.4722	Semi-winter
	136	R4722	32.323	Winter
	137	R4723	33.7	Winter
	138	R4725	29.4754	Semi-winter
	139	R4728	30.4992	Semi-winter
	140	R4734	37.6389	Winter
	141	R4737	30.45	Winter
	142	R4743	30.7389	Winter
	143	R4747	31.0667	Winter
	144	R4748	35.0111	Winter
	145	R4749	32.8111	Winter
	146	R4755	31.9444	Winter
	147	R4756	33.2643	Winter
	148	R4757	31.2421	Winter
	149	R4758	35.3032	Winter
	150	R4762	31.5421	Winter
	151	R4763	30.8056	Winter
	152	R4766	31.8317	Winter
	153	R4767	32.9111	Winter
	154	R4773	31.5468	Winter
	155	R4776	28.6262	Winter
	156	R4779	28.9992	Winter
	157	R4783	25.269	Winter
	158	R4784	25.4135	Winter
	159	R4792	31.1111	Winter
	160	R4794	33.3333	Winter
	161	R4795	35.481	Winter
	162	R4796	30.8833	Winter
	163	R4797	31.7302	Winter
	164	R4798	32.0778	Spring
	165	R4801	32.0516	Winter
	166	R4804	33.523	Winter
	167	R4810	34.4365	Winter
	168	R4812	31.7373	Winter
	169	R4815	39.8159	Winter
	170	R4817	32.596	Winter
	171	R4822	33.2675	Winter
	172	R4825	31.9683	Winter
	173	R4835	30.7992	Winter
	174	R4839	31.8063	Winter
	175	R4843	35.0111	Winter
	176	R4845	40.0389	Winter
	177	R4849	32.9198	Winter
	178	R4861	32.5865	Winter
	179	R4862	28.2524	Winter
	180	R4868	32.904	Winter
	181	R4870	31.4016	Winter
	182	R4873	30.6278	Winter
	183	R4875	35.6667	Winter
	184	R4877	44.7643	Winter
	185	R4878	22.9563	Spring
	186	R4879	32.3833	Winter
	187	R4880	28.5	Winter
	188	R4887	38.4278	Winter
	189	R4888	26.8222	Winter
	190	R4894	27.5222	Semi-winter
	191	R4897	26.3667	Spring
	192	R4904	26.15	Winter
	193	R4905	32.0889	Winter
	194	R4914	34.1056	Winter
	195	R4917	41.0111	Winter
	196	R4920	26.2532	Winter
	197	R4921	31.0167	Winter
	198	R4938	33.0111	Spring
	199	R4942	24.5889	Spring
	200	R4944	43.0333	Winter
	201	R4945	32.3833	Spring
	202	R4950	29.6222	Winter
	203	R4955	32.3611	Spring
	204	R4959	37.1611	Winter
	205	R4971	31.2611	Winter
	206	R4973	31.9722	Winter
	207	R4977	32.4167	Winter
	208	R4978	31.9167	Winter
	209	R4983	35.3278	Winter
	210	R4987	27.3056	Spring
	211	R4999	26.6944	Semi-winter
	212	R5000	33.7778	Semi-winter
	213	R5002	34.2444	Spring
	214	R5003	32.0778	Spring
	215	R5005	26.3167	Spring
	216	R5008	29.0389	Spring
	217	R5009	27.5778	Spring
	218	R5012	36.1889	Semi-winter
	219	R5014	34.8667	Spring
	220	R5015	32.5389	Spring
	221	R5017	34.6611	Semi-winter
	222	R5018	32.45	Semi-winter
	223	R5019	39.4833	Spring
	224	R5022	34.8667	Spring
	225	R5025	29.7611	Semi-winter
	226	R5027	35.1278	Spring
	227	R5029	31.6833	Spring
	228	R5030	26.3444	Semi-winter
	229	R5032	24.9222	Semi-winter
	230	R5033	22.3111	Semi-winter
	231	R5036	29.4611	Semi-winter
	232	R5038	38.8111	Semi-winter
	233	R5039	32.2556	Semi-winter
	234	R5040	32.6778	Semi-winter
	235	R5041	24.7222	Semi-winter
	236	R5042	35.4167	Semi-winter
	237	R5043	28.1278	Semi-winter
	238	R5044	29.85	Semi-winter
	239	R5045	36.4778	Spring
	240	R5047	27.3556	Spring
	241	R5048	26.5444	Semi-winter
	242	R5049	32.0222	Spring
	243	R5051	33.3167	Semi-winter
	244	R5057	31.0111	Semi-winter
	245	R5058	23.3111	Semi-winter
	246	R5059	35.3889	Semi-winter
	247	R5064	31.4722	Semi-winter
	248	R5067	32.1889	Semi-winter
	249	R5073	22.0167	Semi-winter
	250	R5087	31.7278	Semi-winter
	251	R5091	28.6944	Semi-winter
	252	R5094	32.2111	Semi-winter
	253	R5103	31.9833	Semi-winter
	254	R5110	19.5111	Semi-winter
	255	R5111	24.6778	Spring
	256	R5112	25.05	Semi-winter
	257	R5120	32.2722	Spring
	258	R5124	29.4444	Semi-winter
	259	R5128	18.0857	Semi-winter
	260	R5129	22.3333	Semi-winter
	261	R5130	31.6278	Semi-winter
	262	R5131	17.0786	Semi-winter
	263	R5132	32.5611	Semi-winter
	264	R5137	33.6111	Winter
	265	R5142	29.0302	Semi-winter
	266	R5145	26.7833	Semi-winter
	267	R5149	24.1944	Semi-winter
	268	R5152	31.2278	Semi-winter
	269	R5153	27.2738	Semi-winter
	270	R5156	20.6056	Semi-winter
	271	R5158	28.7278	Semi-winter
	272	R5159	28.2857	Semi-winter
	273	R5161	31.4667	Semi-winter

## Sheet: Supplementary Table 12
	Supplementary Table 12. The number and density of SNPs of each chromosome.
	Chromosome	Length (Mb)	SNP number	SNP density (N/Kb)
	A1	38	110065	2.89645
	A2	35.94	110396	3.07168
	A3	44.87	135698	3.02425
	A4	25.68	87658	3.41347
	A5	45.99	93805	2.03968
	A6	48.7	94667	1.94388
	A7	32.3	98105	3.03731
	A8	28.33	75487	2.66456
	A9	65.86	159569	2.42285
	A10	26.59	70353	2.64584
	C1	57.88	166907	2.88367
	C2	65.29	163541	2.50484
	C3	79.06	234030	2.96016
	C4	71.18	207024	2.90846
	C5	59.55	143403	2.40811
	C6	52.51	126512	2.40929
	C7	60.99	191563	3.14089
	C8	53.66	135673	2.52838
	C9	68.42	135768	1.98433

[truncated: 14 more sheets: Supplementary Table 13, Supplementary Table 14, Supplementary Table 15, Supplementary Table 16, Supplementary Table 17, Supplementary Table 18, Supplementary Table 20, Supplementary Table 21, Supplementary Table 22, Supplementary Table 23, Supplementary Table 24, Supplementary Table 25, Supplementary Table 26, Supplementary Table 27]
