# Supplementary material for: Integration of GWAS and transcriptome analysis to identify temperature-dependent genes involved in germination of rapeseed (Brassica napus L.)
Source: Front Plant Sci. 2025 Mar 3;16:1551317. doi: 10.3389/fpls.2025.1551317 (PMC11911475; doi:10.3389/fpls.2025.1551317)
Supplement: Supplementary file 3 [file DataSheet3.csv]

Supplementary Table 8. Expression change and biological significance for each gene in 17 comparison groups.
ZS11_Geneid	Group 1 (JY1605 25°C 8H vs Dry seeds)		Group 2 (JY1605 25°C 36H vs 25°C 8H)		Group 3 (JY1621 25°C 8H vs Dry seeds)		Group 4 (JY1621 25°C 36H vs 25°C 8H)		Group 5 (JY1605 8°C 8H vs Dry seeds)		Group 6 (JY1621 8°C 8H vs Dry seeds)		Group 7 (JY1605 8°C 36H vs 8°C 8H)		Group 8 (JY1621 8°C 36H vs 8°C 8H)		Group 9 (JY1605 8°C 8H vs 25°C 8H)		Group 10 (JY1621 8°C 8H vs 25°C 8H)		Group 11 (JY1605 8°C 36H vs 25°C 36H)		Group 12 (JY1621 8°C 36H vs 25°C 36H)		Group 13 (JY1621 Dry seeds vs JY1605 Dry seeds)		Group 14 (JY1621 25°C 8H vs JY1605 25°C 8H )		Group 15 (JY1621 25°C 36H vs JY1605 25°C 36H )		Group 16 (JY1621 8°C 8H vs JY1605 8°C 8H )		Group 17 (JY1621 8°C 36H vs JY1605 8°C 36H )
	log2 (Fold change)	Adjusted P-value	log2 (Fold change)	Adjusted P-value	log2 (Fold change)	Adjusted P-value	log2 (Fold change)	Adjusted P-value	log2 (Fold change)	Adjusted P-value	log2 (Fold change)	Adjusted P-value	log2 (Fold change)	Adjusted P-value	log2 (Fold change)	Adjusted P-value	log2 (Fold change)	Adjusted P-value	log2 (Fold change)	Adjusted P-value	log2 (Fold change)	Adjusted P-value	log2 (Fold change)	Adjusted P-value	log2 (Fold change)	Adjusted P-value	log2 (Fold change)	Adjusted P-value	log2 (Fold change)	Adjusted P-value	log2 (Fold change)	Adjusted P-value	log2 (Fold change)	Adjusted P-value
Bnascaffold0020G0000200ZS	-0.07	1.00E+00	-1.34	1.00E+00	NIL	NIL	NIL	NIL	NIL	NIL	0.97	1.00E+00	NIL	NIL	-1.88	1.00E+00	-0.25	1.00E+00	1.50	1.00E+00	NIL	NIL	NIL	NIL	NIL	NIL	-0.86	1.00E+00	NIL	NIL	0.98	1.00E+00	NIL	NIL
Bnascaffold0022G0000200ZS	NIL	NIL	1.95	1.00E+00	NIL	NIL	0.25	1.00E+00	0.67	1.00E+00	NIL	NIL	-2.02	1.00E+00	NIL	NIL	1.67	1.00E+00	NIL	NIL	-2.28	1.00E+00	-0.60	1.00E+00	NIL	NIL	NIL	NIL	-1.45	7.52E-01	-0.95	1.00E+00	NIL	NIL
Bnascaffold0022G0000300ZS	-3.67	2.73E-01	NIL	NIL	NIL	NIL	NIL	NIL	-2.93	1.00E+00	NIL	NIL	NIL	NIL	NIL	NIL	NIL	NIL	NIL	NIL	NIL	NIL	NIL	NIL	-2.90	1.00E+00	NIL	NIL	NIL	NIL	NIL	NIL	NIL	NIL
Bnascaffold0022G0000400ZS	-1.09	1.71E-01	-1.98	6.32E-02	-0.01	9.93E-01	-0.70	1.48E-01	0.22	8.94E-01	0.18	8.95E-01	-1.59	1.42E-02	-0.45	3.88E-01	1.29	6.47E-02	0.14	8.17E-01	1.67	1.27E-01	0.43	3.82E-01	0.78	3.13E-01	1.76	2.21E-03	3.15	6.86E-05	0.70	3.39E-01	1.79	1.47E-03
Bnascaffold0022G0000500ZS	-2.32	1.00E-09	-1.65	2.57E-03	-0.98	1.54E-03	-0.44	2.06E-01	-0.40	5.12E-01	-0.46	3.75E-01	-1.59	6.40E-07	-0.38	2.26E-01	1.90	6.10E-08	0.48	1.59E-01	1.97	4.07E-05	0.58	5.49E-02	-0.11	8.40E-01	1.13	3.82E-03	2.48	1.92E-08	-0.20	6.72E-01	0.97	3.37E-03
Bnascaffold0022G0000700ZS	-1.82	3.42E-02	-2.76	6.27E-02	-0.70	3.27E-01	-0.17	8.36E-01	0.55	6.72E-01	-0.02	9.91E-01	-2.35	2.47E-04	-0.22	7.59E-01	2.35	7.01E-04	0.63	4.17E-01	2.77	5.07E-02	0.62	2.97E-01	0.33	7.64E-01	1.35	1.28E-01	4.07	4.37E-04	-0.28	7.77E-01	1.81	1.03E-02
Bnascaffold0022G0000800ZS	-1.68	3.22E-04	-1.63	1.19E-02	-0.31	4.51E-01	-0.48	2.75E-01	0.02	9.84E-01	0.20	8.30E-01	-1.49	3.43E-04	-0.60	1.07E-01	1.69	1.37E-04	0.47	2.47E-01	1.83	2.01E-03	0.39	3.56E-01	-0.05	9.40E-01	1.21	9.95E-03	2.52	2.30E-06	0.09	8.89E-01	0.95	3.32E-02
Bnascaffold0022G0001000ZS	-0.66	5.57E-01	-2.32	5.48E-02	-0.43	5.53E-01	-0.76	2.87E-01	0.80	1.00E+00	-0.09	9.61E-01	-1.70	4.46E-02	-1.18	7.88E-02	1.45	6.49E-02	0.29	7.01E-01	2.07	1.18E-01	-0.10	9.10E-01	1.19	2.48E-01	1.32	9.69E-02	3.07	3.19E-03	0.26	8.05E-01	0.73	5.09E-01
Bnascaffold0022G0001100ZS	-1.72	2.14E-05	-2.49	1.21E-04	-0.08	8.56E-01	-0.85	1.86E-02	-0.30	6.95E-01	0.08	9.33E-01	-1.56	2.10E-04	-0.39	2.86E-01	1.40	7.74E-04	0.12	7.94E-01	2.33	4.51E-04	0.61	6.34E-02	-0.12	8.33E-01	1.41	5.99E-04	3.20	5.14E-09	0.23	6.89E-01	1.36	6.27E-04
Bnascaffold0022G0001300ZS	-1.42	9.19E-02	-0.86	3.93E-01	-0.96	1.26E-01	-0.43	5.73E-01	-0.17	9.35E-01	-0.22	8.89E-01	-1.31	1.51E-01	-1.12	8.93E-02	1.23	1.33E-01	0.70	3.11E-01	0.79	4.79E-01	0.05	9.56E-01	0.82	3.61E-01	1.17	1.34E-01	1.72	4.85E-02	0.73	4.26E-01	0.86	3.90E-01
Bnascaffold0022G0001400ZS	-1.79	2.21E-05	-2.27	6.55E-04	-0.29	4.57E-01	-0.82	2.87E-02	0.02	9.84E-01	-0.15	8.70E-01	-1.74	3.83E-06	-0.42	2.75E-01	1.80	4.11E-06	0.09	8.44E-01	2.34	2.77E-04	0.53	1.65E-01	-0.08	8.95E-01	1.32	1.44E-03	2.93	3.87E-07	-0.29	5.75E-01	0.99	1.84E-02
Bnascaffold0022G0001600ZS	NIL	NIL	NIL	NIL	NIL	NIL	0.25	1.00E+00	NIL	NIL	NIL	NIL	NIL	NIL	NIL	NIL	NIL	NIL	NIL	NIL	NIL	NIL	-0.60	1.00E+00	NIL	NIL	NIL	NIL	0.88	8.71E-01	NIL	NIL	NIL	NIL
Bnascaffold0024G0000200ZS	3.98	2.29E-03	0.58	2.14E-01	2.73	1.00E+00	0.51	7.71E-01	0.11	1.00E+00	NIL	NIL	5.26	2.05E-07	3.40	1.85E-01	-3.76	7.45E-04	-2.76	1.00E+00	0.94	4.02E-02	0.19	9.06E-01	-2.19	1.00E+00	-3.40	1.25E-04	-3.37	5.68E-08	-2.29	1.00E+00	-4.12	8.20E-11
Bnascaffold0025G0000100ZS	-2.00	7.78E-03	-0.55	5.56E-01	-0.85	2.91E-01	1.64	1.44E-02	-1.10	2.05E-01	0.34	9.08E-01	-0.04	9.52E-01	-1.88	7.60E-02	0.88	3.96E-01	1.14	3.01E-01	1.40	2.75E-03	-2.34	6.36E-04	-2.06	2.30E-03	-1.02	3.08E-01	1.32	6.74E-02	-0.66	6.76E-01	-2.54	1.16E-08
Bnascaffold0025G0000200ZS	-0.83	4.56E-01	-3.54	2.40E-02	3.63	4.71E-02	-0.27	8.15E-01	-1.47	1.00E+00	2.50	1.00E+00	0.23	8.80E-01	-0.26	8.99E-01	-0.66	6.42E-01	-1.17	4.25E-01	3.13	5.71E-02	-1.21	3.23E-01	-4.10	3.75E-02	0.25	8.57E-01	3.68	1.48E-02	-0.16	9.55E-01	-0.74	6.62E-01
Bnascaffold0025G0000300ZS	-2.06	3.93E-01	-2.17	1.00E+00	NIL	NIL	NIL	NIL	-3.15	1.00E+00	NIL	NIL	NIL	NIL	0.84	1.00E+00	-1.08	1.00E+00	NIL	NIL	NIL	NIL	1.98	1.00E+00	-3.11	1.00E+00	-1.70	1.00E+00	NIL	NIL	NIL	NIL	1.87	1.00E+00
Bnascaffold0025G0000400ZS	-2.52	5.40E-02	-1.12	3.03E-01	-1.78	7.87E-02	-0.01	9.89E-01	-1.33	3.67E-01	-0.53	5.17E-01	-3.66	2.77E-18	-1.27	1.38E-02	1.17	3.28E-01	1.22	3.50E-02	-1.36	6.12E-03	0.00	1.00E+00	-1.85	1.19E-01	-1.20	4.42E-01	0.02	9.69E-01	-1.08	1.09E-02	1.25	6.43E-02
Bnascaffold0025G0000500ZS	0.94	6.20E-01	-1.83	2.56E-01	1.06	6.51E-01	-1.43	4.71E-01	1.05	1.00E+00	-0.13	1.00E+00	0.64	5.87E-01	0.87	7.30E-01	0.10	9.51E-01	-1.19	6.45E-01	2.60	4.91E-02	1.13	5.63E-01	-0.75	1.00E+00	-0.74	6.53E-01	-0.18	9.49E-01	-1.94	4.68E-01	-1.79	1.42E-01
Bnascaffold0025G0000600ZS	-0.14	1.00E+00	-2.23	1.00E+00	-3.03	1.00E+00	NIL	NIL	-1.26	1.00E+00	-1.48	1.00E+00	NIL	NIL	-1.88	1.00E+00	-1.14	1.00E+00	1.50	1.00E+00	NIL	NIL	NIL	NIL	1.24	1.00E+00	-1.75	1.00E+00	NIL	NIL	0.98	1.00E+00	NIL	NIL
Bnascaffold0025G0000700ZS	-1.62	5.93E-01	0.27	9.24E-01	-3.86	1.51E-01	3.16	2.40E-01	-0.22	1.00E+00	-0.86	1.00E+00	-3.55	1.00E+00	-2.39	1.00E+00	1.39	6.26E-01	2.97	1.00E+00	-2.41	1.00E+00	-2.53	2.94E-01	0.64	8.58E-01	-1.70	1.00E+00	1.30	5.54E-01	-0.05	1.00E+00	1.07	1.00E+00
Bnascaffold0025G0001100ZS	NIL	NIL	2.20	1.00E+00	1.21	1.00E+00	-2.36	1.00E+00	NIL	NIL	NIL	NIL	NIL	NIL	0.04	1.00E+00	NIL	NIL	-1.25	1.00E+00	-2.53	4.90E-01	1.19	1.00E+00	NIL	NIL	1.88	1.00E+00	-2.52	5.64E-01	NIL	NIL	1.07	1.00E+00
Bnascaffold0025G0001300ZS	NIL	NIL	2.22	1.00E+00	NIL	NIL	NIL	NIL	NIL	NIL	NIL	NIL	NIL	NIL	NIL	NIL	NIL	NIL	NIL	NIL	-2.56	4.84E-01	NIL	NIL	NIL	NIL	NIL	NIL	-2.55	5.56E-01	NIL	NIL	NIL	NIL
Bnascaffold0025G0001500ZS	NIL	NIL	3.05	2.98E-01	NIL	NIL	0.25	1.00E+00	NIL	NIL	NIL	NIL	-0.09	1.00E+00	NIL	NIL	NIL	NIL	NIL	NIL	-2.42	3.53E-01	-0.60	1.00E+00	NIL	NIL	NIL	NIL	-2.54	3.90E-01	NIL	NIL	-0.85	1.00E+00
Bnascaffold0025G0001600ZS	-2.73	1.00E+00	2.95	3.27E-01	-3.10	1.00E+00	3.44	1.72E-01	-1.99	1.00E+00	0.62	1.00E+00	-0.09	1.00E+00	-3.16	2.14E-01	NIL	NIL	3.73	1.00E+00	-2.33	3.81E-01	-2.84	2.04E-01	0.55	1.00E+00	NIL	NIL	0.73	7.41E-01	3.21	1.00E+00	0.11	1.00E+00
Bnascaffold0025G0001700ZS	NIL	NIL	2.54	4.19E-01	-1.53	1.00E+00	1.52	1.00E+00	NIL	NIL	0.01	1.00E+00	NIL	NIL	-1.88	1.00E+00	NIL	NIL	1.50	1.00E+00	-2.87	3.41E-01	-1.87	1.00E+00	0.70	1.00E+00	NIL	NIL	-0.75	8.19E-01	0.98	1.00E+00	NIL	NIL
Bnascaffold0025G0001800ZS	NIL	NIL	NIL	NIL	-1.53	1.00E+00	NIL	NIL	NIL	NIL	-0.95	1.00E+00	NIL	NIL	NIL	NIL	NIL	NIL	NIL	NIL	NIL	NIL	NIL	NIL	0.70	1.00E+00	NIL	NIL	NIL	NIL	NIL	NIL	NIL	NIL
Bnascaffold0025G0002000ZS	-0.51	8.70E-01	-0.45	8.68E-01	NIL	NIL	3.44	1.66E-01	-2.18	1.00E+00	NIL	NIL	3.29	1.65E-01	0.04	1.00E+00	-1.68	1.00E+00	NIL	NIL	2.04	2.37E-01	-2.81	2.14E-01	-2.15	1.00E+00	-2.29	1.00E+00	1.69	4.19E-01	NIL	NIL	-3.27	1.46E-01
Bnascaffold0025G0002100ZS	NIL	NIL	NIL	NIL	NIL	NIL	0.25	1.00E+00	NIL	NIL	NIL	NIL	NIL	NIL	NIL	NIL	NIL	NIL	NIL	NIL	NIL	NIL	-0.60	1.00E+00	NIL	NIL	NIL	NIL	0.88	8.71E-01	NIL	NIL	NIL	NIL
Bnascaffold0025G0002300ZS	NIL	NIL	NIL	NIL	-1.53	1.00E+00	NIL	NIL	NIL	NIL	0.01	1.00E+00	NIL	NIL	-1.88	1.00E+00	NIL	NIL	1.50	1.00E+00	NIL	NIL	NIL	NIL	0.70	1.00E+00	NIL	NIL	NIL	NIL	0.98	1.00E+00	NIL	NIL
Bnascaffold0025G0002700ZS	NIL	NIL	0.59	1.00E+00	NIL	NIL	NIL	NIL	NIL	NIL	NIL	NIL	NIL	NIL	NIL	NIL	NIL	NIL	NIL	NIL	-0.92	1.00E+00	NIL	NIL	NIL	NIL	NIL	NIL	-0.91	8.71E-01	NIL	NIL	NIL	NIL
Bnascaffold0025G0002800ZS	-2.30	5.86E-24	-1.95	6.57E-07	-0.61	8.62E-03	-0.67	6.06E-03	-0.55	4.06E-02	-0.13	8.20E-01	-1.55	2.88E-09	-0.40	1.11E-01	1.73	1.24E-12	0.43	9.28E-02	2.14	5.07E-08	0.74	1.24E-03	-0.49	4.74E-02	1.10	2.32E-05	2.54	1.61E-13	-0.10	8.01E-01	1.01	2.15E-04
Bnascaffold0025G0002900ZS	-2.02	1.55E-02	-1.00	4.09E-01	-0.38	5.30E-01	-0.94	1.10E-01	-0.23	9.02E-01	-0.33	8.11E-01	-1.37	7.05E-02	-0.61	3.50E-01	1.77	3.52E-02	0.01	9.93E-01	1.42	1.69E-01	0.38	5.74E-01	0.61	4.79E-01	2.15	2.81E-03	2.38	5.90E-03	0.48	6.26E-01	1.20	1.15E-01
Bnascaffold0025G0003200ZS	0.84	1.67E-01	-4.44	2.29E-11	-1.73	2.66E-01	-1.52	5.42E-01	-0.36	7.89E-01	-0.53	8.81E-01	1.14	1.20E-02	1.77	5.86E-02	-1.21	3.75E-02	1.16	5.13E-01	4.39	1.36E-14	5.03	3.02E-05	-2.35	8.50E-03	-5.08	2.42E-09	-2.01	3.35E-01	-2.56	8.75E-03	-1.99	6.52E-07
Bnascaffold0025G0003300ZS	-1.99	1.00E+00	NIL	NIL	-4.17	1.28E-01	NIL	NIL	-1.26	1.00E+00	-3.59	1.00E+00	-0.09	1.00E+00	NIL	NIL	NIL	NIL	NIL	NIL	1.01	1.00E+00	NIL	NIL	2.37	5.04E-01	NIL	NIL	NIL	NIL	NIL	NIL	-0.85	1.00E+00
Bnascaffold0025G0003500ZS	NIL	NIL	NIL	NIL	NIL	NIL	NIL	NIL	0.67	1.00E+00	NIL	NIL	-2.02	1.00E+00	NIL	NIL	1.67	1.00E+00	NIL	NIL	NIL	NIL	NIL	NIL	NIL	NIL	NIL	NIL	NIL	NIL	-0.95	1.00E+00	NIL	NIL
Bnascaffold0025G0003600ZS	NIL	NIL	NIL	NIL	NIL	NIL	NIL	NIL	0.67	1.00E+00	NIL	NIL	-2.02	1.00E+00	NIL	NIL	1.67	1.00E+00	NIL	NIL	NIL	NIL	NIL	NIL	NIL	NIL	NIL	NIL	NIL	NIL	-0.95	1.00E+00	NIL	NIL
Bnascaffold0025G0003700ZS	NIL	NIL	0.59	1.00E+00	NIL	NIL	NIL	NIL	NIL	NIL	NIL	NIL	NIL	NIL	NIL	NIL	NIL	NIL	NIL	NIL	-0.92	1.00E+00	NIL	NIL	NIL	NIL	NIL	NIL	-0.91	8.71E-01	NIL	NIL	NIL	NIL
Bnascaffold0025G0003800ZS	1.21	6.75E-01	-1.09	5.09E-03	2.09	2.59E-03	0.20	6.98E-01	-1.96	1.00E+00	0.84	6.76E-01	3.44	3.80E-08	2.27	4.06E-07	-3.23	8.08E-07	-1.34	1.83E-02	1.30	3.33E-04	0.76	4.39E-02	-1.23	8.35E-01	-0.33	4.47E-01	1.10	2.16E-02	1.64	1.62E-01	0.44	1.81E-01
Bnascaffold0025G0003900ZS	-1.88	3.67E-02	1.49	5.87E-02	-1.79	1.49E-08	0.53	1.77E-01	0.19	9.25E-01	-0.28	6.35E-01	-2.39	3.34E-03	-2.64	4.82E-13	2.06	1.44E-02	1.47	1.96E-05	-1.81	1.65E-02	-1.66	2.25E-05	2.71	5.93E-09	2.69	1.56E-05	1.89	4.97E-06	2.18	5.93E-06	1.92	1.31E-02
Bnascaffold0025G0005000ZS	-0.07	1.00E+00	-1.34	1.00E+00	NIL	NIL	NIL	NIL	NIL	NIL	NIL	NIL	-0.09	1.00E+00	NIL	NIL	-0.25	1.00E+00	NIL	NIL	1.01	1.00E+00	NIL	NIL	NIL	NIL	-0.86	1.00E+00	NIL	NIL	NIL	NIL	-0.85	1.00E+00
Bnascaffold0025G0005400ZS	NIL	NIL	NIL	NIL	-1.53	1.00E+00	2.30	1.00E+00	NIL	NIL	-0.95	1.00E+00	NIL	NIL	NIL	NIL	NIL	NIL	NIL	NIL	NIL	NIL	-2.64	1.00E+00	0.70	1.00E+00	NIL	NIL	2.92	4.35E-01	NIL	NIL	NIL	NIL
Bnascaffold0025G0005700ZS	-2.60	8.35E-05	3.48	4.07E-15	0.34	7.85E-01	0.65	8.19E-01	-0.62	5.55E-01	-4.35	1.00E+00	-3.15	6.36E-06	4.70	1.04E-02	1.95	3.94E-03	-4.71	1.04E-02	-4.65	6.50E-20	-0.65	8.17E-01	-2.89	3.56E-04	-0.04	9.77E-01	-2.73	2.11E-01	-6.60	8.35E-06	1.24	3.07E-01
Bnascaffold0025G0005900ZS	NIL	NIL	NIL	NIL	NIL	NIL	NIL	NIL	NIL	NIL	NIL	NIL	NIL	NIL	0.04	1.00E+00	NIL	NIL	NIL	NIL	NIL	NIL	1.19	1.00E+00	NIL	NIL	NIL	NIL	NIL	NIL	NIL	NIL	1.07	1.00E+00
Bnascaffold0025G0006000ZS	-0.07	1.00E+00	-1.34	1.00E+00	NIL	NIL	0.77	1.00E+00	NIL	NIL	NIL	NIL	NIL	NIL	NIL	NIL	-0.25	1.00E+00	NIL	NIL	NIL	NIL	-1.11	1.00E+00	NIL	NIL	-0.86	1.00E+00	1.39	8.31E-01	NIL	NIL	NIL	NIL
Bnascaffold0025G0006100ZS	1.46	1.00E+00	1.51	4.34E-01	-2.60	1.00E+00	1.24	1.00E+00	0.67	1.00E+00	-2.02	1.00E+00	-2.02	1.00E+00	NIL	NIL	-0.81	1.00E+00	NIL	NIL	-4.32	6.70E-02	-1.59	1.00E+00	1.78	1.00E+00	-2.38	1.00E+00	-2.32	3.24E-01	-0.95	1.00E+00	NIL	NIL
Bnascaffold0025G0006200ZS	NIL	NIL	NIL	NIL	NIL	NIL	2.03	1.00E+00	NIL	NIL	1.89	1.00E+00	2.90	3.24E-01	-1.84	1.00E+00	NIL	NIL	2.42	1.00E+00	4.01	1.10E-01	-1.39	1.00E+00	NIL	NIL	NIL	NIL	2.66	5.28E-01	1.90	1.00E+00	-2.88	2.79E-01
Bnascaffold0025G0006300ZS	-2.09	1.67E-02	-1.59	2.30E-01	-0.81	2.78E-01	-0.50	5.62E-01	-0.06	9.77E-01	0.04	9.84E-01	-1.95	1.19E-02	-1.10	1.11E-01	2.01	1.65E-02	0.80	2.89E-01	1.65	1.75E-01	0.24	7.77E-01	-0.02	9.90E-01	1.16	2.46E-01	2.43	2.23E-02	0.05	9.71E-01	0.86	3.84E-01
Bnascaffold0025G0006400ZS	-0.67	7.30E-01	-1.82	3.67E-01	0.17	9.14E-01	-0.37	7.89E-01	-0.67	1.00E+00	0.34	1.00E+00	-0.95	6.40E-01	-1.35	3.91E-01	-0.02	9.94E-01	0.11	9.50E-01	0.87	6.86E-01	-0.83	5.84E-01	0.01	9.97E-01	0.76	6.54E-01	2.33	1.70E-01	0.98	6.87E-01	0.53	8.17E-01
Bnascaffold0025G0006500ZS	-1.76	1.93E-06	-2.80	1.30E-05	-0.98	5.56E-03	-0.57	1.80E-01	-0.38	5.61E-01	-0.26	7.10E-01	-1.67	1.03E-05	-0.75	3.25E-02	1.36	3.49E-04	0.67	9.25E-02	2.49	2.02E-04	0.53	1.68E-01	-0.01	9.83E-01	0.66	1.58E-01	3.05	4.96E-07	0.07	9.17E-01	0.94	2.85E-02
Bnascaffold0025G0006600ZS	NIL	NIL	NIL	NIL	-1.40	1.00E+00	2.26	3.72E-01	2.94	1.00E+00	0.09	1.00E+00	-3.32	1.44E-01	-0.16	1.00E+00	3.95	1.11E-01	1.46	1.00E+00	1.01	1.00E+00	-0.89	6.69E-01	1.53	1.00E+00	1.06	1.00E+00	3.84	1.22E-01	-1.34	6.82E-01	1.78	1.00E+00
Bnascaffold0025G0006700ZS	-2.01	2.05E-18	-1.99	9.30E-08	-0.40	6.47E-02	-0.45	4.40E-02	-0.37	2.69E-01	-0.05	9.38E-01	-1.51	6.21E-08	-0.31	1.77E-01	1.62	6.46E-12	0.31	1.89E-01	2.11	1.38E-07	0.49	2.54E-02	-0.26	3.53E-01	1.24	7.99E-08	2.93	1.06E-20	0.03	9.42E-01	1.18	1.31E-05
Bnascaffold0025G0006800ZS	-0.07	1.00E+00	-1.34	1.00E+00	0.39	1.00E+00	0.24	1.00E+00	NIL	NIL	0.97	1.00E+00	2.19	1.00E+00	-0.92	1.00E+00	-0.25	1.00E+00	0.54	1.00E+00	3.30	2.79E-01	-0.59	1.00E+00	NIL	NIL	0.10	1.00E+00	1.85	7.51E-01	0.98	1.00E+00	-2.18	5.04E-01
Bnascaffold0025G0006900ZS	-0.07	1.00E+00	-1.34	1.00E+00	-1.53	1.00E+00	0.70	1.00E+00	NIL	NIL	-0.95	1.00E+00	NIL	NIL	NIL	NIL	-0.25	1.00E+00	NIL	NIL	NIL	NIL	-1.05	1.00E+00	0.70	1.00E+00	-0.86	1.00E+00	1.32	8.36E-01	NIL	NIL	NIL	NIL
Bnascaffold0025G0007000ZS	-3.08	2.83E-02	-2.27	4.17E-01	-3.36	1.11E-02	-0.72	8.06E-01	-0.72	1.00E+00	-1.36	4.98E-01	-2.69	6.38E-02	-0.75	6.68E-01	2.34	1.20E-01	1.96	3.18E-01	1.92	5.07E-01	2.03	3.32E-01	0.07	9.71E-01	-0.30	9.21E-01	1.51	7.20E-01	-0.60	7.74E-01	1.29	5.59E-01
Bnascaffold0025G0007100ZS	-1.96	4.54E-01	-2.17	1.00E+00	-4.73	1.64E-02	NIL	NIL	-3.03	1.00E+00	-1.72	1.00E+00	NIL	NIL	-2.39	1.00E+00	-1.08	1.00E+00	2.97	1.00E+00	NIL	NIL	1.19	1.00E+00	1.13	6.20E-01	-1.70	1.00E+00	NIL	NIL	2.45	1.00E+00	1.07	1.00E+00
Bnascaffold0025G0007200ZS	-1.03	1.00E+00	-1.34	1.00E+00	-1.08	1.00E+00	-2.38	1.00E+00	-1.26	1.00E+00	-2.29	1.00E+00	NIL	NIL	NIL	NIL	-0.25	1.00E+00	-1.27	1.00E+00	NIL	NIL	NIL	NIL	1.09	1.00E+00	0.95	1.00E+00	NIL	NIL	NIL	NIL	NIL	NIL
Bnascaffold0025G0007300ZS	-4.44	5.37E-02	NIL	NIL	-4.53	3.43E-02	NIL	NIL	-2.00	1.00E+00	-2.99	1.00E+00	-2.68	1.00E+00	-1.88	1.00E+00	2.34	1.00E+00	1.50	1.00E+00	NIL	NIL	NIL	NIL	0.27	9.14E-01	NIL	NIL	NIL	NIL	-0.66	1.00E+00	NIL	NIL
Bnascaffold0025G0007800ZS	NIL	NIL	0.59	1.00E+00	NIL	NIL	NIL	NIL	NIL	NIL	NIL	NIL	NIL	NIL	NIL	NIL	NIL	NIL	NIL	NIL	-0.92	1.00E+00	NIL	NIL	NIL	NIL	NIL	NIL	-0.91	8.71E-01	NIL	NIL	NIL	NIL
Bnascaffold0025G0008100ZS	NIL	NIL	NIL	NIL	0.39	1.00E+00	-1.53	1.00E+00	NIL	NIL	NIL	NIL	NIL	NIL	NIL	NIL	NIL	NIL	-0.43	1.00E+00	NIL	NIL	NIL	NIL	NIL	NIL	1.06	1.00E+00	NIL	NIL	NIL	NIL	NIL	NIL
Bnascaffold0025G0008200ZS	NIL	NIL	NIL	NIL	0.39	1.00E+00	-1.53	1.00E+00	NIL	NIL	NIL	NIL	-0.09	1.00E+00	NIL	NIL	NIL	NIL	-0.43	1.00E+00	1.01	1.00E+00	NIL	NIL	NIL	NIL	1.06	1.00E+00	NIL	NIL	NIL	NIL	-0.85	1.00E+00
Bnascaffold0025G0008500ZS	2.39	2.20E-01	-3.12	6.85E-02	-1.50	2.98E-03	0.37	5.71E-01	3.66	1.00E+00	-1.13	1.14E-01	-5.12	1.00E+00	0.15	8.50E-01	1.24	1.00E+00	0.33	6.66E-01	-0.75	5.59E-01	0.14	8.35E-01	2.93	2.58E-04	-1.05	6.19E-01	2.60	1.30E-04	-1.85	1.00E+00	3.37	7.75E-05
Bnascaffold0025G0008600ZS	-1.99	1.00E+00	1.59	1.00E+00	0.39	1.00E+00	1.01	1.00E+00	-1.26	1.00E+00	NIL	NIL	-0.09	1.00E+00	NIL	NIL	NIL	NIL	-0.43	1.00E+00	-0.96	1.00E+00	-2.30	1.00E+00	-1.22	1.00E+00	1.06	1.00E+00	0.66	8.71E-01	NIL	NIL	-0.85	1.00E+00
Bnascaffold0025G0008700ZS	1.38	1.00E+00	-1.82	5.64E-01	4.68	4.07E-04	-0.57	7.09E-01	NIL	NIL	-2.02	1.00E+00	4.16	3.72E-01	6.35	4.86E-06	-1.70	1.00E+00	-6.60	7.39E-06	4.29	3.16E-02	0.41	5.68E-01	1.78	1.00E+00	4.80	2.79E-05	6.21	2.52E-05	NIL	NIL	2.17	2.25E-01
Bnascaffold0025G0008800ZS	1.38	1.00E+00	-1.82	5.56E-01	1.33	4.26E-02	-0.13	8.23E-01	0.67	1.00E+00	0.73	6.08E-01	0.82	1.00E+00	1.57	7.28E-04	-0.74	1.00E+00	-0.64	3.15E-01	1.92	5.07E-01	1.12	3.45E-03	5.03	6.51E-03	4.83	4.65E-06	6.70	5.49E-07	5.04	1.70E-03	5.74	1.72E-11
Bnascaffold0025G0008900ZS	-1.99	1.00E+00	NIL	NIL	0.44	7.85E-01	-1.12	4.24E-01	-0.29	1.00E+00	-0.07	1.00E+00	-0.33	1.00E+00	1.56	1.75E-01	1.67	1.00E+00	-0.57	7.30E-01	1.72	1.00E+00	2.08	3.03E-02	2.28	4.89E-01	4.64	1.82E-02	3.95	1.12E-01	2.49	4.19E-01	4.22	4.14E-03
Bnascaffold0025G0009000ZS	-0.31	8.50E-01	-1.73	2.17E-01	-0.05	9.61E-01	-1.21	1.57E-01	1.22	1.00E+00	-0.02	9.95E-01	-0.56	5.00E-01	0.31	7.22E-01	1.51	1.20E-01	-0.01	9.91E-01	2.70	1.05E-02	1.54	3.71E-02	1.22	4.13E-01	1.38	1.52E-01	2.05	1.21E-01	-0.05	9.73E-01	0.77	3.15E-01
Bnascaffold0025G0009100ZS	3.12	2.17E-01	0.82	4.70E-01	3.15	2.39E-03	0.29	6.15E-01	2.11	1.00E+00	-0.03	1.00E+00	1.48	3.63E-01	3.82	4.72E-05	-1.02	6.12E-01	-3.18	2.76E-03	-0.35	7.21E-01	0.40	3.78E-01	2.66	1.00E+00	2.51	1.76E-03	2.14	2.39E-04	0.47	9.02E-01	2.77	3.65E-06
Bnascaffold0025G0009200ZS	NIL	NIL	NIL	NIL	0.20	8.58E-01	-0.56	5.76E-01	NIL	NIL	-1.03	6.83E-01	NIL	NIL	0.30	8.41E-01	NIL	NIL	-1.26	3.12E-01	NIL	NIL	-0.37	7.32E-01	4.45	3.82E-02	5.55	8.30E-04	5.50	1.09E-03	3.67	1.98E-01	4.99	8.32E-03
Bnascaffold0025G0009300ZS	0.67	1.00E+00	0.32	9.18E-01	-0.57	1.00E+00	1.27	1.00E+00	NIL	NIL	-0.95	1.00E+00	0.63	1.00E+00	1.58	1.00E+00	-0.99	1.00E+00	-0.43	1.00E+00	-0.68	8.28E-01	-0.08	9.77E-01	0.70	1.00E+00	-0.65	1.00E+00	0.40	8.81E-01	NIL	NIL	0.86	1.00E+00
Bnascaffold0025G0009400ZS	-1.99	1.00E+00	0.59	1.00E+00	-0.57	1.00E+00	0.25	1.00E+00	-1.26	1.00E+00	-0.95	1.00E+00	-0.09	1.00E+00	0.04	1.00E+00	NIL	NIL	-0.43	1.00E+00	0.04	1.00E+00	-0.59	1.00E+00	-0.26	1.00E+00	1.06	1.00E+00	0.87	8.70E-01	NIL	NIL	0.11	1.00E+00
Bnascaffold0025G0009900ZS	NIL	NIL	3.59	2.03E-01	0.05	1.00E+00	-2.14	1.00E+00	1.55	1.00E+00	0.01	1.00E+00	-0.04	9.89E-01	-0.25	1.00E+00	2.56	1.00E+00	-0.08	1.00E+00	-1.06	6.38E-01	1.84	1.00E+00	0.70	1.00E+00	1.66	1.00E+00	-3.92	2.01E-01	-0.87	1.00E+00	-1.10	1.00E+00
Bnascaffold0025G0010000ZS	NIL	NIL	NIL	NIL	-1.53	1.00E+00	0.25	1.00E+00	NIL	NIL	0.01	1.00E+00	NIL	NIL	-1.88	1.00E+00	NIL	NIL	1.50	1.00E+00	NIL	NIL	-0.60	1.00E+00	0.70	1.00E+00	NIL	NIL	0.88	8.71E-01	0.98	1.00E+00	NIL	NIL
Bnascaffold0025G0010100ZS	-0.07	1.00E+00	-1.34	1.00E+00	NIL	NIL	2.07	1.00E+00	NIL	NIL	NIL	NIL	0.74	1.00E+00	NIL	NIL	-0.25	1.00E+00	NIL	NIL	1.84	1.00E+00	-2.41	1.00E+00	NIL	NIL	-0.86	1.00E+00	2.69	4.67E-01	NIL	NIL	-1.70	1.00E+00
Bnascaffold0025G0010300ZS	NIL	NIL	2.43	4.52E-01	NIL	NIL	0.25	1.00E+00	NIL	NIL	NIL	NIL	-0.09	1.00E+00	NIL	NIL	NIL	NIL	NIL	NIL	-1.80	5.13E-01	-0.60	1.00E+00	NIL	NIL	NIL	NIL	-1.92	5.70E-01	NIL	NIL	-0.85	1.00E+00
Bnascaffold0025G0010400ZS	NIL	NIL	NIL	NIL	-0.57	1.00E+00	-0.26	1.00E+00	NIL	NIL	-0.95	1.00E+00	1.36	1.00E+00	2.19	1.00E+00	NIL	NIL	-0.43	1.00E+00	2.47	1.00E+00	1.98	4.84E-01	0.70	1.00E+00	1.06	1.00E+00	1.32	8.36E-01	NIL	NIL	0.74	8.06E-01
Bnascaffold0025G0010600ZS	-0.88	2.62E-02	-3.46	1.85E-11	-0.22	6.21E-01	-1.66	1.07E-05	-0.41	4.87E-01	-0.20	8.28E-01	0.45	2.41E-01	-0.33	4.15E-01	0.45	3.18E-01	-0.03	9.64E-01	4.37	1.38E-23	1.35	2.43E-05	-0.22	6.55E-01	0.33	7.39E-01	2.29	2.35E-05	-0.04	9.57E-01	-0.85	8.24E-03
Bnascaffold0025G0010700ZS	-3.52	1.89E-09	-2.60	3.25E-02	-0.24	5.96E-01	-2.44	1.69E-08	-0.84	7.27E-01	-0.59	4.62E-01	-2.43	4.23E-04	-0.14	7.84E-01	2.68	1.06E-04	-0.40	3.91E-01	2.84	1.01E-02	1.93	2.73E-05	-0.41	5.88E-01	2.77	1.46E-08	3.15	3.57E-03	-0.20	8.42E-01	2.05	1.97E-05
Bnascaffold0025G0010800ZS	NIL	NIL	NIL	NIL	-1.53	1.00E+00	NIL	NIL	NIL	NIL	-0.95	1.00E+00	NIL	NIL	NIL	NIL	NIL	NIL	NIL	NIL	NIL	NIL	NIL	NIL	0.70	1.00E+00	NIL	NIL	NIL	NIL	NIL	NIL	NIL	NIL
Bnascaffold0025G0011000ZS	-1.99	1.00E+00	NIL	NIL	NIL	NIL	NIL	NIL	-1.26	1.00E+00	NIL	NIL	NIL	NIL	NIL	NIL	NIL	NIL	NIL	NIL	NIL	NIL	NIL	NIL	-1.22	1.00E+00	NIL	NIL	NIL	NIL	NIL	NIL	NIL	NIL
Bnascaffold0025G0011200ZS	NIL	NIL	NIL	NIL	NIL	NIL	NIL	NIL	NIL	NIL	2.89	1.00E+00	NIL	NIL	-3.80	2.34E-01	NIL	NIL	3.42	1.00E+00	NIL	NIL	NIL	NIL	NIL	NIL	NIL	NIL	NIL	NIL	2.90	1.00E+00	NIL	NIL
Bnascaffold0025G0011300ZS	-0.99	2.70E-04	-2.21	1.15E-08	-0.51	1.84E-02	0.02	9.64E-01	0.73	9.53E-03	-0.04	9.47E-01	-1.95	8.76E-15	-0.52	1.84E-02	1.69	1.88E-14	0.43	7.25E-02	1.98	4.87E-06	-0.08	8.11E-01	0.64	1.31E-02	1.02	2.36E-05	3.41	9.09E-19	-0.16	6.21E-01	1.23	3.04E-06
Bnascaffold0025G0011400ZS	-1.85	4.19E-19	-1.99	1.62E-10	-0.61	1.29E-03	-0.41	5.40E-02	-0.36	1.96E-01	-0.35	2.55E-01	-1.47	9.50E-13	-0.25	2.83E-01	1.47	1.82E-12	0.22	3.43E-01	2.00	3.78E-11	0.43	3.88E-02	-0.15	5.85E-01	0.98	6.22E-06	2.71	4.11E-23	-0.17	5.56E-01	1.01	3.71E-06
Bnascaffold0025G0011500ZS	-2.56	8.63E-15	-2.53	2.76E-05	-0.61	7.71E-02	-0.99	1.78E-02	-1.11	7.86E-03	-0.41	4.97E-01	-1.67	2.94E-05	-0.31	4.22E-01	1.43	4.30E-04	0.16	7.24E-01	2.29	1.59E-04	0.88	2.78E-02	-0.84	1.63E-02	1.00	1.27E-02	2.66	2.23E-05	-0.18	7.79E-01	1.15	2.33E-03
Bnascaffold0025G0011600ZS	-2.08	2.68E-51	-2.15	2.68E-26	-0.81	8.47E-12	-0.59	1.66E-05	-0.43	2.75E-03	-0.30	6.42E-02	-1.56	2.96E-19	-0.38	1.10E-02	1.63	7.25E-35	0.46	7.17E-04	2.23	5.12E-22	0.71	4.44E-07	-0.20	1.83E-01	0.96	1.12E-11	2.68	4.49E-48	-0.11	5.57E-01	1.03	1.28E-08
Bnascaffold0025G0011700ZS	-1.50	9.35E-13	-2.17	1.24E-12	-0.39	2.32E-02	-0.56	1.03E-03	-0.07	8.69E-01	0.00	9.99E-01	-1.29	4.75E-11	-0.39	3.47E-02	1.41	3.00E-12	0.34	5.48E-02	2.30	5.16E-15	0.55	1.92E-03	0.17	4.64E-01	1.18	8.03E-09	2.94	8.47E-33	0.21	3.40E-01	1.07	2.23E-07
Bnascaffold0025G0011800ZS	0.61	6.37E-01	-4.09	5.84E-03	2.74	3.50E-03	-0.69	2.48E-01	0.87	1.00E+00	1.23	6.48E-01	-0.72	4.48E-01	0.12	9.23E-01	0.25	8.15E-01	-1.55	5.77E-02	3.62	2.07E-02	-0.69	3.50E-01	-0.64	7.95E-01	1.38	4.55E-02	4.87	2.08E-04	-0.32	8.48E-01	0.48	6.67E-01
Bnascaffold0025G0011900ZS	-1.24	6.36E-07	-2.05	2.71E-10	-0.77	2.42E-05	-0.44	2.92E-02	0.29	4.17E-01	-0.34	2.06E-01	-1.69	5.53E-09	-0.58	1.18E-02	1.50	5.94E-12	0.38	6.79E-02	1.87	1.42E-06	0.28	2.42E-01	0.72	7.21E-04	1.09	1.67E-06	2.85	6.62E-27	0.07	8.38E-01	1.13	3.76E-04
Bnascaffold0025G0012000ZS	-1.73	3.90E-24	-1.94	9.03E-16	-0.52	3.93E-04	-0.35	4.83E-02	-0.15	6.31E-01	-0.14	6.39E-01	-1.27	2.86E-14	-0.16	3.36E-01	1.56	4.04E-20	0.34	3.64E-02	2.24	8.67E-24	0.58	2.78E-04	-0.10	6.52E-01	1.00	2.14E-09	2.74	2.19E-34	-0.13	5.65E-01	0.94	2.85E-10
Bnascaffold0025G0012200ZS	-1.42	1.45E-04	-1.92	1.08E-04	-0.39	1.64E-01	-0.60	4.37E-02	-0.05	9.57E-01	-0.05	9.53E-01	-1.34	1.82E-04	-0.53	6.96E-02	1.36	1.25E-04	0.30	3.37E-01	1.94	7.09E-05	0.41	1.79E-01	0.29	4.83E-01	1.22	3.09E-04	2.70	1.65E-11	0.26	5.42E-01	1.03	3.52E-03
Bnascaffold0025G0012300ZS	-2.25	1.87E-17	-2.47	4.45E-07	-1.00	6.68E-05	-0.57	6.00E-02	-0.56	7.21E-02	-0.12	8.47E-01	-1.43	6.66E-07	-0.67	2.12E-02	1.66	3.14E-09	0.84	1.78E-03	2.71	1.43E-08	0.77	9.89E-03	-0.26	4.14E-01	0.87	6.57E-03	2.94	3.90E-11	0.14	7.24E-01	0.86	1.19E-02
Bnascaffold0025G0012400ZS	-1.66	6.31E-11	-2.06	6.60E-08	-0.36	1.25E-01	-0.37	1.10E-01	-0.04	9.51E-01	-0.02	9.75E-01	-1.40	7.96E-08	-0.17	4.94E-01	1.59	1.29E-10	0.29	2.43E-01	2.26	2.28E-09	0.54	9.50E-03	-0.01	9.88E-01	1.19	1.09E-06	3.02	1.69E-21	-0.02	9.61E-01	1.18	1.27E-06
Bnascaffold0025G0012500ZS	-2.37	3.58E-27	-1.88	4.59E-07	-0.75	1.36E-04	-0.76	3.68E-04	-0.24	5.00E-01	-0.23	5.53E-01	-1.72	1.19E-15	-0.35	1.09E-01	2.12	4.20E-22	0.47	4.10E-02	2.28	3.06E-11	0.91	2.69E-06	-0.22	3.95E-01	1.30	4.41E-08	2.57	6.71E-16	-0.25	3.76E-01	1.07	7.18E-07
Bnascaffold0025G0012600ZS	-0.39	9.04E-01	-1.99	5.44E-01	0.39	1.00E+00	1.01	1.00E+00	-2.23	1.00E+00	NIL	NIL	NIL	NIL	0.04	1.00E+00	-1.87	1.00E+00	-0.43	1.00E+00	-0.92	1.00E+00	-1.35	1.00E+00	-2.19	1.00E+00	-1.51	1.00E+00	1.63	6.88E-01	NIL	NIL	1.07	1.00E+00
Bnascaffold0025G0012700ZS	-1.27	6.37E-06	-2.60	7.19E-12	-0.53	2.08E-02	-0.47	5.15E-02	-0.04	9.50E-01	-0.10	8.64E-01	-1.35	3.80E-07	-0.41	8.88E-02	1.20	1.39E-06	0.39	1.26E-01	2.46	6.17E-10	0.49	3.17E-02	0.10	7.98E-01	0.73	7.66E-03	3.02	2.32E-19	0.01	9.75E-01	0.91	9.92E-04
Bnascaffold0025G0012800ZS	-0.07	1.00E+00	-1.34	1.00E+00	1.24	1.00E+00	0.44	8.91E-01	0.67	1.00E+00	0.97	1.00E+00	-0.18	1.00E+00	0.56	1.00E+00	0.71	1.00E+00	-0.31	1.00E+00	1.88	1.00E+00	-0.17	9.54E-01	NIL	NIL	0.95	1.00E+00	2.92	4.35E-01	0.01	1.00E+00	0.70	1.00E+00
Bnascaffold0025G0012900ZS	-1.79	3.11E-04	-2.35	2.81E-11	-0.30	1.08E-01	-0.62	2.12E-03	-0.29	2.00E-01	-0.10	7.95E-01	-1.49	2.01E-12	-0.23	1.78E-01	1.48	3.18E-03	0.16	4.70E-01	2.36	1.64E-15	0.60	5.13E-04	-0.28	1.50E-01	1.10	5.75E-02	2.99	9.75E-32	-0.12	6.11E-01	1.10	4.55E-08
Bnascaffold0025G0013000ZS	0.82	1.00E+00	-1.27	1.00E+00	2.09	1.00E+00	-1.52	6.01E-01	NIL	NIL	0.97	1.00E+00	NIL	NIL	-0.92	1.00E+00	-1.14	1.00E+00	-1.17	1.00E+00	-0.92	1.00E+00	-0.60	1.00E+00	NIL	NIL	0.93	7.80E-01	0.87	8.70E-01	0.98	1.00E+00	1.07	1.00E+00
Bnascaffold0025G0013100ZS	-1.82	1.14E-17	-1.86	7.17E-09	-0.43	2.50E-02	-0.57	3.39E-03	-0.15	7.10E-01	-0.17	6.77E-01	-1.45	1.11E-09	-0.30	1.78E-01	1.65	7.33E-15	0.22	3.23E-01	2.07	4.90E-10	0.53	8.09E-03	-0.07	8.30E-01	1.22	8.50E-09	2.66	1.98E-22	-0.11	7.17E-01	1.00	5.11E-05
Bnascaffold0025G0013200ZS	-2.27	1.19E-42	-1.84	3.38E-09	-0.69	1.22E-05	-0.64	9.10E-05	-0.54	1.59E-03	-0.25	3.15E-01	-1.47	9.54E-15	-0.37	2.32E-02	1.71	1.59E-22	0.39	2.71E-02	2.09	5.58E-11	0.70	4.37E-06	-0.35	4.07E-02	1.12	1.00E-09	2.47	7.59E-19	-0.10	7.02E-01	0.96	2.89E-07
Bnascaffold0025G0013300ZS	-1.29	3.58E-06	-2.20	6.96E-09	-1.00	8.04E-06	-0.27	2.33E-01	0.43	1.66E-01	-0.50	1.59E-01	-1.88	7.55E-16	-0.33	1.93E-01	1.70	5.52E-12	0.45	5.67E-02	2.03	4.56E-08	0.43	5.15E-02	0.89	6.74E-04	1.08	2.90E-05	3.15	3.76E-26	-0.07	8.51E-01	1.43	6.18E-09
Bnascaffold0025G0013400ZS	-1.72	8.20E-22	-1.87	4.77E-13	-0.56	5.15E-04	-0.58	9.36E-04	-0.16	6.00E-01	-0.15	6.49E-01	-1.41	1.56E-14	-0.45	1.45E-02	1.54	1.18E-18	0.37	4.37E-02	2.00	7.01E-15	0.55	1.89E-03	0.07	7.88E-01	1.12	1.58E-09	2.56	8.87E-30	0.05	8.64E-01	0.98	8.77E-07
Bnascaffold0025G0013500ZS	-0.07	1.00E+00	-1.34	1.00E+00	-1.41	1.00E+00	1.60	1.00E+00	1.55	1.00E+00	-1.79	1.00E+00	-2.90	1.00E+00	1.64	1.00E+00	1.59	1.00E+00	-0.43	1.00E+00	NIL	NIL	-0.35	8.90E-01	1.55	1.00E+00	0.10	1.00E+00	3.20	3.00E-01	-1.83	1.00E+00	2.66	1.00E+00
Bnascaffold0025G0013600ZS	-1.12	1.33E-02	-2.26	6.10E-05	-0.31	3.80E-01	-0.43	1.78E-01	0.45	5.34E-01	0.10	9.17E-01	-1.77	1.22E-06	-0.59	1.20E-01	1.54	1.07E-05	0.38	3.30E-01	2.05	5.05E-04	0.27	4.44E-01	0.59	2.51E-01	1.29	2.13E-04	3.27	1.57E-12	0.21	6.96E-01	1.35	5.96E-04
Bnascaffold0025G0013700ZS	-1.96	2.92E-34	-2.40	3.09E-20	-0.62	2.77E-05	-0.57	7.72E-04	-0.34	5.01E-02	-0.09	7.85E-01	-1.61	2.73E-15	-0.41	6.78E-03	1.59	2.94E-23	0.49	1.89E-03	2.39	3.35E-16	0.68	1.57E-05	-0.25	1.38E-01	0.98	3.04E-08	2.96	3.90E-36	-0.04	8.85E-01	1.12	3.52E-08
Bnascaffold0025G0013800ZS	-1.55	1.15E-09	-2.16	9.65E-08	-0.31	1.98E-01	-0.69	2.31E-03	0.07	9.10E-01	-0.09	8.74E-01	-1.50	1.72E-10	-0.43	6.00E-02	1.59	1.19E-11	0.18	5.17E-01	2.27	1.85E-08	0.47	2.79E-02	0.14	6.95E-01	1.26	4.56E-07	2.88	1.37E-16	-0.06	8.86E-01	0.97	8.33E-05
Bnascaffold0025G0013900ZS	-1.49	5.86E-09	-2.15	7.07E-08	-0.69	8.07E-04	-0.44	1.61E-02	0.46	1.20E-01	-0.31	3.90E-01	-1.97	9.73E-12	-0.51	2.29E-02	1.93	6.99E-17	0.34	1.01E-01	2.11	3.15E-06	0.30	1.67E-01	0.76	1.92E-03	1.45	6.76E-11	3.32	1.82E-27	-0.04	9.13E-01	1.37	3.44E-06
Bnascaffold0025G0014000ZS	-1.79	2.59E-22	-2.53	1.98E-18	-0.59	4.05E-04	-0.51	7.43E-03	-0.26	2.82E-01	-0.06	9.05E-01	-1.51	1.13E-12	-0.52	3.55E-03	1.51	1.58E-16	0.49	7.10E-03	2.53	2.06E-16	0.52	5.29E-03	-0.27	1.73E-01	0.83	3.59E-05	3.00	6.09E-30	-0.10	7.16E-01	0.85	1.39E-04
Bnascaffold0025G0014100ZS	-1.18	2.02E-02	-2.14	2.20E-03	-0.23	5.75E-01	-0.89	1.48E-02	0.64	3.51E-01	0.05	9.61E-01	-1.78	7.75E-05	-0.72	5.27E-02	1.81	9.41E-06	0.24	5.79E-01	2.18	3.02E-03	0.44	2.67E-01	0.50	3.81E-01	1.35	8.85E-04	2.76	7.46E-06	-0.12	8.48E-01	0.90	7.04E-02
Bnascaffold0025G0014200ZS	-1.04	7.67E-01	-1.21	1.00E+00	2.36	1.00E+00	-1.12	6.77E-01	-1.16	1.00E+00	0.97	1.00E+00	0.46	1.00E+00	0.08	1.00E+00	-0.13	1.00E+00	-1.43	1.00E+00	1.55	6.31E-01	-0.20	1.00E+00	-2.07	1.00E+00	1.20	6.96E-01	1.42	7.50E-01	0.01	1.00E+00	-0.43	1.00E+00
Bnascaffold0025G0014300ZS	-0.01	1.00E+00	-2.37	1.00E+00	2.03	1.00E+00	-1.41	6.35E-01	-1.26	1.00E+00	NIL	NIL	0.78	1.00E+00	NIL	NIL	-1.28	1.00E+00	-2.07	1.00E+00	1.88	1.00E+00	-1.58	1.00E+00	-1.22	1.00E+00	0.73	8.40E-01	1.85	7.59E-01	NIL	NIL	-1.73	1.00E+00
Bnascaffold0025G0014400ZS	-1.78	6.06E-17	-2.14	1.10E-10	-0.50	2.01E-02	-0.60	6.37E-03	-0.32	2.94E-01	-0.16	7.35E-01	-1.38	9.63E-06	-0.26	3.00E-01	1.44	2.13E-11	0.29	2.18E-01	2.20	6.03E-08	0.67	2.19E-03	-0.23	4.11E-01	0.95	3.01E-05	2.64	1.63E-18	-0.10	7.60E-01	0.98	2.16E-03
Bnascaffold0025G0014500ZS	NIL	NIL	NIL	NIL	-1.53	1.00E+00	NIL	NIL	NIL	NIL	0.93	1.00E+00	-0.09	1.00E+00	-1.09	1.00E+00	NIL	NIL	2.42	1.00E+00	1.01	1.00E+00	1.92	1.00E+00	0.70	1.00E+00	NIL	NIL	NIL	NIL	1.90	1.00E+00	0.85	1.00E+00
Bnascaffold0025G0014600ZS	-1.61	3.00E-11	-2.07	2.52E-09	-0.31	1.64E-01	-0.62	2.93E-03	0.19	6.77E-01	0.13	7.90E-01	-1.69	2.73E-10	-0.51	1.38E-02	1.79	4.71E-15	0.40	7.80E-02	2.18	4.05E-09	0.55	6.28E-03	-0.03	9.40E-01	1.17	5.38E-07	2.78	3.99E-21	-0.13	7.05E-01	1.01	1.12E-04
Bnascaffold0025G0014700ZS	-1.86	4.42E-29	-2.18	1.68E-17	-0.48	9.75E-04	-0.62	3.17E-05	-0.28	2.14E-01	-0.08	8.11E-01	-1.52	3.02E-15	-0.46	6.00E-03	1.56	3.36E-21	0.36	2.71E-02	2.23	2.55E-16	0.56	4.20E-04	-0.14	4.89E-01	1.13	1.31E-11	2.83	1.47E-37	0.02	9.46E-01	1.04	1.91E-07
Bnascaffold0025G0014800ZS	1.42	1.00E+00	-2.82	3.84E-01	-0.06	9.85E-01	0.06	9.82E-01	NIL	NIL	0.73	1.00E+00	0.78	1.00E+00	-2.03	4.86E-01	-1.73	1.00E+00	0.73	7.99E-01	1.88	1.00E+00	-1.30	6.49E-01	1.84	1.00E+00	0.34	9.12E-01	3.31	3.20E-01	2.90	1.00E+00	0.04	1.00E+00
Bnascaffold0025G0014900ZS	-1.41	1.15E-09	-2.10	8.76E-11	-0.73	4.43E-05	-0.36	8.67E-02	0.40	1.64E-01	-0.12	7.78E-01	-1.64	1.04E-08	-0.62	4.56E-04	1.79	8.62E-19	0.57	1.91E-03	2.26	3.60E-09	0.35	7.53E-02	0.63	3.89E-03	1.20	1.23E-08	3.09	1.77E-29	0.08	7.95E-01	1.06	1.57E-04
Bnascaffold0025G0015000ZS	-1.67	1.25E-17	-2.42	1.58E-15	-0.44	1.43E-02	-0.42	1.50E-02	-0.23	4.49E-01	-0.15	6.98E-01	-1.45	8.51E-12	-0.25	2.05E-01	1.42	1.11E-13	0.25	2.15E-01	2.40	4.91E-14	0.45	8.20E-03	-0.05	8.74E-01	1.08	1.52E-08	3.22	2.15E-36	0.00	9.99E-01	1.16	5.74E-08
Bnascaffold0025G0015100ZS	-1.95	1.00E+00	-0.38	1.00E+00	2.50	1.00E+00	0.01	9.98E-01	-1.21	1.00E+00	NIL	NIL	0.43	1.00E+00	1.64	1.00E+00	0.71	1.00E+00	-2.53	1.00E+00	1.53	6.01E-01	-0.79	7.27E-01	-2.15	1.00E+00	2.21	4.48E-01	2.72	3.17E-01	-0.95	1.00E+00	0.29	9.29E-01
Bnascaffold0025G0015200ZS	-2.05	7.13E-38	-2.17	9.24E-19	-0.65	7.24E-07	-0.59	8.68E-05	-0.44	2.97E-03	-0.14	6.12E-01	-1.58	5.72E-18	-0.32	4.54E-02	1.60	1.51E-22	0.48	1.12E-03	2.19	9.73E-18	0.78	2.30E-07	-0.33	2.29E-02	0.97	2.26E-08	2.70	7.24E-38	-0.06	7.99E-01	1.16	6.72E-10
Bnascaffold0025G0015300ZS	-1.58	4.33E-16	-1.95	1.25E-12	-0.39	2.49E-02	-0.47	4.30E-03	-0.07	8.82E-01	-0.11	7.85E-01	-1.35	2.75E-12	-0.34	5.56E-02	1.49	5.57E-16	0.24	2.12E-01	2.10	1.07E-14	0.41	1.04E-02	0.17	5.07E-01	1.25	6.92E-12	2.87	8.58E-37	0.09	7.37E-01	1.06	2.40E-08
Bnascaffold0025G0015500ZS	-2.53	2.36E-05	-2.82	2.11E-02	-1.20	3.40E-02	-0.55	4.56E-01	-1.35	9.17E-02	-0.34	8.05E-01	-1.58	4.89E-02	-0.92	1.70E-01	1.16	1.52E-01	0.82	2.51E-01	2.40	6.42E-02	0.49	4.89E-01	-0.25	7.57E-01	0.98	2.32E-01	3.37	2.22E-03	0.72	4.44E-01	1.35	9.54E-02
Bnascaffold0025G0015600ZS	-2.12	5.89E-33	-2.15	2.76E-14	-0.73	3.42E-06	-0.72	1.70E-05	-0.52	2.97E-03	-0.28	2.44E-01	-1.31	3.07E-11	-0.42	1.60E-02	1.58	3.92E-18	0.41	1.88E-02	2.43	4.55E-18	0.74	1.16E-05	-0.21	3.05E-01	1.08	1.74E-08	2.67	3.93E-28	0.00	9.97E-01	0.84	5.19E-05
Bnascaffold0025G0015700ZS	-1.16	2.21E-05	-2.35	3.93E-10	-0.74	9.70E-05	-0.25	2.78E-01	0.59	5.34E-02	-0.20	6.16E-01	-1.76	3.85E-10	-0.50	2.55E-02	1.73	8.07E-14	0.49	3.19E-02	2.33	2.06E-08	0.28	2.03E-01	0.73	1.96E-03	1.05	1.22E-05	3.30	9.36E-27	-0.09	8.09E-01	1.13	6.09E-05
Bnascaffold0025G0015900ZS	-0.76	4.86E-01	-0.75	4.58E-01	-2.10	4.79E-02	0.40	7.98E-01	-0.28	1.00E+00	-0.32	9.06E-01	-0.35	7.40E-01	-0.42	7.29E-01	0.46	6.75E-01	1.73	2.05E-01	0.87	3.68E-01	0.91	3.79E-01	0.24	8.77E-01	-1.20	3.60E-01	0.11	9.34E-01	0.17	9.32E-01	0.04	9.77E-01
Bnascaffold0025G0016000ZS	2.97	1.53E-02	-1.44	3.40E-01	1.11	4.70E-01	0.04	9.81E-01	2.54	1.00E+00	-1.18	1.00E+00	-2.27	2.65E-02	0.51	8.15E-01	-0.44	8.01E-01	-2.33	1.73E-01	-1.29	2.52E-01	-1.82	1.27E-01	0.45	8.80E-01	-1.47	4.75E-01	0.14	9.17E-01	-3.28	2.98E-02	-0.51	7.74E-01
Bnascaffold0025G0016200ZS	-1.03	1.00E+00	-1.34	1.00E+00	-1.53	1.00E+00	0.25	1.00E+00	-1.26	1.00E+00	-0.95	1.00E+00	NIL	NIL	1.08	1.00E+00	-0.25	1.00E+00	NIL	NIL	NIL	NIL	1.36	1.00E+00	-0.26	1.00E+00	-0.86	1.00E+00	0.88	8.71E-01	NIL	NIL	2.10	1.00E+00
Bnascaffold0025G0016300ZS	-1.99	1.00E+00	NIL	NIL	NIL	NIL	NIL	NIL	-1.26	1.00E+00	NIL	NIL	NIL	NIL	NIL	NIL	NIL	NIL	NIL	NIL	NIL	NIL	NIL	NIL	-1.22	1.00E+00	NIL	NIL	NIL	NIL	NIL	NIL	NIL	NIL
Bnascaffold0025G0016800ZS	-0.11	1.00E+00	-0.28	9.33E-01	0.33	8.70E-01	-2.14	3.04E-01	2.17	1.00E+00	0.71	1.00E+00	-0.54	7.62E-01	-1.54	3.30E-01	2.27	3.03E-01	0.32	8.67E-01	2.03	3.36E-01	1.02	6.56E-01	1.94	1.00E+00	2.26	3.57E-01	0.64	8.69E-01	0.44	8.54E-01	-0.57	7.99E-01
Bnascaffold0025G0017000ZS	NIL	NIL	NIL	NIL	-1.53	1.00E+00	NIL	NIL	NIL	NIL	0.93	1.00E+00	NIL	NIL	-2.80	1.00E+00	NIL	NIL	2.42	1.00E+00	NIL	NIL	NIL	NIL	0.70	1.00E+00	NIL	NIL	NIL	NIL	1.90	1.00E+00	NIL	NIL
Bnascaffold0025G0017200ZS	0.56	5.85E-01	1.38	7.69E-03	0.32	4.22E-01	0.71	9.19E-03	-0.19	1.00E+00	-0.36	6.80E-01	0.40	6.91E-01	0.78	3.29E-02	-0.79	4.18E-01	-0.73	8.04E-02	-1.73	6.63E-04	-0.63	8.46E-03	2.61	1.24E-04	2.30	1.56E-07	1.79	5.60E-10	2.45	8.16E-04	2.75	4.48E-12
Bnascaffold0025G0017400ZS	-0.65	1.43E-01	-2.66	1.79E-08	-0.74	7.20E-03	-0.66	2.72E-02	-0.22	7.42E-01	-0.09	9.10E-01	-1.34	3.74E-05	-0.68	1.35E-02	0.40	3.68E-01	0.61	4.47E-02	1.74	1.08E-04	0.63	2.23E-02	0.23	5.89E-01	0.03	9.64E-01	2.18	4.00E-08	0.33	4.13E-01	0.95	3.15E-03
Bnascaffold0025G0017600ZS	NIL	NIL	NIL	NIL	NIL	NIL	NIL	NIL	NIL	NIL	NIL	NIL	NIL	NIL	0.04	1.00E+00	NIL	NIL	NIL	NIL	NIL	NIL	1.19	1.00E+00	NIL	NIL	NIL	NIL	NIL	NIL	NIL	NIL	1.07	1.00E+00
Bnascaffold0025G0017800ZS	NIL	NIL	NIL	NIL	-0.74	1.00E+00	-1.55	1.00E+00	0.67	1.00E+00	0.91	1.00E+00	-1.06	1.00E+00	-2.83	3.07E-01	1.67	1.00E+00	1.59	1.00E+00	1.01	1.00E+00	0.36	1.00E+00	1.75	1.00E+00	1.91	1.00E+00	0.88	8.71E-01	1.93	1.00E+00	0.11	1.00E+00
Bnascaffold0025G0018200ZS	NIL	NIL	NIL	NIL	NIL	NIL	0.25	1.00E+00	NIL	NIL	3.19	1.00E+00	NIL	NIL	-2.43	3.76E-01	NIL	NIL	3.70	1.00E+00	NIL	NIL	1.02	1.00E+00	NIL	NIL	NIL	NIL	0.88	8.71E-01	3.19	1.00E+00	1.72	1.00E+00
Bnascaffold0025G0018300ZS	-3.08	1.00E+00	1.92	1.00E+00	1.44	1.00E+00	-1.28	1.00E+00	-0.41	1.00E+00	1.85	1.00E+00	-2.97	1.00E+00	-1.81	1.00E+00	2.63	1.00E+00	0.40	1.00E+00	-2.25	1.00E+00	-0.08	1.00E+00	-2.31	1.00E+00	2.10	1.00E+00	-0.96	8.36E-01	-0.06	1.00E+00	1.07	1.00E+00
Bnascaffold0025G0018400ZS	NIL	NIL	1.77	1.00E+00	NIL	NIL	0.25	1.00E+00	NIL	NIL	NIL	NIL	NIL	NIL	NIL	NIL	NIL	NIL	NIL	NIL	-2.10	1.00E+00	-0.60	1.00E+00	NIL	NIL	NIL	NIL	-1.28	8.19E-01	NIL	NIL	NIL	NIL
Bnascaffold0025G0018800ZS	-0.07	1.00E+00	-0.38	1.00E+00	NIL	NIL	0.25	1.00E+00	NIL	NIL	NIL	NIL	NIL	NIL	NIL	NIL	-0.25	1.00E+00	NIL	NIL	-0.92	1.00E+00	-0.60	1.00E+00	NIL	NIL	-0.86	1.00E+00	-0.08	9.87E-01	NIL	NIL	NIL	NIL
Bnascaffold0025G0019000ZS	0.66	5.09E-01	-1.12	8.76E-02	0.78	4.20E-01	0.60	3.55E-01	-0.08	1.00E+00	-0.01	9.97E-01	-0.09	9.28E-01	0.38	7.03E-01	-0.75	3.45E-01	-0.83	3.90E-01	0.29	6.98E-01	-1.00	8.69E-02	-0.44	8.10E-01	-0.43	5.94E-01	1.43	1.33E-02	-0.42	7.79E-01	0.01	9.89E-01
Bnascaffold0025G0019100ZS	NIL	NIL	NIL	NIL	NIL	NIL	NIL	NIL	NIL	NIL	NIL	NIL	-0.09	1.00E+00	NIL	NIL	NIL	NIL	NIL	NIL	1.01	1.00E+00	NIL	NIL	NIL	NIL	NIL	NIL	NIL	NIL	NIL	NIL	-0.85	1.00E+00
Bnascaffold0025G0019300ZS	NIL	NIL	NIL	NIL	NIL	NIL	NIL	NIL	0.67	1.00E+00	0.97	1.00E+00	-2.02	1.00E+00	-1.88	1.00E+00	1.67	1.00E+00	1.50	1.00E+00	NIL	NIL	NIL	NIL	NIL	NIL	NIL	NIL	NIL	NIL	0.01	1.00E+00	NIL	NIL
Bnascaffold0025G0019500ZS	-1.21	9.79E-02	0.32	6.50E-01	-3.10	3.10E-02	2.38	1.18E-01	-0.51	7.25E-01	-1.04	6.46E-01	-1.51	4.40E-02	-0.92	5.64E-01	0.67	3.90E-01	2.04	2.93E-01	-1.15	1.05E-01	-1.24	3.01E-01	-1.32	1.74E-01	-3.30	1.26E-02	-1.14	1.28E-01	-1.88	1.00E-01	-1.33	3.11E-01
Bnascaffold0025G0019900ZS	NIL	NIL	NIL	NIL	NIL	NIL	NIL	NIL	NIL	NIL	NIL	NIL	0.85	1.00E+00	NIL	NIL	NIL	NIL	NIL	NIL	1.96	1.00E+00	NIL	NIL	NIL	NIL	NIL	NIL	NIL	NIL	NIL	NIL	-1.81	1.00E+00
Bnascaffold0025G0020000ZS	-0.07	1.00E+00	2.93	1.88E-01	NIL	NIL	4.14	4.64E-02	NIL	NIL	NIL	NIL	NIL	NIL	NIL	NIL	-0.25	1.00E+00	NIL	NIL	-4.22	7.16E-02	-4.48	2.27E-02	NIL	NIL	-0.86	1.00E+00	0.48	8.02E-01	NIL	NIL	NIL	NIL
Bnascaffold0025G0020200ZS	-1.76	1.15E-01	1.45	1.13E-01	-0.79	4.77E-01	1.87	4.55E-02	0.17	1.00E+00	-0.22	9.37E-01	-5.47	3.55E-04	-2.99	2.66E-02	1.90	5.19E-02	0.53	6.62E-01	-5.01	7.90E-04	-4.28	1.65E-04	-0.18	9.15E-01	0.68	6.30E-01	1.25	1.53E-01	-0.60	6.58E-01	1.74	1.00E+00
Bnascaffold0025G0020400ZS	-2.04	4.01E-01	1.34	5.53E-01	1.28	1.00E+00	0.40	8.58E-01	0.10	1.00E+00	2.23	1.00E+00	-1.83	3.35E-01	-1.29	5.43E-01	2.12	3.42E-01	0.90	7.13E-01	-1.04	5.96E-01	-0.75	6.99E-01	-2.13	1.00E+00	1.09	7.29E-01	0.31	8.71E-01	-0.03	9.93E-01	0.47	8.71E-01
Bnascaffold0025G0020600ZS	-0.07	1.00E+00	-1.34	1.00E+00	NIL	NIL	NIL	NIL	NIL	NIL	NIL	NIL	NIL	NIL	NIL	NIL	-0.25	1.00E+00	NIL	NIL	NIL	NIL	NIL	NIL	NIL	NIL	-0.86	1.00E+00	NIL	NIL	NIL	NIL	NIL	NIL
Bnascaffold0025G0020800ZS	NIL	NIL	NIL	NIL	NIL	NIL	1.23	1.00E+00	NIL	NIL	NIL	NIL	NIL	NIL	NIL	NIL	NIL	NIL	NIL	NIL	NIL	NIL	-1.58	1.00E+00	NIL	NIL	NIL	NIL	1.85	7.59E-01	NIL	NIL	NIL	NIL
Bnascaffold0025G0021000ZS	NIL	NIL	NIL	NIL	0.39	1.00E+00	-1.53	1.00E+00	NIL	NIL	NIL	NIL	NIL	NIL	NIL	NIL	NIL	NIL	-0.43	1.00E+00	NIL	NIL	NIL	NIL	NIL	NIL	1.06	1.00E+00	NIL	NIL	NIL	NIL	NIL	NIL
Bnascaffold0025G0021100ZS	NIL	NIL	4.41	2.41E-02	NIL	NIL	0.25	1.00E+00	NIL	NIL	NIL	NIL	NIL	NIL	NIL	NIL	NIL	NIL	NIL	NIL	-4.74	1.38E-02	-0.60	1.00E+00	NIL	NIL	NIL	NIL	-3.89	3.85E-02	NIL	NIL	NIL	NIL
Bnascaffold0025G0021200ZS	0.35	7.58E-01	-0.01	9.87E-01	-0.95	1.69E-01	0.33	6.68E-01	0.50	1.00E+00	0.24	8.75E-01	-0.07	9.45E-01	-0.80	1.97E-01	0.13	9.04E-01	1.15	1.00E-01	0.08	9.17E-01	0.07	9.16E-01	1.54	1.13E-01	0.14	8.98E-01	0.63	3.58E-01	1.25	1.66E-01	0.49	5.32E-01
Bnascaffold0025G0021400ZS	NIL	NIL	NIL	NIL	NIL	NIL	NIL	NIL	NIL	NIL	NIL	NIL	NIL	NIL	0.04	1.00E+00	NIL	NIL	NIL	NIL	NIL	NIL	1.19	1.00E+00	NIL	NIL	NIL	NIL	NIL	NIL	NIL	NIL	1.07	1.00E+00
Bnascaffold0025G0021500ZS	NIL	NIL	NIL	NIL	-3.16	1.00E+00	0.25	1.00E+00	NIL	NIL	-2.59	1.00E+00	NIL	NIL	0.04	1.00E+00	NIL	NIL	NIL	NIL	NIL	NIL	0.36	1.00E+00	2.34	1.00E+00	NIL	NIL	0.88	8.71E-01	NIL	NIL	1.07	1.00E+00
Bnascaffold0025G0021600ZS	NIL	NIL	NIL	NIL	NIL	NIL	0.77	1.00E+00	NIL	NIL	NIL	NIL	NIL	NIL	NIL	NIL	NIL	NIL	NIL	NIL	NIL	NIL	-1.11	1.00E+00	NIL	NIL	NIL	NIL	1.39	8.31E-01	NIL	NIL	NIL	NIL
Bnascaffold0025G0021700ZS	0.00	1.00E+00	2.15	6.73E-02	-0.05	9.83E-01	0.32	8.77E-01	-0.76	1.00E+00	-0.92	1.00E+00	0.82	7.51E-01	-1.01	1.00E+00	-0.79	7.72E-01	-0.92	7.45E-01	-2.11	6.98E-02	-2.18	2.94E-01	0.21	9.59E-01	0.06	9.82E-01	-1.67	1.15E-01	0.04	1.00E+00	-1.83	5.23E-01
Bnascaffold0025G0022000ZS	NIL	NIL	2.91	3.46E-01	NIL	NIL	0.25	1.00E+00	NIL	NIL	NIL	NIL	-0.09	1.00E+00	NIL	NIL	NIL	NIL	NIL	NIL	-2.27	4.06E-01	-0.60	1.00E+00	NIL	NIL	NIL	NIL	-2.39	4.50E-01	NIL	NIL	-0.85	1.00E+00
Bnascaffold0025G0022100ZS	NIL	NIL	3.09	2.47E-01	NIL	NIL	NIL	NIL	NIL	NIL	NIL	NIL	NIL	NIL	0.84	1.00E+00	NIL	NIL	NIL	NIL	-3.43	1.84E-01	1.98	1.00E+00	NIL	NIL	NIL	NIL	-3.42	2.21E-01	NIL	NIL	1.87	1.00E+00
Bnascaffold0025G0022200ZS	-2.31	7.28E-03	0.30	7.92E-01	-1.19	1.25E-01	-0.93	3.87E-01	-0.27	8.89E-01	0.25	8.82E-01	-3.22	1.36E-03	-2.60	7.33E-04	2.01	3.36E-02	1.40	6.67E-02	-1.49	1.99E-01	-0.26	8.48E-01	-0.18	8.71E-01	0.83	4.99E-01	-0.24	8.71E-01	0.30	8.00E-01	0.87	6.04E-01
Bnascaffold0025G0022300ZS	NIL	NIL	1.40	1.00E+00	NIL	NIL	NIL	NIL	NIL	NIL	NIL	NIL	NIL	NIL	NIL	NIL	NIL	NIL	NIL	NIL	-1.74	1.00E+00	NIL	NIL	NIL	NIL	NIL	NIL	-1.73	7.82E-01	NIL	NIL	NIL	NIL
Bnascaffold0025G0022400ZS	0.84	7.99E-01	0.75	7.18E-01	2.60	1.00E+00	-0.60	7.97E-01	3.22	1.00E+00	4.45	1.00E+00	-1.82	2.09E-01	-2.13	1.74E-01	2.35	1.04E-01	1.81	2.79E-01	-0.19	9.33E-01	0.33	8.83E-01	-1.22	1.00E+00	0.43	8.64E-01	-0.81	7.83E-01	-0.02	9.95E-01	-0.37	8.81E-01
Bnascaffold0025G0022600ZS	NIL	NIL	NIL	NIL	NIL	NIL	NIL	NIL	NIL	NIL	0.97	1.00E+00	NIL	NIL	-0.92	1.00E+00	NIL	NIL	1.50	1.00E+00	NIL	NIL	1.19	1.00E+00	NIL	NIL	NIL	NIL	NIL	NIL	0.98	1.00E+00	1.07	1.00E+00
Bnascaffold0025G0023000ZS	NIL	NIL	NIL	NIL	NIL	NIL	0.25	1.00E+00	NIL	NIL	NIL	NIL	NIL	NIL	NIL	NIL	NIL	NIL	NIL	NIL	NIL	NIL	-0.60	1.00E+00	NIL	NIL	NIL	NIL	0.88	8.71E-01	NIL	NIL	NIL	NIL
Bnascaffold0025G0023300ZS	2.37	4.48E-01	-1.97	3.60E-01	NIL	NIL	2.24	1.00E+00	NIL	NIL	NIL	NIL	3.30	1.53E-01	0.04	1.00E+00	-2.69	1.00E+00	NIL	NIL	2.59	1.50E-01	-1.61	1.00E+00	NIL	NIL	-3.30	2.46E-01	1.03	7.55E-01	NIL	NIL	-3.29	1.36E-01
Bnascaffold0025G0023700ZS	-2.65	1.34E-06	-1.58	1.07E-01	-1.67	5.21E-03	-0.67	4.60E-01	-0.32	7.45E-01	0.13	9.23E-01	-1.70	8.81E-04	-2.10	1.07E-04	2.31	4.22E-05	1.76	2.78E-03	2.22	5.93E-03	0.39	6.66E-01	-0.61	3.22E-01	0.26	8.10E-01	1.35	2.01E-01	-0.19	8.05E-01	-0.63	4.43E-01
Bnascaffold0025G0023800ZS	NIL	NIL	0.59	1.00E+00	NIL	NIL	NIL	NIL	NIL	NIL	0.97	1.00E+00	-0.09	1.00E+00	-1.88	1.00E+00	NIL	NIL	1.50	1.00E+00	0.04	1.00E+00	NIL	NIL	NIL	NIL	NIL	NIL	-0.91	8.71E-01	0.98	1.00E+00	-0.85	1.00E+00
Bnascaffold0025G0023900ZS	0.04	9.42E-01	1.60	1.62E-09	0.47	8.75E-01	0.01	9.97E-01	0.05	9.72E-01	0.90	1.00E+00	0.40	2.89E-01	-0.05	9.84E-01	-0.01	9.82E-01	0.41	8.78E-01	-1.20	2.39E-08	0.37	8.61E-01	-5.54	9.24E-06	-5.25	1.80E-09	-6.11	4.18E-34	-4.61	1.04E-06	-4.92	3.47E-16
Bnascaffold0025G0024200ZS	-1.09	1.22E-01	0.46	4.50E-01	-1.01	7.17E-05	-0.02	9.60E-01	-0.59	1.24E-01	-0.50	1.53E-01	-1.11	1.18E-04	-0.58	3.28E-02	0.48	4.74E-01	0.47	1.29E-01	-1.07	2.85E-05	-0.05	8.58E-01	-0.45	1.88E-01	-0.47	5.50E-01	-0.79	9.05E-05	-0.39	2.24E-01	0.10	8.07E-01
Bnascaffold0025G0024300ZS	3.21	8.75E-02	-1.11	2.85E-01	3.79	3.06E-02	-1.10	2.91E-01	2.43	1.00E+00	3.91	1.00E+00	1.80	8.80E-02	-0.13	9.01E-01	-0.81	5.72E-01	0.06	9.62E-01	2.11	6.04E-03	1.06	2.54E-01	-0.26	1.00E+00	0.22	8.60E-01	0.39	8.06E-01	1.19	5.04E-01	-0.78	3.13E-01
Bnascaffold0025G0024400ZS	-3.39	8.78E-03	1.68	2.91E-01	-0.57	1.00E+00	-1.53	1.00E+00	-2.02	1.00E+00	0.93	1.00E+00	1.30	4.76E-01	-2.80	1.00E+00	1.29	5.45E-01	1.46	1.00E+00	0.93	5.27E-01	NIL	NIL	-4.54	1.57E-02	-1.86	5.79E-01	-4.91	1.40E-02	-1.58	6.37E-01	-5.73	2.49E-01
Bnascaffold0025G0024500ZS	NIL	NIL	3.20	2.19E-01	1.46	1.00E+00	1.44	5.21E-01	NIL	NIL	NIL	NIL	NIL	NIL	NIL	NIL	NIL	NIL	-1.49	1.00E+00	-3.53	1.60E-01	-3.74	1.08E-01	NIL	NIL	2.12	1.00E+00	0.41	8.46E-01	NIL	NIL	NIL	NIL
Bnascaffold0025G0024600ZS	NIL	NIL	NIL	NIL	0.39	1.00E+00	-1.53	1.00E+00	NIL	NIL	NIL	NIL	NIL	NIL	NIL	NIL	NIL	NIL	-0.43	1.00E+00	NIL	NIL	NIL	NIL	NIL	NIL	1.06	1.00E+00	NIL	NIL	NIL	NIL	NIL	NIL
Bnascaffold0025G0024700ZS	-0.07	1.00E+00	0.45	1.00E+00	2.35	1.00E+00	-0.09	9.69E-01	2.62	1.00E+00	2.88	1.00E+00	-0.67	8.17E-01	-0.25	9.16E-01	2.67	3.68E-01	0.50	8.43E-01	1.55	5.60E-01	0.40	8.52E-01	NIL	NIL	2.05	5.03E-01	1.61	5.41E-01	-0.03	9.94E-01	0.34	9.10E-01
Bnascaffold0025G0024900ZS	1.41	3.42E-01	2.75	1.90E-02	3.28	1.30E-05	-0.11	8.48E-01	1.26	1.00E+00	2.39	3.53E-02	-0.88	5.10E-01	-0.32	6.40E-01	-0.19	8.85E-01	-0.93	1.55E-01	-3.79	3.41E-03	-1.10	5.27E-03	0.87	7.28E-01	2.64	1.03E-05	-0.06	9.68E-01	2.00	5.18E-02	2.51	7.21E-04
Bnascaffold0025G0025000ZS	1.15	4.38E-01	-2.58	3.10E-01	-1.31	2.43E-02	0.02	9.78E-01	-0.20	1.00E+00	-0.37	7.73E-01	-4.02	4.46E-02	-1.22	7.79E-02	-1.37	3.39E-01	0.90	1.93E-01	-2.78	2.52E-01	-0.31	6.80E-01	2.77	1.72E-03	0.21	9.38E-01	2.96	5.74E-04	2.60	7.40E-03	5.31	8.08E-04
Bnascaffold0025G0025100ZS	-3.48	1.41E-01	2.21	4.33E-01	-0.97	1.40E-01	1.01	4.19E-02	-2.75	1.00E+00	0.05	9.76E-01	-1.06	1.00E+00	-1.53	8.01E-03	0.71	1.00E+00	0.97	1.05E-01	-2.55	3.79E-01	-1.55	1.51E-03	2.97	4.84E-03	5.38	3.23E-04	4.37	5.08E-03	5.74	9.96E-05	5.27	6.88E-04
Bnascaffold0025G0025300ZS	NIL	NIL	NIL	NIL	NIL	NIL	NIL	NIL	NIL	NIL	NIL	NIL	NIL	NIL	0.04	1.00E+00	NIL	NIL	NIL	NIL	NIL	NIL	1.19	1.00E+00	NIL	NIL	NIL	NIL	NIL	NIL	NIL	NIL	1.07	1.00E+00
Bnascaffold0025G0025400ZS	NIL	NIL	NIL	NIL	-0.12	9.06E-01	0.27	7.59E-01	NIL	NIL	-0.52	8.06E-01	0.89	1.00E+00	1.13	1.27E-01	NIL	NIL	-0.44	6.76E-01	1.99	1.00E+00	0.43	4.98E-01	5.13	5.03E-03	5.92	1.77E-04	6.71	4.30E-06	4.87	1.32E-02	5.15	4.78E-05
Bnascaffold0025G0025500ZS	-3.91	1.75E-01	NIL	NIL	NIL	NIL	2.51	1.00E+00	-1.17	1.00E+00	NIL	NIL	0.08	9.80E-01	NIL	NIL	2.76	1.00E+00	NIL	NIL	3.17	3.06E-01	-2.84	1.00E+00	-3.13	1.00E+00	NIL	NIL	3.12	3.77E-01	-2.04	1.00E+00	-3.02	1.00E+00
Bnascaffold0025G0025700ZS	-1.03	1.00E+00	0.45	1.00E+00	0.24	9.42E-01	-2.36	1.00E+00	4.63	1.00E+00	-0.82	1.00E+00	-5.97	8.11E-02	1.14	1.00E+00	5.63	1.07E-01	-1.13	1.00E+00	-0.78	1.00E+00	2.41	1.00E+00	0.57	1.00E+00	1.76	6.45E-01	-0.90	8.71E-01	-4.91	2.31E-01	2.16	1.00E+00
Bnascaffold0025G0025800ZS	-1.95	1.00E+00	4.33	8.54E-03	-3.19	1.00E+00	2.74	1.00E+00	1.22	1.00E+00	-0.72	1.00E+00	-4.44	5.15E-02	-1.82	1.00E+00	3.14	1.72E-01	2.40	1.00E+00	-5.62	6.38E-04	-2.10	4.37E-01	0.47	1.00E+00	-0.86	1.00E+00	-2.49	4.80E-02	-1.51	6.11E-01	1.07	1.00E+00
Bnascaffold0025G0025900ZS	NIL	NIL	NIL	NIL	-4.62	3.22E-01	0.77	1.00E+00	NIL	NIL	-4.02	1.00E+00	NIL	NIL	NIL	NIL	NIL	NIL	NIL	NIL	NIL	NIL	-1.11	1.00E+00	3.78	2.04E-01	NIL	NIL	1.39	8.31E-01	NIL	NIL	NIL	NIL
Bnascaffold0025G0026000ZS	NIL	NIL	NIL	NIL	-4.64	6.79E-03	2.85	2.08E-01	NIL	NIL	-4.06	7.79E-02	NIL	NIL	3.09	1.71E-01	NIL	NIL	0.54	1.00E+00	NIL	NIL	0.86	5.87E-01	4.78	1.84E-02	1.06	1.00E+00	4.45	4.16E-02	0.98	1.00E+00	5.05	3.20E-01
Bnascaffold0025G0026100ZS	NIL	NIL	0.59	1.00E+00	NIL	NIL	NIL	NIL	NIL	NIL	NIL	NIL	NIL	NIL	NIL	NIL	NIL	NIL	NIL	NIL	-0.92	1.00E+00	NIL	NIL	NIL	NIL	NIL	NIL	-0.91	8.71E-01	NIL	NIL	NIL	NIL
Bnascaffold0025G0026900ZS	NIL	NIL	1.63	1.00E+00	NIL	NIL	NIL	NIL	NIL	NIL	NIL	NIL	NIL	NIL	NIL	NIL	NIL	NIL	NIL	NIL	-1.96	1.00E+00	NIL	NIL	NIL	NIL	NIL	NIL	-1.95	7.34E-01	NIL	NIL	NIL	NIL
Bnascaffold0025G0027200ZS	-2.71	2.44E-25	-1.89	4.58E-06	-1.23	1.65E-02	-0.63	1.27E-02	-0.88	1.94E-03	-0.74	4.40E-01	-1.48	9.52E-09	-0.36	2.26E-01	1.81	2.69E-12	0.45	1.36E-01	2.23	1.04E-08	0.76	1.23E-03	-0.22	8.00E-01	1.16	3.13E-05	2.58	2.06E-13	-0.10	8.17E-01	0.98	3.24E-04
Bnascaffold0025G0027400ZS	-0.21	7.48E-01	1.18	1.38E-03	-0.01	9.97E-01	0.63	6.46E-01	0.30	8.18E-01	1.37	5.31E-01	-0.60	3.06E-01	-0.42	6.89E-01	0.49	3.71E-01	1.33	2.98E-01	-1.28	1.80E-03	0.33	7.54E-01	-2.92	4.17E-03	-2.81	4.16E-04	-3.31	1.51E-11	-1.86	1.49E-02	-1.71	1.38E-02
Bnascaffold0025G0027700ZS	-0.14	1.00E+00	-0.60	8.62E-01	-2.07	1.00E+00	-0.23	1.00E+00	1.06	1.00E+00	0.00	1.00E+00	-0.51	8.36E-01	-1.16	6.56E-01	1.19	1.00E+00	2.02	1.00E+00	1.28	6.25E-01	1.14	1.00E+00	1.25	1.00E+00	-0.79	1.00E+00	-0.26	9.54E-01	0.13	1.00E+00	-0.57	8.54E-01
Bnascaffold0025G0027800ZS	NIL	NIL	NIL	NIL	NIL	NIL	NIL	NIL	NIL	NIL	NIL	NIL	0.89	1.00E+00	NIL	NIL	NIL	NIL	NIL	NIL	1.99	1.00E+00	NIL	NIL	NIL	NIL	NIL	NIL	NIL	NIL	NIL	NIL	-1.84	1.00E+00
Bnascaffold0025G0027900ZS	NIL	NIL	NIL	NIL	1.48	1.00E+00	-2.61	1.00E+00	NIL	NIL	NIL	NIL	NIL	NIL	0.04	1.00E+00	NIL	NIL	-1.52	1.00E+00	NIL	NIL	1.19	1.00E+00	NIL	NIL	2.15	1.00E+00	NIL	NIL	NIL	NIL	1.07	1.00E+00
Bnascaffold0025G0028000ZS	NIL	NIL	NIL	NIL	2.05	1.00E+00	-1.42	6.29E-01	NIL	NIL	0.97	1.00E+00	NIL	NIL	-0.92	1.00E+00	NIL	NIL	-1.11	1.00E+00	NIL	NIL	-0.59	1.00E+00	NIL	NIL	2.71	1.00E+00	1.85	7.51E-01	0.98	1.00E+00	1.07	1.00E+00
Bnascaffold0025G0028100ZS	1.25	1.00E+00	0.64	7.96E-01	1.15	4.88E-01	-0.09	9.55E-01	0.67	1.00E+00	1.24	1.00E+00	1.50	6.08E-01	0.02	9.89E-01	-0.62	1.00E+00	0.04	9.81E-01	0.22	9.18E-01	0.20	8.81E-01	2.54	1.00E+00	2.27	2.21E-01	1.72	2.98E-01	3.09	2.48E-01	1.60	3.00E-01
Bnascaffold0025G0028200ZS	-1.99	1.00E+00	NIL	NIL	-0.03	9.86E-01	-0.70	5.97E-01	0.52	1.00E+00	-1.21	1.00E+00	-1.88	1.00E+00	1.69	2.42E-01	2.49	1.00E+00	-1.22	4.86E-01	1.01	1.00E+00	1.20	2.53E-01	2.87	2.61E-01	4.73	1.60E-02	4.53	2.64E-02	1.09	1.00E+00	4.62	7.49E-03
Bnascaffold0025G0028300ZS	NIL	NIL	2.19	1.00E+00	NIL	NIL	NIL	NIL	NIL	NIL	NIL	NIL	NIL	NIL	NIL	NIL	NIL	NIL	NIL	NIL	-2.51	1.00E+00	NIL	NIL	NIL	NIL	NIL	NIL	-2.51	6.20E-01	NIL	NIL	NIL	NIL
Bnascaffold0025G0028700ZS	NIL	NIL	NIL	NIL	1.46	1.00E+00	-2.59	1.00E+00	NIL	NIL	NIL	NIL	NIL	NIL	NIL	NIL	NIL	NIL	-1.49	1.00E+00	NIL	NIL	NIL	NIL	NIL	NIL	2.12	1.00E+00	NIL	NIL	NIL	NIL	NIL	NIL
Bnascaffold0025G0028900ZS	NIL	NIL	NIL	NIL	-1.53	1.00E+00	NIL	NIL	NIL	NIL	-0.95	1.00E+00	NIL	NIL	NIL	NIL	NIL	NIL	NIL	NIL	NIL	NIL	NIL	NIL	0.70	1.00E+00	NIL	NIL	NIL	NIL	NIL	NIL	NIL	NIL
Bnascaffold0025G0029000ZS	1.52	5.44E-01	0.92	4.77E-01	0.26	9.16E-01	0.42	8.33E-01	1.03	1.00E+00	0.87	1.00E+00	-0.68	7.57E-01	0.32	8.75E-01	-0.51	8.07E-01	0.56	8.05E-01	-2.12	1.12E-01	0.47	7.81E-01	0.32	1.00E+00	-1.05	6.07E-01	-1.37	2.96E-01	0.13	9.70E-01	1.08	6.00E-01
Bnascaffold0025G0029100ZS	NIL	NIL	0.59	1.00E+00	NIL	NIL	NIL	NIL	NIL	NIL	NIL	NIL	NIL	NIL	NIL	NIL	NIL	NIL	NIL	NIL	-0.92	1.00E+00	NIL	NIL	NIL	NIL	NIL	NIL	-0.91	8.71E-01	NIL	NIL	NIL	NIL
Bnascaffold0025G0029300ZS	NIL	NIL	0.59	1.00E+00	-0.57	1.00E+00	-1.53	1.00E+00	NIL	NIL	0.01	1.00E+00	NIL	NIL	-0.92	1.00E+00	NIL	NIL	0.54	1.00E+00	-0.92	1.00E+00	1.19	1.00E+00	0.70	1.00E+00	1.06	1.00E+00	-0.91	8.71E-01	0.98	1.00E+00	1.07	1.00E+00
Bnascaffold0025G0029400ZS	NIL	NIL	0.59	1.00E+00	NIL	NIL	0.25	1.00E+00	NIL	NIL	NIL	NIL	NIL	NIL	NIL	NIL	NIL	NIL	NIL	NIL	-0.92	1.00E+00	-0.60	1.00E+00	NIL	NIL	NIL	NIL	-0.08	9.87E-01	NIL	NIL	NIL	NIL
Bnascaffold0025G0029700ZS	NIL	NIL	NIL	NIL	-1.53	1.00E+00	NIL	NIL	NIL	NIL	-0.95	1.00E+00	NIL	NIL	0.04	1.00E+00	NIL	NIL	NIL	NIL	NIL	NIL	1.19	1.00E+00	0.70	1.00E+00	NIL	NIL	NIL	NIL	NIL	NIL	1.07	1.00E+00
Bnascaffold0025G0029900ZS	NIL	NIL	NIL	NIL	2.77	1.00E+00	0.80	6.50E-01	NIL	NIL	NIL	NIL	NIL	NIL	0.77	1.00E+00	NIL	NIL	-2.81	1.00E+00	NIL	NIL	-2.69	1.40E-01	NIL	NIL	3.44	2.56E-01	4.70	1.90E-02	NIL	NIL	1.80	1.00E+00
Bnascaffold0025G0030000ZS	NIL	NIL	NIL	NIL	NIL	NIL	NIL	NIL	NIL	NIL	NIL	NIL	NIL	NIL	0.04	1.00E+00	NIL	NIL	NIL	NIL	NIL	NIL	1.19	1.00E+00	NIL	NIL	NIL	NIL	NIL	NIL	NIL	NIL	1.07	1.00E+00
Bnascaffold0025G0030100ZS	NIL	NIL	0.59	1.00E+00	0.39	1.00E+00	-1.53	1.00E+00	NIL	NIL	NIL	NIL	-0.09	1.00E+00	NIL	NIL	NIL	NIL	-0.43	1.00E+00	0.04	1.00E+00	NIL	NIL	NIL	NIL	1.06	1.00E+00	-0.91	8.71E-01	NIL	NIL	-0.85	1.00E+00
Bnascaffold0025G0030300ZS	-1.05	8.97E-04	-2.25	1.75E-07	-0.56	1.82E-02	-0.74	3.61E-03	0.49	2.53E-01	-0.08	8.99E-01	-1.45	1.57E-05	-0.52	5.19E-02	1.52	1.09E-08	0.44	9.45E-02	2.34	1.21E-06	0.68	1.04E-02	0.71	1.94E-02	1.10	4.25E-05	2.76	1.08E-12	0.11	7.89E-01	0.99	5.29E-03
Bnascaffold0025G0030400ZS	-0.77	7.24E-01	-1.11	5.86E-01	2.21	3.65E-01	0.49	7.60E-01	-0.34	1.00E+00	2.22	1.00E+00	-0.31	8.75E-01	-0.16	9.33E-01	0.41	8.53E-01	-0.04	9.85E-01	1.21	5.17E-01	-0.67	6.49E-01	-2.23	1.00E+00	0.67	7.47E-01	2.45	1.32E-01	0.32	9.19E-01	0.43	8.36E-01
Bnascaffold0025G0030700ZS	NIL	NIL	NIL	NIL	NIL	NIL	NIL	NIL	NIL	NIL	NIL	NIL	NIL	NIL	0.04	1.00E+00	NIL	NIL	NIL	NIL	NIL	NIL	1.19	1.00E+00	NIL	NIL	NIL	NIL	NIL	NIL	NIL	NIL	1.07	1.00E+00
Bnascaffold0025G0031100ZS	NIL	NIL	NIL	NIL	NIL	NIL	NIL	NIL	NIL	NIL	NIL	NIL	NIL	NIL	1.18	1.00E+00	NIL	NIL	NIL	NIL	NIL	NIL	2.30	1.00E+00	NIL	NIL	NIL	NIL	NIL	NIL	NIL	NIL	2.19	1.00E+00
Bnascaffold0025G0031200ZS	NIL	NIL	NIL	NIL	NIL	NIL	NIL	NIL	NIL	NIL	NIL	NIL	NIL	NIL	0.04	1.00E+00	NIL	NIL	NIL	NIL	NIL	NIL	1.19	1.00E+00	NIL	NIL	NIL	NIL	NIL	NIL	NIL	NIL	1.07	1.00E+00
Bnascaffold0025G0031400ZS	-1.99	1.00E+00	1.40	1.00E+00	NIL	NIL	0.25	1.00E+00	-1.26	1.00E+00	NIL	NIL	-0.09	1.00E+00	0.04	1.00E+00	NIL	NIL	NIL	NIL	-0.78	1.00E+00	0.36	1.00E+00	-1.22	1.00E+00	NIL	NIL	-0.90	8.71E-01	NIL	NIL	0.11	1.00E+00
Bnascaffold0025G0031500ZS	NIL	NIL	NIL	NIL	NIL	NIL	0.77	1.00E+00	NIL	NIL	0.97	1.00E+00	-0.09	1.00E+00	-1.88	1.00E+00	NIL	NIL	1.50	1.00E+00	1.01	1.00E+00	-1.11	1.00E+00	NIL	NIL	NIL	NIL	1.39	8.31E-01	0.98	1.00E+00	-0.85	1.00E+00
Bnascaffold0025G0031600ZS	0.47	6.65E-01	-1.14	1.51E-01	2.71	1.17E-03	-0.48	3.76E-01	0.75	1.00E+00	1.58	3.83E-01	-0.36	6.53E-01	0.51	5.24E-01	0.25	7.76E-01	-1.16	1.02E-01	1.05	1.78E-01	-0.14	8.21E-01	-0.99	5.88E-01	1.11	6.14E-02	1.93	3.24E-03	-0.21	8.87E-01	0.62	3.68E-01
Bnascaffold0025G0031700ZS	-1.62	5.36E-25	-2.28	7.28E-26	-0.40	9.15E-03	-0.41	8.87E-03	-0.13	6.69E-01	-0.08	8.06E-01	-1.51	8.73E-16	-0.37	8.52E-03	1.47	7.49E-26	0.28	8.94E-02	2.26	7.10E-19	0.35	1.22E-02	-0.08	7.45E-01	1.04	1.12E-11	3.06	2.00E-53	-0.07	7.54E-01	1.03	1.63E-08
Bnascaffold0025G0031800ZS	-0.04	9.75E-01	-1.84	6.22E-02	1.53	9.38E-02	-0.10	8.94E-01	0.55	1.00E+00	0.87	6.73E-01	-0.85	2.90E-01	0.25	7.79E-01	0.56	5.18E-01	-0.71	4.12E-01	1.57	1.19E-01	-0.33	6.25E-01	-0.70	6.68E-01	0.77	3.46E-01	2.64	1.04E-03	-0.41	7.50E-01	0.65	4.44E-01
Bnascaffold0025G0031900ZS	-1.78	3.03E-28	-2.34	1.29E-22	-0.24	2.10E-01	-0.52	2.58E-03	-0.19	4.43E-01	-0.05	9.14E-01	-1.44	3.43E-12	-0.19	3.17E-01	1.57	6.47E-24	0.15	4.59E-01	2.48	6.98E-20	0.52	1.25E-03	-0.16	4.87E-01	1.28	2.68E-13	3.24	1.81E-54	-0.05	8.53E-01	1.16	2.44E-08
Bnascaffold0025G0032000ZS	-1.03	2.63E-03	-2.63	1.78E-08	-0.68	1.38E-02	-0.55	4.54E-02	0.59	1.30E-01	0.02	9.77E-01	-1.74	9.69E-10	-0.87	2.70E-03	1.60	4.81E-09	0.66	1.96E-02	2.50	2.17E-07	0.38	2.01E-01	0.56	1.30E-01	0.80	1.04E-02	3.02	2.88E-13	-0.04	9.39E-01	0.79	2.62E-02
Bnascaffold0025G0032100ZS	1.62	1.80E-01	-1.81	3.87E-02	2.86	2.38E-02	-0.30	7.27E-01	1.65	1.00E+00	2.75	1.40E-01	-0.60	5.12E-01	-0.36	7.02E-01	0.01	9.96E-01	-0.14	8.93E-01	1.22	2.04E-01	-0.16	8.63E-01	-0.89	7.65E-01	0.20	8.39E-01	1.83	4.36E-02	0.14	9.28E-01	0.35	7.45E-01
Bnascaffold0025G0032200ZS	-1.73	1.11E-24	-1.92	1.59E-14	-0.33	2.01E-02	-0.48	1.28E-03	-0.01	9.91E-01	0.05	9.03E-01	-1.52	2.50E-17	-0.37	2.05E-02	1.71	3.24E-27	0.33	3.43E-02	2.12	2.75E-16	0.48	1.25E-03	-0.05	8.48E-01	1.26	5.38E-15	2.85	1.92E-41	-0.02	9.28E-01	1.09	1.91E-09
Bnascaffold0025G0032300ZS	-1.17	3.58E-04	-3.25	1.21E-10	-0.64	1.19E-02	-0.61	2.71E-02	0.53	1.47E-01	-0.01	9.86E-01	-1.75	6.40E-11	-0.74	8.49E-03	1.69	5.41E-10	0.58	4.32E-02	3.19	1.79E-10	0.49	8.41E-02	0.55	8.40E-02	0.98	1.93E-03	3.76	3.03E-17	-0.03	9.46E-01	0.93	4.01E-03
Bnascaffold0025G0032400ZS	-0.11	9.40E-01	-4.45	7.48E-03	1.72	1.67E-01	-0.18	8.62E-01	0.56	1.00E+00	1.74	3.95E-01	-0.96	3.33E-01	-0.81	4.25E-01	0.64	5.32E-01	-0.02	9.87E-01	4.13	1.72E-02	-0.61	5.17E-01	-1.12	5.97E-01	0.57	5.89E-01	4.97	1.67E-03	0.00	9.99E-01	0.11	9.40E-01
Bnascaffold0025G0032500ZS	-1.34	3.94E-15	-2.14	9.47E-21	-0.31	4.62E-02	-0.33	5.37E-02	0.07	8.72E-01	0.03	9.47E-01	-1.37	2.96E-10	-0.44	8.77E-03	1.39	1.69E-19	0.30	7.71E-02	2.18	4.03E-15	0.23	1.91E-01	0.07	7.93E-01	1.00	9.56E-11	2.97	3.25E-44	0.00	9.93E-01	0.89	3.89E-05
Bnascaffold0025G0032600ZS	1.91	1.00E+00	-3.31	2.70E-01	2.35	4.82E-03	-1.07	4.87E-02	0.67	1.00E+00	0.71	8.02E-01	-2.02	1.00E+00	-0.43	7.04E-01	-1.26	1.00E+00	-1.63	2.54E-02	NIL	NIL	-0.98	2.11E-01	3.94	1.53E-01	4.25	8.99E-06	6.58	5.31E-06	3.92	5.21E-02	5.49	1.70E-03
Bnascaffold0025G0032700ZS	0.36	1.00E+00	-2.72	4.48E-01	-2.78	2.91E-01	-1.53	1.00E+00	0.38	1.00E+00	-1.29	1.00E+00	-0.80	1.00E+00	-2.80	1.00E+00	0.02	1.00E+00	1.46	1.00E+00	1.96	1.00E+00	NIL	NIL	1.96	1.00E+00	-1.30	1.00E+00	NIL	NIL	0.25	1.00E+00	-1.81	1.00E+00
Bnascaffold0025G0032800ZS	-1.04	9.60E-06	-0.11	6.89E-01	-0.32	5.46E-01	0.32	5.19E-01	0.26	5.49E-01	0.33	7.13E-01	-0.85	3.27E-05	-0.42	3.15E-01	1.29	1.69E-09	0.60	2.04E-01	0.56	9.95E-03	-0.10	8.25E-01	-2.37	4.33E-14	-1.74	2.30E-08	-1.15	1.15E-04	-2.32	8.78E-17	-1.95	1.27E-15
Bnascaffold0025G0033000ZS	3.23	1.88E-01	-0.42	7.61E-01	0.39	1.00E+00	0.24	1.00E+00	0.67	1.00E+00	NIL	NIL	0.55	1.00E+00	0.04	1.00E+00	-2.58	2.42E-01	-0.43	1.00E+00	-1.63	3.82E-01	-0.59	1.00E+00	NIL	NIL	-3.20	1.45E-01	-2.47	2.14E-01	-0.95	1.00E+00	-1.49	1.00E+00
Bnascaffold0025G0033100ZS	1.80	1.23E-27	-0.83	2.08E-06	0.97	2.26E-02	-0.83	1.07E-01	0.21	6.70E-01	-0.06	9.37E-01	1.19	5.80E-06	0.87	6.28E-02	-1.60	1.15E-21	-1.07	4.27E-02	0.43	3.43E-01	0.67	1.31E-01	0.46	1.05E-01	-0.48	2.71E-01	-0.33	2.41E-01	0.15	7.36E-01	-0.21	7.32E-01
Bnascaffold0025G0033200ZS	0.84	7.99E-01	2.82	2.45E-02	-3.59	9.96E-02	3.46	7.08E-02	1.59	1.00E+00	0.06	1.00E+00	-1.98	4.16E-01	-2.52	1.60E-01	0.72	7.55E-01	3.62	1.09E-01	-4.11	5.74E-03	-2.35	1.17E-01	2.76	3.34E-01	-1.77	5.91E-01	-0.98	3.87E-01	1.22	6.33E-01	0.66	1.00E+00
Bnascaffold0025G0033300ZS	-0.53	4.46E-01	1.58	3.25E-05	0.70	2.54E-01	0.41	4.24E-01	-1.20	2.15E-01	0.32	8.51E-01	1.14	1.96E-02	-0.02	9.76E-01	-0.68	2.85E-01	-0.42	5.18E-01	-1.11	5.59E-04	-0.80	1.00E-01	-1.36	9.20E-02	-0.24	7.13E-01	-1.25	5.00E-04	0.12	9.18E-01	-1.07	1.69E-02
Bnascaffold0025G0033400ZS	-0.82	7.28E-04	-0.78	1.95E-03	-0.38	7.33E-02	-0.18	4.50E-01	-0.30	4.28E-01	-0.29	4.04E-01	-0.36	1.08E-01	-0.22	3.27E-01	0.50	4.89E-02	0.05	8.51E-01	0.92	1.99E-05	0.04	8.88E-01	1.19	7.96E-08	1.53	1.62E-14	2.28	1.22E-27	1.17	1.74E-08	1.27	1.78E-10
Bnascaffold0025G0033500ZS	-3.17	4.20E-02	-1.88	5.69E-01	-0.57	1.00E+00	-1.53	1.00E+00	-0.01	1.00E+00	0.90	1.00E+00	-4.07	1.13E-02	-2.77	1.00E+00	3.14	3.80E-02	1.42	1.00E+00	0.99	1.00E+00	NIL	NIL	-3.89	6.37E-02	-1.41	1.00E+00	-0.91	8.71E-01	-3.02	1.21E-01	-1.81	1.00E+00
Bnascaffold0025G0033800ZS	NIL	NIL	NIL	NIL	NIL	NIL	NIL	NIL	NIL	NIL	NIL	NIL	-0.09	1.00E+00	NIL	NIL	NIL	NIL	NIL	NIL	1.01	1.00E+00	NIL	NIL	NIL	NIL	NIL	NIL	NIL	NIL	NIL	NIL	-0.85	1.00E+00
Bnascaffold0025G0034100ZS	NIL	NIL	NIL	NIL	NIL	NIL	NIL	NIL	NIL	NIL	NIL	NIL	-0.09	1.00E+00	NIL	NIL	NIL	NIL	NIL	NIL	1.01	1.00E+00	NIL	NIL	NIL	NIL	NIL	NIL	NIL	NIL	NIL	NIL	-0.85	1.00E+00
Bnascaffold0025G0034300ZS	NIL	NIL	NIL	NIL	0.39	1.00E+00	-0.24	1.00E+00	NIL	NIL	NIL	NIL	NIL	NIL	0.70	1.00E+00	NIL	NIL	-0.43	1.00E+00	NIL	NIL	0.57	1.00E+00	NIL	NIL	1.06	1.00E+00	1.39	8.31E-01	NIL	NIL	1.72	1.00E+00
Bnascaffold0025G0034400ZS	NIL	NIL	NIL	NIL	0.39	1.00E+00	-0.71	1.00E+00	NIL	NIL	NIL	NIL	NIL	NIL	NIL	NIL	NIL	NIL	-0.43	1.00E+00	NIL	NIL	-0.60	1.00E+00	NIL	NIL	1.06	1.00E+00	0.88	8.71E-01	NIL	NIL	NIL	NIL
Bnascaffold0025G0034700ZS	-1.99	1.00E+00	NIL	NIL	-2.87	1.00E+00	NIL	NIL	-0.29	1.00E+00	-0.46	1.00E+00	-2.02	1.00E+00	-2.77	1.00E+00	1.67	1.00E+00	2.38	1.00E+00	NIL	NIL	NIL	NIL	1.09	1.00E+00	NIL	NIL	NIL	NIL	0.89	1.00E+00	NIL	NIL
Bnascaffold0025G0034800ZS	NIL	NIL	NIL	NIL	1.91	1.00E+00	-3.04	1.00E+00	NIL	NIL	0.97	1.00E+00	NIL	NIL	2.77	2.33E-01	NIL	NIL	-0.98	1.00E+00	NIL	NIL	4.83	2.72E-01	NIL	NIL	2.57	1.00E+00	NIL	NIL	0.98	1.00E+00	4.76	3.79E-02
Bnascaffold0025G0034900ZS	NIL	NIL	NIL	NIL	NIL	NIL	NIL	NIL	NIL	NIL	NIL	NIL	-0.09	1.00E+00	NIL	NIL	NIL	NIL	NIL	NIL	1.01	1.00E+00	NIL	NIL	NIL	NIL	NIL	NIL	NIL	NIL	NIL	NIL	-0.85	1.00E+00
Bnascaffold0025G0035000ZS	NIL	NIL	NIL	NIL	NIL	NIL	NIL	NIL	NIL	NIL	NIL	NIL	-0.09	1.00E+00	NIL	NIL	NIL	NIL	NIL	NIL	1.01	1.00E+00	NIL	NIL	NIL	NIL	NIL	NIL	NIL	NIL	NIL	NIL	-0.85	1.00E+00
Bnascaffold0025G0035700ZS	1.48	2.35E-01	0.37	5.99E-01	4.78	1.87E-03	-1.35	1.04E-01	-0.12	1.00E+00	2.91	1.00E+00	-0.94	6.10E-01	0.44	7.33E-01	-1.59	1.83E-01	-1.92	5.54E-02	-2.94	1.34E-03	-0.07	9.52E-01	-2.49	4.24E-01	0.72	3.89E-01	-0.85	3.18E-01	0.51	8.42E-01	1.87	1.51E-01
Bnascaffold0025G0035900ZS	NIL	NIL	NIL	NIL	NIL	NIL	0.77	1.00E+00	1.69	1.00E+00	NIL	NIL	-3.03	1.00E+00	NIL	NIL	2.69	1.00E+00	NIL	NIL	NIL	NIL	-1.11	1.00E+00	NIL	NIL	NIL	NIL	1.39	8.31E-01	-1.97	1.00E+00	NIL	NIL
Bnascaffold0025G0036300ZS	NIL	NIL	NIL	NIL	NIL	NIL	NIL	NIL	NIL	NIL	NIL	NIL	-0.09	1.00E+00	NIL	NIL	NIL	NIL	NIL	NIL	1.01	1.00E+00	NIL	NIL	NIL	NIL	NIL	NIL	NIL	NIL	NIL	NIL	-0.85	1.00E+00
Bnascaffold0025G0036400ZS	-0.07	1.00E+00	-1.34	1.00E+00	NIL	NIL	NIL	NIL	0.67	1.00E+00	NIL	NIL	-2.02	1.00E+00	NIL	NIL	0.71	1.00E+00	NIL	NIL	NIL	NIL	NIL	NIL	NIL	NIL	-0.86	1.00E+00	NIL	NIL	-0.95	1.00E+00	NIL	NIL
Bnascaffold0025G0036600ZS	NIL	NIL	0.59	1.00E+00	NIL	NIL	0.25	1.00E+00	NIL	NIL	1.89	1.00E+00	NIL	NIL	-0.58	1.00E+00	NIL	NIL	2.42	1.00E+00	-0.92	1.00E+00	1.59	1.00E+00	NIL	NIL	NIL	NIL	-0.08	9.87E-01	1.90	1.00E+00	2.30	1.00E+00
Bnascaffold0025G0036800ZS	NIL	NIL	3.33	1.81E-01	-4.19	1.23E-01	1.23	1.00E+00	NIL	NIL	-2.65	1.00E+00	-0.09	1.00E+00	-1.88	1.00E+00	NIL	NIL	1.50	1.00E+00	-2.70	2.28E-01	-1.57	1.00E+00	3.37	3.62E-01	NIL	NIL	-1.94	3.94E-01	0.98	1.00E+00	-0.85	1.00E+00
Bnascaffold0025G0037100ZS	NIL	NIL	NIL	NIL	-1.53	1.00E+00	NIL	NIL	NIL	NIL	-0.95	1.00E+00	NIL	NIL	NIL	NIL	NIL	NIL	NIL	NIL	NIL	NIL	NIL	NIL	0.70	1.00E+00	NIL	NIL	NIL	NIL	NIL	NIL	NIL	NIL
Bnascaffold0025G0037200ZS	-2.92	1.00E+00	NIL	NIL	-1.53	1.00E+00	NIL	NIL	-0.27	1.00E+00	0.01	1.00E+00	-2.97	1.00E+00	-1.88	1.00E+00	2.63	1.00E+00	1.50	1.00E+00	NIL	NIL	NIL	NIL	-1.18	1.00E+00	NIL	NIL	NIL	NIL	-0.94	1.00E+00	NIL	NIL
Bnascaffold0025G0037300ZS	-1.14	5.62E-04	-2.80	3.93E-10	-0.81	7.06E-04	-0.46	1.37E-01	0.44	2.56E-01	-0.13	7.90E-01	-1.88	5.30E-10	-0.88	1.55E-04	1.56	2.71E-08	0.63	1.55E-02	2.49	1.68E-07	0.25	4.15E-01	0.75	5.28E-03	0.97	2.75E-03	3.46	2.68E-18	0.14	6.89E-01	1.09	1.02E-03
Bnascaffold0025G0037500ZS	0.49	1.00E+00	4.67	3.87E-06	0.15	9.44E-01	-0.22	9.08E-01	-0.29	1.00E+00	-2.04	1.00E+00	1.20	6.69E-01	2.48	2.59E-01	-0.81	1.00E+00	-2.20	3.85E-01	-4.26	2.64E-07	0.54	7.16E-01	1.80	1.00E+00	1.33	5.50E-01	-3.31	1.32E-06	0.01	1.00E+00	1.27	4.62E-01
Bnascaffold0025G0037600ZS	-0.47	4.67E-01	0.00	9.97E-01	-0.82	1.78E-01	-0.09	9.10E-01	0.49	6.74E-01	-0.23	8.87E-01	-0.44	4.55E-01	-1.04	1.89E-01	0.94	8.48E-02	0.55	4.70E-01	0.51	3.07E-01	-0.35	6.52E-01	0.14	8.87E-01	-0.31	6.70E-01	-0.24	7.38E-01	-0.62	4.64E-01	-1.25	6.22E-02
Bnascaffold0025G0037700ZS	NIL	NIL	NIL	NIL	NIL	NIL	NIL	NIL	NIL	NIL	0.97	1.00E+00	NIL	NIL	-1.88	1.00E+00	NIL	NIL	1.50	1.00E+00	NIL	NIL	NIL	NIL	NIL	NIL	NIL	NIL	NIL	NIL	0.98	1.00E+00	NIL	NIL
Bnascaffold0025G0037800ZS	-0.07	1.00E+00	0.27	1.00E+00	0.39	1.00E+00	-0.26	1.00E+00	NIL	NIL	NIL	NIL	1.39	1.00E+00	0.84	1.00E+00	-0.25	1.00E+00	-0.43	1.00E+00	0.85	7.68E-01	0.70	1.00E+00	NIL	NIL	0.10	1.00E+00	-0.27	9.58E-01	NIL	NIL	-0.56	1.00E+00
Bnascaffold0025G0037900ZS	-0.07	1.00E+00	-1.34	1.00E+00	NIL	NIL	NIL	NIL	NIL	NIL	1.87	1.00E+00	NIL	NIL	-2.79	1.00E+00	-0.25	1.00E+00	2.40	1.00E+00	NIL	NIL	NIL	NIL	NIL	NIL	-0.86	1.00E+00	NIL	NIL	1.87	1.00E+00	NIL	NIL
Bnascaffold0025G0038400ZS	-4.79	3.26E-02	2.69	4.08E-01	-3.02	1.00E+00	NIL	NIL	1.71	1.00E+00	-2.44	1.00E+00	-4.85	1.78E-01	NIL	NIL	6.49	1.53E-01	NIL	NIL	-1.07	6.88E-01	NIL	NIL	-1.57	5.48E-01	NIL	NIL	-3.01	4.00E-01	-5.76	2.83E-01	-1.87	1.00E+00
Bnascaffold0025G0038600ZS	NIL	NIL	NIL	NIL	NIL	NIL	NIL	NIL	NIL	NIL	NIL	NIL	-0.09	1.00E+00	NIL	NIL	NIL	NIL	NIL	NIL	1.01	1.00E+00	NIL	NIL	NIL	NIL	NIL	NIL	NIL	NIL	NIL	NIL	-0.85	1.00E+00
Bnascaffold0025G0039000ZS	NIL	NIL	NIL	NIL	1.44	1.00E+00	0.45	8.89E-01	NIL	NIL	0.97	1.00E+00	NIL	NIL	-0.92	1.00E+00	NIL	NIL	-0.49	1.00E+00	NIL	NIL	-1.82	1.00E+00	NIL	NIL	2.10	1.00E+00	3.06	3.86E-01	0.98	1.00E+00	1.07	1.00E+00
Bnascaffold0025G0039100ZS	1.27	2.84E-01	-4.10	1.10E-03	-0.34	7.63E-01	-1.20	2.98E-01	0.27	1.00E+00	-0.53	8.18E-01	0.13	9.15E-01	-1.49	2.38E-01	-1.02	3.47E-01	-0.24	8.63E-01	3.23	1.39E-02	-0.49	7.40E-01	1.23	3.91E-01	-0.48	6.96E-01	2.55	1.23E-01	0.40	8.26E-01	-1.26	3.10E-01
Bnascaffold0025G0039300ZS	0.81	6.18E-01	1.95	6.23E-03	-3.11	2.00E-01	3.31	9.12E-02	1.43	1.00E+00	0.51	1.00E+00	-2.82	2.64E-02	-1.48	3.22E-01	0.62	6.11E-01	3.61	8.05E-02	-4.12	4.31E-06	-1.14	4.13E-01	0.07	9.82E-01	-3.95	3.63E-02	-2.45	3.85E-04	-0.86	6.09E-01	0.47	8.41E-01
Bnascaffold0025G0039400ZS	1.51	1.00E+00	1.41	4.19E-01	0.39	1.00E+00	0.58	1.00E+00	2.47	1.00E+00	2.43	1.00E+00	-2.87	2.88E-01	-3.35	1.00E+00	0.98	6.97E-01	2.01	1.00E+00	-3.28	9.66E-02	-1.90	1.00E+00	NIL	NIL	-1.47	6.90E-01	-2.14	2.61E-01	-0.34	9.35E-01	-0.85	1.00E+00
Bnascaffold0025G0039500ZS	2.61	4.12E-01	0.27	8.70E-01	-3.20	1.86E-01	1.06	1.00E+00	NIL	NIL	-1.14	1.00E+00	3.08	2.06E-01	-0.84	7.58E-01	-2.93	3.22E-01	2.00	1.00E+00	-0.11	9.38E-01	0.12	9.66E-01	3.34	3.26E-01	-2.59	3.44E-01	-1.59	4.22E-01	2.45	1.00E+00	-1.55	4.52E-01
Bnascaffold0025G0039600ZS	NIL	NIL	NIL	NIL	-2.60	1.00E+00	NIL	NIL	NIL	NIL	-2.02	1.00E+00	2.16	1.00E+00	1.31	1.00E+00	NIL	NIL	NIL	NIL	3.26	2.30E-01	2.46	1.00E+00	1.78	1.00E+00	NIL	NIL	NIL	NIL	NIL	NIL	-0.81	7.86E-01
Bnascaffold0025G0039700ZS	0.93	3.26E-01	-0.99	2.00E-01	-1.00	5.96E-01	0.86	6.21E-01	-0.34	1.00E+00	-0.33	1.00E+00	-1.13	4.08E-01	-0.42	8.43E-01	-1.28	1.89E-01	0.62	7.89E-01	-1.41	1.58E-01	-0.62	6.94E-01	-1.38	4.02E-01	-3.41	1.22E-03	-1.39	1.72E-01	-1.43	4.99E-01	-0.76	6.76E-01
Bnascaffold0025G0039800ZS	NIL	NIL	2.17	1.00E+00	1.91	1.00E+00	-2.20	1.00E+00	NIL	NIL	0.97	1.00E+00	NIL	NIL	-0.12	1.00E+00	NIL	NIL	-0.98	1.00E+00	-2.51	1.00E+00	1.16	1.00E+00	NIL	NIL	2.57	1.00E+00	-1.67	7.27E-01	0.98	1.00E+00	1.87	1.00E+00
Bnascaffold0025G0039900ZS	-4.05	1.80E-01	1.59	1.00E+00	0.39	1.00E+00	-0.26	1.00E+00	-3.31	1.00E+00	NIL	NIL	NIL	NIL	NIL	NIL	NIL	NIL	-0.43	1.00E+00	-1.92	1.00E+00	-1.05	1.00E+00	-3.28	1.00E+00	1.06	1.00E+00	-0.62	8.92E-01	NIL	NIL	NIL	NIL
Bnascaffold0025G0040000ZS	NIL	NIL	NIL	NIL	1.00	1.00E+00	-2.14	1.00E+00	NIL	NIL	NIL	NIL	NIL	NIL	NIL	NIL	NIL	NIL	-1.03	1.00E+00	NIL	NIL	NIL	NIL	NIL	NIL	1.66	1.00E+00	NIL	NIL	NIL	NIL	NIL	NIL
Bnascaffold0025G0040100ZS	-1.99	1.00E+00	NIL	NIL	-5.06	6.13E-03	0.25	1.00E+00	1.59	1.00E+00	-0.45	8.82E-01	-3.90	1.85E-01	-4.95	1.23E-02	3.56	1.00E+00	4.56	2.99E-02	NIL	NIL	-0.60	1.00E+00	3.27	1.51E-01	NIL	NIL	0.88	8.71E-01	1.19	6.07E-01	NIL	NIL
Bnascaffold0025G0040200ZS	0.67	1.00E+00	1.57	4.83E-01	4.21	3.23E-02	-3.93	1.73E-02	NIL	NIL	0.97	1.00E+00	4.17	5.66E-02	-0.12	1.00E+00	-0.99	1.00E+00	-3.28	9.70E-02	1.57	2.71E-01	0.70	1.00E+00	NIL	NIL	3.08	9.04E-02	-2.30	3.50E-01	0.98	1.00E+00	-3.32	9.36E-02
Bnascaffold0025G0040300ZS	3.30	1.61E-01	-1.06	4.38E-01	1.06	5.35E-01	-0.02	9.92E-01	3.33	1.00E+00	1.56	1.00E+00	-0.18	9.07E-01	-1.27	3.66E-01	0.02	9.91E-01	0.45	7.65E-01	0.90	5.04E-01	-0.77	5.61E-01	2.65	1.00E+00	0.29	8.60E-01	1.50	2.45E-01	0.82	6.77E-01	-0.30	8.70E-01
Bnascaffold0025G0040500ZS	-3.39	3.14E-01	NIL	NIL	-2.91	2.32E-01	1.84	5.22E-01	0.86	1.00E+00	-0.86	1.00E+00	-4.60	5.87E-02	-3.36	1.00E+00	4.26	8.11E-02	2.02	1.00E+00	NIL	NIL	-3.16	1.00E+00	0.67	8.32E-01	1.06	1.00E+00	3.44	2.20E-01	-1.08	7.20E-01	NIL	NIL
Bnascaffold0025G0040600ZS	NIL	NIL	NIL	NIL	-1.53	1.00E+00	NIL	NIL	NIL	NIL	-0.95	1.00E+00	NIL	NIL	NIL	NIL	NIL	NIL	NIL	NIL	NIL	NIL	NIL	NIL	0.70	1.00E+00	NIL	NIL	NIL	NIL	NIL	NIL	NIL	NIL
Bnascaffold0025G0040800ZS	-1.86	3.31E-04	3.39	3.90E-24	-1.42	7.79E-02	2.39	1.67E-05	-0.04	9.78E-01	0.28	8.57E-01	-1.88	3.77E-04	-0.37	5.53E-01	1.80	4.41E-04	1.66	3.74E-02	-3.46	2.97E-25	-1.08	7.48E-03	-0.96	1.40E-01	-0.63	5.21E-01	-1.47	8.35E-08	-0.67	3.49E-01	0.80	2.20E-01
Bnascaffold0025G0041000ZS	-1.99	1.00E+00	0.59	1.00E+00	0.39	1.00E+00	2.18	3.93E-01	-1.26	1.00E+00	0.97	1.00E+00	-0.09	1.00E+00	-0.92	1.00E+00	NIL	NIL	0.54	1.00E+00	0.04	1.00E+00	-2.53	2.92E-01	-1.22	1.00E+00	1.06	1.00E+00	2.81	2.44E-01	0.98	1.00E+00	0.11	1.00E+00
Bnascaffold0025G0041100ZS	-0.07	1.00E+00	-0.38	1.00E+00	NIL	NIL	0.25	1.00E+00	NIL	NIL	NIL	NIL	NIL	NIL	NIL	NIL	-0.25	1.00E+00	NIL	NIL	-0.92	1.00E+00	-0.60	1.00E+00	NIL	NIL	-0.86	1.00E+00	-0.08	9.87E-01	NIL	NIL	NIL	NIL
Bnascaffold0025G0041200ZS	-1.99	1.00E+00	NIL	NIL	-1.53	1.00E+00	NIL	NIL	-1.26	1.00E+00	0.01	1.00E+00	-0.09	1.00E+00	-1.88	1.00E+00	NIL	NIL	1.50	1.00E+00	1.01	1.00E+00	NIL	NIL	-0.26	1.00E+00	NIL	NIL	NIL	NIL	0.98	1.00E+00	-0.85	1.00E+00
Bnascaffold0025G0041400ZS	NIL	NIL	0.59	1.00E+00	NIL	NIL	NIL	NIL	NIL	NIL	NIL	NIL	NIL	NIL	NIL	NIL	NIL	NIL	NIL	NIL	-0.92	1.00E+00	NIL	NIL	NIL	NIL	NIL	NIL	-0.91	8.71E-01	NIL	NIL	NIL	NIL
Bnascaffold0025G0041600ZS	NIL	NIL	NIL	NIL	NIL	NIL	0.77	1.00E+00	NIL	NIL	NIL	NIL	NIL	NIL	NIL	NIL	NIL	NIL	NIL	NIL	NIL	NIL	-1.11	1.00E+00	NIL	NIL	NIL	NIL	1.39	8.31E-01	NIL	NIL	NIL	NIL
Bnascaffold0025G0041900ZS	NIL	NIL	NIL	NIL	NIL	NIL	NIL	NIL	0.67	1.00E+00	NIL	NIL	-2.02	1.00E+00	0.04	1.00E+00	1.67	1.00E+00	NIL	NIL	NIL	NIL	1.19	1.00E+00	NIL	NIL	NIL	NIL	NIL	NIL	-0.95	1.00E+00	1.07	1.00E+00
Bnascaffold0025G0042300ZS	-1.03	1.00E+00	1.12	7.22E-01	0.39	1.00E+00	1.57	6.31E-01	-1.26	1.00E+00	2.86	1.00E+00	2.16	1.00E+00	-0.73	7.61E-01	-0.25	1.00E+00	2.43	1.00E+00	0.81	6.88E-01	0.22	9.31E-01	-1.22	1.00E+00	0.10	1.00E+00	0.67	8.31E-01	2.86	1.00E+00	-0.07	9.80E-01
Bnascaffold0025G0042400ZS	NIL	NIL	NIL	NIL	0.39	1.00E+00	-1.53	1.00E+00	NIL	NIL	NIL	NIL	-0.09	1.00E+00	NIL	NIL	NIL	NIL	-0.43	1.00E+00	1.01	1.00E+00	NIL	NIL	NIL	NIL	1.06	1.00E+00	NIL	NIL	NIL	NIL	-0.85	1.00E+00
Bnascaffold0025G0042600ZS	1.18	2.56E-01	-1.35	8.70E-02	-0.18	7.70E-01	0.02	9.68E-01	0.38	1.00E+00	-0.13	9.30E-01	0.91	2.67E-01	0.95	3.48E-02	-0.83	3.71E-01	0.00	9.97E-01	1.43	4.34E-02	0.96	8.73E-03	2.45	5.68E-03	0.99	1.07E-01	2.51	5.25E-06	1.93	1.61E-02	1.91	1.18E-05
Bnascaffold0025G0042800ZS	NIL	NIL	0.59	1.00E+00	NIL	NIL	NIL	NIL	NIL	NIL	NIL	NIL	NIL	NIL	NIL	NIL	NIL	NIL	NIL	NIL	-0.92	1.00E+00	NIL	NIL	NIL	NIL	NIL	NIL	-0.91	8.71E-01	NIL	NIL	NIL	NIL
Bnascaffold0025G0043300ZS	-0.32	8.46E-01	-1.43	3.01E-01	3.27	5.63E-03	-4.41	6.34E-05	-0.93	1.00E+00	1.21	1.00E+00	2.83	5.33E-03	-0.68	7.09E-01	-0.63	7.07E-01	-2.10	6.30E-02	3.65	5.15E-05	1.44	4.26E-01	-1.23	6.31E-01	2.28	1.59E-02	-0.33	8.74E-01	0.87	7.31E-01	-2.69	2.88E-03
Bnascaffold0026G0000200ZS	0.91	1.00E+00	-0.29	9.29E-01	-0.57	1.00E+00	1.61	6.11E-01	2.55	1.00E+00	-0.95	1.00E+00	-3.90	1.85E-01	3.06	2.77E-01	1.65	5.25E-01	-0.43	1.00E+00	-2.00	1.00E+00	1.03	6.03E-01	0.70	1.00E+00	-0.87	1.00E+00	1.20	7.23E-01	-2.83	1.00E+00	4.07	1.25E-01
Bnascaffold0026G0001100ZS	NIL	NIL	NIL	NIL	1.48	1.00E+00	-1.33	1.00E+00	NIL	NIL	NIL	NIL	-0.09	1.00E+00	NIL	NIL	NIL	NIL	-1.52	1.00E+00	1.01	1.00E+00	-1.11	1.00E+00	NIL	NIL	2.15	1.00E+00	1.39	8.31E-01	NIL	NIL	-0.85	1.00E+00
Bnascaffold0026G0001400ZS	NIL	NIL	NIL	NIL	-2.36	1.00E+00	NIL	NIL	NIL	NIL	-1.78	1.00E+00	NIL	NIL	0.04	1.00E+00	NIL	NIL	NIL	NIL	NIL	NIL	1.19	1.00E+00	1.53	1.00E+00	NIL	NIL	NIL	NIL	NIL	NIL	1.07	1.00E+00
Bnascaffold0026G0001500ZS	-1.99	1.00E+00	0.59	1.00E+00	NIL	NIL	NIL	NIL	-1.26	1.00E+00	0.97	1.00E+00	-0.09	1.00E+00	-1.88	1.00E+00	NIL	NIL	1.50	1.00E+00	0.04	1.00E+00	NIL	NIL	-1.22	1.00E+00	NIL	NIL	-0.91	8.71E-01	0.98	1.00E+00	-0.85	1.00E+00
Bnascaffold0026G0001600ZS	-0.07	1.00E+00	-0.38	1.00E+00	-0.57	1.00E+00	0.56	1.00E+00	NIL	NIL	-0.95	1.00E+00	NIL	NIL	0.04	1.00E+00	-0.25	1.00E+00	-0.43	1.00E+00	-0.92	1.00E+00	-0.91	1.00E+00	0.70	1.00E+00	0.10	1.00E+00	1.19	8.06E-01	NIL	NIL	1.07	1.00E+00
Bnascaffold0026G0001900ZS	-3.85	2.26E-02	0.60	8.25E-01	-2.93	4.40E-02	-0.07	9.83E-01	0.18	1.00E+00	-0.48	8.63E-01	-2.35	2.38E-02	-1.78	2.28E-01	4.02	6.66E-03	2.40	1.65E-01	1.10	5.28E-01	0.65	7.72E-01	-0.14	9.44E-01	0.72	8.38E-01	0.19	9.45E-01	-0.83	5.82E-01	-0.32	8.84E-01
Bnascaffold0026G0002000ZS	-1.92	4.16E-02	0.31	7.79E-01	-2.12	6.80E-02	0.40	8.15E-01	0.32	8.54E-01	0.23	9.17E-01	-0.76	2.60E-01	-1.07	2.10E-01	2.24	4.53E-03	2.31	4.06E-02	1.18	1.25E-01	0.92	3.79E-01	-0.48	7.00E-01	-0.78	6.55E-01	-0.56	6.69E-01	-0.62	5.31E-01	-0.96	2.62E-01
Bnascaffold0026G0002100ZS	-1.99	1.00E+00	NIL	NIL	0.28	1.00E+00	-2.38	1.00E+00	-0.29	1.00E+00	-0.95	1.00E+00	-0.32	1.00E+00	1.08	1.00E+00	1.67	1.00E+00	-1.27	1.00E+00	1.72	1.00E+00	2.21	1.00E+00	-0.26	1.00E+00	1.91	1.00E+00	NIL	NIL	-0.95	1.00E+00	0.34	1.00E+00
Bnascaffold0026G0002200ZS	3.30	2.04E-01	-0.05	9.75E-01	-2.20	1.00E+00	2.45	3.15E-01	2.89	1.00E+00	-2.60	1.00E+00	-0.07	9.73E-01	3.79	7.43E-02	-0.44	8.16E-01	-0.43	1.00E+00	-0.44	7.92E-01	1.03	4.58E-01	2.36	1.00E+00	-3.26	1.60E-01	-0.65	7.50E-01	-3.17	1.00E+00	0.65	7.03E-01
Bnascaffold0026G0002800ZS	NIL	NIL	NIL	NIL	NIL	NIL	NIL	NIL	NIL	NIL	NIL	NIL	-0.09	1.00E+00	NIL	NIL	NIL	NIL	NIL	NIL	1.01	1.00E+00	NIL	NIL	NIL	NIL	NIL	NIL	NIL	NIL	NIL	NIL	-0.85	1.00E+00
Bnascaffold0026G0003200ZS	NIL	NIL	0.59	1.00E+00	NIL	NIL	NIL	NIL	NIL	NIL	NIL	NIL	NIL	NIL	NIL	NIL	NIL	NIL	NIL	NIL	-0.92	1.00E+00	NIL	NIL	NIL	NIL	NIL	NIL	-0.91	8.71E-01	NIL	NIL	NIL	NIL
Bnascaffold0026G0003700ZS	NIL	NIL	2.17	1.00E+00	NIL	NIL	NIL	NIL	NIL	NIL	NIL	NIL	-0.09	1.00E+00	NIL	NIL	NIL	NIL	NIL	NIL	-1.54	6.58E-01	NIL	NIL	NIL	NIL	NIL	NIL	-2.50	6.20E-01	NIL	NIL	-0.85	1.00E+00
Bnascaffold0026G0003800ZS	-2.98	1.92E-03	-1.15	5.18E-01	-0.41	7.50E-01	-2.11	1.58E-01	-0.98	1.00E+00	-0.55	8.59E-01	-4.24	4.95E-03	-3.82	6.21E-02	1.98	8.54E-02	-0.19	9.09E-01	-0.99	7.19E-01	-1.71	1.00E+00	-1.61	1.44E-01	0.86	5.73E-01	-0.02	9.94E-01	-1.21	4.29E-01	-0.89	1.00E+00
Bnascaffold0026G0003900ZS	-0.63	5.74E-01	-1.39	2.11E-01	1.47	1.00E+00	-0.76	7.85E-01	-0.08	1.00E+00	0.01	1.00E+00	-1.92	9.07E-02	0.08	1.00E+00	0.54	6.30E-01	-1.50	1.00E+00	0.01	9.94E-01	-0.66	8.22E-01	-3.94	5.38E-02	-2.01	2.05E-01	-1.13	5.88E-01	-3.88	5.64E-02	-2.01	3.70E-01
Bnascaffold0026G0004000ZS	2.21	1.00E+00	0.23	9.02E-01	2.09	1.00E+00	0.81	6.94E-01	NIL	NIL	1.86	1.00E+00	2.60	1.00E+00	0.75	7.62E-01	-2.52	1.00E+00	-0.30	1.00E+00	-0.13	9.41E-01	-0.35	8.40E-01	NIL	NIL	-0.43	8.75E-01	0.32	8.71E-01	1.86	1.00E+00	-0.02	9.94E-01
Bnascaffold0026G0004100ZS	-0.41	6.02E-02	-0.57	4.33E-03	1.01	2.41E-01	-0.03	9.73E-01	0.01	9.88E-01	0.22	9.30E-01	-0.21	3.63E-01	-0.07	9.47E-01	0.40	4.47E-02	-0.83	3.74E-01	0.77	2.89E-04	-0.82	2.06E-01	-4.77	1.80E-30	-3.44	6.52E-06	-2.81	3.12E-15	-4.57	1.33E-31	-4.44	6.29E-48
Bnascaffold0026G0004300ZS	NIL	NIL	NIL	NIL	0.39	1.00E+00	0.56	1.00E+00	NIL	NIL	NIL	NIL	NIL	NIL	2.14	1.00E+00	NIL	NIL	-0.43	1.00E+00	NIL	NIL	1.10	6.98E-01	NIL	NIL	1.06	1.00E+00	2.15	6.86E-01	NIL	NIL	3.15	1.00E+00
Bnascaffold0026G0005400ZS	NIL	NIL	NIL	NIL	NIL	NIL	NIL	NIL	NIL	NIL	NIL	NIL	-0.09	1.00E+00	NIL	NIL	NIL	NIL	NIL	NIL	1.01	1.00E+00	NIL	NIL	NIL	NIL	NIL	NIL	NIL	NIL	NIL	NIL	-0.85	1.00E+00
Bnascaffold0026G0005500ZS	-1.99	1.00E+00	NIL	NIL	NIL	NIL	NIL	NIL	-1.26	1.00E+00	NIL	NIL	NIL	NIL	NIL	NIL	NIL	NIL	NIL	NIL	NIL	NIL	NIL	NIL	-1.22	1.00E+00	NIL	NIL	NIL	NIL	NIL	NIL	NIL	NIL
Bnascaffold0026G0005800ZS	-0.40	9.07E-01	1.36	4.64E-01	-2.28	2.01E-04	0.88	2.17E-01	1.55	1.00E+00	0.00	9.99E-01	-4.66	3.21E-02	-2.11	4.08E-05	1.94	3.18E-01	2.24	8.59E-05	-4.07	6.44E-02	-0.72	2.61E-01	5.10	1.20E-04	3.19	2.08E-02	2.85	2.01E-04	3.56	1.21E-05	6.07	1.20E-04
Bnascaffold0026G0005900ZS	1.32	1.00E+00	-2.72	4.48E-01	-0.17	1.00E+00	0.67	8.18E-01	NIL	NIL	-1.56	1.00E+00	2.33	1.00E+00	2.78	1.00E+00	-1.63	1.00E+00	-1.49	1.00E+00	3.43	2.35E-01	0.77	6.95E-01	1.31	1.00E+00	-0.28	9.38E-01	3.30	3.12E-01	NIL	NIL	0.42	8.52E-01
Bnascaffold0026G0006100ZS	0.62	6.84E-01	0.91	2.65E-01	-3.63	7.33E-04	2.84	1.81E-02	-1.21	1.00E+00	-2.02	1.55E-01	-0.85	7.34E-01	-0.76	6.11E-01	-1.88	2.25E-01	1.58	3.73E-01	-3.54	1.32E-03	-1.96	5.05E-02	2.51	4.46E-02	-1.85	1.98E-01	0.22	8.62E-01	1.67	4.77E-01	1.67	3.80E-01
Bnascaffold0026G0006200ZS	NIL	NIL	NIL	NIL	NIL	NIL	NIL	NIL	0.67	1.00E+00	NIL	NIL	-2.02	1.00E+00	NIL	NIL	1.67	1.00E+00	NIL	NIL	NIL	NIL	NIL	NIL	NIL	NIL	NIL	NIL	NIL	NIL	-0.95	1.00E+00	NIL	NIL
Bnascaffold0026G0006400ZS	NIL	NIL	NIL	NIL	-2.53	8.75E-02	0.50	8.47E-01	NIL	NIL	-1.20	6.64E-01	NIL	NIL	-3.61	1.22E-01	NIL	NIL	1.28	5.61E-01	NIL	NIL	-2.75	3.16E-01	4.61	3.32E-02	3.03	3.84E-01	3.95	1.99E-01	3.66	2.49E-01	1.07	1.00E+00
Bnascaffold0026G0006600ZS	-1.36	1.67E-01	-4.34	1.26E-02	-1.03	9.02E-02	-1.08	1.61E-01	0.12	1.00E+00	-0.50	6.86E-01	-1.76	3.58E-02	-0.97	1.64E-01	1.46	1.07E-01	0.49	5.24E-01	4.04	2.08E-02	0.64	4.39E-01	1.04	2.14E-01	1.28	1.55E-01	4.67	4.39E-03	0.40	7.18E-01	1.15	2.15E-01
Bnascaffold0026G0006700ZS	-0.48	7.04E-01	-2.42	6.82E-02	-0.08	9.44E-01	-1.49	1.25E-01	0.29	1.00E+00	-0.28	9.14E-01	-1.42	1.63E-01	-1.13	3.03E-01	0.75	4.83E-01	-0.24	8.38E-01	1.76	2.26E-01	0.16	9.06E-01	0.57	7.16E-01	0.87	4.06E-01	1.92	2.16E-01	-0.03	9.85E-01	0.21	8.91E-01
Bnascaffold0026G0006800ZS	-2.13	2.72E-07	-1.24	4.91E-02	-0.43	2.68E-01	-0.42	2.60E-01	-0.23	7.82E-01	-0.13	8.90E-01	-1.81	5.35E-06	-0.32	3.99E-01	1.87	1.10E-05	0.25	5.51E-01	1.31	2.43E-02	0.39	2.71E-01	-0.09	8.84E-01	1.50	3.63E-04	2.46	1.22E-07	-0.02	9.73E-01	1.43	2.86E-04
Bnascaffold0026G0006900ZS	-2.32	1.79E-13	-2.07	8.97E-05	-0.49	1.10E-01	-0.55	9.40E-02	-0.54	1.98E-01	-0.18	8.04E-01	-1.78	1.29E-08	-0.47	1.71E-01	1.76	5.50E-08	0.27	4.49E-01	2.06	6.35E-05	0.38	2.76E-01	-0.51	1.46E-01	1.21	3.86E-04	2.91	1.58E-10	-0.18	7.00E-01	1.09	3.14E-03
Bnascaffold0026G0007100ZS	-1.39	2.38E-19	-2.03	6.84E-14	-0.82	1.41E-09	-0.18	4.15E-01	0.30	1.26E-01	-0.20	3.83E-01	-1.51	6.25E-13	-0.52	1.99E-04	1.67	1.97E-39	0.58	1.11E-04	2.21	9.71E-05	0.28	1.37E-01	0.46	2.99E-03	0.93	5.15E-10	2.95	1.09E-08	-0.06	7.64E-01	0.88	2.31E-05
Bnascaffold0026G0007200ZS	2.66	3.49E-01	-0.65	7.08E-01	0.48	8.38E-01	1.01	4.94E-01	2.16	1.00E+00	0.85	1.00E+00	-0.60	8.05E-01	-0.38	8.42E-01	-0.53	8.06E-01	0.32	8.82E-01	-0.46	8.30E-01	-1.02	4.41E-01	2.04	1.00E+00	-0.19	9.30E-01	1.63	2.59E-01	0.74	8.09E-01	0.93	6.87E-01
Bnascaffold0026G0007300ZS	-1.50	1.54E-04	-2.21	1.54E-04	-0.62	7.48E-02	-0.48	1.96E-01	0.21	7.87E-01	0.10	9.08E-01	-1.77	2.03E-07	-0.67	3.34E-02	1.70	1.11E-06	0.68	4.71E-02	2.15	2.03E-04	0.53	1.09E-01	0.14	8.16E-01	0.91	2.26E-02	2.80	4.18E-08	-0.01	9.89E-01	1.05	4.56E-03
Bnascaffold0026G0007400ZS	-1.37	1.19E-05	-1.89	6.89E-06	-0.43	1.24E-01	-0.51	7.01E-02	0.04	9.56E-01	-0.14	8.38E-01	-1.33	6.26E-06	-0.22	4.82E-01	1.40	9.01E-07	0.25	4.41E-01	1.97	2.86E-06	0.58	2.75E-02	0.05	9.20E-01	0.89	3.71E-03	2.42	3.64E-11	-0.17	6.95E-01	0.91	3.62E-03
Bnascaffold0026G0007500ZS	NIL	NIL	NIL	NIL	NIL	NIL	NIL	NIL	NIL	NIL	0.97	1.00E+00	-0.09	1.00E+00	-1.88	1.00E+00	NIL	NIL	1.50	1.00E+00	1.01	1.00E+00	NIL	NIL	NIL	NIL	NIL	NIL	NIL	NIL	0.98	1.00E+00	-0.85	1.00E+00
Bnascaffold0026G0007600ZS	-4.10	1.29E-01	NIL	NIL	-0.91	7.60E-01	-1.34	1.00E+00	-1.54	1.00E+00	1.69	1.00E+00	-1.94	1.00E+00	-3.99	4.13E-02	2.56	1.00E+00	2.64	1.68E-01	1.01	1.00E+00	-0.12	1.00E+00	-1.01	7.57E-01	2.12	1.00E+00	1.39	8.31E-01	2.21	3.53E-01	0.11	1.00E+00
Bnascaffold0026G0007700ZS	NIL	NIL	NIL	NIL	0.39	1.00E+00	-1.53	1.00E+00	NIL	NIL	0.97	1.00E+00	NIL	NIL	-1.88	1.00E+00	NIL	NIL	0.54	1.00E+00	NIL	NIL	NIL	NIL	NIL	NIL	1.06	1.00E+00	NIL	NIL	0.98	1.00E+00	NIL	NIL
Bnascaffold0026G0007800ZS	NIL	NIL	NIL	NIL	NIL	NIL	NIL	NIL	NIL	NIL	0.97	1.00E+00	NIL	NIL	-1.88	1.00E+00	NIL	NIL	1.50	1.00E+00	NIL	NIL	NIL	NIL	NIL	NIL	NIL	NIL	NIL	NIL	0.98	1.00E+00	NIL	NIL
Bnascaffold0026G0008200ZS	-1.32	1.11E-05	-1.90	2.61E-06	-0.44	1.30E-01	-0.40	1.68E-01	0.00	9.98E-01	-0.05	9.53E-01	-1.20	2.54E-05	-0.37	1.57E-01	1.30	4.62E-06	0.35	2.38E-01	2.01	4.40E-07	0.42	1.01E-01	0.10	8.32E-01	0.87	3.84E-03	2.53	6.91E-13	0.02	9.66E-01	0.81	4.65E-03
Bnascaffold0026G0008400ZS	-2.43	8.09E-14	-1.55	3.45E-03	-0.58	3.29E-02	-0.59	5.86E-02	-0.40	3.59E-01	-0.54	1.94E-01	-1.69	4.65E-09	-0.13	7.19E-01	2.01	8.83E-10	0.00	9.96E-01	1.88	4.52E-05	0.50	1.11E-01	-0.27	4.63E-01	1.47	1.90E-05	2.60	3.98E-10	-0.44	2.37E-01	1.08	7.76E-04
Bnascaffold0026G0008500ZS	-1.53	7.62E-02	-1.94	1.10E-01	-0.77	1.50E-01	-1.20	5.52E-02	0.19	9.20E-01	-0.22	8.70E-01	-1.47	5.04E-02	-0.66	2.34E-01	1.70	2.65E-02	0.51	4.14E-01	2.20	5.24E-02	1.08	7.32E-02	1.03	1.69E-01	1.70	1.81E-02	2.56	1.63E-02	0.60	4.68E-01	1.37	5.33E-02
Bnascaffold0026G0008700ZS	NIL	NIL	0.59	1.00E+00	1.21	1.00E+00	-1.53	1.00E+00	1.62	1.00E+00	0.97	1.00E+00	-2.97	1.00E+00	-0.18	1.00E+00	2.63	1.00E+00	-0.29	1.00E+00	-0.92	1.00E+00	1.09	1.00E+00	NIL	NIL	1.88	1.00E+00	-0.08	9.87E-01	-0.94	1.00E+00	1.80	1.00E+00
Bnascaffold0026G0008800ZS	-1.99	1.00E+00	NIL	NIL	0.05	1.00E+00	0.31	1.00E+00	-0.29	1.00E+00	0.01	1.00E+00	-2.02	1.00E+00	-0.92	1.00E+00	1.67	1.00E+00	-0.08	1.00E+00	NIL	NIL	-1.31	1.00E+00	-0.26	1.00E+00	1.66	1.00E+00	2.59	5.97E-01	0.01	1.00E+00	1.07	1.00E+00
Bnascaffold0026G0009000ZS	NIL	NIL	NIL	NIL	-1.53	1.00E+00	NIL	NIL	NIL	NIL	-0.95	1.00E+00	NIL	NIL	NIL	NIL	NIL	NIL	NIL	NIL	NIL	NIL	NIL	NIL	0.70	1.00E+00	NIL	NIL	NIL	NIL	NIL	NIL	NIL	NIL
Bnascaffold0026G0009100ZS	NIL	NIL	NIL	NIL	-1.53	1.00E+00	NIL	NIL	NIL	NIL	0.01	1.00E+00	NIL	NIL	-1.88	1.00E+00	NIL	NIL	1.50	1.00E+00	NIL	NIL	NIL	NIL	0.70	1.00E+00	NIL	NIL	NIL	NIL	0.98	1.00E+00	NIL	NIL
Bnascaffold0026G0009200ZS	0.51	1.00E+00	-2.88	4.01E-01	3.05	1.46E-01	-1.97	1.99E-01	0.59	1.00E+00	1.48	1.00E+00	-0.97	1.00E+00	1.50	3.73E-01	0.06	1.00E+00	-1.60	3.95E-01	1.99	1.00E+00	1.94	1.52E-01	-0.26	1.00E+00	2.19	2.25E-01	3.35	2.46E-01	0.60	1.00E+00	3.07	7.97E-02
Bnascaffold0026G0009300ZS	NIL	NIL	NIL	NIL	0.39	1.00E+00	-1.53	1.00E+00	NIL	NIL	0.97	1.00E+00	NIL	NIL	-1.88	1.00E+00	NIL	NIL	0.54	1.00E+00	NIL	NIL	NIL	NIL	NIL	NIL	1.06	1.00E+00	NIL	NIL	0.98	1.00E+00	NIL	NIL
Bnascaffold0026G0009400ZS	NIL	NIL	NIL	NIL	NIL	NIL	0.25	1.00E+00	NIL	NIL	0.97	1.00E+00	-0.09	1.00E+00	1.21	1.00E+00	NIL	NIL	1.50	1.00E+00	1.01	1.00E+00	2.48	3.84E-01	NIL	NIL	NIL	NIL	0.88	8.71E-01	0.98	1.00E+00	2.23	4.87E-01
Bnascaffold0026G0009500ZS	-1.93	3.71E-12	-2.27	1.04E-07	-0.82	1.84E-03	-0.28	3.50E-01	-0.42	3.12E-01	-0.18	7.53E-01	-1.47	2.20E-07	-0.25	3.07E-01	1.49	4.30E-08	0.60	2.44E-02	2.31	7.87E-08	0.66	2.96E-03	-0.08	8.51E-01	0.92	2.19E-03	3.07	2.44E-17	0.12	7.61E-01	1.30	9.79E-07
Bnascaffold0026G0009600ZS	-0.07	1.00E+00	-1.34	1.00E+00	NIL	NIL	1.89	1.00E+00	NIL	NIL	NIL	NIL	NIL	NIL	0.04	1.00E+00	-0.25	1.00E+00	NIL	NIL	NIL	NIL	-1.23	1.00E+00	NIL	NIL	-0.86	1.00E+00	2.52	5.73E-01	NIL	NIL	1.07	1.00E+00
Bnascaffold0026G0009700ZS	-1.80	1.08E-09	-2.14	1.05E-06	-0.41	1.11E-01	-0.65	1.17E-02	0.10	9.08E-01	-0.21	6.96E-01	-1.58	1.19E-05	-0.12	6.99E-01	1.87	4.03E-08	0.16	6.16E-01	2.44	3.32E-09	0.72	3.61E-03	-0.11	7.89E-01	1.17	4.26E-05	2.82	6.32E-14	-0.46	2.78E-01	0.97	7.25E-04
Bnascaffold0026G0010500ZS	0.80	7.49E-01	-2.06	3.12E-01	2.96	1.61E-01	-0.37	8.00E-01	-0.29	1.00E+00	1.90	1.00E+00	0.75	7.52E-01	0.20	9.27E-01	-1.11	6.42E-01	-1.10	5.73E-01	1.71	4.10E-01	-0.50	7.26E-01	-1.07	1.00E+00	0.96	5.59E-01	2.80	1.23E-01	1.08	1.00E+00	0.46	8.16E-01
Bnascaffold0026G0010600ZS	-2.21	3.18E-09	-2.76	1.20E-04	-0.58	1.23E-01	-0.95	1.45E-02	-0.88	8.08E-02	-0.22	8.11E-01	-1.19	1.48E-02	-0.37	3.70E-01	1.32	3.11E-03	0.32	4.77E-01	2.90	7.86E-05	0.94	1.12E-02	-0.37	4.38E-01	1.17	5.50E-03	3.12	3.56E-06	0.26	6.88E-01	1.04	2.10E-02
Bnascaffold0026G0010900ZS	-0.07	1.00E+00	-1.34	1.00E+00	NIL	NIL	NIL	NIL	NIL	NIL	NIL	NIL	NIL	NIL	NIL	NIL	-0.25	1.00E+00	NIL	NIL	NIL	NIL	NIL	NIL	NIL	NIL	-0.86	1.00E+00	NIL	NIL	NIL	NIL	NIL	NIL
Bnascaffold0026G0011400ZS	-0.28	7.96E-01	-3.20	6.10E-03	0.75	4.85E-01	-1.69	8.03E-02	-0.44	1.00E+00	0.50	8.44E-01	-1.98	8.67E-02	-0.67	5.51E-01	-0.18	8.69E-01	-0.29	7.98E-01	1.04	5.69E-01	0.73	5.47E-01	-0.70	6.57E-01	0.23	8.33E-01	1.97	2.19E-01	0.21	9.00E-01	1.48	2.95E-01
Bnascaffold0026G0011500ZS	4.69	3.19E-01	-5.13	2.47E-01	NIL	NIL	NIL	NIL	NIL	NIL	NIL	NIL	NIL	NIL	NIL	NIL	-5.01	2.83E-01	NIL	NIL	-0.92	1.00E+00	NIL	NIL	NIL	NIL	-5.62	2.63E-01	-0.91	8.71E-01	NIL	NIL	NIL	NIL
Bnascaffold0026G0011600ZS	1.71	1.65E-02	-2.47	3.04E-05	1.27	2.05E-01	-0.06	9.42E-01	0.75	1.00E+00	0.54	8.51E-01	0.52	4.38E-01	1.42	7.38E-02	-0.99	1.15E-01	-0.77	4.39E-01	2.01	1.20E-03	0.76	2.12E-01	-0.79	6.37E-01	-1.33	1.66E-02	1.22	1.29E-01	-1.04	3.89E-01	-0.16	8.23E-01
Bnascaffold0026G0011700ZS	-4.01	7.10E-07	-0.61	7.18E-01	-2.54	1.14E-01	-1.43	6.53E-01	0.22	8.63E-01	-0.84	7.62E-01	-2.70	1.14E-05	-2.66	1.76E-01	4.20	1.51E-08	1.63	4.48E-01	2.11	8.11E-02	0.49	1.00E+00	-2.36	3.04E-03	-0.95	7.04E-01	-1.62	5.29E-01	-3.45	2.86E-05	-3.47	3.48E-02
Bnascaffold0026G0011800ZS	NIL	NIL	NIL	NIL	NIL	NIL	0.25	1.00E+00	NIL	NIL	NIL	NIL	-0.09	1.00E+00	NIL	NIL	NIL	NIL	NIL	NIL	1.01	1.00E+00	-0.60	1.00E+00	NIL	NIL	NIL	NIL	0.88	8.71E-01	NIL	NIL	-0.85	1.00E+00
Bnascaffold0026G0012100ZS	NIL	NIL	0.59	1.00E+00	NIL	NIL	NIL	NIL	NIL	NIL	NIL	NIL	NIL	NIL	NIL	NIL	NIL	NIL	NIL	NIL	-0.92	1.00E+00	NIL	NIL	NIL	NIL	NIL	NIL	-0.91	8.71E-01	NIL	NIL	NIL	NIL
Bnascaffold0026G0012200ZS	NIL	NIL	NIL	NIL	NIL	NIL	0.25	1.00E+00	NIL	NIL	NIL	NIL	NIL	NIL	NIL	NIL	NIL	NIL	NIL	NIL	NIL	NIL	-0.60	1.00E+00	NIL	NIL	NIL	NIL	0.88	8.71E-01	NIL	NIL	NIL	NIL
Bnascaffold0026G0012500ZS	NIL	NIL	1.22	1.00E+00	-0.57	1.00E+00	-1.53	1.00E+00	NIL	NIL	-0.95	1.00E+00	NIL	NIL	NIL	NIL	NIL	NIL	-0.43	1.00E+00	-1.55	1.00E+00	NIL	NIL	0.70	1.00E+00	1.06	1.00E+00	-1.54	8.16E-01	NIL	NIL	NIL	NIL
Bnascaffold0026G0012600ZS	-1.84	4.07E-01	1.08	1.32E-01	-0.48	8.68E-01	-1.85	3.84E-01	0.78	8.22E-01	1.85	5.28E-01	-0.45	6.97E-01	-2.41	1.46E-01	2.60	9.24E-02	2.29	2.36E-01	1.07	5.12E-02	1.78	3.25E-01	-0.47	8.85E-01	0.78	8.27E-01	-2.23	2.02E-03	0.55	7.02E-01	-1.44	4.61E-01
Bnascaffold0026G0012700ZS	2.17	1.00E+00	-4.35	1.00E+00	1.36	5.73E-01	-4.20	2.57E-04	-1.06	1.00E+00	-2.70	1.00E+00	-0.37	8.69E-01	0.13	9.68E-01	-3.26	1.00E+00	-4.11	7.46E-03	0.74	6.62E-01	0.24	9.22E-01	0.34	8.94E-01	-0.59	8.72E-01	-0.24	9.14E-01	-1.35	7.30E-01	-0.84	7.13E-01
Bnascaffold0026G0013400ZS	-1.99	1.00E+00	NIL	NIL	-1.53	1.00E+00	0.77	1.00E+00	-1.26	1.00E+00	0.01	1.00E+00	NIL	NIL	-1.88	1.00E+00	NIL	NIL	1.50	1.00E+00	NIL	NIL	-1.11	1.00E+00	-0.26	1.00E+00	NIL	NIL	1.39	8.31E-01	0.98	1.00E+00	NIL	NIL
Bnascaffold0026G0013500ZS	NIL	NIL	NIL	NIL	NIL	NIL	NIL	NIL	NIL	NIL	0.97	1.00E+00	NIL	NIL	-1.88	1.00E+00	NIL	NIL	1.50	1.00E+00	NIL	NIL	NIL	NIL	NIL	NIL	NIL	NIL	NIL	NIL	0.98	1.00E+00	NIL	NIL
Bnascaffold0026G0013600ZS	NIL	NIL	NIL	NIL	NIL	NIL	NIL	NIL	NIL	NIL	NIL	NIL	NIL	NIL	0.04	1.00E+00	NIL	NIL	NIL	NIL	NIL	NIL	1.19	1.00E+00	NIL	NIL	NIL	NIL	NIL	NIL	NIL	NIL	1.07	1.00E+00
Bnascaffold0026G0013700ZS	NIL	NIL	NIL	NIL	-2.06	1.00E+00	-1.53	1.00E+00	NIL	NIL	0.43	1.00E+00	NIL	NIL	-2.83	3.07E-01	NIL	NIL	2.45	1.00E+00	NIL	NIL	1.19	1.00E+00	2.20	1.00E+00	1.06	1.00E+00	NIL	NIL	2.89	1.00E+00	1.07	1.00E+00
Bnascaffold0026G0013800ZS	NIL	NIL	NIL	NIL	0.39	1.00E+00	-1.53	1.00E+00	NIL	NIL	NIL	NIL	NIL	NIL	NIL	NIL	NIL	NIL	-0.43	1.00E+00	NIL	NIL	NIL	NIL	NIL	NIL	1.06	1.00E+00	NIL	NIL	NIL	NIL	NIL	NIL
Bnascaffold0026G0013900ZS	NIL	NIL	2.22	1.00E+00	-1.53	1.00E+00	NIL	NIL	NIL	NIL	-0.95	1.00E+00	NIL	NIL	NIL	NIL	NIL	NIL	NIL	NIL	-2.56	4.84E-01	NIL	NIL	0.70	1.00E+00	NIL	NIL	-2.55	5.56E-01	NIL	NIL	NIL	NIL
Bnascaffold0026G0014100ZS	-2.16	5.88E-11	-1.96	1.82E-04	-0.82	1.49E-02	-0.62	5.80E-02	-0.29	6.17E-01	0.07	9.34E-01	-1.63	1.21E-05	-0.63	2.94E-02	1.85	6.80E-09	0.85	4.22E-03	2.18	7.78E-05	0.87	2.44E-03	0.00	9.98E-01	1.23	4.64E-04	2.73	7.48E-10	0.33	3.82E-01	1.28	7.11E-04
Bnascaffold0026G0014300ZS	-1.60	5.60E-15	-2.05	1.51E-11	-0.62	6.63E-04	-0.43	4.94E-02	-0.03	9.59E-01	-0.14	7.09E-01	-1.36	4.79E-08	-0.34	1.04E-01	1.55	7.99E-14	0.44	3.03E-02	2.25	6.09E-12	0.57	5.58E-03	0.09	7.68E-01	0.96	4.50E-06	2.74	8.76E-23	-0.06	8.57E-01	0.92	1.50E-04
Bnascaffold0026G0014400ZS	0.76	5.84E-01	-1.80	1.17E-01	1.31	4.08E-01	0.46	6.81E-01	1.06	1.00E+00	1.65	1.00E+00	-1.13	2.86E-01	-0.55	6.68E-01	0.29	8.01E-01	0.30	8.36E-01	0.98	4.71E-01	-0.67	5.05E-01	-0.85	7.47E-01	-0.40	7.56E-01	2.00	7.28E-02	-0.30	8.70E-01	0.25	8.69E-01
Bnascaffold0026G0014500ZS	-1.85	1.44E-18	-2.22	1.63E-11	-0.40	7.70E-02	-0.46	3.76E-02	-0.35	2.26E-01	0.09	8.68E-01	-1.51	3.67E-12	-0.37	8.74E-02	1.48	6.57E-12	0.45	4.44E-02	2.20	1.91E-11	0.58	4.39E-03	-0.44	6.59E-02	0.90	1.14E-04	2.81	1.68E-21	-0.03	9.32E-01	1.06	2.35E-06
Bnascaffold0026G0014600ZS	0.13	9.07E-01	-2.60	1.36E-02	1.52	9.32E-02	-0.39	5.88E-01	0.41	1.00E+00	0.44	8.78E-01	-0.43	6.28E-01	1.20	1.33E-01	0.25	7.98E-01	-1.11	2.01E-01	2.44	1.97E-02	0.51	4.26E-01	-0.49	7.87E-01	0.77	3.30E-01	3.13	9.78E-04	-0.50	7.32E-01	1.10	1.21E-01
Bnascaffold0026G0014700ZS	-2.15	1.62E-22	-1.99	6.08E-08	-0.67	1.15E-03	-0.47	3.34E-02	-0.39	1.58E-01	-0.31	3.93E-01	-1.54	1.01E-10	-0.25	3.17E-01	1.73	3.25E-14	0.32	2.10E-01	2.20	1.51E-09	0.58	3.77E-03	-0.24	3.52E-01	1.13	4.61E-06	2.80	4.07E-20	-0.19	5.45E-01	1.06	1.43E-05
Bnascaffold0026G0014800ZS	-1.15	1.60E-01	-1.74	8.84E-02	0.74	3.98E-01	0.02	9.83E-01	-0.55	1.00E+00	0.26	9.19E-01	-0.49	5.53E-01	0.17	8.46E-01	0.58	5.19E-01	-0.53	5.35E-01	1.84	5.53E-02	-0.34	5.93E-01	-0.83	4.98E-01	0.96	2.06E-01	2.85	3.32E-04	-0.06	9.69E-01	0.57	4.76E-01
Bnascaffold0026G0014900ZS	-2.09	8.63E-40	-2.08	1.07E-16	-0.83	1.13E-07	-0.58	7.23E-04	-0.35	6.90E-02	-0.22	4.16E-01	-1.75	8.10E-20	-0.45	4.22E-03	1.71	3.01E-26	0.56	6.67E-04	2.05	7.29E-14	0.74	2.01E-06	-0.17	4.22E-01	0.99	1.24E-08	2.64	2.25E-30	-0.07	7.90E-01	1.20	1.50E-10
Bnascaffold0026G0015000ZS	-1.59	2.61E-05	-1.73	8.84E-04	-0.68	3.65E-02	-0.75	2.08E-02	0.03	9.76E-01	-0.32	5.49E-01	-1.73	1.31E-07	-0.76	1.08E-02	1.60	4.57E-06	0.32	3.77E-01	1.61	1.36E-03	0.34	3.00E-01	0.63	9.05E-02	1.45	1.25E-04	2.58	2.17E-10	0.25	5.42E-01	1.17	1.46E-03
Bnascaffold0026G0015200ZS	-2.51	3.83E-01	-1.34	1.00E+00	-7.06	1.39E-03	NIL	NIL	1.32	1.00E+00	-2.03	1.11E-01	-5.11	2.37E-02	-4.40	1.36E-02	3.81	8.01E-02	4.98	8.56E-03	NIL	NIL	1.19	1.00E+00	3.79	6.22E-03	-0.86	1.00E+00	NIL	NIL	0.41	8.56E-01	1.07	1.00E+00
Bnascaffold0026G0015300ZS	-0.36	7.91E-01	-2.31	9.79E-02	-0.65	2.68E-01	-2.98	2.34E-04	3.17	1.57E-05	1.07	7.61E-02	-2.04	1.53E-06	-3.24	8.49E-11	3.51	1.01E-10	1.68	4.41E-04	3.84	1.62E-04	1.41	2.00E-01	2.26	8.34E-03	1.86	1.37E-02	1.44	4.92E-01	0.12	8.59E-01	-1.12	1.32E-01
Bnascaffold0026G0015400ZS	NIL	NIL	NIL	NIL	-3.78	1.78E-01	0.25	1.00E+00	NIL	NIL	-0.78	1.00E+00	1.32	1.00E+00	-2.40	1.00E+00	NIL	NIL	2.98	1.00E+00	2.41	1.00E+00	0.36	1.00E+00	2.94	1.00E+00	NIL	NIL	0.88	8.71E-01	2.46	1.00E+00	-1.31	1.00E+00
Bnascaffold0026G0015500ZS	-0.07	1.00E+00	-1.34	1.00E+00	-1.40	1.00E+00	-0.24	1.00E+00	0.67	1.00E+00	-0.82	1.00E+00	-2.02	1.00E+00	-0.92	1.00E+00	0.71	1.00E+00	0.54	1.00E+00	NIL	NIL	-0.11	1.00E+00	1.53	1.00E+00	0.10	1.00E+00	1.39	8.31E-01	0.01	1.00E+00	1.07	1.00E+00
Bnascaffold0026G0015700ZS	-0.07	1.00E+00	-1.34	1.00E+00	0.39	1.00E+00	-0.24	1.00E+00	0.67	1.00E+00	0.97	1.00E+00	-2.02	1.00E+00	-1.88	1.00E+00	0.71	1.00E+00	0.54	1.00E+00	NIL	NIL	-1.11	1.00E+00	NIL	NIL	0.10	1.00E+00	1.39	8.31E-01	0.01	1.00E+00	NIL	NIL
Bnascaffold0026G0015800ZS	-3.84	2.31E-01	NIL	NIL	-1.56	5.39E-01	-2.38	1.00E+00	-0.21	1.00E+00	1.87	1.00E+00	-0.75	7.43E-01	-4.63	7.94E-03	3.63	2.55E-01	3.39	4.63E-02	3.26	2.30E-01	1.19	1.00E+00	-0.27	9.41E-01	1.91	1.00E+00	NIL	NIL	1.79	3.67E-01	-2.15	1.00E+00
Bnascaffold0026G0015900ZS	-0.67	6.94E-01	-4.34	4.48E-02	-1.33	1.28E-01	-0.80	4.95E-01	1.41	1.00E+00	0.85	3.92E-01	-1.33	1.46E-01	-2.10	3.99E-04	2.05	5.47E-02	2.14	2.07E-03	5.10	3.42E-03	0.88	3.62E-01	2.01	9.02E-02	1.25	3.61E-01	4.95	7.75E-03	1.44	6.08E-02	0.62	5.70E-01
Bnascaffold0026G0016000ZS	-2.16	4.60E-01	-4.65	2.95E-01	-1.38	1.48E-01	-1.01	4.96E-01	0.21	9.36E-01	1.21	2.30E-01	-0.73	4.49E-01	-3.46	6.88E-06	2.30	1.75E-02	2.56	9.20E-04	6.31	9.68E-05	0.09	9.60E-01	-0.13	9.42E-01	0.54	7.55E-01	4.45	6.13E-02	0.84	3.16E-01	-1.94	9.33E-02
Bnascaffold0026G0016100ZS	0.49	1.00E+00	-1.90	5.41E-01	-0.12	9.50E-01	-3.34	1.03E-01	2.90	1.00E+00	1.89	2.31E-01	-1.16	3.70E-01	-2.70	6.30E-03	2.41	1.46E-01	2.04	5.86E-02	3.14	1.30E-01	2.61	2.73E-01	2.46	4.34E-01	1.79	3.87E-01	0.36	9.49E-01	1.47	2.12E-01	-0.16	9.40E-01
Bnascaffold0026G0016200ZS	NIL	NIL	NIL	NIL	NIL	NIL	NIL	NIL	1.55	1.00E+00	2.47	1.00E+00	-2.90	1.00E+00	-3.38	1.00E+00	2.56	1.00E+00	2.99	1.00E+00	NIL	NIL	NIL	NIL	NIL	NIL	NIL	NIL	NIL	NIL	0.63	1.00E+00	NIL	NIL
Bnascaffold0026G0016300ZS	-0.97	7.96E-01	-2.26	1.00E+00	1.21	1.00E+00	-1.12	1.00E+00	1.66	1.00E+00	4.04	1.00E+00	-3.88	7.33E-02	-3.21	9.67E-02	2.63	2.20E-01	2.76	1.83E-01	1.01	1.00E+00	0.66	1.00E+00	-2.07	1.00E+00	0.00	1.00E+00	1.39	8.31E-01	0.25	9.24E-01	0.85	1.00E+00
Bnascaffold0026G0016400ZS	-0.26	9.38E-01	-2.88	4.01E-01	-2.60	1.00E+00	0.77	1.00E+00	1.35	1.00E+00	2.09	1.00E+00	-3.50	1.07E-01	-2.69	1.21E-01	1.64	4.18E-01	4.56	3.16E-02	1.01	1.00E+00	1.14	1.00E+00	0.03	1.00E+00	-2.41	1.00E+00	1.39	8.31E-01	0.63	7.80E-01	1.30	1.00E+00
Bnascaffold0026G0016500ZS	-2.59	3.81E-01	-1.34	1.00E+00	-1.53	1.00E+00	NIL	NIL	0.56	1.00E+00	0.91	1.00E+00	-4.41	8.19E-02	-2.79	1.00E+00	3.11	2.03E-01	2.40	1.00E+00	NIL	NIL	NIL	NIL	-1.82	1.00E+00	-0.86	1.00E+00	NIL	NIL	-1.49	6.42E-01	NIL	NIL
Bnascaffold0026G0016800ZS	NIL	NIL	NIL	NIL	NIL	NIL	NIL	NIL	0.67	1.00E+00	NIL	NIL	-2.02	1.00E+00	NIL	NIL	1.67	1.00E+00	NIL	NIL	NIL	NIL	NIL	NIL	NIL	NIL	NIL	NIL	NIL	NIL	-0.95	1.00E+00	NIL	NIL
Bnascaffold0026G0017100ZS	3.19	2.50E-01	-0.30	8.52E-01	2.30	9.70E-02	1.17	1.13E-01	2.73	1.00E+00	1.44	1.00E+00	-0.20	9.26E-01	1.28	1.46E-01	-0.52	8.11E-01	-0.90	4.75E-01	-0.40	7.85E-01	-0.80	1.31E-01	2.66	1.00E+00	1.63	2.43E-01	3.36	2.47E-06	1.37	5.14E-01	2.79	1.76E-03
Bnascaffold0026G0017300ZS	NIL	NIL	NIL	NIL	NIL	NIL	NIL	NIL	NIL	NIL	0.97	1.00E+00	1.42	1.00E+00	-1.88	1.00E+00	NIL	NIL	1.50	1.00E+00	2.52	1.00E+00	NIL	NIL	NIL	NIL	NIL	NIL	NIL	NIL	0.98	1.00E+00	-2.36	1.00E+00
Bnascaffold0026G0017400ZS	NIL	NIL	0.59	1.00E+00	-1.53	1.00E+00	NIL	NIL	NIL	NIL	-0.95	1.00E+00	0.93	1.00E+00	1.08	1.00E+00	NIL	NIL	NIL	NIL	1.06	7.83E-01	2.21	1.00E+00	0.70	1.00E+00	NIL	NIL	-0.91	8.71E-01	NIL	NIL	0.10	1.00E+00
Bnascaffold0026G0017500ZS	1.87	4.50E-01	-3.27	1.16E-01	-0.99	1.00E+00	2.07	3.60E-01	3.85	1.00E+00	4.47	4.80E-03	4.07	1.73E-20	3.20	5.25E-24	1.97	6.64E-02	5.10	1.70E-04	9.31	4.75E-14	6.83	3.57E-42	0.80	1.00E+00	-2.09	3.81E-01	3.40	1.12E-01	1.25	1.86E-01	0.35	1.46E-01
Bnascaffold0026G0017600ZS	NIL	NIL	NIL	NIL	-1.53	1.00E+00	0.25	1.00E+00	0.67	1.00E+00	1.90	1.00E+00	2.02	3.86E-01	1.03	5.19E-01	1.67	1.00E+00	3.39	1.00E+00	4.08	5.95E-02	4.18	1.51E-02	0.70	1.00E+00	NIL	NIL	0.88	8.71E-01	1.91	1.00E+00	0.88	5.40E-01
Bnascaffold0026G0017700ZS	2.42	7.89E-02	0.63	3.37E-01	3.68	1.11E-02	-0.03	9.72E-01	-0.44	1.00E+00	2.23	1.00E+00	3.26	6.84E-03	1.32	1.67E-01	-2.80	3.46E-02	-1.51	1.47E-01	-0.16	8.01E-01	-0.11	8.81E-01	-0.93	1.00E+00	0.26	7.93E-01	-0.24	7.62E-01	1.69	4.63E-01	-0.31	7.10E-01
Bnascaffold0026G0017800ZS	0.51	6.24E-01	-0.41	5.70E-01	1.89	5.11E-02	-0.72	2.92E-01	-3.04	1.00E+00	-0.65	1.00E+00	3.42	2.07E-02	2.70	7.26E-03	-3.51	1.64E-02	-2.65	1.39E-02	0.33	6.51E-01	0.83	1.74E-01	-0.88	6.45E-01	0.45	5.67E-01	0.27	7.76E-01	1.51	6.79E-01	0.66	3.52E-01
Bnascaffold0026G0017900ZS	-1.18	7.35E-01	2.65	1.33E-01	-0.58	7.83E-01	-0.26	9.10E-01	-0.16	1.00E+00	-0.30	1.00E+00	1.93	2.93E-01	0.51	7.86E-01	1.01	1.00E+00	0.24	9.25E-01	0.17	8.76E-01	1.07	5.07E-01	1.04	7.53E-01	1.50	6.21E-01	-1.31	3.68E-01	0.88	8.15E-01	-0.52	7.39E-01
Bnascaffold0026G0018000ZS	-1.78	1.00E+00	-1.34	1.00E+00	NIL	NIL	NIL	NIL	-1.99	1.00E+00	NIL	NIL	-0.09	1.00E+00	NIL	NIL	-0.25	1.00E+00	NIL	NIL	1.01	1.00E+00	NIL	NIL	-1.97	1.00E+00	-0.86	1.00E+00	NIL	NIL	NIL	NIL	-0.85	1.00E+00
Bnascaffold0026G0018100ZS	NIL	NIL	5.46	4.86E-04	NIL	NIL	NIL	NIL	NIL	NIL	NIL	NIL	NIL	NIL	NIL	NIL	NIL	NIL	NIL	NIL	-5.80	1.69E-04	NIL	NIL	NIL	NIL	NIL	NIL	-5.79	2.37E-04	NIL	NIL	NIL	NIL
Bnascaffold0026G0018700ZS	1.32	1.00E+00	-1.77	5.72E-01	-1.53	1.00E+00	NIL	NIL	1.32	1.00E+00	-0.95	1.00E+00	-2.68	1.00E+00	0.04	1.00E+00	0.02	1.00E+00	NIL	NIL	-0.92	1.00E+00	1.19	1.00E+00	0.70	1.00E+00	-2.25	1.00E+00	-0.91	8.71E-01	-1.61	1.00E+00	1.07	1.00E+00
Bnascaffold0026G0018800ZS	-1.50	5.37E-01	-1.81	5.60E-01	0.24	9.42E-01	-3.48	1.00E+00	-0.21	1.00E+00	-3.12	2.89E-01	-0.02	9.95E-01	3.07	7.44E-02	1.28	5.99E-01	-3.40	1.00E+00	3.07	1.80E-01	3.19	6.31E-02	4.17	1.71E-01	5.81	1.00E+00	4.33	1.47E-02	1.25	5.68E-01	4.28	4.40E-02
Bnascaffold0026G0019000ZS	-1.81	1.16E-14	-2.22	3.80E-09	-0.43	6.52E-02	-0.58	1.17E-02	-0.32	3.86E-01	-0.08	8.95E-01	-1.35	3.13E-07	-0.33	1.45E-01	1.47	2.50E-09	0.31	2.08E-01	2.35	6.84E-10	0.59	6.46E-03	-0.24	4.38E-01	1.04	2.02E-05	2.83	2.35E-17	-0.03	9.42E-01	0.95	1.83E-04
Bnascaffold0026G0019200ZS	-1.78	8.70E-12	-2.02	1.09E-07	-0.64	4.68E-03	-0.54	2.11E-02	-0.04	9.45E-01	-0.10	8.70E-01	-1.37	3.06E-09	-0.34	1.48E-01	1.71	6.99E-13	0.50	4.40E-02	2.37	1.73E-11	0.74	3.09E-04	0.08	8.39E-01	1.11	1.90E-05	2.74	1.27E-17	-0.01	9.86E-01	0.98	2.70E-05
Bnascaffold0026G0019400ZS	-1.95	1.51E-10	-1.93	8.86E-06	-0.48	5.02E-02	-0.22	4.06E-01	-0.18	7.42E-01	0.12	8.37E-01	-1.83	1.85E-13	-0.41	1.07E-01	1.76	5.38E-10	0.57	3.24E-02	1.86	3.13E-06	0.42	6.84E-02	-0.23	5.03E-01	1.13	3.40E-04	2.97	9.80E-21	0.03	9.40E-01	1.41	7.46E-08
Bnascaffold0026G0019600ZS	-1.93	2.70E-08	-1.88	3.68E-04	-0.78	3.57E-03	-0.33	3.14E-01	-0.21	7.39E-01	-0.12	8.66E-01	-1.32	1.66E-05	-0.49	9.09E-02	1.70	5.41E-07	0.62	3.74E-02	2.26	1.03E-06	0.50	7.54E-02	0.12	7.93E-01	1.16	1.20E-03	2.86	2.89E-12	0.18	6.81E-01	0.97	1.89E-03
Bnascaffold0026G0019800ZS	1.71	5.13E-01	-1.50	4.53E-01	1.46	1.00E+00	-2.59	1.00E+00	2.48	1.00E+00	NIL	NIL	-2.41	2.18E-01	0.04	1.00E+00	0.75	6.78E-01	-1.49	1.00E+00	-0.21	9.44E-01	1.19	1.00E+00	-1.22	1.00E+00	-1.65	4.90E-01	-2.58	5.97E-01	-3.73	2.19E-01	-1.29	1.00E+00
Bnascaffold0026G0019900ZS	NIL	NIL	0.59	1.00E+00	0.39	1.00E+00	0.25	1.00E+00	NIL	NIL	NIL	NIL	NIL	NIL	NIL	NIL	NIL	NIL	-0.43	1.00E+00	-0.92	1.00E+00	-1.57	1.00E+00	NIL	NIL	1.06	1.00E+00	0.87	8.67E-01	NIL	NIL	NIL	NIL
Bnascaffold0026G0020000ZS	NIL	NIL	NIL	NIL	-1.53	1.00E+00	0.70	1.00E+00	NIL	NIL	-0.95	1.00E+00	-0.09	1.00E+00	NIL	NIL	NIL	NIL	NIL	NIL	1.01	1.00E+00	-1.05	1.00E+00	0.70	1.00E+00	NIL	NIL	1.32	8.36E-01	NIL	NIL	-0.85	1.00E+00
Bnascaffold0026G0020100ZS	2.32	5.04E-01	-0.30	8.75E-01	NIL	NIL	NIL	NIL	0.67	1.00E+00	0.97	1.00E+00	-1.06	1.00E+00	-0.92	1.00E+00	-1.68	5.71E-01	1.50	1.00E+00	-2.44	3.11E-01	1.19	1.00E+00	NIL	NIL	-3.25	3.00E-01	-3.39	2.28E-01	0.01	1.00E+00	0.11	1.00E+00
Bnascaffold0026G0020200ZS	NIL	NIL	NIL	NIL	NIL	NIL	0.25	1.00E+00	NIL	NIL	NIL	NIL	NIL	NIL	NIL	NIL	NIL	NIL	NIL	NIL	NIL	NIL	-0.60	1.00E+00	NIL	NIL	NIL	NIL	0.88	8.71E-01	NIL	NIL	NIL	NIL
Bnascaffold0026G0020400ZS	-4.02	1.48E-01	4.28	3.33E-02	-1.79	1.99E-01	1.24	3.85E-01	0.58	1.00E+00	-0.29	9.29E-01	-3.04	1.00E-01	-2.10	1.67E-01	4.54	3.22E-02	1.46	3.77E-01	-2.77	1.14E-01	-1.85	1.62E-01	1.40	4.80E-01	3.46	2.47E-01	0.57	6.83E-01	0.49	8.23E-01	1.41	6.19E-01
Bnascaffold0026G0020500ZS	-0.06	1.00E+00	-1.34	7.06E-01	-2.22	4.92E-01	-0.71	1.00E+00	0.38	1.00E+00	-0.13	1.00E+00	-2.68	1.00E+00	-3.38	1.00E+00	0.45	1.00E+00	2.03	1.00E+00	-0.92	1.00E+00	-0.60	1.00E+00	1.40	1.00E+00	-0.87	1.00E+00	-0.08	9.87E-01	0.80	1.00E+00	NIL	NIL
Bnascaffold0026G0020700ZS	1.66	1.00E+00	0.29	8.96E-01	1.88	1.00E+00	0.20	9.45E-01	NIL	NIL	1.86	1.00E+00	1.36	1.00E+00	-0.06	9.85E-01	-1.98	1.00E+00	-0.06	1.00E+00	-0.93	6.52E-01	-0.31	9.02E-01	NIL	NIL	-0.18	9.59E-01	-0.12	9.56E-01	1.86	1.00E+00	0.38	9.11E-01
Bnascaffold0026G0020800ZS	3.18	2.94E-01	-2.15	2.93E-01	-0.19	9.48E-01	-0.30	9.15E-01	2.51	1.00E+00	-0.42	1.00E+00	-1.43	4.98E-01	0.05	9.87E-01	-0.68	7.60E-01	-0.28	1.00E+00	0.06	9.82E-01	0.08	9.74E-01	2.03	1.00E+00	-1.41	5.59E-01	0.58	8.67E-01	-0.92	1.00E+00	0.51	8.61E-01
Bnascaffold0026G0021000ZS	-5.16	2.72E-01	0.59	1.00E+00	-0.57	1.00E+00	-2.14	1.00E+00	-1.93	1.00E+00	-1.56	1.00E+00	-2.60	4.25E-01	1.14	1.00E+00	3.22	1.00E+00	-1.03	1.00E+00	0.04	1.00E+00	2.29	1.00E+00	-2.82	6.50E-01	1.66	1.00E+00	-0.91	8.71E-01	-2.49	1.00E+00	1.23	1.00E+00
Bnascaffold0026G0021100ZS	1.46	3.69E-07	0.86	2.19E-01	-0.26	8.51E-01	-0.43	6.88E-01	0.22	7.09E-01	0.05	9.91E-01	0.67	4.70E-02	1.07	4.76E-01	-1.26	1.23E-06	0.27	8.82E-01	-1.44	4.46E-02	1.81	2.15E-02	-0.19	8.92E-01	-2.02	4.08E-02	-3.17	8.24E-09	-0.41	8.25E-01	-0.05	9.71E-01
Bnascaffold0026G0021200ZS	-0.08	8.90E-01	0.48	1.70E-01	-0.57	6.62E-01	0.81	4.70E-01	0.40	7.29E-01	0.00	9.99E-01	-0.41	3.69E-01	-0.25	8.38E-01	0.47	3.18E-01	0.53	6.97E-01	-0.41	2.12E-01	-0.50	6.14E-01	-2.55	1.92E-03	-3.15	2.99E-07	-2.55	1.03E-07	-2.97	2.86E-05	-2.86	3.17E-08
Bnascaffold0026G0021300ZS	-2.28	8.76E-13	-1.06	4.59E-02	-1.46	8.37E-02	-0.66	5.63E-01	-0.10	8.88E-01	-0.25	9.09E-01	-1.42	8.64E-06	-1.38	1.31E-01	2.16	4.13E-12	1.17	2.20E-01	1.80	1.55E-04	0.50	6.59E-01	-2.89	4.26E-11	-2.17	5.56E-04	-1.60	4.88E-02	-3.05	2.05E-11	-3.08	3.07E-08
Bnascaffold0026G0021400ZS	NIL	NIL	2.52	4.25E-01	NIL	NIL	NIL	NIL	NIL	NIL	NIL	NIL	NIL	NIL	NIL	NIL	NIL	NIL	NIL	NIL	-2.85	3.47E-01	NIL	NIL	NIL	NIL	NIL	NIL	-2.84	4.08E-01	NIL	NIL	NIL	NIL
Bnascaffold0026G0021800ZS	-1.54	8.59E-07	-2.49	5.07E-08	-0.53	5.51E-02	-0.68	2.77E-02	0.05	9.43E-01	-0.08	9.12E-01	-1.61	1.72E-07	-0.52	4.97E-02	1.57	5.46E-09	0.41	1.75E-01	2.47	4.97E-07	0.62	2.99E-02	0.00	9.98E-01	0.90	3.77E-03	2.85	1.61E-10	-0.17	6.62E-01	0.89	6.86E-03
Bnascaffold0026G0022000ZS	-1.74	1.34E-08	-1.84	6.91E-05	-0.93	3.77E-03	-0.52	8.48E-02	-0.16	8.13E-01	-0.57	2.72E-01	-1.35	6.42E-06	-0.25	4.41E-01	1.56	1.79E-07	0.32	3.24E-01	2.06	3.50E-06	0.63	2.71E-02	0.34	4.57E-01	1.04	9.62E-04	2.52	4.96E-10	-0.11	8.25E-01	0.95	2.66E-03
Bnascaffold0026G0022200ZS	-2.40	7.11E-11	-1.16	5.07E-02	-0.54	8.88E-02	-0.74	2.86E-02	-0.33	5.68E-01	-0.36	5.42E-01	-1.72	5.97E-08	-0.48	1.79E-01	2.04	2.23E-08	0.14	7.35E-01	1.49	3.70E-03	0.43	2.29E-01	-0.16	7.43E-01	1.60	3.24E-05	2.18	2.62E-06	-0.21	6.64E-01	0.99	8.82E-03
Bnascaffold0026G0022300ZS	NIL	NIL	NIL	NIL	NIL	NIL	NIL	NIL	NIL	NIL	0.97	1.00E+00	NIL	NIL	-1.88	1.00E+00	NIL	NIL	1.50	1.00E+00	NIL	NIL	NIL	NIL	NIL	NIL	NIL	NIL	NIL	NIL	0.98	1.00E+00	NIL	NIL
Bnascaffold0026G0022400ZS	-0.07	1.00E+00	-1.34	1.00E+00	-2.58	1.00E+00	0.77	1.00E+00	NIL	NIL	-2.01	1.00E+00	0.78	1.00E+00	0.04	1.00E+00	-0.25	1.00E+00	NIL	NIL	1.88	1.00E+00	-0.12	1.00E+00	1.75	1.00E+00	-0.86	1.00E+00	1.39	8.31E-01	NIL	NIL	-0.77	1.00E+00
Bnascaffold0026G0022500ZS	NIL	NIL	0.59	1.00E+00	-1.53	1.00E+00	NIL	NIL	NIL	NIL	-0.95	1.00E+00	NIL	NIL	1.55	1.00E+00	NIL	NIL	NIL	NIL	-0.92	1.00E+00	2.68	1.00E+00	0.70	1.00E+00	NIL	NIL	-0.91	8.71E-01	NIL	NIL	2.56	1.00E+00
Bnascaffold0026G0022600ZS	-2.66	1.97E-01	-2.23	1.00E+00	-2.88	1.24E-01	1.48	5.29E-01	0.13	1.00E+00	-1.25	1.00E+00	-2.56	1.32E-01	0.34	8.63E-01	2.77	1.44E-01	1.60	1.00E+00	2.41	1.00E+00	0.51	7.50E-01	0.39	8.68E-01	0.04	1.00E+00	3.93	1.04E-01	-1.03	6.60E-01	1.83	3.77E-01
Bnascaffold0026G0023100ZS	NIL	NIL	1.67	1.00E+00	0.39	1.00E+00	-1.53	1.00E+00	NIL	NIL	NIL	NIL	NIL	NIL	NIL	NIL	NIL	NIL	-0.43	1.00E+00	-2.00	1.00E+00	NIL	NIL	NIL	NIL	1.06	1.00E+00	-1.99	7.50E-01	NIL	NIL	NIL	NIL
Bnascaffold0026G0023500ZS	-1.03	1.00E+00	2.29	3.39E-01	-2.58	1.00E+00	0.77	1.00E+00	-0.29	1.00E+00	-2.01	1.00E+00	0.50	1.00E+00	0.04	1.00E+00	0.71	1.00E+00	NIL	NIL	-1.09	5.77E-01	-0.11	1.00E+00	0.79	1.00E+00	-0.86	1.00E+00	-2.44	3.22E-01	-0.95	1.00E+00	-1.44	1.00E+00
Bnascaffold0026G0023600ZS	NIL	NIL	0.59	1.00E+00	NIL	NIL	NIL	NIL	NIL	NIL	0.97	1.00E+00	NIL	NIL	-0.18	1.00E+00	NIL	NIL	1.50	1.00E+00	-0.92	1.00E+00	1.92	1.00E+00	NIL	NIL	NIL	NIL	-0.91	8.71E-01	0.98	1.00E+00	1.80	1.00E+00
Bnascaffold0026G0023700ZS	NIL	NIL	NIL	NIL	NIL	NIL	NIL	NIL	NIL	NIL	NIL	NIL	-0.09	1.00E+00	NIL	NIL	NIL	NIL	NIL	NIL	1.01	1.00E+00	NIL	NIL	NIL	NIL	NIL	NIL	NIL	NIL	NIL	NIL	-0.85	1.00E+00
Bnascaffold0026G0023900ZS	NIL	NIL	NIL	NIL	1.24	1.00E+00	-2.38	1.00E+00	NIL	NIL	NIL	NIL	NIL	NIL	NIL	NIL	NIL	NIL	-1.27	1.00E+00	NIL	NIL	NIL	NIL	NIL	NIL	1.91	1.00E+00	NIL	NIL	NIL	NIL	NIL	NIL
Bnascaffold0026G0024000ZS	-0.78	5.04E-01	0.95	2.59E-01	-2.36	2.04E-01	2.43	1.12E-01	-0.81	1.00E+00	0.20	9.57E-01	-0.30	8.09E-01	-1.90	1.70E-01	-0.05	9.69E-01	2.51	1.40E-01	-1.29	1.11E-01	-1.80	1.44E-01	-0.83	6.48E-01	-2.50	1.21E-01	-0.84	3.35E-01	0.14	9.46E-01	-1.49	3.10E-01
Bnascaffold0026G0024100ZS	0.40	1.00E+00	-1.80	5.70E-01	-0.69	7.91E-01	-0.92	7.52E-01	-0.29	1.00E+00	-0.12	1.00E+00	-1.06	1.00E+00	-1.38	6.20E-01	-0.72	1.00E+00	0.53	1.00E+00	0.04	1.00E+00	0.11	1.00E+00	1.37	1.00E+00	0.15	9.63E-01	1.21	8.01E-01	1.50	1.00E+00	1.19	1.00E+00
Bnascaffold0026G0024200ZS	-1.81	2.69E-03	-2.49	1.46E-02	-0.95	8.71E-02	-0.51	4.52E-01	-0.54	6.28E-01	-0.39	7.53E-01	-1.19	9.70E-02	-0.19	7.74E-01	1.26	5.74E-02	0.53	4.53E-01	2.58	1.46E-02	0.89	9.42E-02	0.01	9.93E-01	0.76	3.13E-01	2.89	1.87E-03	0.13	9.07E-01	1.10	1.06E-01
Bnascaffold0026G0024300ZS	-1.37	9.81E-03	-2.50	9.07E-04	-0.56	1.90E-01	-0.59	2.01E-01	0.40	6.40E-01	0.02	9.84E-01	-1.71	4.40E-05	-0.81	5.27E-02	1.75	4.64E-05	0.54	2.32E-01	2.56	4.75E-04	0.35	4.61E-01	0.25	7.17E-01	0.95	6.41E-02	3.03	5.20E-06	-0.16	8.02E-01	0.68	2.08E-01
Bnascaffold0026G0024400ZS	0.13	9.28E-01	-1.22	2.95E-01	1.74	1.17E-01	0.05	9.58E-01	-0.77	1.00E+00	0.96	1.00E+00	0.87	5.30E-01	0.50	6.41E-01	-0.93	5.31E-01	-0.80	4.54E-01	1.18	2.89E-01	-0.32	6.74E-01	-0.44	8.54E-01	1.04	2.71E-01	2.45	4.83E-03	1.25	5.22E-01	0.85	3.75E-01
Bnascaffold0026G0024500ZS	-1.51	1.24E-14	-1.95	1.70E-13	-0.21	2.86E-01	-0.66	4.82E-04	0.21	5.15E-01	-0.07	8.77E-01	-1.55	1.22E-09	-0.19	3.26E-01	1.70	7.55E-20	0.10	6.78E-01	2.11	1.64E-11	0.61	2.54E-04	0.03	9.26E-01	1.23	7.89E-10	2.67	6.43E-31	-0.28	2.06E-01	1.04	1.95E-05
Bnascaffold0026G0024600ZS	-0.91	5.04E-02	-2.99	2.75E-06	-0.86	1.53E-02	-0.29	4.94E-01	0.53	4.15E-01	0.06	9.50E-01	-1.42	1.56E-04	-0.54	1.19E-01	1.43	2.39E-04	0.88	2.32E-02	3.01	1.16E-06	0.67	3.26E-02	0.69	1.23E-01	0.64	1.74E-01	3.49	4.65E-10	0.19	7.33E-01	1.03	4.26E-03
Bnascaffold0026G0024700ZS	-0.11	9.45E-01	-2.46	7.35E-02	1.33	3.99E-01	0.67	5.11E-01	0.04	1.00E+00	2.38	1.83E-01	-0.14	9.13E-01	-0.73	4.36E-01	0.13	9.26E-01	1.02	3.34E-01	2.46	6.01E-02	-0.34	7.10E-01	-1.43	5.10E-01	-0.10	9.48E-01	3.17	5.46E-03	0.88	5.22E-01	0.26	8.41E-01
Bnascaffold0026G0024800ZS	-1.67	1.21E-17	-2.41	2.72E-16	-0.64	3.07E-04	-0.45	1.73E-02	-0.06	8.93E-01	-0.18	5.87E-01	-1.48	4.46E-08	-0.29	1.07E-01	1.59	2.13E-17	0.41	2.62E-02	2.52	8.61E-13	0.61	2.02E-04	0.01	9.68E-01	0.94	6.40E-06	3.06	4.26E-34	-0.15	5.32E-01	1.01	3.09E-02
Bnascaffold0026G0024900ZS	-4.34	9.20E-02	NIL	NIL	2.49	6.06E-01	-5.30	2.72E-01	0.06	1.00E+00	0.86	1.00E+00	-4.74	4.23E-02	-4.35	1.16E-01	4.39	6.06E-02	-1.60	7.59E-01	NIL	NIL	-0.60	1.00E+00	-0.99	7.65E-01	5.65	2.60E-01	0.88	8.71E-01	-0.24	9.42E-01	NIL	NIL
Bnascaffold0026G0025200ZS	0.78	4.15E-01	3.48	2.26E-28	0.84	3.68E-01	0.58	3.96E-01	1.43	1.00E+00	0.20	9.48E-01	-1.84	6.88E-03	-0.69	5.44E-01	0.63	3.67E-01	-0.70	4.81E-01	-4.66	2.23E-36	-1.96	4.40E-03	-0.02	9.92E-01	-0.05	9.59E-01	-2.73	6.46E-23	-1.28	1.98E-01	-0.17	8.94E-01
Bnascaffold0026G0025400ZS	NIL	NIL	NIL	NIL	NIL	NIL	1.23	1.00E+00	NIL	NIL	NIL	NIL	NIL	NIL	NIL	NIL	NIL	NIL	NIL	NIL	NIL	NIL	-1.58	1.00E+00	NIL	NIL	NIL	NIL	1.85	7.59E-01	NIL	NIL	NIL	NIL
Bnascaffold0026G0026100ZS	-1.28	5.29E-02	1.65	2.04E-03	-1.97	2.76E-03	0.17	6.56E-01	-0.22	8.86E-01	-1.17	2.91E-01	-0.89	2.15E-01	-1.93	5.41E-08	1.04	1.14E-01	0.77	5.00E-02	-1.48	1.28E-02	-1.29	9.23E-06	3.42	1.07E-06	2.63	1.72E-09	1.29	3.97E-04	2.45	5.24E-08	1.36	1.72E-02
Bnascaffold0026G0026200ZS	0.82	1.00E+00	-0.22	9.47E-01	2.02	1.00E+00	0.00	1.00E+00	0.67	1.00E+00	NIL	NIL	0.43	1.00E+00	2.54	1.00E+00	-0.18	1.00E+00	-2.05	1.00E+00	0.49	8.59E-01	0.61	7.81E-01	NIL	NIL	0.82	8.23E-01	1.22	6.99E-01	-0.95	1.00E+00	1.14	6.62E-01
Bnascaffold0026G0026500ZS	-0.07	1.00E+00	0.65	8.59E-01	NIL	NIL	NIL	NIL	NIL	NIL	NIL	NIL	-0.09	1.00E+00	1.18	1.00E+00	-0.25	1.00E+00	NIL	NIL	-0.98	1.00E+00	2.30	1.00E+00	NIL	NIL	-0.86	1.00E+00	-1.95	7.34E-01	NIL	NIL	1.20	1.00E+00
Bnascaffold0026G0026600ZS	-0.07	1.00E+00	-1.34	1.00E+00	-3.04	1.00E+00	0.25	1.00E+00	0.67	1.00E+00	0.42	1.00E+00	-0.08	1.00E+00	-0.95	6.74E-01	0.71	1.00E+00	3.41	1.00E+00	1.99	1.00E+00	2.24	1.00E+00	2.21	1.00E+00	-0.86	1.00E+00	0.88	8.71E-01	1.92	1.00E+00	1.04	7.34E-01
Bnascaffold0026G0026700ZS	-1.47	1.46E-01	-2.14	1.37E-01	-0.66	3.38E-01	0.06	9.46E-01	0.10	1.00E+00	0.05	9.79E-01	-1.24	1.56E-01	-0.81	2.71E-01	1.55	8.96E-02	0.67	3.89E-01	2.47	6.10E-02	-0.17	8.40E-01	0.85	3.90E-01	1.55	7.56E-02	3.95	2.53E-04	0.76	4.52E-01	1.15	1.85E-01
Bnascaffold0026G0026900ZS	-1.40	4.26E-05	-1.81	1.35E-04	-0.31	2.97E-01	-0.71	1.03E-02	0.02	9.80E-01	-0.09	9.15E-01	-1.33	1.89E-05	-0.25	4.41E-01	1.40	6.99E-06	0.18	6.33E-01	1.89	5.47E-05	0.68	9.21E-03	0.17	7.14E-01	1.16	1.89E-04	2.40	4.71E-09	0.03	9.64E-01	1.06	3.86E-04
Bnascaffold0026G0027000ZS	-2.12	7.78E-11	-1.84	7.22E-04	-0.85	5.42E-03	-0.53	1.54E-01	-0.30	6.05E-01	-0.43	4.35E-01	-1.81	5.19E-06	-0.44	2.55E-01	1.80	1.08E-07	0.38	3.37E-01	1.86	1.76E-03	0.51	1.75E-01	-0.12	7.94E-01	1.05	5.88E-03	2.52	1.83E-07	-0.28	5.60E-01	1.04	2.18E-02
Bnascaffold0026G0027100ZS	-1.93	2.34E-02	-2.11	1.10E-01	-0.06	9.35E-01	-0.85	1.66E-01	-0.30	8.73E-01	-0.11	9.54E-01	-0.80	2.57E-01	-0.45	5.15E-01	1.61	4.99E-02	-0.09	9.09E-01	2.92	5.38E-03	0.34	6.13E-01	0.12	9.25E-01	1.88	9.73E-03	3.29	1.13E-03	0.27	8.04E-01	0.58	4.43E-01
Bnascaffold0026G0027200ZS	NIL	NIL	NIL	NIL	NIL	NIL	NIL	NIL	NIL	NIL	NIL	NIL	NIL	NIL	0.04	1.00E+00	NIL	NIL	NIL	NIL	NIL	NIL	1.19	1.00E+00	NIL	NIL	NIL	NIL	NIL	NIL	NIL	NIL	1.07	1.00E+00
Bnascaffold0026G0027400ZS	2.50	4.52E-01	-2.25	3.52E-01	NIL	NIL	0.77	1.00E+00	3.95	1.00E+00	NIL	NIL	-1.85	3.51E-01	0.77	1.00E+00	1.43	7.18E-01	NIL	NIL	1.81	4.76E-01	0.66	1.00E+00	NIL	NIL	-3.44	2.55E-01	-0.26	9.55E-01	-4.22	1.51E-01	-1.59	5.77E-01
Bnascaffold0026G0027500ZS	NIL	NIL	0.59	1.00E+00	-2.36	1.00E+00	NIL	NIL	NIL	NIL	-1.78	1.00E+00	NIL	NIL	NIL	NIL	NIL	NIL	NIL	NIL	-0.92	1.00E+00	NIL	NIL	1.53	1.00E+00	NIL	NIL	-0.91	8.71E-01	NIL	NIL	NIL	NIL
Bnascaffold0026G0027600ZS	2.63	3.66E-01	-0.12	9.42E-01	-1.79	5.11E-01	1.31	5.96E-01	2.95	1.00E+00	-2.06	1.00E+00	-2.57	3.49E-01	0.93	1.00E+00	0.29	8.99E-01	-0.29	1.00E+00	-2.11	3.23E-01	-0.64	7.54E-01	2.79	1.00E+00	-1.76	4.70E-01	-0.21	9.10E-01	-2.26	1.00E+00	1.18	1.00E+00
Bnascaffold0026G0027700ZS	-0.14	1.00E+00	-1.27	7.18E-01	1.46	1.00E+00	0.03	9.93E-01	0.71	1.00E+00	0.97	1.00E+00	-2.06	1.00E+00	-1.88	1.00E+00	0.82	1.00E+00	-0.51	1.00E+00	0.04	1.00E+00	-2.41	1.00E+00	-1.22	1.00E+00	0.24	9.52E-01	1.70	6.26E-01	-1.00	1.00E+00	-0.85	1.00E+00
Bnascaffold0026G0027800ZS	NIL	NIL	2.08	1.00E+00	1.46	1.00E+00	0.57	8.42E-01	NIL	NIL	NIL	NIL	1.20	1.00E+00	0.04	1.00E+00	NIL	NIL	-1.49	1.00E+00	-0.12	9.67E-01	-1.92	1.00E+00	NIL	NIL	2.12	1.00E+00	0.71	8.04E-01	NIL	NIL	-1.20	1.00E+00
Bnascaffold0026G0028200ZS	NIL	NIL	NIL	NIL	NIL	NIL	NIL	NIL	NIL	NIL	0.97	1.00E+00	NIL	NIL	-1.88	1.00E+00	NIL	NIL	1.50	1.00E+00	NIL	NIL	NIL	NIL	NIL	NIL	NIL	NIL	NIL	NIL	0.98	1.00E+00	NIL	NIL
Bnascaffold0026G0028400ZS	NIL	NIL	NIL	NIL	-1.53	1.00E+00	NIL	NIL	NIL	NIL	0.01	1.00E+00	NIL	NIL	-0.92	1.00E+00	NIL	NIL	1.50	1.00E+00	NIL	NIL	1.19	1.00E+00	0.70	1.00E+00	NIL	NIL	NIL	NIL	0.98	1.00E+00	1.07	1.00E+00
Bnascaffold0026G0028500ZS	1.42	1.00E+00	-2.82	3.84E-01	NIL	NIL	0.77	1.00E+00	NIL	NIL	1.85	1.00E+00	NIL	NIL	-1.81	1.00E+00	-1.73	1.00E+00	2.38	1.00E+00	NIL	NIL	-0.11	1.00E+00	NIL	NIL	-2.35	1.00E+00	1.39	8.31E-01	1.85	1.00E+00	1.07	1.00E+00
Bnascaffold0026G0028600ZS	-1.99	1.00E+00	NIL	NIL	NIL	NIL	NIL	NIL	-1.26	1.00E+00	NIL	NIL	NIL	NIL	NIL	NIL	NIL	NIL	NIL	NIL	NIL	NIL	NIL	NIL	-1.22	1.00E+00	NIL	NIL	NIL	NIL	NIL	NIL	NIL	NIL
Bnascaffold0026G0028700ZS	-1.99	1.00E+00	NIL	NIL	NIL	NIL	0.25	1.00E+00	-1.26	1.00E+00	NIL	NIL	-0.09	1.00E+00	0.04	1.00E+00	NIL	NIL	NIL	NIL	1.01	1.00E+00	0.36	1.00E+00	-1.22	1.00E+00	NIL	NIL	0.88	8.71E-01	NIL	NIL	0.11	1.00E+00
Bnascaffold0026G0028800ZS	NIL	NIL	0.59	1.00E+00	NIL	NIL	NIL	NIL	NIL	NIL	NIL	NIL	NIL	NIL	NIL	NIL	NIL	NIL	NIL	NIL	-0.92	1.00E+00	NIL	NIL	NIL	NIL	NIL	NIL	-0.91	8.71E-01	NIL	NIL	NIL	NIL
Bnascaffold0026G0029000ZS	-0.07	1.00E+00	0.62	1.00E+00	4.92	1.85E-01	-0.43	9.02E-01	0.67	1.00E+00	0.01	1.00E+00	-2.02	1.00E+00	-0.92	1.00E+00	0.71	1.00E+00	-4.96	1.94E-01	-1.92	1.00E+00	-5.39	2.79E-02	0.70	1.00E+00	5.60	1.57E-01	4.70	6.15E-02	0.01	1.00E+00	1.07	1.00E+00
Bnascaffold0026G0029900ZS	-0.07	1.00E+00	0.65	8.59E-01	NIL	NIL	NIL	NIL	NIL	NIL	NIL	NIL	NIL	NIL	NIL	NIL	-0.25	1.00E+00	NIL	NIL	-1.96	1.00E+00	NIL	NIL	NIL	NIL	-0.86	1.00E+00	-1.95	7.34E-01	NIL	NIL	NIL	NIL
Bnascaffold0026G0030300ZS	NIL	NIL	0.59	1.00E+00	NIL	NIL	NIL	NIL	NIL	NIL	NIL	NIL	NIL	NIL	NIL	NIL	NIL	NIL	NIL	NIL	-0.92	1.00E+00	NIL	NIL	NIL	NIL	NIL	NIL	-0.91	8.71E-01	NIL	NIL	NIL	NIL
Bnascaffold0026G0030400ZS	0.98	6.19E-01	-1.66	2.94E-01	-2.14	1.00E+00	0.25	1.00E+00	-2.86	1.00E+00	-1.56	1.00E+00	1.49	1.00E+00	1.14	1.00E+00	-3.82	8.33E-02	NIL	NIL	-0.70	7.64E-01	1.47	1.00E+00	-1.19	1.00E+00	-4.44	3.90E-02	-2.39	4.50E-01	NIL	NIL	-0.30	1.00E+00
Bnascaffold0026G0030500ZS	NIL	NIL	NIL	NIL	NIL	NIL	NIL	NIL	NIL	NIL	NIL	NIL	NIL	NIL	0.04	1.00E+00	NIL	NIL	NIL	NIL	NIL	NIL	1.19	1.00E+00	NIL	NIL	NIL	NIL	NIL	NIL	NIL	NIL	1.07	1.00E+00
Bnascaffold0026G0030800ZS	3.02	4.01E-03	-0.32	6.25E-01	2.92	6.57E-03	0.48	7.96E-01	0.55	1.00E+00	1.27	1.00E+00	2.09	3.87E-02	1.84	4.31E-02	-2.44	9.25E-03	-1.82	5.16E-02	-0.03	9.70E-01	-0.43	8.10E-01	-0.49	8.91E-01	-0.57	4.40E-01	0.39	8.60E-01	0.20	9.41E-01	-0.13	8.85E-01
Bnascaffold0026G0031000ZS	2.71	2.74E-02	-7.28	4.05E-03	3.28	8.89E-02	-2.72	5.80E-02	0.18	1.00E+00	-0.95	1.00E+00	0.43	7.88E-01	2.88	2.89E-01	-2.55	2.39E-02	-4.27	3.30E-02	5.17	7.29E-03	1.29	4.93E-01	-2.44	4.31E-01	-1.99	2.44E-01	2.86	4.05E-01	-3.61	2.11E-01	-1.21	4.56E-01
Bnascaffold0026G0031400ZS	1.50	5.11E-01	-3.92	5.07E-02	NIL	NIL	0.25	1.00E+00	0.40	1.00E+00	NIL	NIL	-0.50	8.39E-01	NIL	NIL	-1.06	5.93E-01	NIL	NIL	2.37	3.86E-01	-0.60	1.00E+00	-2.31	1.00E+00	-4.42	3.58E-01	-0.08	9.87E-01	-2.68	1.00E+00	-3.18	1.00E+00
Bnascaffold0026G0031600ZS	NIL	NIL	0.59	1.00E+00	-1.53	1.00E+00	NIL	NIL	NIL	NIL	-0.95	1.00E+00	NIL	NIL	NIL	NIL	NIL	NIL	NIL	NIL	-0.92	1.00E+00	NIL	NIL	0.70	1.00E+00	NIL	NIL	-0.91	8.71E-01	NIL	NIL	NIL	NIL
Bnascaffold0026G0031700ZS	NIL	NIL	2.45	4.80E-01	-3.42	1.00E+00	1.23	1.00E+00	0.67	1.00E+00	-2.83	1.00E+00	-0.21	1.00E+00	NIL	NIL	1.67	1.00E+00	NIL	NIL	-0.97	7.12E-01	-1.58	1.00E+00	2.58	1.00E+00	NIL	NIL	-1.03	7.67E-01	-0.95	1.00E+00	-1.70	1.00E+00
Bnascaffold0026G0031800ZS	NIL	NIL	5.01	2.58E-01	NIL	NIL	NIL	NIL	NIL	NIL	0.97	1.00E+00	NIL	NIL	-1.88	1.00E+00	NIL	NIL	1.50	1.00E+00	-5.34	2.20E-01	NIL	NIL	NIL	NIL	NIL	NIL	-5.33	2.62E-01	0.98	1.00E+00	NIL	NIL
Bnascaffold0026G0031900ZS	-1.99	1.00E+00	0.59	1.00E+00	NIL	NIL	0.25	1.00E+00	-0.29	1.00E+00	NIL	NIL	-2.02	1.00E+00	NIL	NIL	1.67	1.00E+00	NIL	NIL	-0.92	1.00E+00	-0.60	1.00E+00	-1.22	1.00E+00	NIL	NIL	-0.08	9.87E-01	-0.95	1.00E+00	NIL	NIL
Bnascaffold0026G0032000ZS	-0.82	4.36E-01	0.54	5.06E-01	0.06	9.80E-01	2.33	2.71E-02	-1.06	1.00E+00	2.16	3.58E-01	-0.43	7.44E-01	-1.86	1.15E-01	-0.26	8.42E-01	2.13	1.16E-01	-1.21	1.48E-01	-1.97	2.82E-02	-2.25	2.04E-01	-1.57	2.38E-01	0.32	7.40E-01	0.92	5.83E-01	-0.56	7.19E-01
Bnascaffold0026G0032100ZS	-2.38	5.26E-04	0.89	2.70E-01	2.44	3.50E-01	-2.17	5.12E-02	0.01	9.97E-01	-0.17	1.00E+00	-1.76	1.81E-03	2.54	4.60E-02	2.36	2.69E-04	-2.61	4.80E-02	-0.28	6.95E-01	2.13	4.23E-02	-3.12	3.14E-03	1.43	2.09E-01	-1.54	9.88E-02	-3.47	4.55E-04	0.78	4.85E-01
Bnascaffold0026G0032200ZS	0.47	8.76E-01	-3.69	1.80E-01	0.02	9.96E-01	-0.37	8.95E-01	-0.28	1.00E+00	-1.05	1.00E+00	0.21	9.42E-01	0.90	1.00E+00	-0.77	7.79E-01	-1.09	1.00E+00	3.14	3.15E-01	0.23	9.29E-01	-0.06	1.00E+00	-0.67	8.13E-01	2.86	4.05E-01	-0.87	1.00E+00	-0.23	9.40E-01
Bnascaffold0026G0032300ZS	NIL	NIL	2.50	4.67E-01	NIL	NIL	0.25	1.00E+00	NIL	NIL	NIL	NIL	NIL	NIL	0.04	1.00E+00	NIL	NIL	NIL	NIL	-2.83	4.04E-01	0.36	1.00E+00	NIL	NIL	NIL	NIL	-1.99	5.87E-01	NIL	NIL	1.07	1.00E+00
Bnascaffold0026G0032400ZS	NIL	NIL	NIL	NIL	NIL	NIL	0.77	1.00E+00	NIL	NIL	NIL	NIL	NIL	NIL	NIL	NIL	NIL	NIL	NIL	NIL	NIL	NIL	-1.11	1.00E+00	NIL	NIL	NIL	NIL	1.39	8.31E-01	NIL	NIL	NIL	NIL
Bnascaffold0026G0032500ZS	NIL	NIL	NIL	NIL	-0.57	1.00E+00	-1.53	1.00E+00	NIL	NIL	-0.95	1.00E+00	NIL	NIL	NIL	NIL	NIL	NIL	-0.43	1.00E+00	NIL	NIL	NIL	NIL	0.70	1.00E+00	1.06	1.00E+00	NIL	NIL	NIL	NIL	NIL	NIL
Bnascaffold0026G0032600ZS	NIL	NIL	2.19	1.00E+00	0.39	1.00E+00	-1.53	1.00E+00	NIL	NIL	NIL	NIL	NIL	NIL	1.25	1.00E+00	NIL	NIL	-0.43	1.00E+00	-2.51	1.00E+00	2.41	1.00E+00	NIL	NIL	1.06	1.00E+00	-2.51	6.20E-01	NIL	NIL	2.30	1.00E+00
Bnascaffold0026G0032700ZS	-1.64	2.03E-10	-2.57	6.46E-12	-0.41	7.24E-02	-0.54	1.84E-02	-0.05	9.40E-01	-0.05	9.38E-01	-1.48	4.94E-10	-0.19	4.47E-01	1.58	2.34E-11	0.31	2.22E-01	2.69	1.27E-13	0.71	4.35E-04	-0.19	5.86E-01	0.95	1.58E-04	3.15	5.11E-22	-0.22	4.88E-01	1.03	6.81E-06
Bnascaffold0026G0032800ZS	0.16	9.35E-01	-2.59	1.73E-01	2.65	1.21E-01	-0.27	8.12E-01	1.37	1.00E+00	1.64	1.00E+00	-1.74	1.85E-01	0.73	5.97E-01	1.19	3.55E-01	-1.06	4.53E-01	2.04	3.48E-01	-0.04	9.74E-01	-1.29	1.00E+00	1.11	3.96E-01	3.57	2.13E-02	-1.05	5.71E-01	1.39	3.17E-01
Bnascaffold0026G0032900ZS	-1.81	7.99E-14	-2.05	1.28E-08	-0.32	1.69E-01	-0.67	2.94E-03	-0.37	2.51E-01	-0.08	8.91E-01	-1.27	5.72E-09	-0.35	1.48E-01	1.42	3.62E-09	0.20	4.79E-01	2.19	3.21E-11	0.56	7.14E-03	-0.18	5.36E-01	1.19	2.56E-06	2.72	1.65E-19	0.07	8.53E-01	0.96	2.49E-05
Bnascaffold0026G0033000ZS	0.57	6.19E-01	-1.77	3.79E-02	1.55	6.62E-02	-0.11	8.82E-01	1.23	1.00E+00	0.90	6.32E-01	-1.17	9.97E-02	0.14	8.75E-01	0.63	3.99E-01	-0.69	4.11E-01	1.23	1.84E-01	-0.39	5.48E-01	-0.14	9.48E-01	0.73	3.28E-01	2.52	5.44E-04	-0.50	6.68E-01	0.79	3.28E-01
Bnascaffold0026G0033100ZS	-2.00	7.90E-12	-2.24	6.46E-06	-0.80	1.35E-03	-0.73	1.26E-02	-0.26	5.90E-01	-0.08	9.09E-01	-1.57	2.02E-09	-0.70	6.50E-03	1.72	3.22E-09	0.68	1.05E-02	2.39	1.77E-07	0.74	8.41E-03	0.04	9.28E-01	1.13	3.33E-04	2.80	1.56E-10	0.19	6.10E-01	1.01	5.53E-04
Bnascaffold0026G0033200ZS	-1.54	8.64E-09	-1.96	5.41E-09	-0.11	5.86E-01	-0.70	9.75E-05	0.12	8.11E-01	-0.24	4.74E-01	-1.59	8.18E-11	-0.05	8.27E-01	1.64	5.41E-13	-0.17	4.37E-01	2.01	3.40E-09	0.51	2.96E-03	0.21	5.00E-01	1.53	2.61E-12	2.92	1.13E-28	-0.19	4.88E-01	1.31	5.71E-09
Bnascaffold0026G0033500ZS	-1.39	2.57E-02	-1.35	7.82E-02	-0.84	2.73E-02	-0.46	2.77E-01	0.42	6.80E-01	-0.64	2.96E-01	-1.41	2.94E-03	-0.42	3.63E-01	1.79	3.80E-04	0.15	7.74E-01	1.74	1.02E-02	0.23	6.05E-01	0.99	6.60E-02	1.44	4.24E-03	2.47	8.85E-06	-0.11	8.85E-01	0.85	1.02E-01
Bnascaffold0026G0033600ZS	-2.05	1.67E-19	-1.73	3.26E-07	-0.29	1.89E-01	-0.72	8.22E-04	-0.38	2.27E-01	-0.14	7.54E-01	-1.35	1.23E-07	-0.48	1.91E-02	1.64	1.90E-12	0.11	6.89E-01	2.02	1.96E-09	0.39	4.90E-02	-0.15	6.06E-01	1.49	3.34E-10	2.65	5.05E-22	0.06	8.75E-01	0.89	2.64E-04
Bnascaffold0026G0033700ZS	0.31	7.98E-01	-2.51	2.06E-02	2.37	9.47E-03	0.03	9.63E-01	0.72	1.00E+00	0.98	7.10E-01	-0.35	6.77E-01	0.90	3.08E-01	0.40	6.64E-01	-1.45	7.48E-02	2.59	1.22E-02	-0.53	3.62E-01	-0.92	6.36E-01	1.04	1.33E-01	3.75	1.09E-05	-0.71	6.01E-01	0.50	5.27E-01
Bnascaffold0026G0034200ZS	NIL	NIL	NIL	NIL	NIL	NIL	NIL	NIL	NIL	NIL	1.89	1.00E+00	NIL	NIL	-2.80	1.00E+00	NIL	NIL	2.42	1.00E+00	NIL	NIL	NIL	NIL	NIL	NIL	NIL	NIL	NIL	NIL	1.90	1.00E+00	NIL	NIL
Bnascaffold0026G0034300ZS	0.20	9.27E-01	-4.43	3.50E-02	-2.65	1.12E-02	-1.68	4.43E-01	2.70	1.00E+00	0.80	5.55E-01	-3.28	5.66E-04	-2.77	4.31E-04	2.50	5.44E-03	3.38	4.91E-04	3.60	1.95E-01	2.53	1.00E-01	2.69	6.08E-02	-0.32	8.84E-01	2.69	4.67E-01	0.74	4.42E-01	1.24	4.44E-01
Bnascaffold0026G0034500ZS	NIL	NIL	NIL	NIL	-1.53	1.00E+00	NIL	NIL	NIL	NIL	-0.95	1.00E+00	NIL	NIL	NIL	NIL	NIL	NIL	NIL	NIL	NIL	NIL	NIL	NIL	0.70	1.00E+00	NIL	NIL	NIL	NIL	NIL	NIL	NIL	NIL
Bnascaffold0026G0034600ZS	2.41	2.87E-01	-1.50	3.31E-01	0.39	1.00E+00	-1.53	1.00E+00	1.75	1.00E+00	NIL	NIL	-2.32	3.71E-01	NIL	NIL	-0.73	6.91E-01	-0.43	1.00E+00	-1.47	5.83E-01	NIL	NIL	-1.22	1.00E+00	-3.35	1.16E-01	-3.17	3.55E-01	-3.01	1.00E+00	-1.58	1.00E+00
Bnascaffold0026G0034900ZS	NIL	NIL	0.59	1.00E+00	NIL	NIL	NIL	NIL	NIL	NIL	NIL	NIL	NIL	NIL	0.04	1.00E+00	NIL	NIL	NIL	NIL	-0.92	1.00E+00	1.19	1.00E+00	NIL	NIL	NIL	NIL	-0.91	8.71E-01	NIL	NIL	1.07	1.00E+00
Bnascaffold0026G0035000ZS	NIL	NIL	NIL	NIL	NIL	NIL	NIL	NIL	NIL	NIL	NIL	NIL	-0.09	1.00E+00	NIL	NIL	NIL	NIL	NIL	NIL	1.01	1.00E+00	NIL	NIL	NIL	NIL	NIL	NIL	NIL	NIL	NIL	NIL	-0.85	1.00E+00
Bnascaffold0026G0035700ZS	-1.03	1.00E+00	-1.34	1.00E+00	NIL	NIL	NIL	NIL	-1.26	1.00E+00	NIL	NIL	NIL	NIL	NIL	NIL	-0.25	1.00E+00	NIL	NIL	NIL	NIL	NIL	NIL	-1.22	1.00E+00	-0.86	1.00E+00	NIL	NIL	NIL	NIL	NIL	NIL
Bnascaffold0026G0035800ZS	0.04	9.53E-01	-3.97	2.84E-08	1.60	3.87E-12	-2.66	3.08E-32	0.01	9.95E-01	0.81	2.34E-02	0.64	8.60E-02	1.19	8.13E-10	-0.05	9.40E-01	-0.83	1.04E-04	4.60	5.47E-16	3.04	2.19E-48	0.92	5.33E-02	2.39	5.74E-04	3.83	2.73E-09	1.70	9.21E-07	2.21	1.48E-32
Bnascaffold0026G0036300ZS	NIL	NIL	NIL	NIL	NIL	NIL	NIL	NIL	NIL	NIL	NIL	NIL	-0.09	1.00E+00	NIL	NIL	NIL	NIL	NIL	NIL	1.01	1.00E+00	NIL	NIL	NIL	NIL	NIL	NIL	NIL	NIL	NIL	NIL	-0.85	1.00E+00
Bnascaffold0026G0036400ZS	-0.07	1.00E+00	-0.38	1.00E+00	1.44	1.00E+00	-2.58	1.00E+00	NIL	NIL	NIL	NIL	NIL	NIL	NIL	NIL	-0.25	1.00E+00	-1.47	1.00E+00	-0.92	1.00E+00	NIL	NIL	NIL	NIL	1.13	1.00E+00	-0.91	8.71E-01	NIL	NIL	NIL	NIL
Bnascaffold0026G0036800ZS	NIL	NIL	NIL	NIL	-1.53	1.00E+00	NIL	NIL	NIL	NIL	-0.95	1.00E+00	NIL	NIL	0.04	1.00E+00	NIL	NIL	NIL	NIL	NIL	NIL	1.19	1.00E+00	0.70	1.00E+00	NIL	NIL	NIL	NIL	NIL	NIL	1.07	1.00E+00
Bnascaffold0026G0037000ZS	-0.12	9.27E-01	-2.31	5.89E-02	0.35	7.79E-01	0.15	8.72E-01	0.60	1.00E+00	-0.74	8.21E-01	-1.54	9.79E-02	0.98	3.78E-01	0.70	4.66E-01	-1.17	3.17E-01	1.47	3.06E-01	-0.31	7.03E-01	0.09	9.67E-01	0.48	6.46E-01	3.09	3.68E-03	-1.30	3.58E-01	1.19	2.32E-01
Bnascaffold0026G0037100ZS	-1.66	1.06E-13	-2.27	1.32E-11	-0.16	4.90E-01	-0.53	1.18E-02	-0.17	6.67E-01	0.14	7.73E-01	-1.39	1.12E-09	-0.32	1.47E-01	1.47	2.03E-11	0.26	2.64E-01	2.35	1.77E-12	0.51	1.28E-02	-0.38	1.34E-01	1.01	7.14E-06	2.90	2.61E-23	-0.10	7.69E-01	0.93	6.49E-05
Bnascaffold0026G0037400ZS	0.15	8.97E-01	-1.99	3.67E-02	0.76	5.06E-01	0.13	8.91E-01	-0.02	1.00E+00	0.22	9.48E-01	-0.61	5.83E-01	0.49	6.27E-01	-0.20	8.55E-01	-0.59	5.98E-01	1.18	3.15E-01	-0.20	7.90E-01	-0.39	8.46E-01	0.12	9.16E-01	2.39	6.22E-03	-0.19	9.19E-01	0.88	3.76E-01
Bnascaffold0026G0037600ZS	-0.78	8.39E-01	-2.37	1.00E+00	NIL	NIL	NIL	NIL	-1.99	1.00E+00	NIL	NIL	NIL	NIL	NIL	NIL	-1.28	1.00E+00	NIL	NIL	NIL	NIL	NIL	NIL	-1.97	1.00E+00	-1.89	1.00E+00	NIL	NIL	NIL	NIL	NIL	NIL
Bnascaffold0026G0037700ZS	NIL	NIL	NIL	NIL	NIL	NIL	NIL	NIL	NIL	NIL	0.97	1.00E+00	-0.09	1.00E+00	-1.88	1.00E+00	NIL	NIL	1.50	1.00E+00	1.01	1.00E+00	NIL	NIL	NIL	NIL	NIL	NIL	NIL	NIL	0.98	1.00E+00	-0.85	1.00E+00
Bnascaffold0026G0037900ZS	-1.88	7.55E-02	-4.66	1.95E-02	-2.53	5.07E-03	-0.86	5.95E-01	-0.31	1.00E+00	-1.03	4.82E-01	-1.94	1.68E-01	-1.57	1.92E-01	1.55	2.00E-01	1.45	2.34E-01	4.30	7.13E-02	0.73	6.56E-01	0.58	6.22E-01	-0.16	9.30E-01	3.87	1.12E-01	-0.17	9.27E-01	0.13	9.54E-01
Bnascaffold0026G0038000ZS	-2.18	6.35E-21	-2.38	3.96E-10	-0.87	3.92E-06	-0.59	6.13E-03	-0.36	2.58E-01	-0.45	9.12E-02	-1.60	6.87E-11	-0.44	3.90E-02	1.80	4.49E-16	0.38	1.02E-01	2.59	2.15E-11	0.57	5.34E-03	-0.07	8.26E-01	1.13	2.30E-06	3.07	1.07E-20	-0.20	5.00E-01	0.93	2.74E-04
Bnascaffold0026G0038100ZS	-1.06	3.94E-02	-2.70	9.91E-05	-0.90	2.32E-02	-0.49	2.96E-01	0.41	6.13E-01	0.00	9.99E-01	-1.65	1.06E-03	-0.77	4.86E-02	1.45	7.37E-04	0.85	3.41E-02	2.51	1.13E-03	0.60	1.61E-01	0.50	3.75E-01	0.55	3.16E-01	2.90	5.64E-06	0.05	9.37E-01	0.88	1.33E-01
Bnascaffold0026G0038200ZS	-0.16	9.08E-01	-2.27	6.39E-02	2.12	6.41E-02	-0.17	8.46E-01	0.06	1.00E+00	1.51	5.11E-01	-0.69	5.63E-01	0.47	6.24E-01	0.19	8.77E-01	-0.65	5.20E-01	1.78	1.89E-01	0.02	9.78E-01	-1.28	5.19E-01	0.90	3.38E-01	3.13	2.58E-03	0.15	9.36E-01	1.28	1.83E-01
Bnascaffold0026G0038300ZS	-1.61	9.63E-20	-2.24	5.57E-16	-0.38	2.11E-02	-0.49	3.28E-03	-0.06	8.87E-01	-0.05	9.24E-01	-1.53	7.54E-14	-0.25	1.99E-01	1.53	3.65E-20	0.29	1.44E-01	2.26	1.81E-13	0.57	2.17E-04	-0.11	6.68E-01	1.02	2.28E-09	2.92	1.23E-31	-0.13	6.22E-01	1.11	1.72E-08
Bnascaffold0026G0038400ZS	-1.53	2.48E-04	-2.08	7.08E-04	-0.57	1.59E-01	-0.40	3.15E-01	0.40	5.31E-01	0.04	9.73E-01	-1.53	1.27E-04	-0.42	2.43E-01	1.91	9.87E-08	0.56	1.48E-01	2.47	5.50E-05	0.58	8.38E-02	0.28	6.22E-01	1.14	6.17E-03	2.96	7.74E-09	-0.11	8.46E-01	0.97	2.26E-02
Bnascaffold0026G0038500ZS	-0.77	5.56E-01	-1.92	1.87E-01	2.33	1.02E-01	0.01	9.89E-01	-0.63	1.00E+00	1.23	1.00E+00	0.04	9.80E-01	1.26	2.69E-01	0.12	9.37E-01	-1.14	3.74E-01	2.10	1.15E-01	0.14	8.72E-01	-2.00	3.18E-01	1.00	3.74E-01	3.12	6.21E-03	-0.17	9.47E-01	1.02	2.97E-01
Bnascaffold0026G0038600ZS	-1.80	1.61E-21	-2.04	7.21E-13	-0.60	2.21E-04	-0.20	3.92E-01	-0.22	4.28E-01	-0.04	9.46E-01	-1.40	1.54E-10	-0.42	2.90E-02	1.56	6.30E-17	0.53	6.45E-03	2.21	1.91E-13	0.35	8.20E-02	-0.16	4.78E-01	0.94	3.33E-06	2.94	1.44E-29	-0.01	9.77E-01	0.94	1.63E-05
Bnascaffold0026G0038800ZS	-1.29	1.68E-07	-1.84	4.69E-08	-0.25	2.65E-01	-0.57	5.10E-03	0.26	5.31E-01	0.01	9.91E-01	-1.50	9.92E-10	-0.28	1.97E-01	1.52	7.88E-12	0.21	3.68E-01	1.88	9.47E-08	0.54	6.33E-03	0.17	6.10E-01	1.11	5.93E-07	2.52	5.53E-18	-0.11	7.40E-01	1.06	9.36E-06
Bnascaffold0026G0038900ZS	NIL	NIL	NIL	NIL	0.39	1.00E+00	-0.71	1.00E+00	NIL	NIL	NIL	NIL	NIL	NIL	0.70	1.00E+00	NIL	NIL	-0.43	1.00E+00	NIL	NIL	1.02	1.00E+00	NIL	NIL	1.06	1.00E+00	0.88	8.71E-01	NIL	NIL	1.72	1.00E+00
Bnascaffold0026G0039000ZS	-1.14	1.62E-01	-2.82	2.27E-02	0.00	9.95E-01	-0.04	9.43E-01	0.51	7.15E-01	0.04	9.79E-01	-1.50	1.23E-02	-0.42	4.09E-01	1.62	1.39E-02	-0.01	9.91E-01	2.96	1.06E-02	-0.36	4.79E-01	1.03	1.59E-01	2.07	1.33E-04	4.96	8.42E-09	0.53	4.64E-01	1.56	5.01E-03
Bnascaffold0026G0039100ZS	-1.30	5.59E-01	1.49	3.54E-01	-0.90	5.32E-02	1.25	7.94E-03	-0.27	1.00E+00	0.99	6.59E-01	-1.40	4.51E-01	-1.02	3.94E-01	1.01	6.54E-01	1.85	1.07E-01	-1.87	1.82E-01	-0.39	6.28E-01	4.06	6.21E-06	4.38	4.10E-06	4.27	8.07E-13	5.31	1.47E-04	5.62	4.34E-11
Bnascaffold0026G0039200ZS	2.29	5.55E-01	-2.04	4.49E-01	2.96	1.27E-11	-0.26	7.43E-01	0.67	1.00E+00	0.78	5.45E-01	2.13	3.46E-01	2.23	4.42E-08	-1.64	6.11E-01	-2.22	1.52E-08	2.49	2.07E-01	0.31	7.00E-01	5.31	2.85E-03	5.93	3.62E-05	7.66	1.84E-11	5.40	4.79E-04	5.45	1.47E-21
Bnascaffold0026G0039300ZS	NIL	NIL	0.59	1.00E+00	NIL	NIL	NIL	NIL	NIL	NIL	NIL	NIL	NIL	NIL	NIL	NIL	NIL	NIL	NIL	NIL	-0.92	1.00E+00	NIL	NIL	NIL	NIL	NIL	NIL	-0.91	8.71E-01	NIL	NIL	NIL	NIL
Bnascaffold0026G0039400ZS	NIL	NIL	NIL	NIL	-1.53	1.00E+00	NIL	NIL	NIL	NIL	-0.95	1.00E+00	NIL	NIL	NIL	NIL	NIL	NIL	NIL	NIL	NIL	NIL	NIL	NIL	0.70	1.00E+00	NIL	NIL	NIL	NIL	NIL	NIL	NIL	NIL
Bnascaffold0026G0039500ZS	NIL	NIL	NIL	NIL	0.39	1.00E+00	-1.53	1.00E+00	NIL	NIL	NIL	NIL	NIL	NIL	NIL	NIL	NIL	NIL	-0.43	1.00E+00	NIL	NIL	NIL	NIL	NIL	NIL	1.06	1.00E+00	NIL	NIL	NIL	NIL	NIL	NIL
Bnascaffold0026G0039600ZS	NIL	NIL	NIL	NIL	NIL	NIL	0.25	1.00E+00	NIL	NIL	NIL	NIL	NIL	NIL	0.04	1.00E+00	NIL	NIL	NIL	NIL	NIL	NIL	0.36	1.00E+00	NIL	NIL	NIL	NIL	0.88	8.71E-01	NIL	NIL	1.07	1.00E+00
Bnascaffold0026G0039700ZS	NIL	NIL	NIL	NIL	0.39	1.00E+00	-1.53	1.00E+00	NIL	NIL	NIL	NIL	-0.09	1.00E+00	NIL	NIL	NIL	NIL	-0.43	1.00E+00	1.01	1.00E+00	NIL	NIL	NIL	NIL	1.06	1.00E+00	NIL	NIL	NIL	NIL	-0.85	1.00E+00
Bnascaffold0026G0039800ZS	NIL	NIL	NIL	NIL	NIL	NIL	NIL	NIL	NIL	NIL	0.97	1.00E+00	NIL	NIL	-1.88	1.00E+00	NIL	NIL	1.50	1.00E+00	NIL	NIL	NIL	NIL	NIL	NIL	NIL	NIL	NIL	NIL	0.98	1.00E+00	NIL	NIL
Bnascaffold0026G0040000ZS	1.80	1.00E+00	-1.25	6.03E-01	0.28	1.00E+00	-0.63	1.00E+00	NIL	NIL	0.01	1.00E+00	1.84	1.00E+00	1.66	5.34E-01	-2.11	1.00E+00	-0.31	1.00E+00	0.98	6.82E-01	2.07	3.41E-01	0.70	1.00E+00	-0.92	7.67E-01	-0.16	9.63E-01	0.98	1.00E+00	0.78	7.34E-01
Bnascaffold0026G0040100ZS	NIL	NIL	NIL	NIL	-0.57	1.00E+00	-1.53	1.00E+00	NIL	NIL	-0.95	1.00E+00	NIL	NIL	NIL	NIL	NIL	NIL	-0.43	1.00E+00	NIL	NIL	NIL	NIL	0.70	1.00E+00	1.06	1.00E+00	NIL	NIL	NIL	NIL	NIL	NIL
Bnascaffold0026G0040200ZS	NIL	NIL	NIL	NIL	NIL	NIL	0.77	1.00E+00	NIL	NIL	NIL	NIL	-0.09	1.00E+00	NIL	NIL	NIL	NIL	NIL	NIL	1.01	1.00E+00	-1.11	1.00E+00	NIL	NIL	NIL	NIL	1.39	8.31E-01	NIL	NIL	-0.85	1.00E+00
Bnascaffold0026G0040300ZS	-1.76	2.08E-16	-2.11	4.64E-11	-0.49	7.48E-03	-0.52	8.55E-03	-0.23	4.46E-01	-0.25	4.37E-01	-1.28	9.30E-07	-0.16	4.63E-01	1.51	8.64E-13	0.19	3.81E-01	2.35	1.35E-11	0.59	1.24E-03	-0.13	6.24E-01	1.03	2.84E-06	2.78	2.91E-24	-0.19	4.77E-01	0.90	4.88E-04
Bnascaffold0026G0040400ZS	-0.73	4.31E-01	-2.04	5.08E-02	2.76	2.00E-02	-0.53	4.88E-01	-0.34	1.00E+00	2.09	3.40E-01	-1.72	8.13E-02	0.20	8.47E-01	0.37	7.12E-01	-0.70	4.36E-01	0.71	5.99E-01	0.08	9.33E-01	-2.47	1.19E-01	0.91	2.65E-01	2.54	8.11E-03	-0.07	9.68E-01	1.81	6.05E-02
Bnascaffold0026G0040500ZS	-1.78	4.13E-17	-2.48	6.25E-13	-0.40	3.59E-02	-0.49	9.82E-03	-0.25	4.59E-01	0.01	9.86E-01	-1.43	1.37E-09	-0.34	1.20E-01	1.51	3.17E-13	0.37	7.50E-02	2.57	1.47E-12	0.56	3.57E-03	-0.21	4.23E-01	1.06	5.70E-07	3.19	1.34E-27	0.01	9.68E-01	1.06	1.43E-05
Bnascaffold0026G0040600ZS	0.03	9.80E-01	-1.23	2.22E-01	1.86	9.26E-02	0.24	7.63E-01	0.21	1.00E+00	1.28	5.74E-01	-0.28	7.98E-01	0.67	4.44E-01	0.16	8.93E-01	-0.62	5.38E-01	1.12	2.78E-01	-0.15	8.28E-01	-0.99	6.18E-01	0.71	4.46E-01	2.34	2.24E-03	0.03	9.89E-01	0.94	2.69E-01
Bnascaffold0026G0040700ZS	-1.34	7.11E-07	-2.66	1.64E-10	-0.62	9.41E-03	-0.54	2.03E-02	0.55	6.03E-02	-0.02	9.81E-01	-1.97	1.43E-13	-0.46	4.45E-02	1.87	5.21E-17	0.56	1.86E-02	2.57	1.81E-08	0.68	1.56E-03	0.32	3.42E-01	0.94	3.09E-04	3.19	2.69E-18	-0.28	3.16E-01	1.19	3.13E-05
Bnascaffold0026G0040800ZS	-1.96	3.13E-30	-1.92	1.65E-14	-0.50	3.05E-04	-0.52	6.80E-04	-0.42	1.63E-02	-0.12	7.23E-01	-1.43	5.38E-11	-0.36	4.07E-02	1.52	7.19E-19	0.34	3.62E-02	2.02	8.88E-13	0.53	8.16E-04	-0.30	7.57E-02	1.06	1.49E-09	2.61	3.78E-36	-0.02	9.28E-01	1.00	5.83E-06
Bnascaffold0026G0040900ZS	-1.29	7.25E-08	-2.06	4.76E-10	-0.65	2.10E-04	-0.49	1.75E-02	0.52	4.59E-02	-0.02	9.75E-01	-1.68	2.07E-11	-0.75	7.01E-05	1.79	3.86E-18	0.59	1.91E-03	2.18	1.16E-09	0.36	8.90E-02	0.66	2.09E-03	1.20	1.79E-08	2.92	2.06E-24	0.09	7.75E-01	0.97	1.86E-04
Bnascaffold0026G0041000ZS	-2.13	1.21E-26	-2.18	8.66E-11	-0.86	9.75E-07	-0.54	1.06E-02	-0.49	2.55E-02	-0.37	1.72E-01	-1.52	2.27E-12	-0.39	5.69E-02	1.62	6.13E-15	0.44	3.53E-02	2.29	1.06E-11	0.64	1.39E-03	-0.17	4.70E-01	1.00	6.68E-06	2.79	1.62E-20	-0.09	7.89E-01	1.01	6.67E-06
Bnascaffold0026G0041100ZS	3.54	1.57E-01	-3.97	4.89E-02	NIL	NIL	NIL	NIL	NIL	NIL	NIL	NIL	2.44	1.00E+00	NIL	NIL	-3.85	1.02E-01	NIL	NIL	2.58	3.75E-01	NIL	NIL	NIL	NIL	-4.47	3.78E-01	-0.91	8.71E-01	NIL	NIL	-3.39	3.42E-01
Bnascaffold0026G0041200ZS	1.36	3.62E-01	-0.85	3.78E-01	0.67	7.64E-01	-2.07	3.29E-01	-1.66	1.00E+00	-1.62	1.00E+00	3.48	5.34E-02	3.64	4.94E-02	-2.99	6.51E-02	-2.29	3.58E-01	1.34	2.61E-01	3.31	2.44E-02	-0.72	8.54E-01	-1.57	1.80E-01	-2.56	1.38E-01	-0.66	1.00E+00	-0.66	6.52E-01
Bnascaffold0026G0041400ZS	NIL	NIL	NIL	NIL	NIL	NIL	NIL	NIL	NIL	NIL	0.97	1.00E+00	NIL	NIL	-1.88	1.00E+00	NIL	NIL	1.50	1.00E+00	NIL	NIL	NIL	NIL	NIL	NIL	NIL	NIL	NIL	NIL	0.98	1.00E+00	NIL	NIL
Bnascaffold0026G0042200ZS	2.13	1.00E+00	-3.53	1.78E-01	-1.53	1.00E+00	0.70	1.00E+00	NIL	NIL	-0.95	1.00E+00	2.22	1.00E+00	NIL	NIL	-2.44	1.00E+00	NIL	NIL	3.32	2.64E-01	-1.05	1.00E+00	0.70	1.00E+00	-3.06	3.19E-01	1.32	8.36E-01	NIL	NIL	-3.17	1.00E+00
Bnascaffold0026G0042500ZS	0.42	8.87E-01	1.73	1.77E-01	1.72	1.00E+00	2.53	9.67E-02	-1.99	1.00E+00	2.87	1.00E+00	2.46	1.00E+00	1.22	4.22E-01	-2.48	1.00E+00	1.07	6.74E-01	-1.68	1.92E-01	-0.22	8.52E-01	-1.97	1.00E+00	-0.77	7.80E-01	0.19	8.71E-01	2.88	1.00E+00	1.54	3.10E-01
Bnascaffold0026G0042600ZS	-0.30	6.11E-01	-1.96	4.35E-04	-1.14	1.14E-02	1.72	9.46E-08	0.30	7.86E-01	0.00	9.97E-01	-0.35	4.44E-01	-1.93	5.45E-07	0.58	2.44E-01	1.10	8.24E-03	2.20	8.73E-06	-2.52	3.00E-16	1.27	1.87E-02	0.33	5.71E-01	4.18	5.77E-26	0.95	4.30E-02	-0.67	1.50E-01
Bnascaffold0026G0042700ZS	-3.25	5.04E-06	2.61	4.11E-06	-3.98	1.75E-04	3.88	1.45E-04	-0.63	5.88E-01	-0.77	5.91E-01	-2.11	7.41E-04	-1.87	4.19E-02	2.58	1.08E-04	3.17	8.69E-03	-2.13	3.01E-05	-2.54	5.19E-04	-1.16	1.65E-01	-1.99	1.93E-01	-0.58	2.84E-01	-1.32	8.51E-02	-1.10	3.14E-01
Bnascaffold0026G0042900ZS	0.31	5.94E-01	1.30	1.73E-06	-0.24	6.69E-01	0.41	3.51E-01	0.96	1.60E-01	0.56	5.37E-01	-1.60	1.83E-05	-0.86	8.77E-02	0.63	8.10E-02	0.76	1.23E-01	-2.25	5.22E-14	-0.48	2.80E-01	0.42	6.22E-01	-0.22	6.55E-01	-0.95	9.98E-04	-0.01	9.92E-01	0.69	1.89E-01
Bnascaffold0026G0043200ZS	1.05	1.93E-01	-0.41	5.11E-01	-0.13	8.87E-01	0.87	1.20E-01	0.30	8.75E-01	-0.72	6.90E-01	-1.03	1.32E-01	0.56	5.29E-01	-0.77	2.98E-01	-0.63	5.12E-01	-1.38	1.02E-02	-0.91	6.75E-02	0.10	9.43E-01	-1.18	1.06E-01	0.26	6.49E-01	-0.95	3.83E-01	0.61	4.29E-01
Bnascaffold0026G0043300ZS	NIL	NIL	1.45	1.00E+00	NIL	NIL	NIL	NIL	NIL	NIL	0.97	1.00E+00	NIL	NIL	0.60	1.00E+00	NIL	NIL	1.50	1.00E+00	-1.78	1.00E+00	2.68	1.00E+00	NIL	NIL	NIL	NIL	-1.77	7.73E-01	0.98	1.00E+00	2.57	1.00E+00
Bnascaffold0026G0043400ZS	-1.48	3.63E-07	-2.01	3.60E-07	-0.55	3.15E-02	-0.30	2.90E-01	-0.11	8.79E-01	0.12	8.48E-01	-1.44	3.54E-08	-0.42	1.03E-01	1.36	3.49E-07	0.63	1.67E-02	1.94	6.74E-07	0.55	2.35E-02	0.06	8.95E-01	0.88	1.70E-03	2.75	1.27E-15	0.25	4.74E-01	1.23	2.95E-06
Bnascaffold0026G0043600ZS	-4.16	9.72E-02	NIL	NIL	-1.53	1.00E+00	NIL	NIL	-3.42	1.00E+00	-0.95	1.00E+00	-0.09	1.00E+00	NIL	NIL	NIL	NIL	NIL	NIL	1.01	1.00E+00	NIL	NIL	-2.43	4.41E-01	NIL	NIL	NIL	NIL	NIL	NIL	-0.85	1.00E+00
Bnascaffold0026G0043700ZS	NIL	NIL	0.59	1.00E+00	NIL	NIL	NIL	NIL	NIL	NIL	NIL	NIL	-0.09	1.00E+00	NIL	NIL	NIL	NIL	NIL	NIL	0.04	1.00E+00	NIL	NIL	NIL	NIL	NIL	NIL	-0.91	8.71E-01	NIL	NIL	-0.85	1.00E+00
Bnascaffold0026G0044200ZS	NIL	NIL	1.59	1.00E+00	NIL	NIL	NIL	NIL	2.30	1.00E+00	NIL	NIL	-2.67	3.52E-01	NIL	NIL	3.30	1.00E+00	NIL	NIL	-0.95	8.07E-01	NIL	NIL	NIL	NIL	NIL	NIL	-1.91	7.59E-01	-2.58	1.00E+00	-0.85	1.00E+00
Bnascaffold0026G0044600ZS	NIL	NIL	2.78	3.40E-01	2.94	3.81E-01	-2.77	3.14E-01	NIL	NIL	0.97	1.00E+00	0.89	1.00E+00	-0.18	1.00E+00	NIL	NIL	-2.03	1.00E+00	-1.20	5.97E-01	0.63	1.00E+00	NIL	NIL	3.61	2.63E-01	-1.77	5.56E-01	0.98	1.00E+00	-0.11	1.00E+00
Bnascaffold0026G0044700ZS	0.03	9.88E-01	-1.79	3.23E-01	2.84	2.86E-02	-2.03	4.00E-02	-2.10	1.00E+00	-2.45	1.00E+00	1.80	4.57E-01	4.37	1.64E-02	-2.17	3.61E-01	-5.30	1.11E-03	1.44	4.39E-01	1.17	3.19E-01	-0.59	8.64E-01	2.09	3.85E-02	1.85	3.89E-01	-0.95	1.00E+00	1.58	1.96E-01
Bnascaffold0026G0044800ZS	NIL	NIL	NIL	NIL	NIL	NIL	NIL	NIL	0.67	1.00E+00	NIL	NIL	-2.02	1.00E+00	NIL	NIL	1.67	1.00E+00	NIL	NIL	NIL	NIL	NIL	NIL	NIL	NIL	NIL	NIL	NIL	NIL	-0.95	1.00E+00	NIL	NIL
Bnascaffold0026G0044900ZS	-0.07	1.00E+00	-1.34	1.00E+00	NIL	NIL	0.77	1.00E+00	NIL	NIL	NIL	NIL	NIL	NIL	NIL	NIL	-0.25	1.00E+00	NIL	NIL	NIL	NIL	-1.11	1.00E+00	NIL	NIL	-0.86	1.00E+00	1.39	8.31E-01	NIL	NIL	NIL	NIL
Bnascaffold0026G0045300ZS	-0.07	1.00E+00	-1.34	1.00E+00	0.39	1.00E+00	1.08	1.00E+00	NIL	NIL	0.97	1.00E+00	-0.09	1.00E+00	-1.88	1.00E+00	-0.25	1.00E+00	0.54	1.00E+00	1.01	1.00E+00	-2.41	1.00E+00	NIL	NIL	0.10	1.00E+00	2.69	4.67E-01	0.98	1.00E+00	-0.85	1.00E+00
Bnascaffold0026G0045600ZS	NIL	NIL	NIL	NIL	NIL	NIL	NIL	NIL	NIL	NIL	NIL	NIL	-0.09	1.00E+00	NIL	NIL	NIL	NIL	NIL	NIL	1.01	1.00E+00	NIL	NIL	NIL	NIL	NIL	NIL	NIL	NIL	NIL	NIL	-0.85	1.00E+00
Bnascaffold0026G0046100ZS	-2.08	4.05E-01	0.03	9.90E-01	-0.06	1.00E+00	-0.13	9.66E-01	0.10	1.00E+00	-0.83	1.00E+00	-1.03	5.47E-01	-1.88	1.00E+00	2.10	2.88E-01	-0.82	1.00E+00	1.08	5.99E-01	-2.48	1.00E+00	-1.81	5.82E-01	0.11	9.77E-01	0.09	9.75E-01	-2.76	3.15E-01	-3.66	2.12E-01
Bnascaffold0026G0046200ZS	NIL	NIL	NIL	NIL	-1.53	1.00E+00	NIL	NIL	1.62	1.00E+00	-0.95	1.00E+00	-2.97	1.00E+00	NIL	NIL	2.63	1.00E+00	NIL	NIL	NIL	NIL	NIL	NIL	0.70	1.00E+00	NIL	NIL	NIL	NIL	-1.90	1.00E+00	NIL	NIL
Bnascaffold0026G0046600ZS	-2.16	2.50E-03	-2.73	5.21E-02	-0.85	7.78E-02	-0.47	4.38E-01	-0.09	9.56E-01	-0.01	9.97E-01	-1.16	5.14E-02	-1.14	2.83E-02	2.05	3.35E-03	0.80	1.40E-01	3.58	1.36E-03	0.17	7.90E-01	0.71	2.89E-01	1.92	4.21E-03	4.29	2.97E-05	0.76	2.72E-01	0.75	2.52E-01
Bnascaffold0026G0046800ZS	-1.22	1.13E-01	-1.95	4.86E-02	0.17	8.05E-01	-0.67	2.55E-01	0.51	6.97E-01	0.09	9.62E-01	-1.06	7.70E-02	-0.10	8.89E-01	1.71	6.48E-03	-0.13	8.63E-01	2.61	2.16E-03	0.48	4.15E-01	0.04	9.78E-01	1.32	3.95E-02	2.74	1.17E-03	-0.42	6.30E-01	0.50	4.67E-01
Bnascaffold0026G0046900ZS	-1.33	3.37E-03	-2.16	6.46E-04	-0.23	5.81E-01	-0.44	2.53E-01	0.01	9.96E-01	-0.04	9.72E-01	-1.45	1.12E-04	-0.18	6.54E-01	1.31	1.70E-03	0.14	7.52E-01	2.03	8.24E-04	0.44	2.06E-01	0.00	9.96E-01	1.00	1.83E-02	2.88	5.46E-08	-0.07	9.12E-01	1.16	1.72E-03
Bnascaffold0026G0047000ZS	-2.06	1.79E-16	-1.85	4.62E-06	-0.78	2.99E-03	-0.45	1.24E-01	-0.52	1.10E-01	-0.26	5.90E-01	-1.49	4.53E-08	-0.47	6.44E-02	1.52	1.87E-08	0.48	1.02E-01	1.88	2.45E-06	0.50	4.33E-02	-0.23	4.96E-01	0.95	1.72E-03	2.51	6.82E-13	0.01	9.92E-01	0.99	3.40E-04
Bnascaffold0026G0047100ZS	-0.07	1.00E+00	-1.34	1.00E+00	NIL	NIL	NIL	NIL	0.67	1.00E+00	NIL	NIL	-2.02	1.00E+00	0.04	1.00E+00	0.71	1.00E+00	NIL	NIL	NIL	NIL	1.19	1.00E+00	NIL	NIL	-0.86	1.00E+00	NIL	NIL	-0.95	1.00E+00	1.07	1.00E+00
Bnascaffold0026G0047300ZS	NIL	NIL	NIL	NIL	NIL	NIL	NIL	NIL	0.67	1.00E+00	NIL	NIL	-2.02	1.00E+00	NIL	NIL	1.67	1.00E+00	NIL	NIL	NIL	NIL	NIL	NIL	NIL	NIL	NIL	NIL	NIL	NIL	-0.95	1.00E+00	NIL	NIL
Bnascaffold0026G0047400ZS	NIL	NIL	NIL	NIL	NIL	NIL	NIL	NIL	NIL	NIL	NIL	NIL	0.93	1.00E+00	NIL	NIL	NIL	NIL	NIL	NIL	2.03	1.00E+00	NIL	NIL	NIL	NIL	NIL	NIL	NIL	NIL	NIL	NIL	-1.87	1.00E+00
Bnascaffold0026G0047900ZS	-1.28	5.17E-03	-2.41	2.65E-04	-0.28	3.52E-01	-1.63	1.08E-09	-0.32	3.55E-01	-0.13	8.85E-01	-0.62	1.97E-01	0.30	4.49E-01	0.95	9.61E-02	0.10	8.02E-01	2.75	8.80E-07	2.07	2.58E-13	-1.72	1.45E-16	-0.82	1.44E-01	0.10	8.71E-01	-1.58	4.33E-03	-0.71	2.02E-01
Bnascaffold0026G0048000ZS	NIL	NIL	NIL	NIL	NIL	NIL	NIL	NIL	NIL	NIL	NIL	NIL	NIL	NIL	0.04	1.00E+00	NIL	NIL	NIL	NIL	NIL	NIL	1.19	1.00E+00	NIL	NIL	NIL	NIL	NIL	NIL	NIL	NIL	1.07	1.00E+00
Bnascaffold0026G0048200ZS	0.84	7.93E-01	0.92	5.80E-01	NIL	NIL	0.77	1.00E+00	-1.26	1.00E+00	NIL	NIL	NIL	NIL	NIL	NIL	-2.11	1.00E+00	NIL	NIL	-4.08	5.72E-02	-1.11	1.00E+00	-1.22	1.00E+00	-2.73	1.00E+00	-2.98	1.59E-01	NIL	NIL	NIL	NIL
Bnascaffold0026G0048900ZS	3.82	2.24E-02	-5.23	5.27E-04	1.95	3.29E-01	-0.80	5.98E-01	-0.29	1.00E+00	-1.79	1.00E+00	3.28	7.22E-02	3.17	2.08E-01	-4.14	1.07E-02	-3.80	9.59E-02	4.38	8.54E-03	0.13	9.39E-01	0.59	1.00E+00	-1.36	1.92E-01	3.18	1.57E-01	-0.95	1.00E+00	-1.20	3.74E-01
Bnascaffold0026G0049000ZS	-0.07	1.00E+00	-1.34	1.00E+00	NIL	NIL	0.77	1.00E+00	0.67	1.00E+00	NIL	NIL	-0.08	1.00E+00	1.94	1.00E+00	0.71	1.00E+00	NIL	NIL	1.99	1.00E+00	1.90	4.87E-01	NIL	NIL	-0.86	1.00E+00	1.39	8.31E-01	-0.95	1.00E+00	1.04	7.34E-01
Bnascaffold0026G0049100ZS	NIL	NIL	NIL	NIL	0.39	1.00E+00	0.24	1.00E+00	NIL	NIL	NIL	NIL	NIL	NIL	2.73	1.00E+00	NIL	NIL	-0.43	1.00E+00	NIL	NIL	2.19	3.12E-01	NIL	NIL	1.06	1.00E+00	1.85	7.51E-01	NIL	NIL	3.76	1.67E-01
Bnascaffold0026G0049200ZS	NIL	NIL	NIL	NIL	2.73	1.00E+00	-2.17	3.74E-01	NIL	NIL	0.97	1.00E+00	-0.09	1.00E+00	1.26	1.00E+00	NIL	NIL	-1.81	1.00E+00	1.01	1.00E+00	1.65	5.00E-01	NIL	NIL	3.40	2.68E-01	1.85	7.59E-01	0.98	1.00E+00	2.29	4.42E-01
Bnascaffold0026G0049400ZS	NIL	NIL	NIL	NIL	NIL	NIL	NIL	NIL	NIL	NIL	NIL	NIL	-0.09	1.00E+00	NIL	NIL	NIL	NIL	NIL	NIL	1.01	1.00E+00	NIL	NIL	NIL	NIL	NIL	NIL	NIL	NIL	NIL	NIL	-0.85	1.00E+00
Bnascaffold0026G0049500ZS	NIL	NIL	2.08	1.00E+00	0.39	1.00E+00	-1.53	1.00E+00	NIL	NIL	NIL	NIL	-0.09	1.00E+00	NIL	NIL	NIL	NIL	-0.43	1.00E+00	-1.45	6.22E-01	NIL	NIL	NIL	NIL	1.06	1.00E+00	-2.40	5.57E-01	NIL	NIL	-0.85	1.00E+00
Bnascaffold0026G0049600ZS	NIL	NIL	1.40	1.00E+00	NIL	NIL	NIL	NIL	NIL	NIL	NIL	NIL	NIL	NIL	NIL	NIL	NIL	NIL	NIL	NIL	-1.74	1.00E+00	NIL	NIL	NIL	NIL	NIL	NIL	-1.73	7.82E-01	NIL	NIL	NIL	NIL
Bnascaffold0026G0049700ZS	NIL	NIL	1.95	1.00E+00	NIL	NIL	NIL	NIL	NIL	NIL	NIL	NIL	NIL	NIL	NIL	NIL	NIL	NIL	NIL	NIL	-2.28	1.00E+00	NIL	NIL	NIL	NIL	NIL	NIL	-2.28	6.40E-01	NIL	NIL	NIL	NIL
Bnascaffold0026G0050300ZS	2.53	1.67E-01	1.95	2.26E-01	-4.94	1.00E+00	3.15	2.09E-01	2.42	1.00E+00	0.26	9.71E-01	-1.84	2.46E-01	-1.43	5.38E-01	-0.16	9.22E-01	5.16	1.79E-01	-3.93	1.05E-02	0.63	7.24E-01	5.70	1.00E+00	-1.97	2.08E-01	-0.57	8.21E-01	3.48	3.23E-01	3.83	5.80E-05
Bnascaffold0026G0050700ZS	-2.22	8.50E-31	-2.48	8.62E-16	0.00	9.86E-01	-0.06	7.77E-01	-0.31	2.64E-01	0.21	2.79E-01	-1.01	4.13E-07	-0.75	5.69E-09	1.88	5.27E-24	0.16	2.65E-01	3.35	8.66E-33	-0.49	1.74E-03	1.40	5.32E-19	3.51	8.47E-125	6.08	2.53E-148	1.89	1.44E-48	2.11	2.99E-38
Bnascaffold0026G0050800ZS	NIL	NIL	NIL	NIL	NIL	NIL	4.54	1.83E-02	NIL	NIL	NIL	NIL	-0.09	1.00E+00	NIL	NIL	NIL	NIL	NIL	NIL	1.01	1.00E+00	-4.88	7.68E-03	NIL	NIL	NIL	NIL	5.16	4.92E-03	NIL	NIL	-0.85	1.00E+00
Bnascaffold0026G0050900ZS	NIL	NIL	1.59	1.00E+00	2.07	1.00E+00	3.33	6.99E-03	NIL	NIL	NIL	NIL	NIL	NIL	1.31	1.00E+00	NIL	NIL	-2.10	1.00E+00	-1.92	1.00E+00	-3.82	1.48E-03	NIL	NIL	2.73	1.00E+00	4.57	5.92E-04	NIL	NIL	2.35	1.00E+00
Bnascaffold0026G0051400ZS	-4.72	1.33E-02	5.26	1.00E+00	0.65	8.39E-01	1.82	4.90E-01	-4.58	3.83E-02	-1.80	4.32E-01	0.75	6.95E-01	2.75	1.22E-02	0.13	9.58E-01	-2.48	9.15E-02	-4.38	1.00E+00	-1.51	3.43E-01	-2.52	2.67E-01	2.74	4.05E-01	-0.53	1.00E+00	0.23	9.43E-01	2.23	2.59E-02
Bnascaffold0026G0051500ZS	1.55	1.00E+00	-2.96	4.19E-01	NIL	NIL	NIL	NIL	NIL	NIL	NIL	NIL	NIL	NIL	0.70	1.00E+00	-1.87	1.00E+00	NIL	NIL	NIL	NIL	1.84	1.00E+00	NIL	NIL	-2.48	1.00E+00	NIL	NIL	NIL	NIL	1.72	1.00E+00
Bnascaffold0026G0051600ZS	3.17	1.93E-01	2.06	2.53E-02	3.41	1.67E-01	1.94	6.28E-02	NIL	NIL	0.97	1.00E+00	1.85	1.00E+00	1.04	1.00E+00	-3.48	1.27E-01	-2.48	3.08E-01	-3.70	1.95E-03	-3.17	3.61E-03	NIL	NIL	-0.15	9.39E-01	-0.14	8.86E-01	0.98	1.00E+00	0.14	9.67E-01
Bnascaffold0026G0051700ZS	-0.03	9.90E-01	1.24	2.64E-01	2.31	1.54E-01	0.29	7.75E-01	1.05	1.00E+00	-1.16	1.00E+00	-0.46	7.16E-01	3.07	1.12E-01	1.05	4.62E-01	-3.65	4.71E-02	-0.63	5.05E-01	-0.89	3.22E-01	-0.90	8.01E-01	1.41	2.66E-01	0.64	4.89E-01	-3.21	1.81E-01	0.26	8.53E-01
Bnascaffold0026G0051900ZS	1.26	4.70E-01	-0.58	6.13E-01	2.27	3.42E-01	0.58	6.92E-01	1.67	1.00E+00	2.23	1.00E+00	-0.47	6.87E-01	1.35	3.01E-01	0.39	7.64E-01	-0.09	9.67E-01	0.52	6.30E-01	0.71	4.82E-01	-1.74	1.00E+00	-0.82	5.89E-01	0.49	7.37E-01	-1.21	5.27E-01	0.55	6.29E-01
Bnascaffold0026G0052000ZS	NIL	NIL	2.26	1.00E+00	NIL	NIL	NIL	NIL	NIL	NIL	NIL	NIL	NIL	NIL	NIL	NIL	NIL	NIL	NIL	NIL	-2.59	5.27E-01	NIL	NIL	NIL	NIL	NIL	NIL	-2.58	5.97E-01	NIL	NIL	NIL	NIL
Bnascaffold0026G0052100ZS	1.48	1.00E+00	-1.91	5.35E-01	0.39	1.00E+00	-1.53	1.00E+00	0.67	1.00E+00	0.97	1.00E+00	-0.33	1.00E+00	-0.92	1.00E+00	-0.82	1.00E+00	0.54	1.00E+00	0.76	1.00E+00	1.19	1.00E+00	NIL	NIL	-1.44	6.99E-01	-0.91	8.71E-01	0.01	1.00E+00	-0.63	1.00E+00
Bnascaffold0026G0052200ZS	-2.62	3.72E-01	3.47	7.41E-02	-3.73	1.82E-01	0.25	1.00E+00	-1.88	1.00E+00	0.29	1.00E+00	-2.02	1.00E+00	-4.36	5.96E-02	0.71	1.00E+00	3.97	1.10E-01	-4.76	1.61E-02	-0.60	1.00E+00	0.36	9.17E-01	-0.86	1.00E+00	-3.91	4.31E-02	2.49	4.06E-01	NIL	NIL
Bnascaffold0026G0052300ZS	-2.39	6.43E-03	-5.34	4.51E-03	-3.66	1.93E-09	-3.72	2.18E-02	1.19	1.54E-01	-1.31	5.29E-02	-5.02	1.22E-10	-3.92	3.68E-07	3.54	1.47E-02	2.31	1.15E-03	3.87	1.33E-01	2.22	3.17E-01	1.50	1.61E-02	0.10	9.51E-01	1.63	8.02E-01	-1.04	1.22E-01	0.01	9.97E-01
Bnascaffold0026G0052400ZS	NIL	NIL	NIL	NIL	0.28	1.00E+00	-2.38	1.00E+00	NIL	NIL	-0.95	1.00E+00	NIL	NIL	NIL	NIL	NIL	NIL	-1.27	1.00E+00	NIL	NIL	NIL	NIL	0.70	1.00E+00	1.91	1.00E+00	NIL	NIL	NIL	NIL	NIL	NIL
Bnascaffold0026G0052500ZS	-1.61	4.77E-14	-2.15	1.19E-11	-0.52	5.35E-03	-0.44	2.59E-02	-0.02	9.77E-01	-0.13	7.73E-01	-1.41	3.67E-10	-0.22	2.98E-01	1.58	4.17E-15	0.35	1.06E-01	2.33	8.93E-13	0.61	5.61E-04	0.08	7.87E-01	1.07	7.01E-07	2.93	2.07E-28	-0.06	8.49E-01	1.08	1.11E-06
Bnascaffold0026G0052600ZS	NIL	NIL	NIL	NIL	1.00	1.00E+00	0.31	1.00E+00	NIL	NIL	NIL	NIL	-0.09	1.00E+00	1.08	1.00E+00	NIL	NIL	-1.03	1.00E+00	1.01	1.00E+00	-0.28	9.36E-01	NIL	NIL	1.66	1.00E+00	2.59	5.97E-01	NIL	NIL	1.10	1.00E+00
Bnascaffold0026G0052700ZS	-2.50	1.63E-19	-2.13	2.97E-05	-0.80	8.04E-03	-0.56	1.04E-01	-0.83	9.41E-03	-0.66	1.32E-01	-1.68	2.61E-06	-0.45	2.35E-01	1.65	2.60E-07	0.10	8.20E-01	2.11	1.01E-04	0.25	5.13E-01	-0.69	1.84E-02	0.90	1.31E-02	2.62	1.20E-08	-0.56	1.62E-01	0.64	1.56E-01
Bnascaffold0026G0052900ZS	NIL	NIL	NIL	NIL	NIL	NIL	0.25	1.00E+00	0.67	1.00E+00	NIL	NIL	-2.02	1.00E+00	NIL	NIL	1.67	1.00E+00	NIL	NIL	NIL	NIL	-0.60	1.00E+00	NIL	NIL	NIL	NIL	0.88	8.71E-01	-0.95	1.00E+00	NIL	NIL
Bnascaffold0026G0053000ZS	0.77	1.00E+00	-2.17	1.00E+00	0.39	1.00E+00	-0.23	1.00E+00	NIL	NIL	0.97	1.00E+00	NIL	NIL	-1.88	1.00E+00	-1.08	1.00E+00	0.54	1.00E+00	NIL	NIL	-1.11	1.00E+00	NIL	NIL	-0.74	1.00E+00	1.39	8.31E-01	0.98	1.00E+00	NIL	NIL
Bnascaffold0026G0053200ZS	2.32	5.04E-01	-1.38	5.27E-01	1.46	1.00E+00	3.96	1.00E+00	2.51	1.00E+00	2.47	1.00E+00	1.46	3.55E-01	-2.43	1.00E+00	0.17	9.44E-01	1.01	1.00E+00	3.01	5.00E-02	-5.34	1.00E+00	NIL	NIL	-1.30	6.40E-01	4.25	1.00E+00	-0.34	9.31E-01	-4.27	2.68E-02
Bnascaffold0026G0053300ZS	NIL	NIL	NIL	NIL	NIL	NIL	1.52	1.00E+00	NIL	NIL	NIL	NIL	NIL	NIL	NIL	NIL	NIL	NIL	NIL	NIL	NIL	NIL	-1.87	1.00E+00	NIL	NIL	NIL	NIL	2.15	6.86E-01	NIL	NIL	NIL	NIL
Bnascaffold0026G0053500ZS	NIL	NIL	NIL	NIL	4.90	4.42E-03	-1.80	1.08E-01	NIL	NIL	NIL	NIL	NIL	NIL	2.98	2.62E-01	NIL	NIL	-4.93	4.70E-03	NIL	NIL	-0.01	9.95E-01	NIL	NIL	5.57	8.45E-04	4.12	1.06E-01	NIL	NIL	4.01	1.09E-01
Bnascaffold0026G0053900ZS	-0.07	1.00E+00	-1.34	1.00E+00	-2.68	1.00E+00	0.70	1.00E+00	NIL	NIL	-1.16	1.00E+00	-0.09	1.00E+00	4.42	7.74E-03	-0.25	1.00E+00	1.50	1.00E+00	1.01	1.00E+00	5.08	2.38E-04	1.84	1.00E+00	-0.86	1.00E+00	1.32	8.36E-01	0.98	1.00E+00	5.44	8.04E-04
Bnascaffold0026G0054000ZS	-0.82	6.36E-01	-4.48	3.30E-02	-1.56	5.39E-01	0.01	1.00E+00	-0.77	1.00E+00	-0.35	1.00E+00	-0.78	6.40E-01	0.23	9.28E-01	0.03	9.87E-01	1.17	1.00E+00	3.76	1.16E-01	1.41	5.34E-01	-1.35	5.80E-01	-2.19	3.18E-01	2.43	5.99E-01	-0.98	7.37E-01	-0.06	9.82E-01
Bnascaffold0026G0054100ZS	NIL	NIL	NIL	NIL	NIL	NIL	NIL	NIL	0.67	1.00E+00	NIL	NIL	-2.02	1.00E+00	NIL	NIL	1.67	1.00E+00	NIL	NIL	NIL	NIL	NIL	NIL	NIL	NIL	NIL	NIL	NIL	NIL	-0.95	1.00E+00	NIL	NIL
Bnascaffold0026G0054200ZS	1.30	1.26E-13	-0.10	6.13E-01	1.74	1.73E-05	0.59	3.10E-01	0.27	5.12E-01	-0.49	2.40E-01	0.75	5.10E-06	3.50	6.50E-21	-1.05	5.37E-11	-2.28	2.28E-19	-0.18	3.90E-01	0.68	2.18E-01	-0.13	7.44E-01	0.21	6.66E-01	1.05	2.33E-02	-0.92	5.44E-04	1.79	1.66E-07
Bnascaffold0026G0054400ZS	-0.07	1.00E+00	-1.34	1.00E+00	NIL	NIL	NIL	NIL	NIL	NIL	NIL	NIL	NIL	NIL	NIL	NIL	-0.25	1.00E+00	NIL	NIL	NIL	NIL	NIL	NIL	NIL	NIL	-0.86	1.00E+00	NIL	NIL	NIL	NIL	NIL	NIL
Bnascaffold0026G0054500ZS	NIL	NIL	NIL	NIL	NIL	NIL	NIL	NIL	NIL	NIL	0.97	1.00E+00	NIL	NIL	-1.88	1.00E+00	NIL	NIL	1.50	1.00E+00	NIL	NIL	NIL	NIL	NIL	NIL	NIL	NIL	NIL	NIL	0.98	1.00E+00	NIL	NIL
Bnascaffold0026G0054800ZS	NIL	NIL	NIL	NIL	NIL	NIL	NIL	NIL	NIL	NIL	NIL	NIL	-0.09	1.00E+00	NIL	NIL	NIL	NIL	NIL	NIL	1.01	1.00E+00	NIL	NIL	NIL	NIL	NIL	NIL	NIL	NIL	NIL	NIL	-0.85	1.00E+00
Bnascaffold0026G0054900ZS	NIL	NIL	0.59	1.00E+00	NIL	NIL	NIL	NIL	NIL	NIL	NIL	NIL	NIL	NIL	NIL	NIL	NIL	NIL	NIL	NIL	-0.92	1.00E+00	NIL	NIL	NIL	NIL	NIL	NIL	-0.91	8.71E-01	NIL	NIL	NIL	NIL
Bnascaffold0026G0055200ZS	NIL	NIL	NIL	NIL	NIL	NIL	NIL	NIL	NIL	NIL	NIL	NIL	0.89	1.00E+00	NIL	NIL	NIL	NIL	NIL	NIL	1.99	1.00E+00	NIL	NIL	NIL	NIL	NIL	NIL	NIL	NIL	NIL	NIL	-1.84	1.00E+00
Bnascaffold0026G0055300ZS	0.92	4.00E-01	-1.67	4.49E-02	3.35	1.61E-03	-0.38	5.96E-01	1.04	1.00E+00	2.24	2.39E-01	-0.97	3.01E-01	0.16	8.65E-01	0.09	9.27E-01	-1.14	1.67E-01	0.80	4.38E-01	-0.54	4.04E-01	-1.35	5.35E-01	0.93	2.00E-01	2.36	1.59E-03	-0.21	8.95E-01	0.88	3.15E-01
Bnascaffold0026G0055500ZS	-1.96	9.97E-19	-2.09	2.26E-08	-0.77	3.18E-04	-0.46	6.27E-02	-0.35	2.73E-01	-0.33	3.56E-01	-1.61	8.47E-09	-0.29	2.25E-01	1.59	2.68E-12	0.40	1.10E-01	2.08	7.25E-07	0.60	7.73E-03	-0.26	3.56E-01	0.83	9.66E-04	2.62	1.14E-14	-0.27	3.64E-01	1.00	5.16E-04
Bnascaffold0026G0055600ZS	1.73	3.60E-04	0.19	8.00E-01	0.79	4.01E-01	0.80	3.54E-01	3.20	1.00E+00	2.15	1.21E-03	-1.81	1.00E+00	-0.59	2.96E-01	1.46	3.35E-01	1.33	9.41E-02	-0.53	1.76E-01	-0.01	9.84E-01	1.67	3.35E-03	0.62	5.62E-01	1.37	1.78E-02	0.58	7.80E-01	1.76	8.40E-04
Bnascaffold0026G0055700ZS	4.47	3.31E-04	-0.33	4.95E-01	2.61	1.00E+00	3.06	1.78E-03	2.02	1.00E+00	3.19	1.00E+00	1.40	1.07E-01	2.15	5.10E-02	-2.46	6.14E-04	0.54	8.09E-01	-0.72	1.83E-01	-0.30	6.54E-01	-2.15	1.00E+00	-4.09	2.37E-06	-0.53	3.61E-01	-0.98	6.37E-01	-0.25	7.70E-01
Bnascaffold0026G0056100ZS	-0.07	1.00E+00	4.37	7.82E-03	1.24	1.00E+00	0.26	9.41E-01	NIL	NIL	NIL	NIL	-0.09	1.00E+00	0.04	1.00E+00	-0.25	1.00E+00	-1.27	1.00E+00	-4.70	3.80E-03	-1.49	1.00E+00	NIL	NIL	0.95	1.00E+00	-3.24	2.20E-02	NIL	NIL	0.11	1.00E+00
Bnascaffold0026G0056200ZS	NIL	NIL	NIL	NIL	NIL	NIL	NIL	NIL	NIL	NIL	NIL	NIL	-0.09	1.00E+00	NIL	NIL	NIL	NIL	NIL	NIL	1.01	1.00E+00	NIL	NIL	NIL	NIL	NIL	NIL	NIL	NIL	NIL	NIL	-0.85	1.00E+00
Bnascaffold0026G0057000ZS	-0.50	8.46E-01	-0.48	8.31E-01	0.91	6.29E-01	2.00	6.22E-02	-0.04	1.00E+00	1.94	1.00E+00	-2.27	3.86E-01	-3.81	1.81E-02	0.51	9.25E-01	1.01	4.33E-01	-1.33	5.87E-01	-4.79	2.21E-02	-0.33	9.27E-01	0.98	6.28E-01	3.66	2.06E-03	1.70	3.88E-01	0.07	1.00E+00
Bnascaffold0026G0057100ZS	1.75	5.35E-01	-3.15	1.84E-01	-2.37	1.00E+00	1.00	1.00E+00	-0.29	1.00E+00	-1.79	1.00E+00	-2.02	1.00E+00	NIL	NIL	-2.07	4.42E-01	NIL	NIL	-0.92	1.00E+00	-1.35	1.00E+00	0.59	1.00E+00	-3.64	2.02E-01	0.67	8.99E-01	-0.95	1.00E+00	NIL	NIL
Bnascaffold0026G0057200ZS	0.77	1.00E+00	-2.17	1.00E+00	NIL	NIL	NIL	NIL	NIL	NIL	0.97	1.00E+00	NIL	NIL	-1.88	1.00E+00	-1.08	1.00E+00	1.50	1.00E+00	NIL	NIL	NIL	NIL	NIL	NIL	-1.70	1.00E+00	NIL	NIL	0.98	1.00E+00	NIL	NIL
Bnascaffold0026G0057300ZS	NIL	NIL	0.59	1.00E+00	NIL	NIL	NIL	NIL	NIL	NIL	NIL	NIL	NIL	NIL	NIL	NIL	NIL	NIL	NIL	NIL	-0.92	1.00E+00	NIL	NIL	NIL	NIL	NIL	NIL	-0.91	8.71E-01	NIL	NIL	NIL	NIL
Bnascaffold0026G0057400ZS	1.85	4.71E-01	-3.25	1.24E-01	-1.21	5.51E-01	-1.51	5.88E-01	0.38	1.00E+00	-0.68	1.00E+00	1.76	3.91E-01	1.05	5.44E-01	-1.42	5.54E-01	0.49	8.47E-01	3.62	5.40E-02	2.93	8.53E-02	2.33	4.84E-01	-0.86	6.83E-01	0.93	8.71E-01	1.19	1.00E+00	0.39	8.06E-01
Bnascaffold0026G0057500ZS	0.85	3.98E-02	-1.16	5.22E-04	-0.31	7.83E-01	1.26	6.70E-02	0.56	4.95E-01	-0.77	7.28E-01	0.21	5.75E-01	0.70	4.93E-01	-0.30	4.34E-01	-0.50	6.91E-01	1.08	9.72E-04	-1.07	7.67E-02	-1.88	1.59E-02	-3.10	1.06E-11	-0.54	3.00E-01	-3.23	1.88E-06	-2.85	1.92E-12
Bnascaffold0026G0058500ZS	NIL	NIL	NIL	NIL	NIL	NIL	0.25	1.00E+00	NIL	NIL	NIL	NIL	NIL	NIL	NIL	NIL	NIL	NIL	NIL	NIL	NIL	NIL	-0.60	1.00E+00	NIL	NIL	NIL	NIL	0.88	8.71E-01	NIL	NIL	NIL	NIL
Bnascaffold0026G0058600ZS	-0.14	1.00E+00	2.33	2.04E-01	1.44	1.00E+00	2.34	2.19E-01	-1.26	1.00E+00	0.97	1.00E+00	0.63	1.00E+00	2.10	3.88E-01	-1.14	1.00E+00	-0.49	1.00E+00	-2.75	1.43E-01	-0.71	6.13E-01	-1.22	1.00E+00	0.23	9.56E-01	0.34	8.36E-01	0.98	1.00E+00	2.32	3.26E-01
Bnascaffold0026G0058800ZS	NIL	NIL	NIL	NIL	NIL	NIL	0.25	1.00E+00	NIL	NIL	NIL	NIL	NIL	NIL	NIL	NIL	NIL	NIL	NIL	NIL	NIL	NIL	-0.60	1.00E+00	NIL	NIL	NIL	NIL	0.88	8.71E-01	NIL	NIL	NIL	NIL
Bnascaffold0026G0059100ZS	-1.88	1.87E-02	-2.18	9.47E-02	1.14	6.56E-01	-1.36	5.42E-01	0.26	8.67E-01	2.38	1.00E+00	-1.32	2.78E-02	-1.21	3.91E-01	2.14	2.57E-03	1.18	4.79E-01	2.99	4.05E-03	1.40	4.61E-01	-4.26	4.26E-03	-1.34	3.62E-01	-0.39	8.77E-01	-2.19	1.85E-02	-2.10	3.29E-02
Bnascaffold0026G0059700ZS	1.95	8.68E-05	-0.98	4.32E-03	0.74	7.31E-01	0.22	9.00E-01	0.25	8.94E-01	1.47	1.00E+00	2.89	1.50E-16	0.28	8.27E-01	-1.72	9.06E-05	0.73	6.67E-01	2.16	2.36E-16	0.80	4.44E-01	-2.88	3.90E-02	-4.38	1.23E-11	-2.85	1.70E-06	-1.72	1.06E-01	-4.49	1.83E-30
Bnascaffold0026G0059800ZS	3.43	1.45E-26	-1.29	6.78E-13	3.70	2.23E-24	-0.14	8.57E-01	0.76	3.99E-01	1.75	1.74E-03	2.87	7.17E-31	2.11	2.56E-13	-2.67	1.04E-25	-1.99	2.11E-04	1.50	4.98E-18	0.29	6.30E-01	-0.11	9.21E-01	0.06	9.23E-01	1.36	8.60E-07	0.84	1.02E-01	0.04	9.05E-01
Bnascaffold0026G0059900ZS	NIL	NIL	0.59	1.00E+00	-5.37	2.49E-03	1.74	1.00E+00	1.55	1.00E+00	0.07	9.83E-01	2.18	3.51E-01	-4.04	1.55E-02	2.56	1.00E+00	5.41	2.18E-01	4.17	3.45E-01	-0.40	1.00E+00	4.55	3.29E-02	NIL	NIL	1.42	7.50E-01	3.04	1.45E-01	-3.23	1.46E-01
Bnascaffold0026G0060000ZS	2.86	3.87E-01	-4.26	1.01E-01	NIL	NIL	NIL	NIL	NIL	NIL	NIL	NIL	NIL	NIL	2.89	3.82E-01	-3.17	3.01E-01	NIL	NIL	NIL	NIL	4.02	1.46E-01	NIL	NIL	-3.79	2.02E-01	NIL	NIL	NIL	NIL	3.90	2.14E-01
Bnascaffold0026G0060100ZS	-2.84	1.00E+00	0.59	1.00E+00	1.44	1.00E+00	0.53	8.68E-01	-2.12	1.00E+00	NIL	NIL	NIL	NIL	NIL	NIL	NIL	NIL	-1.47	1.00E+00	-0.92	1.00E+00	-2.84	1.00E+00	-2.07	1.00E+00	2.10	1.00E+00	2.16	5.08E-01	NIL	NIL	NIL	NIL
Bnascaffold0026G0060200ZS	-1.99	1.00E+00	NIL	NIL	NIL	NIL	NIL	NIL	-1.26	1.00E+00	0.97	1.00E+00	NIL	NIL	-1.88	1.00E+00	NIL	NIL	1.50	1.00E+00	NIL	NIL	NIL	NIL	-1.22	1.00E+00	NIL	NIL	NIL	NIL	0.98	1.00E+00	NIL	NIL
Bnascaffold0026G0060400ZS	-0.07	1.00E+00	-1.34	1.00E+00	NIL	NIL	NIL	NIL	NIL	NIL	NIL	NIL	NIL	NIL	NIL	NIL	-0.25	1.00E+00	NIL	NIL	NIL	NIL	NIL	NIL	NIL	NIL	-0.86	1.00E+00	NIL	NIL	NIL	NIL	NIL	NIL
Bnascaffold0026G0060500ZS	2.90	3.23E-01	-0.98	5.99E-01	-0.21	9.43E-01	0.68	7.78E-01	3.67	1.00E+00	1.69	1.00E+00	2.44	5.02E-02	-0.24	8.89E-01	0.75	6.62E-01	1.85	3.96E-01	4.15	4.54E-02	0.85	5.57E-01	2.04	1.00E+00	-1.11	6.33E-01	0.68	8.01E-01	0.07	9.83E-01	-2.63	1.39E-01
Bnascaffold0026G0060600ZS	NIL	NIL	2.95	3.27E-01	1.05	1.00E+00	0.34	8.98E-01	0.67	1.00E+00	-0.95	1.00E+00	-0.18	1.00E+00	1.72	1.00E+00	1.67	1.00E+00	-2.05	1.00E+00	-1.45	5.40E-01	-0.55	8.21E-01	0.70	1.00E+00	2.69	1.00E+00	0.19	9.32E-01	-0.95	1.00E+00	0.95	1.00E+00
Bnascaffold0026G0060700ZS	0.78	5.71E-01	-1.75	2.57E-03	1.94	5.93E-02	0.53	7.81E-01	0.93	3.16E-01	2.43	3.38E-02	-0.71	8.96E-02	-1.56	6.28E-02	0.11	9.29E-01	0.43	6.63E-01	1.14	1.08E-02	-1.63	2.85E-01	-2.57	1.27E-02	-1.55	3.07E-01	0.85	3.33E-01	-1.09	1.10E-01	-1.93	1.55E-03
Bnascaffold0026G0060800ZS	-1.03	1.00E+00	3.49	6.02E-02	-1.53	1.00E+00	0.77	1.00E+00	-1.26	1.00E+00	2.49	1.00E+00	1.44	1.00E+00	-1.40	4.90E-01	-0.25	1.00E+00	3.98	1.35E-01	-2.31	1.55E-01	1.95	4.99E-01	-0.26	1.00E+00	-0.86	1.00E+00	-3.72	3.90E-02	3.45	1.00E+00	0.55	8.69E-01
Bnascaffold0026G0060900ZS	0.31	3.17E-01	0.01	9.69E-01	1.23	8.75E-03	0.70	3.02E-01	1.12	3.09E-03	0.97	7.23E-02	-0.99	3.77E-04	-0.06	8.77E-01	0.78	3.47E-03	-0.30	5.62E-01	-0.21	3.61E-01	-1.04	8.81E-07	-1.37	1.12E-03	-0.55	4.59E-01	0.29	2.05E-01	-1.56	3.79E-06	-0.67	5.84E-03
Bnascaffold0026G0061000ZS	-2.24	2.60E-25	0.07	8.32E-01	-2.25	1.25E-04	0.47	6.01E-01	0.08	8.66E-01	-0.25	8.41E-01	-2.07	4.08E-28	-1.82	1.25E-03	2.29	9.99E-31	1.97	1.40E-03	0.18	5.12E-01	-0.29	7.24E-01	-2.62	7.09E-19	-2.78	7.45E-10	-2.11	8.15E-07	-3.00	4.21E-27	-2.82	5.86E-13
Bnascaffold0026G0061200ZS	-0.41	8.97E-01	0.76	7.19E-01	1.78	3.84E-01	-0.07	9.66E-01	0.94	1.00E+00	1.38	1.00E+00	0.64	6.94E-01	0.51	7.57E-01	1.35	5.46E-01	-0.44	8.10E-01	1.27	3.70E-01	0.18	8.98E-01	-0.27	1.00E+00	1.82	3.31E-01	1.17	4.95E-01	0.11	9.72E-01	-0.07	9.64E-01
Bnascaffold0026G0061300ZS	NIL	NIL	0.59	1.00E+00	0.39	1.00E+00	0.56	1.00E+00	0.67	1.00E+00	NIL	NIL	-2.02	1.00E+00	0.84	1.00E+00	1.67	1.00E+00	-0.43	1.00E+00	-0.92	1.00E+00	-0.10	1.00E+00	NIL	NIL	1.06	1.00E+00	1.19	8.06E-01	-0.95	1.00E+00	1.87	1.00E+00
Bnascaffold0026G0061400ZS	-1.37	4.77E-01	1.44	2.38E-01	-0.79	2.98E-01	-0.23	8.11E-01	-1.01	1.00E+00	-0.38	8.18E-01	1.33	3.11E-01	0.90	1.55E-01	0.34	8.74E-01	0.36	7.11E-01	0.20	8.31E-01	1.55	5.53E-03	1.91	1.32E-01	2.39	2.92E-02	0.86	3.66E-01	2.54	4.89E-02	2.06	4.48E-04
Bnascaffold0026G0061900ZS	NIL	NIL	1.67	1.00E+00	NIL	NIL	NIL	NIL	NIL	NIL	NIL	NIL	NIL	NIL	NIL	NIL	NIL	NIL	NIL	NIL	-2.00	1.00E+00	NIL	NIL	NIL	NIL	NIL	NIL	-1.99	7.50E-01	NIL	NIL	NIL	NIL
Bnascaffold0026G0062200ZS	-2.11	5.62E-01	-0.38	1.00E+00	2.35	2.05E-01	-2.81	5.97E-02	-0.68	1.00E+00	0.67	1.00E+00	0.66	8.03E-01	-0.67	7.84E-01	1.39	1.00E+00	-1.76	2.96E-01	2.49	2.93E-01	0.38	8.83E-01	-0.14	1.00E+00	4.29	2.88E-02	2.05	5.02E-01	1.19	1.00E+00	-0.20	9.46E-01
Bnascaffold0026G0062400ZS	NIL	NIL	3.33	1.81E-01	NIL	NIL	0.70	1.00E+00	NIL	NIL	NIL	NIL	NIL	NIL	NIL	NIL	NIL	NIL	NIL	NIL	-3.66	1.27E-01	-1.05	1.00E+00	NIL	NIL	NIL	NIL	-2.30	3.50E-01	NIL	NIL	NIL	NIL
Bnascaffold0026G0062900ZS	NIL	NIL	NIL	NIL	NIL	NIL	1.84	1.00E+00	NIL	NIL	NIL	NIL	NIL	NIL	NIL	NIL	NIL	NIL	NIL	NIL	NIL	NIL	-2.18	1.00E+00	NIL	NIL	NIL	NIL	2.47	6.32E-01	NIL	NIL	NIL	NIL
Bnascaffold0026G0063000ZS	NIL	NIL	NIL	NIL	-2.58	1.00E+00	NIL	NIL	NIL	NIL	-2.01	1.00E+00	NIL	NIL	NIL	NIL	NIL	NIL	NIL	NIL	NIL	NIL	NIL	NIL	1.75	1.00E+00	NIL	NIL	NIL	NIL	NIL	NIL	NIL	NIL
Bnascaffold0026G0063300ZS	NIL	NIL	NIL	NIL	0.39	1.00E+00	-0.22	1.00E+00	NIL	NIL	NIL	NIL	-0.09	1.00E+00	NIL	NIL	NIL	NIL	-0.43	1.00E+00	1.01	1.00E+00	-1.11	1.00E+00	NIL	NIL	1.06	1.00E+00	1.39	8.31E-01	NIL	NIL	-0.85	1.00E+00
Bnascaffold0026G0063400ZS	-2.96	1.00E+00	NIL	NIL	NIL	NIL	NIL	NIL	-1.26	1.00E+00	NIL	NIL	0.73	1.00E+00	NIL	NIL	1.67	1.00E+00	NIL	NIL	2.78	4.26E-01	NIL	NIL	-2.19	1.00E+00	NIL	NIL	NIL	NIL	-0.95	1.00E+00	-2.64	1.00E+00
Bnascaffold0026G0063500ZS	-1.99	1.00E+00	NIL	NIL	NIL	NIL	0.77	1.00E+00	-1.26	1.00E+00	NIL	NIL	-0.09	1.00E+00	0.04	1.00E+00	NIL	NIL	NIL	NIL	1.01	1.00E+00	-0.09	1.00E+00	-1.22	1.00E+00	NIL	NIL	1.39	8.31E-01	NIL	NIL	0.11	1.00E+00
Bnascaffold0026G0063600ZS	-0.07	1.00E+00	-1.34	1.00E+00	0.39	1.00E+00	-1.53	1.00E+00	NIL	NIL	NIL	NIL	0.63	1.00E+00	NIL	NIL	-0.25	1.00E+00	-0.43	1.00E+00	1.72	1.00E+00	NIL	NIL	NIL	NIL	0.10	1.00E+00	NIL	NIL	NIL	NIL	-1.58	1.00E+00
Bnascaffold0026G0063700ZS	-1.99	1.00E+00	NIL	NIL	NIL	NIL	NIL	NIL	-1.26	1.00E+00	NIL	NIL	NIL	NIL	NIL	NIL	NIL	NIL	NIL	NIL	NIL	NIL	NIL	NIL	-1.22	1.00E+00	NIL	NIL	NIL	NIL	NIL	NIL	NIL	NIL
Bnascaffold0026G0064000ZS	NIL	NIL	NIL	NIL	-1.53	1.00E+00	NIL	NIL	0.67	1.00E+00	-0.95	1.00E+00	-2.02	1.00E+00	0.04	1.00E+00	1.67	1.00E+00	NIL	NIL	NIL	NIL	1.19	1.00E+00	0.70	1.00E+00	NIL	NIL	NIL	NIL	-0.95	1.00E+00	1.07	1.00E+00
Bnascaffold0026G0064200ZS	NIL	NIL	2.22	1.00E+00	NIL	NIL	1.43	1.00E+00	NIL	NIL	0.97	1.00E+00	NIL	NIL	-0.92	1.00E+00	NIL	NIL	1.50	1.00E+00	-2.56	4.84E-01	-0.85	1.00E+00	NIL	NIL	NIL	NIL	-0.41	9.03E-01	0.98	1.00E+00	1.07	1.00E+00
Bnascaffold0026G0064300ZS	NIL	NIL	1.67	1.00E+00	NIL	NIL	0.25	1.00E+00	NIL	NIL	0.97	1.00E+00	NIL	NIL	-1.88	1.00E+00	NIL	NIL	1.50	1.00E+00	-2.00	1.00E+00	-0.60	1.00E+00	NIL	NIL	NIL	NIL	-1.15	8.36E-01	0.98	1.00E+00	NIL	NIL
Bnascaffold0026G0064500ZS	-0.07	1.00E+00	-1.34	1.00E+00	NIL	NIL	0.70	1.00E+00	NIL	NIL	0.97	1.00E+00	-0.09	1.00E+00	-0.92	1.00E+00	-0.25	1.00E+00	1.50	1.00E+00	1.01	1.00E+00	-0.08	1.00E+00	NIL	NIL	-0.86	1.00E+00	1.32	8.36E-01	0.98	1.00E+00	0.11	1.00E+00
Bnascaffold0026G0064600ZS	2.01	1.99E-02	-0.08	8.87E-01	2.06	1.33E-02	-0.85	1.55E-01	-0.37	1.00E+00	0.47	8.73E-01	1.99	1.86E-02	1.89	7.72E-03	-2.37	3.83E-03	-1.65	3.57E-02	-0.29	5.76E-01	1.11	3.21E-02	-0.06	9.79E-01	-0.06	9.33E-01	-0.68	2.32E-01	0.75	6.75E-01	0.59	3.03E-01
Bnascaffold0026G0064700ZS	1.36	1.00E+00	0.97	6.30E-01	0.28	1.00E+00	-1.08	1.00E+00	0.67	1.00E+00	-0.95	1.00E+00	-2.02	1.00E+00	1.18	1.00E+00	-0.72	1.00E+00	-1.27	1.00E+00	-3.71	1.23E-01	0.97	1.00E+00	0.70	1.00E+00	-0.48	8.95E-01	-2.35	3.40E-01	-0.95	1.00E+00	2.19	1.00E+00
Bnascaffold0026G0064800ZS	-2.96	1.00E+00	NIL	NIL	-2.60	1.00E+00	NIL	NIL	-1.26	1.00E+00	-0.12	1.00E+00	-2.02	1.00E+00	-2.80	1.00E+00	1.67	1.00E+00	2.42	1.00E+00	NIL	NIL	NIL	NIL	-0.17	1.00E+00	NIL	NIL	NIL	NIL	0.93	1.00E+00	NIL	NIL
Bnascaffold0026G0064900ZS	-1.99	1.00E+00	0.59	1.00E+00	NIL	NIL	0.25	1.00E+00	-1.26	1.00E+00	NIL	NIL	0.63	1.00E+00	NIL	NIL	NIL	NIL	NIL	NIL	0.77	1.00E+00	-0.60	1.00E+00	-1.22	1.00E+00	NIL	NIL	-0.08	9.87E-01	NIL	NIL	-1.58	1.00E+00
Bnascaffold0026G0065100ZS	-1.34	3.74E-04	-1.82	4.31E-04	-0.55	7.05E-02	-0.62	5.66E-02	0.26	6.90E-01	-0.10	9.06E-01	-1.66	9.28E-07	-0.34	3.19E-01	1.58	2.09E-06	0.41	2.33E-01	1.76	7.61E-04	0.72	2.28E-02	0.33	4.53E-01	1.02	4.39E-03	2.35	2.16E-07	-0.07	9.05E-01	1.21	9.59E-04
Bnascaffold0026G0065200ZS	-2.25	1.15E-10	-1.54	6.34E-03	-0.76	2.02E-02	-0.69	7.42E-02	-0.55	2.52E-01	-0.03	9.71E-01	-1.36	5.17E-05	-0.59	5.81E-02	1.68	5.47E-06	0.68	4.93E-02	1.87	1.87E-04	0.82	1.62E-02	-0.14	7.69E-01	1.25	1.74E-03	2.25	7.74E-06	0.35	4.31E-01	1.07	1.89E-03
Bnascaffold0026G0065300ZS	-1.00	9.29E-02	-2.56	1.07E-03	-0.76	8.51E-02	-0.63	1.54E-01	0.66	3.72E-01	-0.05	9.74E-01	-1.73	5.77E-05	-0.70	1.17E-01	1.64	2.93E-04	0.67	1.63E-01	2.48	1.22E-03	0.64	1.22E-01	0.82	1.76E-01	0.95	6.79E-02	3.02	7.48E-06	0.08	9.20E-01	1.06	2.69E-02
Bnascaffold0026G0065400ZS	-1.87	5.04E-03	-2.05	4.82E-02	0.02	9.74E-01	-0.69	1.69E-01	-0.39	7.64E-01	0.27	8.30E-01	-1.43	3.54E-02	-0.62	2.77E-01	1.46	4.48E-02	0.21	7.25E-01	2.07	3.41E-02	0.31	5.99E-01	-0.07	9.45E-01	1.73	4.69E-03	3.25	2.93E-05	0.56	4.66E-01	1.33	5.00E-02
Bnascaffold0026G0065500ZS	-2.08	2.59E-15	-1.89	2.34E-06	-0.90	1.85E-04	-0.60	4.19E-02	-0.57	9.03E-02	-0.41	2.26E-01	-1.15	5.24E-04	-0.50	4.22E-02	1.48	4.10E-08	0.45	1.26E-01	2.23	2.24E-07	0.59	2.07E-02	0.01	9.80E-01	1.08	3.09E-04	2.52	5.35E-12	0.14	7.20E-01	0.76	2.15E-02
Bnascaffold0026G0066000ZS	-1.39	1.73E-03	-2.18	3.02E-04	-0.89	7.89E-03	-0.21	6.35E-01	0.23	7.86E-01	0.02	9.86E-01	-1.97	9.23E-08	-0.82	1.84E-02	1.61	1.88E-05	0.86	2.17E-02	1.83	3.29E-03	0.30	4.36E-01	0.51	2.86E-01	0.92	3.24E-02	3.04	3.51E-09	0.26	6.20E-01	1.37	4.08E-04
Bnascaffold0026G0066100ZS	-2.29	3.03E-07	-1.79	1.79E-02	-0.48	2.94E-01	-0.82	8.34E-02	-0.71	2.63E-01	-0.18	8.73E-01	-1.15	2.59E-02	-0.51	2.83E-01	1.56	2.00E-03	0.26	6.33E-01	2.22	1.80E-03	0.60	2.15E-01	-0.48	3.70E-01	1.22	1.73E-02	2.35	4.63E-04	0.02	9.86E-01	0.61	2.95E-01
Bnascaffold0026G0066200ZS	-2.54	7.95E-07	-1.37	1.13E-01	-0.86	4.23E-02	-0.66	1.64E-01	-0.16	8.77E-01	-0.09	9.42E-01	-1.76	2.82E-05	-0.76	9.75E-02	2.36	1.63E-06	0.73	1.31E-01	1.97	5.25E-03	0.67	1.33E-01	0.04	9.61E-01	1.62	3.40E-03	2.48	1.53E-04	0.08	9.19E-01	1.05	3.33E-02
Bnascaffold0026G0066300ZS	-0.80	8.63E-02	-2.56	6.92E-06	-0.30	4.44E-01	-0.67	8.46E-02	0.37	6.27E-01	-0.03	9.74E-01	-1.45	3.36E-05	-0.78	2.86E-02	1.15	2.59E-03	0.22	6.13E-01	2.28	4.89E-05	0.16	7.24E-01	0.43	4.22E-01	0.82	4.34E-02	2.87	1.28E-07	-0.01	9.87E-01	0.62	1.38E-01
Bnascaffold0026G0066400ZS	NIL	NIL	NIL	NIL	0.39	1.00E+00	0.06	1.00E+00	NIL	NIL	0.97	1.00E+00	0.74	1.00E+00	-1.88	1.00E+00	NIL	NIL	0.54	1.00E+00	1.84	1.00E+00	-1.35	1.00E+00	NIL	NIL	1.06	1.00E+00	1.63	8.02E-01	0.98	1.00E+00	-1.70	1.00E+00
Bnascaffold0026G0066500ZS	-1.50	1.71E-04	-2.53	3.28E-05	-0.63	6.37E-02	-0.94	9.25E-03	-0.01	9.92E-01	-0.12	8.90E-01	-1.64	1.03E-04	-0.56	1.43E-01	1.47	9.41E-05	0.47	2.17E-01	2.37	3.03E-04	0.89	1.82E-02	0.26	6.11E-01	1.03	8.34E-03	2.79	1.17E-06	0.12	8.42E-01	1.16	1.12E-02
Bnascaffold0026G0066600ZS	-2.03	4.48E-16	-2.21	5.39E-07	-0.67	5.36E-03	-0.50	5.75E-02	-0.29	4.60E-01	0.00	9.96E-01	-1.72	1.85E-11	-0.48	4.62E-02	1.72	3.18E-11	0.63	1.32E-02	2.22	4.16E-07	0.68	3.59E-03	-0.28	3.46E-01	0.97	7.87E-04	2.82	1.05E-13	-0.02	9.58E-01	1.17	1.24E-05
Bnascaffold0026G0066700ZS	-1.39	3.41E-03	-2.02	2.57E-03	-0.34	4.47E-01	-0.57	1.97E-01	-0.15	8.91E-01	0.15	8.85E-01	-1.20	4.63E-03	-0.35	4.39E-01	1.22	8.28E-03	0.45	3.22E-01	2.05	1.22E-03	0.71	8.19E-02	0.06	9.39E-01	1.01	3.34E-02	2.60	9.15E-06	0.33	5.83E-01	1.15	9.32E-03
Bnascaffold0026G0066800ZS	-1.28	2.11E-02	-2.26	3.27E-03	-0.45	3.09E-01	-0.63	1.46E-01	0.45	6.18E-01	-0.09	9.40E-01	-1.68	8.62E-05	-0.50	2.44E-01	1.70	1.15E-04	0.32	5.07E-01	2.31	2.21E-03	0.48	2.65E-01	0.48	4.73E-01	1.20	1.12E-02	3.01	4.28E-06	-0.09	8.98E-01	1.04	3.07E-02
Bnascaffold0026G0066900ZS	-0.07	1.00E+00	-1.34	1.00E+00	NIL	NIL	NIL	NIL	NIL	NIL	NIL	NIL	-0.09	1.00E+00	NIL	NIL	-0.25	1.00E+00	NIL	NIL	1.01	1.00E+00	NIL	NIL	NIL	NIL	-0.86	1.00E+00	NIL	NIL	NIL	NIL	-0.85	1.00E+00
Bnascaffold0026G0067000ZS	-1.58	2.00E-06	-2.06	3.99E-05	-0.44	9.69E-02	-0.47	8.45E-02	0.26	6.29E-01	0.09	8.97E-01	-1.83	7.94E-10	-0.65	1.05E-02	1.82	1.75E-10	0.48	6.41E-02	2.06	6.72E-05	0.34	2.32E-01	0.34	3.69E-01	1.38	3.29E-06	3.13	4.94E-15	0.13	7.33E-01	1.27	8.68E-05
Bnascaffold0026G0067100ZS	-1.55	1.11E-04	-1.48	6.49E-03	-0.40	2.88E-01	0.06	8.97E-01	0.02	9.84E-01	0.01	9.91E-01	-1.10	3.82E-03	-0.15	6.90E-01	1.55	3.99E-05	0.37	3.50E-01	1.94	1.09E-04	0.21	5.36E-01	-0.05	9.42E-01	0.99	1.51E-02	2.68	6.27E-11	-0.09	8.83E-01	0.82	3.19E-02
Bnascaffold0026G0067200ZS	-2.21	1.76E-14	-2.32	5.66E-07	-0.73	1.51E-03	-0.60	2.52E-02	-0.48	1.02E-01	-0.42	2.41E-01	-1.56	5.45E-08	-0.22	4.11E-01	1.71	1.21E-08	0.27	3.39E-01	2.48	1.16E-08	0.68	7.65E-03	-0.31	2.84E-01	1.07	1.12E-03	2.95	6.59E-15	-0.28	3.88E-01	1.01	8.39E-04
Bnascaffold0026G0067300ZS	-0.14	1.00E+00	-1.27	7.20E-01	-1.53	1.00E+00	1.55	1.00E+00	0.78	1.00E+00	0.90	1.00E+00	-3.10	1.00E+00	-1.06	1.00E+00	0.87	1.00E+00	2.38	1.00E+00	-0.92	1.00E+00	-0.18	1.00E+00	-0.26	1.00E+00	-1.75	1.00E+00	1.21	7.93E-01	-0.16	1.00E+00	1.80	1.00E+00
Bnascaffold0026G0067400ZS	1.10	3.20E-01	0.02	9.84E-01	4.52	3.50E-03	0.18	8.10E-01	2.82	2.31E-03	5.33	1.39E-03	0.20	6.85E-01	-0.64	2.88E-01	1.70	1.89E-03	0.77	2.53E-01	1.90	2.27E-05	-0.01	9.83E-01	-3.15	2.13E-01	0.16	8.64E-01	0.48	4.81E-01	-0.67	3.28E-01	-1.55	4.33E-04
Bnascaffold0026G0067500ZS	NIL	NIL	0.59	1.00E+00	NIL	NIL	NIL	NIL	NIL	NIL	0.97	1.00E+00	NIL	NIL	-0.92	1.00E+00	NIL	NIL	1.50	1.00E+00	-0.92	1.00E+00	1.19	1.00E+00	NIL	NIL	NIL	NIL	-0.91	8.71E-01	0.98	1.00E+00	1.07	1.00E+00
Bnascaffold0026G0067900ZS	-1.03	1.00E+00	-1.34	1.00E+00	NIL	NIL	NIL	NIL	-1.26	1.00E+00	NIL	NIL	NIL	NIL	NIL	NIL	-0.25	1.00E+00	NIL	NIL	NIL	NIL	NIL	NIL	-1.22	1.00E+00	-0.86	1.00E+00	NIL	NIL	NIL	NIL	NIL	NIL
Bnascaffold0026G0068000ZS	0.37	8.67E-01	4.59	2.33E-13	-0.55	7.62E-01	2.85	7.04E-04	0.73	1.00E+00	-0.27	1.00E+00	0.44	7.70E-01	-0.86	6.29E-01	0.37	8.48E-01	0.23	9.11E-01	-3.75	4.58E-15	-3.25	4.02E-05	1.23	6.31E-01	0.20	9.26E-01	-1.45	5.49E-05	0.16	9.55E-01	-1.17	4.47E-01
Bnascaffold0026G0068100ZS	2.07	1.71E-03	0.43	2.44E-01	2.26	2.31E-04	0.16	7.21E-01	0.70	1.00E+00	0.78	6.54E-01	1.56	1.56E-03	1.45	6.73E-03	-1.38	1.11E-02	-1.52	6.66E-03	-0.24	4.86E-01	-0.20	6.09E-01	-0.08	9.65E-01	0.01	9.86E-01	-0.11	8.30E-01	-0.03	9.82E-01	-0.19	6.74E-01
Bnascaffold0026G0068200ZS	2.67	1.09E-01	-0.21	8.20E-01	4.15	1.10E-02	-1.36	1.41E-01	-2.12	1.00E+00	1.50	1.00E+00	4.97	2.05E-03	2.36	8.70E-02	-4.82	4.60E-03	-2.70	4.94E-02	0.38	6.59E-01	1.06	2.53E-01	-1.11	1.00E+00	0.24	8.22E-01	-0.75	5.34E-01	2.47	1.00E+00	-0.21	8.39E-01
Bnascaffold0026G0068900ZS	-1.53	2.43E-03	-3.11	2.66E-04	-0.79	3.08E-02	-0.89	3.63E-02	0.22	8.36E-01	-0.31	7.22E-01	-1.67	2.63E-05	-0.43	3.40E-01	1.73	7.43E-05	0.44	3.74E-01	3.17	9.31E-05	0.93	1.82E-02	0.60	2.47E-01	1.24	7.41E-03	3.57	6.09E-06	0.04	9.63E-01	1.24	2.61E-03
Bnascaffold0026G0069000ZS	1.25	4.26E-01	-2.74	2.79E-02	2.96	2.09E-02	0.15	8.45E-01	1.03	1.00E+00	1.79	1.00E+00	-0.11	9.26E-01	0.68	5.27E-01	-0.25	8.45E-01	-1.16	2.30E-01	2.39	5.67E-02	-0.57	4.16E-01	-0.82	8.30E-01	0.70	4.57E-01	3.68	1.64E-04	-0.14	9.47E-01	0.63	5.30E-01
Bnascaffold0026G0069100ZS	-1.68	1.95E-03	-1.73	1.77E-02	-0.66	9.67E-02	-0.14	7.64E-01	0.20	8.61E-01	-0.16	8.75E-01	-1.21	1.08E-02	-0.74	8.58E-02	1.86	3.34E-05	0.46	3.07E-01	2.39	3.45E-04	-0.10	8.27E-01	0.42	5.12E-01	1.33	5.63E-03	3.06	1.72E-08	0.02	9.78E-01	0.44	4.67E-01
Bnascaffold0026G0069800ZS	-0.07	1.00E+00	-1.34	1.00E+00	NIL	NIL	NIL	NIL	NIL	NIL	NIL	NIL	NIL	NIL	NIL	NIL	-0.25	1.00E+00	NIL	NIL	NIL	NIL	NIL	NIL	NIL	NIL	-0.86	1.00E+00	NIL	NIL	NIL	NIL	NIL	NIL
Bnascaffold0026G0069900ZS	NIL	NIL	NIL	NIL	NIL	NIL	NIL	NIL	NIL	NIL	0.97	1.00E+00	NIL	NIL	-1.88	1.00E+00	NIL	NIL	1.50	1.00E+00	NIL	NIL	NIL	NIL	NIL	NIL	NIL	NIL	NIL	NIL	0.98	1.00E+00	NIL	NIL
Bnascaffold0026G0070000ZS	1.23	3.65E-01	-3.00	1.47E-02	2.06	7.02E-02	-0.13	8.77E-01	1.01	1.00E+00	0.78	1.00E+00	-1.16	3.21E-01	0.79	5.03E-01	-0.25	8.31E-01	-1.37	1.83E-01	1.64	3.10E-01	-0.38	6.53E-01	-0.15	9.62E-01	0.64	4.75E-01	3.63	9.94E-04	-0.40	8.42E-01	1.53	1.62E-01
Bnascaffold0026G0070100ZS	-1.49	7.36E-05	-2.55	1.02E-05	-0.35	3.31E-01	-0.68	5.21E-02	0.17	8.24E-01	-0.09	9.33E-01	-1.44	1.96E-03	-0.29	4.54E-01	1.64	1.15E-06	0.22	6.02E-01	2.78	2.13E-05	0.66	5.10E-02	-0.06	9.24E-01	0.97	9.75E-03	3.00	1.32E-08	-0.35	4.59E-01	0.75	1.38E-01
Bnascaffold0026G0070200ZS	-1.32	5.07E-03	-2.49	2.08E-04	-0.88	7.68E-03	-0.67	1.08E-01	1.06	1.01E-01	-0.53	3.41E-01	-2.62	2.04E-07	-0.38	3.60E-01	2.36	4.82E-07	0.31	4.86E-01	2.23	1.16E-03	0.63	1.28E-01	0.71	1.09E-01	1.05	1.82E-02	3.01	1.07E-06	-0.91	9.32E-02	1.28	4.55E-03
Bnascaffold0026G0070300ZS	-1.21	3.81E-01	-3.41	9.70E-02	2.03	9.70E-02	-0.26	7.71E-01	-1.01	1.00E+00	0.95	1.00E+00	-0.30	8.56E-01	0.47	6.92E-01	0.18	9.23E-01	-1.15	2.94E-01	3.31	9.80E-02	-0.39	6.55E-01	-1.35	5.03E-01	1.80	8.75E-02	5.13	7.41E-04	0.58	7.96E-01	1.32	2.51E-01
Bnascaffold0026G0070400ZS	-1.39	2.31E-01	-2.92	1.04E-01	-0.42	6.51E-01	-0.64	4.93E-01	-0.80	1.00E+00	-0.25	9.12E-01	-1.46	2.64E-01	-0.13	8.92E-01	0.57	6.73E-01	0.12	9.11E-01	2.05	3.28E-01	0.68	4.22E-01	0.30	8.42E-01	1.17	2.85E-01	3.65	1.75E-02	0.81	5.67E-01	2.10	4.79E-02
Bnascaffold0026G0070500ZS	-1.99	1.00E+00	0.59	1.00E+00	NIL	NIL	NIL	NIL	-1.26	1.00E+00	NIL	NIL	NIL	NIL	NIL	NIL	NIL	NIL	NIL	NIL	-0.92	1.00E+00	NIL	NIL	-1.22	1.00E+00	NIL	NIL	-0.91	8.71E-01	NIL	NIL	NIL	NIL
Bnascaffold0026G0070600ZS	0.54	8.81E-01	-2.92	3.90E-01	-3.02	1.00E+00	NIL	NIL	1.67	1.00E+00	-1.48	1.00E+00	-3.98	2.25E-01	-0.92	1.00E+00	1.15	6.63E-01	1.50	1.00E+00	NIL	NIL	1.19	1.00E+00	1.23	1.00E+00	-2.44	1.00E+00	NIL	NIL	-1.95	1.00E+00	1.07	1.00E+00
Bnascaffold0026G0070700ZS	NIL	NIL	NIL	NIL	-1.53	1.00E+00	0.77	1.00E+00	NIL	NIL	-0.95	1.00E+00	NIL	NIL	NIL	NIL	NIL	NIL	NIL	NIL	NIL	NIL	-1.11	1.00E+00	0.70	1.00E+00	NIL	NIL	1.39	8.31E-01	NIL	NIL	NIL	NIL
Bnascaffold0026G0070900ZS	-1.99	1.00E+00	NIL	NIL	NIL	NIL	NIL	NIL	-1.26	1.00E+00	NIL	NIL	NIL	NIL	0.04	1.00E+00	NIL	NIL	NIL	NIL	NIL	NIL	1.19	1.00E+00	-1.22	1.00E+00	NIL	NIL	NIL	NIL	NIL	NIL	1.07	1.00E+00
Bnascaffold0026G0071100ZS	-0.07	1.00E+00	-1.34	1.00E+00	NIL	NIL	NIL	NIL	NIL	NIL	NIL	NIL	NIL	NIL	NIL	NIL	-0.25	1.00E+00	NIL	NIL	NIL	NIL	NIL	NIL	NIL	NIL	-0.86	1.00E+00	NIL	NIL	NIL	NIL	NIL	NIL
Bnascaffold0026G0071200ZS	NIL	NIL	NIL	NIL	-1.53	1.00E+00	NIL	NIL	NIL	NIL	-0.95	1.00E+00	NIL	NIL	NIL	NIL	NIL	NIL	NIL	NIL	NIL	NIL	NIL	NIL	0.70	1.00E+00	NIL	NIL	NIL	NIL	NIL	NIL	NIL	NIL
Bnascaffold0026G0071300ZS	-2.62	3.77E-01	-1.34	1.00E+00	-3.65	2.02E-01	NIL	NIL	-2.86	1.00E+00	-3.06	1.00E+00	-0.09	1.00E+00	NIL	NIL	-0.25	1.00E+00	NIL	NIL	1.01	1.00E+00	NIL	NIL	0.29	9.36E-01	-0.86	1.00E+00	NIL	NIL	NIL	NIL	-0.85	1.00E+00
Bnascaffold0026G0071400ZS	-1.03	1.00E+00	-1.34	1.00E+00	NIL	NIL	NIL	NIL	-1.26	1.00E+00	NIL	NIL	NIL	NIL	NIL	NIL	-0.25	1.00E+00	NIL	NIL	NIL	NIL	NIL	NIL	-1.22	1.00E+00	-0.86	1.00E+00	NIL	NIL	NIL	NIL	NIL	NIL
Bnascaffold0026G0071500ZS	0.01	9.92E-01	-3.10	3.76E-02	-2.37	6.77E-03	0.23	8.75E-01	0.23	1.00E+00	-2.56	4.78E-02	-1.31	3.28E-01	0.71	6.35E-01	0.20	8.76E-01	-0.27	8.90E-01	2.07	2.98E-01	0.29	7.97E-01	1.76	1.06E-01	-0.70	6.18E-01	2.80	7.91E-02	-1.06	5.91E-01	0.93	5.27E-01
Bnascaffold0026G0071600ZS	-1.55	1.35E-01	-3.85	3.68E-02	-2.06	8.87E-02	-0.23	9.14E-01	-1.36	1.00E+00	-0.58	8.10E-01	-0.31	8.71E-01	-1.41	3.09E-01	0.16	9.23E-01	1.45	3.50E-01	3.70	7.73E-02	0.31	8.67E-01	-0.18	9.09E-01	-0.81	6.40E-01	3.00	1.99E-01	0.58	7.89E-01	-0.57	7.76E-01
Bnascaffold0026G0071700ZS	NIL	NIL	NIL	NIL	NIL	NIL	0.25	1.00E+00	NIL	NIL	NIL	NIL	NIL	NIL	NIL	NIL	NIL	NIL	NIL	NIL	NIL	NIL	-0.60	1.00E+00	NIL	NIL	NIL	NIL	0.88	8.71E-01	NIL	NIL	NIL	NIL
Bnascaffold0026G0071900ZS	NIL	NIL	NIL	NIL	NIL	NIL	0.25	1.00E+00	NIL	NIL	NIL	NIL	NIL	NIL	NIL	NIL	NIL	NIL	NIL	NIL	NIL	NIL	-0.60	1.00E+00	NIL	NIL	NIL	NIL	0.88	8.71E-01	NIL	NIL	NIL	NIL
Bnascaffold0026G0072000ZS	NIL	NIL	0.59	1.00E+00	NIL	NIL	0.77	1.00E+00	NIL	NIL	NIL	NIL	NIL	NIL	NIL	NIL	NIL	NIL	NIL	NIL	-0.92	1.00E+00	-1.11	1.00E+00	NIL	NIL	NIL	NIL	0.40	9.35E-01	NIL	NIL	NIL	NIL
Bnascaffold0026G0072100ZS	1.08	2.96E-02	-1.17	3.52E-03	1.68	3.08E-03	-0.17	7.28E-01	0.05	9.76E-01	1.23	1.77E-01	0.72	7.83E-02	1.28	1.80E-03	-1.05	2.23E-02	-0.49	3.55E-01	0.86	1.57E-02	1.00	2.88E-03	-1.00	2.46E-01	-0.50	2.88E-01	0.64	1.21E-01	0.14	8.73E-01	0.66	6.44E-02
Bnascaffold0026G0072200ZS	-0.13	9.39E-01	-1.10	4.41E-01	-3.50	5.28E-02	0.90	7.57E-01	0.75	1.00E+00	-1.41	6.32E-01	0.34	7.17E-01	0.42	8.12E-01	0.85	4.72E-01	2.01	4.28E-01	2.26	2.71E-02	1.65	2.76E-01	0.93	6.65E-01	-2.56	1.89E-01	-0.36	8.72E-01	-1.27	4.95E-01	-1.26	2.15E-01
Bnascaffold0026G0072300ZS	-0.69	5.99E-01	1.02	3.59E-01	-0.19	8.96E-01	1.14	2.53E-01	0.58	7.92E-01	0.20	9.17E-01	-2.13	3.55E-06	-0.20	7.66E-01	1.26	1.01E-02	0.34	6.70E-01	-1.91	4.48E-02	-0.93	4.21E-02	-0.56	7.75E-01	-0.16	9.18E-01	0.11	9.24E-01	-0.97	9.57E-02	0.92	1.34E-01
Bnascaffold0026G0072400ZS	NIL	NIL	2.08	1.00E+00	NIL	NIL	1.24	1.00E+00	NIL	NIL	NIL	NIL	NIL	NIL	NIL	NIL	NIL	NIL	NIL	NIL	-2.41	1.00E+00	-1.59	1.00E+00	NIL	NIL	NIL	NIL	-0.48	8.82E-01	NIL	NIL	NIL	NIL
Bnascaffold0026G0072500ZS	NIL	NIL	4.56	1.41E-02	0.39	1.00E+00	2.26	3.73E-01	NIL	NIL	NIL	NIL	2.08	1.00E+00	NIL	NIL	NIL	NIL	-0.43	1.00E+00	-1.75	2.10E-01	-3.56	1.50E-01	NIL	NIL	1.06	1.00E+00	-1.08	4.50E-01	NIL	NIL	-3.02	1.00E+00
Bnascaffold0026G0072600ZS	-1.99	1.00E+00	NIL	NIL	NIL	NIL	NIL	NIL	-0.29	1.00E+00	NIL	NIL	-2.02	1.00E+00	0.04	1.00E+00	1.67	1.00E+00	NIL	NIL	NIL	NIL	1.19	1.00E+00	-1.22	1.00E+00	NIL	NIL	NIL	NIL	-0.95	1.00E+00	1.07	1.00E+00
Bnascaffold0027G0000100ZS	-1.13	2.41E-02	-0.91	9.95E-02	-1.29	5.60E-01	-3.03	1.00E+00	-0.99	1.41E-01	-0.31	1.00E+00	-0.74	1.04E-01	-1.30	6.05E-01	0.12	8.38E-01	0.93	7.36E-01	0.30	6.07E-01	2.72	1.00E+00	-4.93	1.36E-08	-5.21	3.91E-07	-7.15	4.61E-07	-4.28	2.08E-05	-4.96	1.67E-06
Bnascaffold0027G0000200ZS	-1.10	2.27E-01	-1.18	1.12E-02	-1.47	2.20E-21	0.53	2.68E-04	-0.31	8.93E-01	-0.55	3.79E-03	-2.50	1.41E-04	-1.41	2.26E-20	0.78	3.37E-01	0.87	1.83E-08	-0.53	2.61E-02	-1.02	1.47E-13	-1.18	1.88E-01	-1.64	6.59E-04	0.22	1.50E-01	-1.45	2.41E-02	-0.40	1.35E-01
Bnascaffold0027G0000300ZS	-1.92	1.84E-08	1.72	2.65E-09	-2.11	3.71E-11	1.14	9.50E-04	-0.20	7.94E-01	0.00	9.98E-01	-2.93	8.74E-16	-3.85	4.59E-24	1.70	4.76E-08	2.07	1.72E-10	-2.94	6.58E-18	-2.88	6.28E-13	-0.17	7.36E-01	-0.47	3.29E-01	-0.90	1.01E-03	-0.01	9.87E-01	-0.97	1.65E-01
Bnascaffold0027G0000400ZS	3.24	1.83E-01	-0.55	7.00E-01	0.39	1.00E+00	-1.53	1.00E+00	0.67	1.00E+00	0.97	1.00E+00	1.65	5.18E-01	-0.12	1.00E+00	-2.60	2.35E-01	0.54	1.00E+00	-0.40	7.93E-01	1.98	1.00E+00	NIL	NIL	-3.22	1.41E-01	-4.08	7.91E-02	0.01	1.00E+00	-1.78	4.97E-01
Bnascaffold0027G0000500ZS	1.75	5.60E-02	1.44	7.48E-03	1.00	5.03E-01	-0.20	8.59E-01	0.26	1.00E+00	-1.16	1.00E+00	0.24	8.69E-01	1.63	3.27E-01	-1.53	5.51E-02	-2.17	1.59E-01	-2.72	4.85E-02	-0.29	7.88E-01	-0.60	8.30E-01	-1.52	2.75E-02	-3.03	2.05E-06	-2.07	3.07E-01	-0.70	6.07E-01
Bnascaffold0027G0000600ZS	-0.07	1.00E+00	-1.34	1.00E+00	NIL	NIL	NIL	NIL	NIL	NIL	NIL	NIL	NIL	NIL	NIL	NIL	-0.25	1.00E+00	NIL	NIL	NIL	NIL	NIL	NIL	NIL	NIL	-0.86	1.00E+00	NIL	NIL	NIL	NIL	NIL	NIL
Bnascaffold0027G0000800ZS	NIL	NIL	NIL	NIL	NIL	NIL	NIL	NIL	NIL	NIL	NIL	NIL	-0.09	1.00E+00	NIL	NIL	NIL	NIL	NIL	NIL	1.01	1.00E+00	NIL	NIL	NIL	NIL	NIL	NIL	NIL	NIL	NIL	NIL	-0.85	1.00E+00
Bnascaffold0027G0000900ZS	-1.99	1.00E+00	3.60	1.66E-01	-0.97	1.21E-02	0.64	6.84E-02	-1.26	1.00E+00	-0.30	6.89E-01	NIL	NIL	-0.80	2.54E-02	NIL	NIL	0.63	1.33E-01	-3.94	1.31E-01	-0.78	1.02E-02	6.89	3.69E-07	7.80	4.77E-09	5.01	5.29E-06	7.81	5.83E-09	8.03	1.12E-09
Bnascaffold0027G0001000ZS	NIL	NIL	NIL	NIL	-0.55	1.00E+00	0.54	8.65E-01	NIL	NIL	1.06	1.00E+00	NIL	NIL	-0.84	7.20E-01	NIL	NIL	1.57	1.00E+00	NIL	NIL	0.23	9.30E-01	1.53	1.00E+00	1.91	1.00E+00	2.98	4.14E-01	2.86	1.00E+00	2.98	1.00E+00
Bnascaffold0027G0001100ZS	-1.03	6.37E-01	0.11	9.57E-01	-1.64	2.68E-07	-0.85	5.21E-02	-1.18	1.00E+00	-0.32	5.44E-01	-1.12	1.00E+00	-0.14	6.73E-01	-0.17	9.52E-01	1.27	1.89E-04	-1.36	5.95E-01	2.03	1.20E-11	5.52	6.36E-11	4.81	8.37E-08	3.95	1.77E-06	6.46	2.35E-08	7.34	4.42E-11
Bnascaffold0027G0001200ZS	NIL	NIL	0.59	1.00E+00	NIL	NIL	NIL	NIL	NIL	NIL	NIL	NIL	NIL	NIL	0.04	1.00E+00	NIL	NIL	NIL	NIL	-0.92	1.00E+00	1.19	1.00E+00	NIL	NIL	NIL	NIL	-0.91	8.71E-01	NIL	NIL	1.07	1.00E+00
Bnascaffold0027G0001400ZS	NIL	NIL	NIL	NIL	0.33	9.09E-01	-0.86	7.52E-01	NIL	NIL	-2.10	1.00E+00	NIL	NIL	1.14	1.00E+00	NIL	NIL	-2.54	1.00E+00	NIL	NIL	-0.36	1.00E+00	1.84	1.00E+00	3.18	3.36E-01	2.65	5.95E-01	NIL	NIL	2.17	1.00E+00
Bnascaffold0027G0001500ZS	-1.95	1.00E+00	-0.38	1.00E+00	-3.21	1.88E-01	-0.23	1.00E+00	-1.21	1.00E+00	-0.18	1.00E+00	-1.06	1.00E+00	-2.59	2.64E-01	0.71	1.00E+00	3.02	2.40E-01	0.04	1.00E+00	0.71	1.00E+00	1.48	6.37E-01	0.10	1.00E+00	0.40	9.36E-01	2.49	4.44E-01	0.91	1.00E+00
Bnascaffold0027G0001600ZS	1.07	7.47E-01	-0.31	8.89E-01	-1.98	1.16E-03	0.99	1.99E-01	0.71	1.00E+00	-0.59	5.69E-01	-2.06	1.00E+00	-2.05	3.34E-03	-0.41	8.87E-01	1.34	6.75E-02	-2.14	4.43E-01	-1.67	2.24E-02	5.63	1.39E-04	2.43	5.76E-02	3.90	6.83E-05	4.39	1.77E-03	4.27	1.79E-02
Bnascaffold0027G0001700ZS	-0.07	1.00E+00	-1.34	1.00E+00	1.00	1.00E+00	-2.14	1.00E+00	NIL	NIL	NIL	NIL	-0.09	1.00E+00	NIL	NIL	-0.25	1.00E+00	-1.03	1.00E+00	1.01	1.00E+00	NIL	NIL	NIL	NIL	0.71	1.00E+00	NIL	NIL	NIL	NIL	-0.85	1.00E+00
Bnascaffold0027G0001800ZS	-1.46	5.41E-05	-1.94	1.31E-04	-0.49	9.77E-02	-0.46	1.30E-01	-0.10	9.02E-01	0.07	9.34E-01	-1.53	7.68E-06	-0.54	7.72E-02	1.34	1.33E-04	0.51	8.77E-02	1.75	6.86E-04	0.47	1.28E-01	0.20	6.50E-01	1.07	2.30E-03	2.69	5.55E-11	0.34	3.94E-01	1.28	3.59E-04
Bnascaffold0027G0001900ZS	-2.16	7.16E-14	-2.48	1.30E-06	-0.74	5.92E-03	-0.47	1.27E-01	-0.42	2.64E-01	-0.26	6.29E-01	-1.81	1.71E-09	-0.13	6.75E-01	1.72	3.52E-08	0.43	1.63E-01	2.40	1.66E-06	0.82	1.01E-03	-0.57	4.20E-02	0.75	3.93E-02	2.92	2.73E-11	-0.44	2.08E-01	1.20	3.41E-05
Bnascaffold0027G0002000ZS	-1.18	5.70E-01	-2.64	3.17E-01	2.71	1.00E+00	0.14	9.50E-01	-1.30	1.00E+00	3.20	1.00E+00	-1.00	7.06E-01	-0.12	9.53E-01	-0.14	9.60E-01	0.47	8.49E-01	1.51	6.45E-01	0.26	8.76E-01	-3.62	2.67E-01	0.14	9.61E-01	3.04	1.90E-01	0.84	8.06E-01	1.67	4.33E-01
Bnascaffold0027G0002100ZS	-1.95	4.47E-06	-2.15	2.78E-03	-0.31	4.10E-01	-0.71	3.77E-02	-0.21	8.08E-01	-0.12	8.98E-01	-1.32	6.41E-04	-0.12	7.77E-01	1.71	4.82E-05	0.14	7.34E-01	2.54	7.88E-05	0.77	2.54E-02	0.11	8.57E-01	1.64	3.33E-05	3.23	8.99E-09	0.17	7.75E-01	1.33	6.15E-04
Bnascaffold0027G0002200ZS	-2.19	7.76E-22	-1.96	6.84E-07	-0.56	1.20E-02	-0.55	2.13E-02	-0.42	1.81E-01	-0.11	8.58E-01	-1.61	1.83E-10	-0.45	8.03E-02	1.75	1.02E-12	0.41	1.13E-01	2.12	6.70E-08	0.54	2.25E-02	-0.42	9.58E-02	1.11	9.84E-06	2.69	5.78E-15	-0.14	7.14E-01	0.98	2.30E-04
Bnascaffold0027G0002500ZS	NIL	NIL	NIL	NIL	NIL	NIL	NIL	NIL	NIL	NIL	0.97	1.00E+00	NIL	NIL	-1.88	1.00E+00	NIL	NIL	1.50	1.00E+00	NIL	NIL	NIL	NIL	NIL	NIL	NIL	NIL	NIL	NIL	0.98	1.00E+00	NIL	NIL
Bnascaffold0027G0002600ZS	-2.40	2.01E-18	1.70	1.99E-11	-1.34	1.56E-07	1.65	5.42E-02	-0.18	7.41E-01	0.11	8.58E-01	-1.88	4.04E-13	-1.38	2.12E-09	2.21	2.39E-17	1.41	8.60E-09	-1.37	4.45E-08	-1.59	5.60E-02	-0.04	9.22E-01	0.92	5.17E-03	1.02	2.44E-01	0.21	5.20E-01	0.67	3.71E-02
Bnascaffold0027G0003300ZS	0.46	7.57E-01	-0.82	4.56E-01	0.21	9.27E-01	-4.33	8.54E-02	-0.29	1.00E+00	-2.96	1.00E+00	-1.24	5.13E-01	NIL	NIL	-0.77	5.81E-01	-3.22	1.00E+00	-1.17	4.57E-01	NIL	NIL	-0.94	7.07E-01	-1.26	4.13E-01	-4.68	1.58E-02	-3.69	1.85E-01	-3.38	3.48E-01
Bnascaffold0027G0003400ZS	-0.65	8.45E-01	-1.70	6.21E-01	-1.83	2.39E-01	-1.37	6.19E-01	-0.31	1.00E+00	-0.68	1.00E+00	1.24	5.64E-01	-3.62	1.13E-01	0.32	1.00E+00	1.12	5.91E-01	3.27	1.00E-01	-1.19	1.00E+00	2.20	3.39E-01	0.84	7.86E-01	1.48	7.52E-01	1.78	5.63E-01	-3.12	1.70E-01
Bnascaffold0027G0003700ZS	-0.06	1.00E+00	-2.31	1.00E+00	0.39	1.00E+00	-1.53	1.00E+00	-1.26	1.00E+00	NIL	NIL	NIL	NIL	NIL	NIL	-1.22	1.00E+00	-0.43	1.00E+00	NIL	NIL	NIL	NIL	-1.22	1.00E+00	-0.87	1.00E+00	NIL	NIL	NIL	NIL	NIL	NIL
Bnascaffold0027G0004400ZS	-2.50	2.77E-01	-2.37	1.00E+00	-2.95	1.15E-02	-2.98	2.33E-01	2.52	1.00E+00	-2.15	1.95E-01	-4.45	8.10E-05	-2.67	2.20E-01	5.06	2.19E-04	0.74	7.10E-01	2.86	3.48E-01	1.02	1.00E+00	1.91	2.01E-01	1.41	6.08E-01	0.88	8.71E-01	-2.78	2.03E-02	-1.06	1.00E+00
Bnascaffold0027G0004600ZS	-1.99	1.00E+00	3.15	2.32E-01	NIL	NIL	3.06	3.24E-01	-1.26	1.00E+00	NIL	NIL	NIL	NIL	0.04	1.00E+00	NIL	NIL	NIL	NIL	-3.48	1.71E-01	-2.42	3.76E-01	-1.22	1.00E+00	NIL	NIL	0.07	9.76E-01	NIL	NIL	1.07	1.00E+00
Bnascaffold0027G0004700ZS	NIL	NIL	4.04	5.81E-02	4.81	2.95E-01	-1.89	1.48E-01	0.67	1.00E+00	NIL	NIL	0.81	1.00E+00	4.45	1.27E-02	1.67	1.00E+00	-4.84	3.09E-01	-1.55	3.25E-01	1.52	1.57E-01	NIL	NIL	5.47	2.70E-01	-0.33	8.69E-01	-0.95	1.00E+00	2.64	4.55E-02
Bnascaffold0027G0004800ZS	NIL	NIL	3.37	1.77E-01	4.16	1.09E-02	-0.19	8.41E-01	2.06	1.00E+00	0.90	1.00E+00	-0.03	9.91E-01	2.62	1.16E-01	3.07	1.00E+00	-3.30	3.06E-02	-0.31	8.53E-01	-0.45	6.29E-01	0.70	1.00E+00	5.79	2.78E-04	2.32	2.15E-02	-0.50	1.00E+00	2.09	1.02E-01
Bnascaffold0027G0005000ZS	-1.99	1.00E+00	NIL	NIL	0.39	1.00E+00	-1.53	1.00E+00	-0.29	1.00E+00	0.97	1.00E+00	-2.02	1.00E+00	-0.92	1.00E+00	1.67	1.00E+00	0.54	1.00E+00	NIL	NIL	1.19	1.00E+00	-1.22	1.00E+00	1.06	1.00E+00	NIL	NIL	0.01	1.00E+00	1.07	1.00E+00
Bnascaffold0027G0005100ZS	NIL	NIL	1.40	1.00E+00	NIL	NIL	NIL	NIL	NIL	NIL	NIL	NIL	NIL	NIL	NIL	NIL	NIL	NIL	NIL	NIL	-1.74	1.00E+00	NIL	NIL	NIL	NIL	NIL	NIL	-1.73	7.82E-01	NIL	NIL	NIL	NIL
Bnascaffold0027G0005200ZS	NIL	NIL	NIL	NIL	NIL	NIL	0.25	1.00E+00	NIL	NIL	NIL	NIL	NIL	NIL	NIL	NIL	NIL	NIL	NIL	NIL	NIL	NIL	-0.60	1.00E+00	NIL	NIL	NIL	NIL	0.88	8.71E-01	NIL	NIL	NIL	NIL
Bnascaffold0027G0005300ZS	NIL	NIL	NIL	NIL	NIL	NIL	NIL	NIL	NIL	NIL	NIL	NIL	NIL	NIL	0.04	1.00E+00	NIL	NIL	NIL	NIL	NIL	NIL	1.19	1.00E+00	NIL	NIL	NIL	NIL	NIL	NIL	NIL	NIL	1.07	1.00E+00
Bnascaffold0027G0005600ZS	0.13	9.29E-01	-2.41	5.55E-02	-0.57	1.00E+00	2.49	3.31E-01	0.38	1.00E+00	0.01	1.00E+00	1.73	2.93E-03	0.56	1.00E+00	0.23	8.49E-01	0.54	1.00E+00	4.27	6.19E-09	-1.37	5.20E-01	-3.70	9.68E-02	-4.49	1.16E-02	0.59	8.21E-01	-4.09	3.24E-02	-5.35	9.03E-08
Bnascaffold0027G0005800ZS	-0.48	7.91E-01	0.64	5.97E-01	-0.34	8.34E-01	-0.55	7.10E-01	-1.05	1.00E+00	-3.51	1.00E+00	1.37	3.68E-01	3.96	1.58E-02	-0.58	7.76E-01	-3.18	1.42E-01	0.19	8.57E-01	1.39	1.24E-01	0.71	7.63E-01	0.75	6.58E-01	-0.30	8.40E-01	-1.76	1.00E+00	0.74	4.58E-01
Bnascaffold0027G0006000ZS	-0.07	1.00E+00	5.87	8.75E-02	-3.47	4.74E-01	1.06	1.00E+00	0.67	1.00E+00	-2.87	1.00E+00	-1.06	1.00E+00	0.20	1.00E+00	0.71	1.00E+00	0.54	1.00E+00	-6.21	6.69E-02	-0.26	1.00E+00	3.60	2.97E-01	0.10	1.00E+00	-4.57	1.05E-01	0.01	1.00E+00	1.23	1.00E+00
Bnascaffold0027G0006100ZS	1.20	4.38E-01	0.52	5.67E-01	0.72	6.67E-01	0.30	8.25E-01	0.08	1.00E+00	1.09	1.00E+00	0.26	8.79E-01	0.10	9.39E-01	-1.16	4.19E-01	0.33	8.26E-01	-1.41	1.27E-01	0.17	8.87E-01	-0.01	9.99E-01	-0.58	6.66E-01	-0.63	5.51E-01	1.00	6.36E-01	0.80	5.41E-01
Bnascaffold0027G0006200ZS	0.13	8.76E-01	0.24	6.46E-01	2.03	3.78E-03	-0.62	2.32E-01	-1.29	1.00E+00	0.87	6.31E-01	1.84	5.50E-03	1.13	6.06E-02	-1.43	6.55E-02	-1.21	5.90E-02	0.18	6.79E-01	0.58	2.28E-01	-1.27	2.74E-01	0.54	3.41E-01	-0.17	8.12E-01	0.86	4.97E-01	0.10	8.59E-01
Bnascaffold0027G0006400ZS	NIL	NIL	NIL	NIL	NIL	NIL	NIL	NIL	NIL	NIL	NIL	NIL	0.89	1.00E+00	NIL	NIL	NIL	NIL	NIL	NIL	1.99	1.00E+00	NIL	NIL	NIL	NIL	NIL	NIL	NIL	NIL	NIL	NIL	-1.84	1.00E+00
Bnascaffold0027G0006700ZS	-1.03	1.00E+00	2.74	2.50E-01	NIL	NIL	2.03	1.00E+00	0.52	1.00E+00	0.97	1.00E+00	0.89	7.22E-01	1.04	1.00E+00	1.53	1.00E+00	1.50	1.00E+00	-0.30	8.74E-01	0.65	8.06E-01	-1.22	1.00E+00	-0.86	1.00E+00	-1.52	5.32E-01	-0.80	1.00E+00	-0.67	7.91E-01
Bnascaffold0027G0007200ZS	NIL	NIL	0.59	1.00E+00	NIL	NIL	NIL	NIL	NIL	NIL	NIL	NIL	NIL	NIL	NIL	NIL	NIL	NIL	NIL	NIL	-0.92	1.00E+00	NIL	NIL	NIL	NIL	NIL	NIL	-0.91	8.71E-01	NIL	NIL	NIL	NIL
Bnascaffold0027G0007300ZS	NIL	NIL	6.05	4.75E-05	NIL	NIL	2.67	1.00E+00	NIL	NIL	NIL	NIL	NIL	NIL	NIL	NIL	NIL	NIL	NIL	NIL	-6.38	1.58E-05	-3.01	1.00E+00	NIL	NIL	NIL	NIL	-3.49	2.56E-03	NIL	NIL	NIL	NIL
Bnascaffold0027G0007500ZS	NIL	NIL	NIL	NIL	NIL	NIL	0.25	1.00E+00	NIL	NIL	0.97	1.00E+00	0.93	1.00E+00	0.20	1.00E+00	NIL	NIL	1.50	1.00E+00	2.03	1.00E+00	1.47	1.00E+00	NIL	NIL	NIL	NIL	0.88	8.71E-01	0.98	1.00E+00	0.24	1.00E+00
Bnascaffold0027G0007600ZS	-1.95	1.00E+00	0.45	1.00E+00	-1.53	1.00E+00	NIL	NIL	-0.52	1.00E+00	-0.95	1.00E+00	-1.73	1.00E+00	NIL	NIL	1.39	1.00E+00	NIL	NIL	-0.78	1.00E+00	NIL	NIL	-1.18	1.00E+00	-0.86	1.00E+00	-1.73	7.82E-01	-1.61	1.00E+00	-0.85	1.00E+00
Bnascaffold0027G0007800ZS	-1.99	1.00E+00	1.22	1.00E+00	-2.58	1.00E+00	NIL	NIL	-1.26	1.00E+00	-2.01	1.00E+00	-0.09	1.00E+00	NIL	NIL	NIL	NIL	NIL	NIL	-0.59	1.00E+00	NIL	NIL	0.78	1.00E+00	NIL	NIL	-1.54	8.16E-01	NIL	NIL	-0.85	1.00E+00
Bnascaffold0027G0007900ZS	NIL	NIL	NIL	NIL	NIL	NIL	NIL	NIL	NIL	NIL	0.97	1.00E+00	NIL	NIL	-1.88	1.00E+00	NIL	NIL	1.50	1.00E+00	NIL	NIL	NIL	NIL	NIL	NIL	NIL	NIL	NIL	NIL	0.98	1.00E+00	NIL	NIL
Bnascaffold0027G0008000ZS	-1.68	4.27E-14	-2.21	2.25E-11	-0.45	2.89E-02	-0.69	6.46E-04	-0.06	9.09E-01	-0.14	7.38E-01	-1.39	1.38E-10	-0.35	1.14E-01	1.60	1.71E-13	0.26	2.69E-01	2.43	7.47E-15	0.64	1.22E-03	-0.05	8.68E-01	1.08	3.70E-06	2.74	2.49E-22	-0.17	5.53E-01	0.83	3.67E-04
Bnascaffold0027G0008100ZS	-1.31	6.33E-03	-2.76	6.10E-05	-0.62	8.95E-02	-0.81	3.94E-02	0.46	5.23E-01	-0.08	9.35E-01	-1.82	5.57E-07	-0.77	4.72E-02	1.75	3.74E-06	0.49	2.09E-01	2.71	5.92E-05	0.56	1.91E-01	0.40	4.73E-01	0.99	2.15E-02	3.11	1.12E-06	-0.17	7.52E-01	0.83	8.09E-02
Bnascaffold0027G0008200ZS	NIL	NIL	NIL	NIL	NIL	NIL	NIL	NIL	NIL	NIL	0.97	1.00E+00	NIL	NIL	-1.88	1.00E+00	NIL	NIL	1.50	1.00E+00	NIL	NIL	NIL	NIL	NIL	NIL	NIL	NIL	NIL	NIL	0.98	1.00E+00	NIL	NIL
Bnascaffold0027G0008700ZS	NIL	NIL	NIL	NIL	NIL	NIL	NIL	NIL	NIL	NIL	NIL	NIL	NIL	NIL	0.04	1.00E+00	NIL	NIL	NIL	NIL	NIL	NIL	1.19	1.00E+00	NIL	NIL	NIL	NIL	NIL	NIL	NIL	NIL	1.07	1.00E+00
Bnascaffold0027G0008900ZS	NIL	NIL	4.01	5.30E-02	NIL	NIL	NIL	NIL	NIL	NIL	NIL	NIL	NIL	NIL	NIL	NIL	NIL	NIL	NIL	NIL	-4.34	3.09E-02	NIL	NIL	NIL	NIL	NIL	NIL	-4.34	3.91E-02	NIL	NIL	NIL	NIL
Bnascaffold0027G0009000ZS	NIL	NIL	3.30	1.92E-01	-1.53	1.00E+00	NIL	NIL	0.67	1.00E+00	-0.95	1.00E+00	-2.02	1.00E+00	NIL	NIL	1.67	1.00E+00	NIL	NIL	-3.64	1.38E-01	NIL	NIL	0.70	1.00E+00	NIL	NIL	-3.63	1.67E-01	-0.95	1.00E+00	NIL	NIL
Bnascaffold0027G0009300ZS	1.63	5.70E-02	0.32	5.16E-01	2.15	3.65E-03	-0.69	3.06E-01	-1.76	1.00E+00	-0.16	9.61E-01	3.62	1.57E-04	2.09	3.74E-03	-3.40	6.52E-04	-2.33	2.27E-03	-0.10	8.39E-01	0.50	4.31E-01	-0.05	9.82E-01	0.33	6.06E-01	-0.54	4.34E-01	1.51	4.51E-01	-0.07	9.16E-01
Bnascaffold0027G0009400ZS	NIL	NIL	NIL	NIL	-0.57	1.00E+00	-0.22	1.00E+00	NIL	NIL	-0.95	1.00E+00	NIL	NIL	NIL	NIL	NIL	NIL	-0.43	1.00E+00	NIL	NIL	-1.11	1.00E+00	0.70	1.00E+00	1.06	1.00E+00	1.39	8.31E-01	NIL	NIL	NIL	NIL
Bnascaffold0027G0009800ZS	-1.94	6.30E-11	-2.06	3.32E-08	-0.32	1.46E-01	-0.33	1.58E-01	-0.34	4.42E-01	0.02	9.80E-01	-1.45	5.48E-11	-0.19	4.23E-01	1.59	1.65E-10	0.30	2.14E-01	2.20	5.68E-11	0.48	2.63E-02	-0.40	2.18E-01	1.11	2.66E-05	2.99	4.62E-24	-0.08	8.10E-01	1.13	9.18E-07
Bnascaffold0027G0010000ZS	-2.33	8.90E-25	-1.70	4.13E-06	-0.69	5.26E-04	-0.88	4.24E-05	-0.45	7.40E-02	-0.25	5.03E-01	-1.75	7.75E-12	-0.30	1.95E-01	1.86	1.94E-15	0.40	9.35E-02	1.82	1.28E-06	1.02	4.31E-07	-0.33	1.61E-01	1.20	1.73E-06	2.17	4.47E-12	-0.16	6.03E-01	1.24	1.34E-06
Bnascaffold0027G0010100ZS	-0.11	9.53E-01	-0.14	9.16E-01	0.19	9.04E-01	0.81	4.25E-01	-0.14	1.00E+00	0.58	1.00E+00	-0.51	7.54E-01	-0.26	8.51E-01	-0.05	9.78E-01	0.34	8.16E-01	-0.41	7.65E-01	-0.67	4.79E-01	0.19	9.48E-01	0.41	7.95E-01	1.52	1.12E-01	0.89	6.60E-01	1.10	4.37E-01
Bnascaffold0027G0010200ZS	-3.00	2.60E-01	-0.38	1.00E+00	0.39	1.00E+00	0.24	1.00E+00	0.77	1.00E+00	3.20	1.00E+00	-5.03	1.15E-02	-3.14	2.17E-01	3.73	6.38E-02	2.76	3.08E-01	-0.92	1.00E+00	-0.60	1.00E+00	-3.19	1.00E+00	0.10	1.00E+00	0.87	8.64E-01	-0.78	7.47E-01	1.07	1.00E+00
Bnascaffold0027G0010300ZS	NIL	NIL	7.60	6.24E-09	NIL	NIL	2.44	1.00E+00	NIL	NIL	NIL	NIL	NIL	NIL	NIL	NIL	NIL	NIL	NIL	NIL	-7.93	1.13E-09	-2.79	1.00E+00	NIL	NIL	NIL	NIL	-5.07	1.78E-09	NIL	NIL	NIL	NIL
Bnascaffold0027G0010400ZS	4.14	3.86E-01	-4.57	1.65E-02	5.50	2.32E-01	-2.79	4.04E-01	1.62	1.00E+00	NIL	NIL	1.42	5.16E-01	1.08	1.00E+00	-2.55	2.13E-01	-5.54	2.44E-01	3.45	8.57E-02	-1.64	4.90E-01	NIL	NIL	1.02	8.16E-01	2.88	2.82E-01	-1.90	1.00E+00	-2.39	2.52E-01
Bnascaffold0027G0010500ZS	-1.75	3.33E-10	-2.17	6.31E-07	-0.53	4.00E-02	-0.39	1.32E-01	-0.40	3.36E-01	-0.03	9.65E-01	-1.22	1.19E-05	-0.56	3.06E-02	1.33	4.28E-06	0.45	1.02E-01	2.29	2.99E-08	0.33	1.84E-01	0.04	9.25E-01	1.16	4.07E-05	3.09	3.10E-18	0.37	2.76E-01	1.00	2.30E-04
Bnascaffold0027G0010600ZS	-1.72	8.45E-12	-2.26	5.88E-09	-0.40	7.25E-02	-0.66	2.39E-03	-0.29	4.61E-01	-0.01	9.86E-01	-1.32	1.95E-08	-0.36	1.12E-01	1.41	6.50E-09	0.34	1.57E-01	2.36	3.97E-10	0.68	7.00E-04	-0.12	7.44E-01	1.10	7.55E-06	2.86	1.29E-17	0.13	7.06E-01	1.05	5.43E-06
Bnascaffold0027G0010700ZS	0.67	1.00E+00	-2.07	1.00E+00	1.89	1.00E+00	-1.70	1.00E+00	0.67	1.00E+00	NIL	NIL	-0.18	1.00E+00	1.25	1.00E+00	-0.04	1.00E+00	-1.92	1.00E+00	1.88	1.00E+00	1.12	1.00E+00	NIL	NIL	0.81	8.20E-01	1.32	8.36E-01	-0.95	1.00E+00	0.50	1.00E+00
Bnascaffold0027G0010800ZS	-1.48	1.52E-03	-1.79	5.70E-03	-0.83	3.09E-02	-0.66	1.19E-01	0.58	3.39E-01	-0.06	9.57E-01	-2.09	2.06E-08	-0.71	5.37E-02	2.04	6.89E-08	0.73	6.19E-02	1.76	6.00E-03	0.71	7.14E-02	0.59	2.58E-01	1.13	1.08E-02	2.40	3.38E-05	-0.08	8.94E-01	1.25	3.79E-03
Bnascaffold0027G0010900ZS	-0.07	1.00E+00	-1.34	1.00E+00	1.00	1.00E+00	0.91	7.84E-01	NIL	NIL	NIL	NIL	-0.09	1.00E+00	NIL	NIL	-0.25	1.00E+00	-1.03	1.00E+00	1.01	1.00E+00	-2.89	1.00E+00	NIL	NIL	0.71	1.00E+00	3.18	3.58E-01	NIL	NIL	-0.85	1.00E+00
Bnascaffold0027G0011100ZS	NIL	NIL	0.59	1.00E+00	-1.53	1.00E+00	NIL	NIL	1.62	1.00E+00	0.01	1.00E+00	-2.97	1.00E+00	-1.88	1.00E+00	2.63	1.00E+00	1.50	1.00E+00	-0.92	1.00E+00	NIL	NIL	0.70	1.00E+00	NIL	NIL	-0.91	8.71E-01	-0.94	1.00E+00	NIL	NIL
Bnascaffold0027G0011800ZS	-0.75	6.87E-01	2.53	5.86E-03	NIL	NIL	NIL	NIL	-3.89	1.00E+00	NIL	NIL	4.85	2.97E-03	0.70	1.00E+00	-3.14	2.22E-01	NIL	NIL	-0.79	2.80E-01	1.84	1.00E+00	-3.86	2.09E-01	-3.76	1.33E-01	-6.70	5.36E-06	NIL	NIL	-4.06	5.97E-03
Bnascaffold0027G0011900ZS	0.81	8.12E-01	-3.17	3.13E-01	0.46	1.00E+00	-1.74	1.00E+00	-1.26	1.00E+00	0.01	1.00E+00	0.74	1.00E+00	0.26	1.00E+00	-2.08	1.00E+00	-0.49	1.00E+00	1.84	1.00E+00	1.53	1.00E+00	-0.26	1.00E+00	-0.74	8.30E-01	0.88	8.71E-01	0.98	1.00E+00	0.46	1.00E+00
Bnascaffold0027G0012100ZS	NIL	NIL	NIL	NIL	-1.53	1.00E+00	NIL	NIL	NIL	NIL	-0.95	1.00E+00	NIL	NIL	NIL	NIL	NIL	NIL	NIL	NIL	NIL	NIL	NIL	NIL	0.70	1.00E+00	NIL	NIL	NIL	NIL	NIL	NIL	NIL	NIL
Bnascaffold0027G0012200ZS	NIL	NIL	NIL	NIL	NIL	NIL	0.77	1.00E+00	NIL	NIL	NIL	NIL	NIL	NIL	NIL	NIL	NIL	NIL	NIL	NIL	NIL	NIL	-1.11	1.00E+00	NIL	NIL	NIL	NIL	1.39	8.31E-01	NIL	NIL	NIL	NIL
Bnascaffold0027G0013100ZS	0.41	2.61E-01	-0.93	9.00E-04	0.49	1.38E-01	-0.78	6.40E-03	-0.16	8.80E-01	-0.58	3.71E-01	0.37	3.35E-01	1.24	2.41E-04	-0.59	8.43E-02	-1.11	1.30E-03	0.72	1.73E-02	0.95	7.58E-04	-0.09	8.86E-01	-0.13	7.16E-01	0.18	6.91E-01	-0.55	3.24E-01	0.28	4.01E-01
Bnascaffold0027G0013200ZS	-2.99	3.15E-02	-0.55	8.28E-01	-2.83	3.48E-02	-0.64	8.21E-01	-0.10	1.00E+00	-0.82	7.10E-01	-3.22	6.77E-03	-5.10	7.58E-03	2.87	3.14E-02	1.99	2.43E-01	0.20	9.30E-01	-2.36	1.00E+00	-0.07	9.66E-01	-0.11	9.75E-01	-0.04	9.87E-01	-0.83	5.76E-01	-2.77	1.00E+00
Bnascaffold0027G0013600ZS	-0.19	1.00E+00	-1.21	7.32E-01	1.44	1.00E+00	-0.46	1.00E+00	-1.26	1.00E+00	0.97	1.00E+00	-0.09	1.00E+00	-1.88	1.00E+00	-1.08	1.00E+00	-0.49	1.00E+00	0.04	1.00E+00	-1.87	1.00E+00	-1.22	1.00E+00	0.27	1.00E+00	1.19	7.99E-01	0.98	1.00E+00	-0.85	1.00E+00
Bnascaffold0027G0013700ZS	NIL	NIL	NIL	NIL	NIL	NIL	0.25	1.00E+00	NIL	NIL	NIL	NIL	NIL	NIL	NIL	NIL	NIL	NIL	NIL	NIL	NIL	NIL	-0.60	1.00E+00	NIL	NIL	NIL	NIL	0.88	8.71E-01	NIL	NIL	NIL	NIL
Bnascaffold0027G0013800ZS	NIL	NIL	NIL	NIL	-1.53	1.00E+00	NIL	NIL	NIL	NIL	-0.95	1.00E+00	NIL	NIL	NIL	NIL	NIL	NIL	NIL	NIL	NIL	NIL	NIL	NIL	0.70	1.00E+00	NIL	NIL	NIL	NIL	NIL	NIL	NIL	NIL
Bnascaffold0027G0014400ZS	-0.24	7.27E-01	-1.85	2.59E-04	0.40	6.59E-01	-0.36	6.75E-01	-0.75	5.56E-01	-0.21	9.38E-01	0.87	1.58E-01	1.66	1.18E-02	-0.55	3.66E-01	-0.67	4.86E-01	2.18	2.83E-05	1.37	1.24E-02	-1.76	4.58E-02	-1.23	2.05E-02	0.40	6.93E-01	-1.27	2.21E-01	-0.49	3.41E-01
Bnascaffold0027G0014700ZS	NIL	NIL	0.59	1.00E+00	NIL	NIL	NIL	NIL	NIL	NIL	NIL	NIL	NIL	NIL	NIL	NIL	NIL	NIL	NIL	NIL	-0.92	1.00E+00	NIL	NIL	NIL	NIL	NIL	NIL	-0.91	8.71E-01	NIL	NIL	NIL	NIL
Bnascaffold0027G0015200ZS	NIL	NIL	NIL	NIL	NIL	NIL	NIL	NIL	NIL	NIL	NIL	NIL	NIL	NIL	0.04	1.00E+00	NIL	NIL	NIL	NIL	NIL	NIL	1.19	1.00E+00	NIL	NIL	NIL	NIL	NIL	NIL	NIL	NIL	1.07	1.00E+00
Bnascaffold0027G0015300ZS	NIL	NIL	1.22	1.00E+00	NIL	NIL	NIL	NIL	NIL	NIL	NIL	NIL	NIL	NIL	NIL	NIL	NIL	NIL	NIL	NIL	-1.55	1.00E+00	NIL	NIL	NIL	NIL	NIL	NIL	-1.54	8.16E-01	NIL	NIL	NIL	NIL
Bnascaffold0027G0015400ZS	-1.03	1.34E-02	0.88	1.49E-02	-1.29	1.06E-03	0.68	9.69E-02	0.35	6.90E-01	-0.56	4.30E-01	2.16	1.00E+00	-0.68	1.76E-01	1.37	1.09E-03	0.69	1.81E-01	2.65	1.00E+00	-0.64	1.10E-01	0.21	7.24E-01	-0.15	8.06E-01	-0.20	6.29E-01	-0.73	2.01E-01	-3.57	1.00E+00
Bnascaffold0027G0015500ZS	0.35	4.92E-01	-2.20	1.41E-07	-0.26	6.86E-01	-0.65	2.51E-01	0.44	6.64E-01	-0.73	5.60E-01	-0.15	7.39E-01	0.93	1.17E-01	0.07	8.85E-01	-0.50	5.17E-01	2.13	7.25E-07	1.12	8.52E-03	-0.27	7.68E-01	-0.99	1.78E-02	0.72	2.64E-01	-1.46	2.34E-02	-0.43	2.97E-01
Bnascaffold0027G0015600ZS	NIL	NIL	NIL	NIL	NIL	NIL	0.25	1.00E+00	NIL	NIL	NIL	NIL	NIL	NIL	NIL	NIL	NIL	NIL	NIL	NIL	NIL	NIL	-0.60	1.00E+00	NIL	NIL	NIL	NIL	0.88	8.71E-01	NIL	NIL	NIL	NIL
Bnascaffold0027G0015800ZS	NIL	NIL	0.59	1.00E+00	NIL	NIL	NIL	NIL	NIL	NIL	NIL	NIL	NIL	NIL	NIL	NIL	NIL	NIL	NIL	NIL	-0.92	1.00E+00	NIL	NIL	NIL	NIL	NIL	NIL	-0.91	8.71E-01	NIL	NIL	NIL	NIL
Bnascaffold0027G0015900ZS	-0.07	1.00E+00	-1.34	1.00E+00	NIL	NIL	NIL	NIL	0.67	1.00E+00	NIL	NIL	-2.02	1.00E+00	NIL	NIL	0.71	1.00E+00	NIL	NIL	NIL	NIL	NIL	NIL	NIL	NIL	-0.86	1.00E+00	NIL	NIL	-0.95	1.00E+00	NIL	NIL
Bnascaffold0027G0016100ZS	NIL	NIL	NIL	NIL	NIL	NIL	0.25	1.00E+00	NIL	NIL	0.97	1.00E+00	NIL	NIL	-1.88	1.00E+00	NIL	NIL	1.50	1.00E+00	NIL	NIL	-0.60	1.00E+00	NIL	NIL	NIL	NIL	0.88	8.71E-01	0.98	1.00E+00	NIL	NIL
Bnascaffold0027G0016200ZS	NIL	NIL	NIL	NIL	-1.53	1.00E+00	NIL	NIL	NIL	NIL	-0.95	1.00E+00	NIL	NIL	NIL	NIL	NIL	NIL	NIL	NIL	NIL	NIL	NIL	NIL	0.70	1.00E+00	NIL	NIL	NIL	NIL	NIL	NIL	NIL	NIL
Bnascaffold0027G0016600ZS	3.03	3.37E-01	-4.43	7.61E-02	0.96	8.51E-01	-0.22	9.65E-01	0.67	1.00E+00	-3.09	1.00E+00	2.02	4.52E-01	NIL	NIL	-2.38	3.81E-01	-4.07	4.11E-01	4.07	1.11E-01	-4.74	3.17E-01	2.84	1.00E+00	0.64	9.17E-01	5.02	2.98E-01	-0.95	1.00E+00	-3.93	1.59E-01
Bnascaffold0027G0016700ZS	-2.51	3.83E-01	0.49	1.00E+00	-2.06	1.00E+00	-0.71	1.00E+00	-1.78	1.00E+00	-0.58	1.00E+00	-0.18	1.00E+00	-1.82	1.00E+00	0.71	1.00E+00	1.44	1.00E+00	0.06	9.86E-01	0.36	1.00E+00	-0.25	1.00E+00	0.10	1.00E+00	-0.94	8.66E-01	0.92	1.00E+00	-0.77	1.00E+00
Bnascaffold0027G0016800ZS	2.67	3.53E-01	-4.07	7.55E-02	3.38	1.71E-01	-4.52	3.84E-02	1.47	1.00E+00	0.97	1.00E+00	1.97	3.00E-01	3.56	4.43E-02	-1.18	6.18E-01	-2.45	3.10E-01	4.88	1.05E-02	5.67	4.81E-04	NIL	NIL	0.36	8.56E-01	NIL	NIL	-0.80	1.00E+00	0.71	5.66E-01
Bnascaffold0027G0017000ZS	NIL	NIL	NIL	NIL	NIL	NIL	NIL	NIL	0.67	1.00E+00	NIL	NIL	-2.02	1.00E+00	NIL	NIL	1.67	1.00E+00	NIL	NIL	NIL	NIL	NIL	NIL	NIL	NIL	NIL	NIL	NIL	NIL	-0.95	1.00E+00	NIL	NIL
Bnascaffold0027G0017200ZS	-2.55	3.95E-01	1.00	7.65E-01	2.31	4.20E-01	-2.03	3.80E-01	-1.82	1.00E+00	-0.95	1.00E+00	-0.21	1.00E+00	NIL	NIL	0.71	1.00E+00	-3.30	1.00E+00	-0.49	8.67E-01	-2.16	1.00E+00	-1.77	1.00E+00	2.93	6.00E-01	0.10	9.77E-01	-0.95	1.00E+00	-1.70	1.00E+00
Bnascaffold0027G0017900ZS	NIL	NIL	NIL	NIL	NIL	NIL	NIL	NIL	0.67	1.00E+00	0.97	1.00E+00	-2.02	1.00E+00	0.16	1.00E+00	1.67	1.00E+00	1.50	1.00E+00	NIL	NIL	2.30	1.00E+00	NIL	NIL	NIL	NIL	NIL	NIL	0.01	1.00E+00	2.19	1.00E+00
Bnascaffold0027G0018000ZS	-1.99	1.00E+00	NIL	NIL	1.46	1.00E+00	-1.75	1.00E+00	-0.29	1.00E+00	NIL	NIL	0.84	1.00E+00	1.25	1.00E+00	1.67	1.00E+00	-1.49	1.00E+00	2.90	3.89E-01	1.59	1.00E+00	-1.22	1.00E+00	2.12	1.00E+00	0.88	8.71E-01	-0.95	1.00E+00	-0.51	8.78E-01
Bnascaffold0027G0018200ZS	NIL	NIL	0.59	1.00E+00	-0.57	1.00E+00	0.24	1.00E+00	NIL	NIL	-0.95	1.00E+00	-0.09	1.00E+00	0.04	1.00E+00	NIL	NIL	-0.43	1.00E+00	0.04	1.00E+00	-0.59	1.00E+00	0.70	1.00E+00	1.06	1.00E+00	0.87	8.67E-01	NIL	NIL	0.11	1.00E+00
Bnascaffold0027G0018300ZS	NIL	NIL	NIL	NIL	NIL	NIL	NIL	NIL	NIL	NIL	NIL	NIL	-0.09	1.00E+00	NIL	NIL	NIL	NIL	NIL	NIL	1.01	1.00E+00	NIL	NIL	NIL	NIL	NIL	NIL	NIL	NIL	NIL	NIL	-0.85	1.00E+00
Bnascaffold0027G0018400ZS	NIL	NIL	NIL	NIL	-1.53	1.00E+00	0.25	1.00E+00	NIL	NIL	-0.95	1.00E+00	-0.09	1.00E+00	NIL	NIL	NIL	NIL	NIL	NIL	1.01	1.00E+00	-0.60	1.00E+00	0.70	1.00E+00	NIL	NIL	0.88	8.71E-01	NIL	NIL	-0.85	1.00E+00
Bnascaffold0027G0018500ZS	1.41	3.26E-01	-3.00	1.70E-02	2.91	6.29E-05	-1.94	1.19E-04	0.43	1.00E+00	-0.63	1.00E+00	0.04	9.78E-01	1.96	5.43E-02	-1.00	4.40E-01	-3.54	1.69E-05	2.03	1.47E-01	0.38	5.93E-01	0.71	7.66E-01	2.08	6.38E-04	3.30	3.68E-03	-0.39	8.84E-01	1.49	6.31E-02
Bnascaffold0027G0018800ZS	NIL	NIL	3.52	1.37E-01	NIL	NIL	0.25	1.00E+00	NIL	NIL	NIL	NIL	NIL	NIL	NIL	NIL	NIL	NIL	NIL	NIL	-3.85	9.26E-02	-0.60	1.00E+00	NIL	NIL	NIL	NIL	-3.00	1.92E-01	NIL	NIL	NIL	NIL
Bnascaffold0027G0019300ZS	NIL	NIL	NIL	NIL	NIL	NIL	NIL	NIL	0.67	1.00E+00	NIL	NIL	-2.02	1.00E+00	NIL	NIL	1.67	1.00E+00	NIL	NIL	NIL	NIL	NIL	NIL	NIL	NIL	NIL	NIL	NIL	NIL	-0.95	1.00E+00	NIL	NIL
Bnascaffold0027G0019500ZS	NIL	NIL	NIL	NIL	-1.53	1.00E+00	NIL	NIL	NIL	NIL	-0.95	1.00E+00	NIL	NIL	NIL	NIL	NIL	NIL	NIL	NIL	NIL	NIL	NIL	NIL	0.70	1.00E+00	NIL	NIL	NIL	NIL	NIL	NIL	NIL	NIL
Bnascaffold0027G0019600ZS	NIL	NIL	0.59	1.00E+00	NIL	NIL	NIL	NIL	NIL	NIL	NIL	NIL	NIL	NIL	NIL	NIL	NIL	NIL	NIL	NIL	-0.92	1.00E+00	NIL	NIL	NIL	NIL	NIL	NIL	-0.91	8.71E-01	NIL	NIL	NIL	NIL
Bnascaffold0027G0019700ZS	NIL	NIL	NIL	NIL	-1.53	1.00E+00	NIL	NIL	NIL	NIL	-0.95	1.00E+00	NIL	NIL	NIL	NIL	NIL	NIL	NIL	NIL	NIL	NIL	NIL	NIL	0.70	1.00E+00	NIL	NIL	NIL	NIL	NIL	NIL	NIL	NIL
Bnascaffold0027G0019800ZS	-0.07	1.00E+00	-1.34	1.00E+00	NIL	NIL	NIL	NIL	NIL	NIL	0.97	1.00E+00	-0.09	1.00E+00	-0.92	1.00E+00	-0.25	1.00E+00	1.50	1.00E+00	1.01	1.00E+00	1.19	1.00E+00	NIL	NIL	-0.86	1.00E+00	NIL	NIL	0.98	1.00E+00	0.11	1.00E+00
Bnascaffold0027G0020000ZS	0.82	1.00E+00	1.73	3.94E-01	-0.83	6.33E-01	-0.84	8.43E-01	1.76	1.00E+00	-0.56	8.88E-01	-1.23	1.00E+00	-1.04	5.78E-01	0.87	1.00E+00	0.22	9.22E-01	-2.07	2.87E-01	-0.14	9.50E-01	4.15	1.15E-01	2.42	2.92E-01	0.20	9.25E-01	1.88	5.24E-01	1.97	4.46E-01
Bnascaffold0027G0020100ZS	NIL	NIL	NIL	NIL	NIL	NIL	NIL	NIL	NIL	NIL	1.89	1.00E+00	NIL	NIL	-2.80	1.00E+00	NIL	NIL	2.42	1.00E+00	NIL	NIL	NIL	NIL	NIL	NIL	NIL	NIL	NIL	NIL	1.90	1.00E+00	NIL	NIL
Bnascaffold0027G0020400ZS	NIL	NIL	1.59	1.00E+00	0.39	1.00E+00	-0.71	1.00E+00	0.67	1.00E+00	0.97	1.00E+00	-1.06	1.00E+00	-0.92	1.00E+00	1.67	1.00E+00	0.54	1.00E+00	-0.95	8.07E-01	0.36	1.00E+00	NIL	NIL	1.06	1.00E+00	-1.08	8.52E-01	0.01	1.00E+00	0.11	1.00E+00
Bnascaffold0027G0020500ZS	NIL	NIL	0.59	1.00E+00	0.39	1.00E+00	-1.53	1.00E+00	NIL	NIL	0.97	1.00E+00	NIL	NIL	-1.88	1.00E+00	NIL	NIL	0.54	1.00E+00	-0.92	1.00E+00	NIL	NIL	NIL	NIL	1.06	1.00E+00	-0.91	8.71E-01	0.98	1.00E+00	NIL	NIL
Bnascaffold0027G0020600ZS	-1.03	6.21E-05	-2.47	2.95E-12	-0.82	1.82E-05	-0.50	1.74E-02	0.74	3.63E-03	-0.14	7.53E-01	-1.84	1.35E-13	-0.70	9.87E-04	1.75	3.09E-18	0.64	1.53E-03	2.39	1.94E-09	0.48	2.82E-02	0.81	7.00E-04	0.91	5.32E-05	3.03	2.86E-22	-0.10	7.34E-01	1.00	3.79E-04
Bnascaffold0027G0020700ZS	-2.15	1.80E-18	-1.78	5.96E-06	-0.64	5.37E-03	-0.65	9.21E-03	-0.40	2.39E-01	-0.31	4.54E-01	-1.67	2.70E-09	-0.44	8.38E-02	1.73	4.23E-12	0.29	2.89E-01	1.86	6.69E-06	0.54	3.06E-02	-0.32	2.64E-01	1.08	5.84E-05	2.37	5.46E-12	-0.26	4.20E-01	0.92	2.67E-03
Bnascaffold0027G0020800ZS	-1.58	1.93E-19	-2.13	9.12E-23	-0.39	1.82E-02	-0.60	1.95E-06	0.36	4.63E-02	0.01	9.94E-01	-1.90	1.85E-25	-0.50	1.47E-02	1.92	5.48E-36	0.36	3.92E-02	2.16	3.05E-20	0.50	3.19E-03	0.18	4.36E-01	1.27	2.87E-15	2.95	2.45E-71	-0.20	3.32E-01	1.17	2.17E-03
Bnascaffold0027G0020900ZS	0.64	4.34E-01	-1.80	6.36E-03	1.54	1.76E-02	-0.05	9.33E-01	0.66	1.00E+00	0.81	5.84E-01	-0.23	7.45E-01	0.33	6.10E-01	0.00	1.00E+00	-0.79	1.97E-01	1.57	1.69E-02	-0.38	4.29E-01	-0.11	9.46E-01	0.69	2.10E-01	2.59	3.29E-06	0.00	9.99E-01	0.52	3.79E-01
Bnascaffold0027G0021000ZS	-1.33	1.20E-07	-2.32	4.06E-11	-0.63	1.78E-03	-0.39	9.83E-02	0.52	7.44E-02	0.12	8.14E-01	-1.86	2.41E-10	-0.77	1.17E-03	1.83	1.98E-19	0.70	1.26E-03	2.30	8.17E-08	0.36	1.60E-01	0.42	1.23E-01	1.01	8.85E-06	3.10	1.73E-22	-0.02	9.55E-01	1.03	2.01E-03
Bnascaffold0027G0021100ZS	-2.20	6.12E-23	-1.88	4.59E-07	-0.66	1.70E-03	-0.69	2.99E-03	-0.38	2.03E-01	0.00	9.99E-01	-1.58	1.04E-08	-0.58	3.97E-03	1.80	3.86E-15	0.62	5.00E-03	2.11	1.15E-07	0.76	3.49E-04	-0.23	4.10E-01	1.21	5.67E-07	2.56	7.28E-15	0.12	7.04E-01	1.08	7.45E-05
Bnascaffold0027G0021200ZS	-1.85	8.82E-32	-2.18	4.45E-22	-0.36	2.24E-02	-0.80	2.10E-08	-0.13	6.43E-01	-0.22	3.32E-01	-1.74	1.46E-22	0.02	9.73E-01	1.71	3.48E-27	0.10	5.76E-01	2.15	7.29E-20	0.96	2.93E-02	0.09	6.76E-01	1.47	3.72E-19	3.00	1.83E-62	-0.04	8.81E-01	1.69	6.25E-04
Bnascaffold0027G0021300ZS	-1.36	2.52E-06	-2.27	1.23E-09	-0.76	1.91E-03	-0.48	7.19E-02	0.60	4.32E-02	0.01	9.88E-01	-1.74	1.24E-11	-0.79	7.46E-04	1.94	1.63E-18	0.73	7.83E-03	2.48	1.56E-10	0.46	3.68E-02	0.47	1.03E-01	0.97	1.18E-03	2.90	1.31E-20	-0.15	6.44E-01	0.76	1.08E-02
Bnascaffold0027G0021500ZS	NIL	NIL	0.59	1.00E+00	NIL	NIL	NIL	NIL	NIL	NIL	NIL	NIL	NIL	NIL	NIL	NIL	NIL	NIL	NIL	NIL	-0.92	1.00E+00	NIL	NIL	NIL	NIL	NIL	NIL	-0.91	8.71E-01	NIL	NIL	NIL	NIL
Bnascaffold0027G0021600ZS	NIL	NIL	0.59	1.00E+00	-1.53	1.00E+00	NIL	NIL	0.67	1.00E+00	0.01	1.00E+00	-2.02	1.00E+00	-1.88	1.00E+00	1.67	1.00E+00	1.50	1.00E+00	-0.92	1.00E+00	NIL	NIL	0.70	1.00E+00	NIL	NIL	-0.91	8.71E-01	0.01	1.00E+00	NIL	NIL
Bnascaffold0027G0021700ZS	-1.99	1.00E+00	NIL	NIL	NIL	NIL	NIL	NIL	-1.26	1.00E+00	NIL	NIL	NIL	NIL	NIL	NIL	NIL	NIL	NIL	NIL	NIL	NIL	NIL	NIL	-1.22	1.00E+00	NIL	NIL	NIL	NIL	NIL	NIL	NIL	NIL
Bnascaffold0027G0021900ZS	NIL	NIL	NIL	NIL	0.39	1.00E+00	-1.53	1.00E+00	NIL	NIL	NIL	NIL	NIL	NIL	NIL	NIL	NIL	NIL	-0.43	1.00E+00	NIL	NIL	NIL	NIL	NIL	NIL	1.06	1.00E+00	NIL	NIL	NIL	NIL	NIL	NIL
Bnascaffold0027G0022000ZS	-1.04	3.45E-01	1.45	5.65E-02	1.27	1.00E+00	-1.28	6.28E-01	0.39	1.00E+00	1.49	1.00E+00	-1.83	4.17E-02	-3.36	1.00E+00	1.43	1.20E-01	0.18	9.51E-01	-1.85	1.50E-02	-1.87	1.00E+00	-4.18	3.26E-02	-1.96	2.06E-01	-4.56	7.57E-05	-3.12	3.34E-02	-4.71	1.90E-02
Bnascaffold0027G0022100ZS	-3.39	3.14E-01	1.95	1.00E+00	-2.87	1.00E+00	NIL	NIL	-0.77	1.00E+00	-1.33	1.00E+00	-2.01	1.00E+00	-1.88	1.00E+00	2.63	1.00E+00	1.50	1.00E+00	-1.33	6.90E-01	NIL	NIL	-0.32	1.00E+00	NIL	NIL	-2.28	6.40E-01	-0.94	1.00E+00	-0.85	1.00E+00
Bnascaffold0027G0022200ZS	-1.26	6.06E-01	-3.26	3.33E-01	-2.14	1.00E+00	1.61	1.00E+00	-2.44	1.00E+00	-0.61	1.00E+00	-1.06	1.00E+00	2.49	3.20E-01	-1.21	1.00E+00	1.50	1.00E+00	1.01	1.00E+00	2.09	3.17E-01	-1.74	6.21E-01	-2.79	1.00E+00	2.24	7.12E-01	0.01	1.00E+00	3.50	1.53E-01
Bnascaffold0027G0022300ZS	-0.99	7.70E-01	-2.37	1.00E+00	NIL	NIL	NIL	NIL	-2.23	1.00E+00	1.86	1.00E+00	NIL	NIL	-1.81	1.00E+00	-1.28	1.00E+00	2.38	1.00E+00	NIL	NIL	1.19	1.00E+00	-2.19	1.00E+00	-1.89	1.00E+00	NIL	NIL	1.86	1.00E+00	1.07	1.00E+00
Bnascaffold0027G0022400ZS	NIL	NIL	NIL	NIL	NIL	NIL	0.77	1.00E+00	0.67	1.00E+00	2.44	1.00E+00	-2.02	1.00E+00	-2.39	4.26E-01	1.67	1.00E+00	2.97	1.00E+00	NIL	NIL	-0.09	1.00E+00	NIL	NIL	NIL	NIL	1.39	8.31E-01	1.48	1.00E+00	1.07	1.00E+00
Bnascaffold0027G0022800ZS	-1.37	5.44E-05	-2.00	1.71E-05	-0.56	5.95E-02	-0.26	4.33E-01	0.13	8.68E-01	0.08	9.19E-01	-1.59	1.16E-04	-0.55	4.59E-02	1.48	1.31E-06	0.60	4.32E-02	1.91	6.92E-04	0.35	2.34E-01	0.22	6.37E-01	0.93	4.53E-03	2.83	1.71E-12	0.14	7.56E-01	1.13	5.37E-03
Bnascaffold0027G0022900ZS	-1.42	4.64E-04	-1.92	6.80E-04	-0.08	8.54E-01	-0.36	3.23E-01	0.18	8.46E-01	0.23	7.86E-01	-1.53	1.25E-05	-0.21	5.86E-01	1.57	2.47E-05	0.27	5.03E-01	1.98	2.04E-04	0.47	1.54E-01	0.01	9.85E-01	1.25	1.12E-03	2.96	8.78E-11	0.04	9.55E-01	1.32	1.74E-04
Bnascaffold0027G0023400ZS	NIL	NIL	0.59	1.00E+00	NIL	NIL	1.84	1.00E+00	1.62	1.00E+00	NIL	NIL	-2.97	1.00E+00	0.04	1.00E+00	2.63	1.00E+00	NIL	NIL	-0.92	1.00E+00	-1.19	1.00E+00	NIL	NIL	NIL	NIL	1.48	7.59E-01	-1.90	1.00E+00	1.07	1.00E+00
Bnascaffold0027G0023600ZS	NIL	NIL	6.47	5.89E-06	NIL	NIL	NIL	NIL	NIL	NIL	0.97	1.00E+00	-0.09	1.00E+00	-0.12	1.00E+00	NIL	NIL	1.50	1.00E+00	-5.84	3.96E-05	1.98	1.00E+00	NIL	NIL	NIL	NIL	-6.79	2.45E-06	0.98	1.00E+00	0.91	1.00E+00
Bnascaffold0027G0023700ZS	0.06	8.75E-01	-2.97	1.60E-15	-1.85	7.76E-02	0.47	5.94E-01	1.37	1.90E-05	-0.68	7.88E-01	-3.35	1.91E-28	-0.26	7.59E-01	1.28	2.57E-02	1.14	1.47E-03	0.92	4.73E-02	0.45	6.58E-01	1.09	4.13E-01	-0.93	4.54E-03	2.68	7.20E-04	-0.98	1.87E-01	2.05	2.50E-08
Bnascaffold0027G0023800ZS	NIL	NIL	NIL	NIL	1.74	1.00E+00	-1.15	1.00E+00	NIL	NIL	NIL	NIL	NIL	NIL	NIL	NIL	NIL	NIL	-1.77	1.00E+00	NIL	NIL	-1.57	1.00E+00	NIL	NIL	2.40	1.00E+00	1.85	7.51E-01	NIL	NIL	NIL	NIL
Bnascaffold0027G0023900ZS	-0.48	7.55E-01	-0.28	8.14E-01	-0.29	8.42E-01	-0.33	8.22E-01	-0.03	1.00E+00	0.75	7.72E-01	-0.68	5.76E-01	-0.90	4.56E-01	0.42	7.53E-01	1.00	4.24E-01	0.04	9.74E-01	0.47	7.22E-01	-0.23	9.20E-01	-0.14	9.33E-01	-0.04	9.82E-01	0.53	7.59E-01	0.27	8.62E-01
Bnascaffold0027G0024100ZS	NIL	NIL	NIL	NIL	-1.53	1.00E+00	NIL	NIL	NIL	NIL	-0.95	1.00E+00	NIL	NIL	NIL	NIL	NIL	NIL	NIL	NIL	NIL	NIL	NIL	NIL	0.70	1.00E+00	NIL	NIL	NIL	NIL	NIL	NIL	NIL	NIL
Bnascaffold0027G0024700ZS	NIL	NIL	NIL	NIL	1.48	1.00E+00	-2.61	1.00E+00	NIL	NIL	NIL	NIL	NIL	NIL	NIL	NIL	NIL	NIL	-1.52	1.00E+00	NIL	NIL	NIL	NIL	NIL	NIL	2.15	1.00E+00	NIL	NIL	NIL	NIL	NIL	NIL
Bnascaffold0027G0024800ZS	0.08	9.82E-01	0.83	6.44E-01	-1.42	4.57E-01	0.45	8.48E-01	0.19	1.00E+00	-2.00	1.00E+00	0.50	8.31E-01	1.21	5.80E-01	0.11	9.72E-01	-0.60	1.00E+00	-0.17	9.08E-01	0.12	9.50E-01	1.85	5.36E-01	0.24	9.35E-01	0.08	9.65E-01	-0.36	1.00E+00	0.26	8.92E-01
Bnascaffold0027G0024900ZS	1.58	1.21E-01	0.63	2.40E-01	-1.16	2.90E-01	0.93	4.37E-01	1.13	1.00E+00	0.24	9.09E-01	-1.01	3.91E-01	-0.84	3.01E-01	-0.49	6.40E-01	1.36	2.00E-01	-2.12	3.03E-04	-0.42	6.57E-01	1.47	2.76E-01	-1.38	1.57E-01	-0.85	2.18E-01	0.57	7.05E-01	0.69	5.00E-01
Bnascaffold0027G0025000ZS	0.85	1.00E+00	-2.26	1.00E+00	NIL	NIL	NIL	NIL	NIL	NIL	NIL	NIL	NIL	NIL	NIL	NIL	-1.17	1.00E+00	NIL	NIL	NIL	NIL	NIL	NIL	NIL	NIL	-1.79	1.00E+00	NIL	NIL	NIL	NIL	NIL	NIL
Bnascaffold0027G0025100ZS	3.03	3.37E-01	-0.46	9.22E-01	NIL	NIL	NIL	NIL	NIL	NIL	NIL	NIL	2.14	1.00E+00	NIL	NIL	-3.34	2.55E-01	NIL	NIL	-0.73	7.38E-01	NIL	NIL	NIL	NIL	-3.96	4.58E-01	-3.92	2.01E-01	NIL	NIL	-3.08	1.00E+00
Bnascaffold0027G0025300ZS	NIL	NIL	NIL	NIL	-1.53	1.00E+00	0.25	1.00E+00	NIL	NIL	-0.95	1.00E+00	0.85	1.00E+00	NIL	NIL	NIL	NIL	NIL	NIL	1.96	1.00E+00	-0.60	1.00E+00	0.70	1.00E+00	NIL	NIL	0.88	8.71E-01	NIL	NIL	-1.81	1.00E+00
Bnascaffold0027G0025500ZS	NIL	NIL	0.59	1.00E+00	NIL	NIL	NIL	NIL	NIL	NIL	NIL	NIL	NIL	NIL	NIL	NIL	NIL	NIL	NIL	NIL	-0.92	1.00E+00	NIL	NIL	NIL	NIL	NIL	NIL	-0.91	8.71E-01	NIL	NIL	NIL	NIL
Bnascaffold0027G0025700ZS	-1.99	1.00E+00	NIL	NIL	0.60	1.00E+00	-2.68	1.00E+00	1.48	1.00E+00	1.49	1.00E+00	-3.79	2.12E-01	-2.40	1.00E+00	3.45	1.00E+00	0.80	1.00E+00	NIL	NIL	1.19	1.00E+00	-0.26	1.00E+00	2.20	1.00E+00	NIL	NIL	-0.29	9.38E-01	1.07	1.00E+00
Bnascaffold0027G0025800ZS	-1.57	8.11E-09	-1.65	2.63E-05	-0.56	2.18E-02	-0.37	1.76E-01	0.01	9.91E-01	-0.16	7.83E-01	-1.39	8.02E-07	-0.41	1.17E-01	1.56	2.11E-09	0.36	1.94E-01	1.83	4.36E-06	0.36	1.65E-01	0.13	7.34E-01	1.04	1.58E-04	2.49	9.77E-14	-0.07	8.82E-01	0.87	3.20E-03
Bnascaffold0027G0025900ZS	-1.47	5.01E-10	-2.23	3.26E-11	-0.23	3.28E-01	-0.56	7.54E-03	-0.21	6.47E-01	-0.16	7.28E-01	-1.62	1.08E-08	-0.12	6.54E-01	1.24	2.58E-08	0.02	9.41E-01	1.87	3.65E-06	0.50	1.96E-02	0.04	9.07E-01	1.18	1.58E-07	2.99	3.21E-25	0.06	8.83E-01	1.51	1.04E-07
Bnascaffold0027G0026000ZS	-2.01	1.04E-11	-1.53	7.91E-04	-0.76	7.92E-03	-0.34	3.33E-01	-0.41	4.02E-01	-0.23	7.04E-01	-1.59	6.10E-06	-0.20	5.32E-01	1.58	1.78E-06	0.49	1.44E-01	1.52	1.11E-03	0.67	1.85E-02	-0.25	5.04E-01	0.90	1.08E-02	2.25	9.69E-09	-0.10	8.53E-01	1.25	1.21E-04
Bnascaffold0027G0026100ZS	-1.36	2.37E-07	-2.08	8.12E-09	-0.69	6.66E-04	-0.48	3.43E-02	0.29	4.86E-01	-0.14	7.60E-01	-1.63	4.79E-06	-0.58	5.74E-03	1.63	8.93E-12	0.51	2.09E-02	2.09	4.56E-06	0.44	4.27E-02	0.64	7.34E-03	1.22	5.90E-07	2.98	2.75E-23	0.19	5.34E-01	1.18	5.77E-02
Bnascaffold0027G0026200ZS	-1.53	1.90E-06	-1.60	3.50E-04	-0.18	5.41E-01	-0.42	1.36E-01	0.07	9.17E-01	0.16	8.11E-01	-1.31	1.30E-06	-0.32	2.87E-01	1.58	9.15E-08	0.30	3.32E-01	1.88	3.55E-06	0.43	1.14E-01	-0.05	9.26E-01	1.19	1.09E-04	2.51	4.07E-12	0.01	9.89E-01	0.95	1.17E-03
Bnascaffold0027G0026400ZS	-1.21	2.74E-06	-2.67	7.89E-13	-0.64	9.75E-04	-0.46	6.51E-02	0.35	4.04E-01	-0.19	6.40E-01	-1.57	3.03E-06	-0.49	1.73E-02	1.54	7.24E-12	0.41	5.96E-02	2.66	1.46E-08	0.41	9.18E-02	0.54	4.20E-02	1.01	3.64E-06	3.39	4.47E-21	-0.03	9.46E-01	1.01	1.73E-03
Bnascaffold0027G0026500ZS	-1.74	3.58E-04	-1.66	1.37E-02	-0.54	2.38E-01	-0.35	4.76E-01	0.37	7.19E-01	-0.31	7.66E-01	-1.95	1.98E-04	-0.26	6.23E-01	2.10	1.49E-05	0.19	7.29E-01	1.81	6.59E-03	0.32	5.15E-01	-0.15	8.37E-01	0.94	6.43E-02	2.41	2.91E-05	-0.87	1.40E-01	0.78	1.68E-01
Bnascaffold0027G0026600ZS	-2.27	3.48E-21	-1.93	1.24E-06	-0.72	2.16E-03	-0.63	1.09E-02	-0.60	1.95E-02	-0.16	7.88E-01	-1.52	1.16E-09	-0.47	6.51E-02	1.65	7.64E-11	0.52	4.86E-02	2.07	6.73E-08	0.72	1.80E-03	-0.49	5.47E-02	0.96	6.72E-04	2.42	1.99E-12	-0.08	8.47E-01	0.94	4.96E-04
Bnascaffold0027G0026800ZS	-1.20	1.81E-04	-2.42	5.97E-08	-0.53	4.35E-02	-0.56	3.68E-02	0.33	5.56E-01	0.12	8.73E-01	-1.51	1.03E-06	-0.91	9.26E-04	1.51	2.34E-07	0.60	3.86E-02	2.43	7.95E-08	0.29	2.90E-01	0.50	1.52E-01	1.07	1.77E-04	3.09	3.03E-15	0.26	5.47E-01	0.82	8.38E-03
Bnascaffold0027G0027000ZS	-0.07	1.00E+00	-1.34	1.00E+00	NIL	NIL	NIL	NIL	NIL	NIL	NIL	NIL	-0.09	1.00E+00	NIL	NIL	-0.25	1.00E+00	NIL	NIL	1.01	1.00E+00	NIL	NIL	NIL	NIL	-0.86	1.00E+00	NIL	NIL	NIL	NIL	-0.85	1.00E+00
Bnascaffold0027G0027100ZS	-1.03	1.00E+00	-1.34	1.00E+00	-1.53	1.00E+00	0.77	1.00E+00	-1.26	1.00E+00	-0.95	1.00E+00	NIL	NIL	NIL	NIL	-0.25	1.00E+00	NIL	NIL	NIL	NIL	-1.11	1.00E+00	-0.26	1.00E+00	-0.86	1.00E+00	1.39	8.31E-01	NIL	NIL	NIL	NIL
Bnascaffold0027G0027200ZS	-1.99	1.00E+00	NIL	NIL	0.46	1.00E+00	-2.58	1.00E+00	-1.26	1.00E+00	-0.95	1.00E+00	NIL	NIL	NIL	NIL	NIL	NIL	-1.47	1.00E+00	NIL	NIL	NIL	NIL	-0.26	1.00E+00	2.10	1.00E+00	NIL	NIL	NIL	NIL	NIL	NIL
Bnascaffold0027G0027300ZS	NIL	NIL	NIL	NIL	-2.58	1.00E+00	NIL	NIL	0.67	1.00E+00	-1.03	1.00E+00	-0.21	1.00E+00	-1.88	1.00E+00	1.67	1.00E+00	1.50	1.00E+00	1.84	1.00E+00	NIL	NIL	1.76	1.00E+00	NIL	NIL	NIL	NIL	0.01	1.00E+00	-1.70	1.00E+00
Bnascaffold0027G0027700ZS	2.18	1.00E+00	-3.58	2.00E-01	1.89	1.00E+00	-0.29	9.20E-01	1.55	1.00E+00	NIL	NIL	0.51	8.38E-01	1.58	1.00E+00	-0.65	8.17E-01	-1.92	1.00E+00	3.44	1.84E-01	-0.04	9.87E-01	NIL	NIL	-0.65	8.13E-01	2.83	4.67E-01	-1.83	1.00E+00	-0.85	7.36E-01
Bnascaffold0027G0027800ZS	-1.26	1.30E-03	-2.43	2.75E-05	-0.62	4.04E-02	-0.71	2.70E-02	0.48	3.67E-01	0.00	9.99E-01	-1.64	1.41E-05	-0.67	2.06E-02	1.72	1.13E-07	0.57	6.71E-02	2.54	4.55E-05	0.64	3.89E-02	0.40	3.51E-01	0.95	9.80E-03	2.82	5.76E-08	-0.11	8.15E-01	0.81	5.35E-02
Bnascaffold0027G0027900ZS	-1.58	6.34E-14	-2.09	6.67E-12	-0.30	1.74E-01	-0.39	6.93E-02	-0.22	5.19E-01	0.17	6.89E-01	-1.30	8.73E-08	-0.33	1.13E-01	1.34	1.27E-10	0.43	5.97E-02	2.13	6.36E-11	0.53	2.90E-03	-0.32	1.91E-01	0.86	1.69E-04	2.71	3.47E-25	0.04	9.07E-01	0.97	2.79E-05
Bnascaffold0027G0028000ZS	-1.03	1.00E+00	-1.34	1.00E+00	2.24	1.00E+00	-0.98	7.20E-01	-0.29	1.00E+00	0.97	1.00E+00	-2.02	1.00E+00	0.60	1.00E+00	0.71	1.00E+00	-1.31	1.00E+00	NIL	NIL	0.29	9.18E-01	-1.22	1.00E+00	1.95	5.59E-01	2.43	5.99E-01	0.01	1.00E+00	2.61	1.00E+00
Bnascaffold0027G0028100ZS	-0.92	1.78E-02	-2.73	8.21E-08	-0.63	2.77E-02	-0.66	3.07E-02	0.47	3.74E-01	-0.19	7.71E-01	-1.54	5.50E-05	-0.58	5.66E-02	1.37	1.03E-05	0.40	2.14E-01	2.57	8.08E-06	0.52	9.60E-02	0.68	7.33E-02	0.86	1.20E-02	3.08	2.61E-11	-0.02	9.73E-01	0.89	3.36E-02
Bnascaffold0027G0028200ZS	-1.90	1.62E-20	-2.02	3.23E-11	-0.45	2.16E-02	-0.41	4.06E-02	-0.43	7.31E-02	-0.09	8.59E-01	-1.49	1.89E-08	-0.33	1.28E-01	1.45	2.01E-12	0.31	1.39E-01	1.99	1.23E-08	0.43	3.10E-02	-0.35	1.42E-01	1.00	2.35E-06	2.76	4.42E-26	-0.04	8.99E-01	1.07	6.14E-05
Bnascaffold0027G0028300ZS	0.85	1.00E+00	-2.26	1.00E+00	1.44	1.00E+00	0.87	7.52E-01	0.67	1.00E+00	NIL	NIL	-1.06	1.00E+00	1.64	1.00E+00	-0.20	1.00E+00	-1.47	1.00E+00	1.01	1.00E+00	-0.51	8.22E-01	NIL	NIL	0.20	9.65E-01	3.46	2.12E-01	-0.95	1.00E+00	1.74	1.00E+00
Bnascaffold0027G0028400ZS	-1.63	3.07E-06	-1.80	3.74E-04	-0.43	9.98E-02	-0.55	4.34E-02	0.29	6.25E-01	-0.34	4.64E-01	-1.50	6.53E-06	-0.41	1.57E-01	1.90	6.12E-10	0.05	8.92E-01	2.21	9.11E-06	0.22	4.52E-01	0.59	8.34E-02	1.69	1.27E-08	3.10	4.25E-15	-0.07	8.92E-01	0.99	4.14E-03
Bnascaffold0027G0028500ZS	-1.04	1.25E-01	-2.47	3.99E-03	-0.61	1.93E-01	-0.79	1.10E-01	0.64	4.50E-01	0.15	8.94E-01	-1.58	4.91E-04	-0.75	1.06E-01	1.67	1.60E-03	0.71	1.17E-01	2.55	9.49E-04	0.79	1.16E-01	0.67	3.01E-01	1.00	1.03E-01	2.82	1.41E-04	0.14	8.38E-01	0.93	9.79E-02
Bnascaffold0027G0028700ZS	NIL	NIL	4.87	4.64E-03	NIL	NIL	NIL	NIL	NIL	NIL	NIL	NIL	NIL	NIL	NIL	NIL	NIL	NIL	NIL	NIL	-5.20	1.98E-03	NIL	NIL	NIL	NIL	NIL	NIL	-5.19	2.67E-03	NIL	NIL	NIL	NIL
Bnascaffold0027G0029300ZS	NIL	NIL	0.59	1.00E+00	1.44	1.00E+00	-2.58	1.00E+00	0.67	1.00E+00	NIL	NIL	-2.02	1.00E+00	NIL	NIL	1.67	1.00E+00	-1.47	1.00E+00	-0.92	1.00E+00	NIL	NIL	NIL	NIL	2.10	1.00E+00	-0.91	8.71E-01	-0.95	1.00E+00	NIL	NIL
Bnascaffold0027G0029400ZS	NIL	NIL	NIL	NIL	NIL	NIL	NIL	NIL	NIL	NIL	0.97	1.00E+00	NIL	NIL	-1.88	1.00E+00	NIL	NIL	1.50	1.00E+00	NIL	NIL	NIL	NIL	NIL	NIL	NIL	NIL	NIL	NIL	0.98	1.00E+00	NIL	NIL
Bnascaffold0027G0029500ZS	-2.96	1.00E+00	2.89	3.13E-01	-0.38	1.00E+00	0.42	1.00E+00	-1.26	1.00E+00	-1.56	1.00E+00	-2.02	1.00E+00	1.59	1.00E+00	1.67	1.00E+00	-1.25	1.00E+00	-3.22	2.43E-01	0.00	9.99E-01	-0.58	1.00E+00	1.88	1.00E+00	-0.38	8.74E-01	-0.95	1.00E+00	2.63	1.00E+00
Bnascaffold0027G0029600ZS	-2.96	1.00E+00	NIL	NIL	-1.61	1.00E+00	-1.53	1.00E+00	-1.26	1.00E+00	0.46	1.00E+00	-1.06	1.00E+00	-2.39	1.00E+00	1.67	1.00E+00	2.00	1.00E+00	1.01	1.00E+00	1.19	1.00E+00	-0.19	1.00E+00	1.06	1.00E+00	NIL	NIL	1.49	1.00E+00	0.11	1.00E+00
Bnascaffold0027G0029700ZS	-1.99	1.00E+00	NIL	NIL	-1.53	1.00E+00	0.77	1.00E+00	-1.26	1.00E+00	0.01	1.00E+00	NIL	NIL	-0.92	1.00E+00	NIL	NIL	1.50	1.00E+00	NIL	NIL	-0.09	1.00E+00	-0.26	1.00E+00	NIL	NIL	1.39	8.31E-01	0.98	1.00E+00	1.07	1.00E+00
Bnascaffold0027G0029800ZS	-1.56	3.57E-25	-2.25	1.16E-31	-0.47	1.21E-03	-0.34	1.34E-02	-0.09	7.30E-01	-0.09	7.66E-01	-1.20	2.01E-16	-0.27	7.38E-02	1.45	1.45E-26	0.33	1.30E-02	2.51	6.25E-40	0.44	2.33E-03	-0.02	9.40E-01	0.97	5.46E-11	3.02	1.17E-76	-0.06	7.59E-01	0.83	4.19E-07
Bnascaffold0027G0029900ZS	-1.60	7.04E-35	-2.20	7.77E-36	-0.60	5.60E-05	-0.39	1.05E-03	-0.15	4.63E-01	-0.21	4.51E-01	-1.30	2.81E-10	-0.18	2.46E-01	1.43	3.25E-29	0.35	1.19E-02	2.34	6.65E-23	0.59	1.28E-06	0.07	7.77E-01	0.96	8.91E-14	2.92	2.85E-81	-0.03	8.92E-01	1.04	5.67E-03
Bnascaffold0027G0030000ZS	-0.36	5.80E-01	-2.19	7.72E-04	1.64	4.40E-03	0.10	8.39E-01	-0.38	7.72E-01	0.79	5.53E-01	-0.21	7.52E-01	0.55	3.11E-01	-0.05	9.45E-01	-0.90	8.88E-02	1.94	5.27E-03	-0.41	3.12E-01	-1.20	1.66E-01	0.71	1.46E-01	3.15	9.02E-09	-0.05	9.64E-01	0.68	2.00E-01
Bnascaffold0027G0030100ZS	-1.05	1.94E-03	-2.69	1.76E-08	-1.37	3.94E-07	-0.22	5.29E-01	0.54	1.99E-01	-0.40	3.57E-01	-1.71	2.80E-07	-0.73	9.71E-03	1.57	9.65E-09	0.92	1.62E-03	2.57	1.49E-06	0.45	1.24E-01	1.00	1.51E-03	0.58	1.03E-01	3.20	1.18E-13	0.02	9.63E-01	0.96	1.06E-02
Bnascaffold0027G0030200ZS	-2.32	1.04E-35	-2.36	5.10E-13	-0.68	1.35E-04	-0.67	5.19E-04	-0.44	4.14E-02	-0.19	5.92E-01	-1.62	2.44E-13	-0.37	5.55E-02	1.86	7.61E-23	0.44	2.78E-02	2.61	1.71E-14	0.78	1.22E-05	-0.45	2.03E-02	1.09	1.25E-07	2.94	5.40E-24	-0.23	3.51E-01	0.98	1.59E-05
Bnascaffold0027G0030300ZS	-1.99	1.88E-24	-2.74	3.27E-21	-0.68	2.70E-05	-0.64	8.36E-05	-0.59	1.53E-03	-0.05	9.11E-01	-1.44	3.90E-12	-0.39	3.48E-02	1.37	1.43E-12	0.58	4.90E-04	2.67	2.33E-19	0.86	2.26E-07	-0.33	1.07E-01	0.88	1.31E-05	3.13	7.54E-37	0.18	4.18E-01	1.19	1.93E-08
Bnascaffold0027G0030400ZS	0.58	1.00E+00	-1.31	6.78E-01	-2.29	4.38E-01	-0.26	1.00E+00	0.38	1.00E+00	-0.80	1.00E+00	-1.73	1.00E+00	-1.16	1.00E+00	-0.20	1.00E+00	1.46	1.00E+00	-0.60	1.00E+00	0.57	1.00E+00	1.46	1.00E+00	-1.50	7.03E-01	-0.27	9.58E-01	0.25	1.00E+00	0.77	1.00E+00
Bnascaffold0027G0030500ZS	-1.05	7.68E-03	-2.18	1.39E-05	-0.01	9.85E-01	-0.24	5.24E-01	0.19	8.04E-01	0.36	5.76E-01	-1.15	3.81E-03	-0.39	2.53E-01	1.22	4.74E-04	0.33	4.11E-01	2.26	1.97E-05	0.22	4.87E-01	-0.11	8.52E-01	0.82	4.14E-02	2.91	1.87E-12	0.03	9.66E-01	0.75	7.07E-02
Bnascaffold0027G0030600ZS	-1.76	3.69E-29	-2.40	3.37E-36	-0.26	4.98E-02	-0.62	5.18E-06	-0.25	3.00E-01	0.03	9.39E-01	-1.32	1.42E-09	-0.52	2.50E-03	1.49	5.19E-33	0.24	1.15E-01	2.58	6.96E-23	0.38	1.93E-02	-0.05	8.60E-01	1.35	2.61E-27	3.29	5.54E-72	0.20	2.48E-01	0.96	2.52E-02
Bnascaffold0027G0030700ZS	-2.20	2.00E-33	-2.61	2.72E-16	-0.79	3.00E-05	-0.61	3.34E-03	-0.54	7.29E-03	-0.29	2.76E-01	-1.55	1.75E-12	-0.42	2.68E-02	1.64	1.67E-17	0.46	3.41E-02	2.71	3.61E-16	0.69	1.29E-04	-0.35	6.82E-02	0.95	2.49E-05	3.10	1.35E-27	-0.13	6.20E-01	0.95	2.77E-05
Bnascaffold0027G0030800ZS	0.08	9.35E-01	-1.97	9.65E-03	1.89	8.10E-03	-0.09	8.77E-01	0.48	7.88E-01	1.16	4.28E-01	-0.57	4.16E-01	0.34	6.46E-01	0.38	6.08E-01	-0.78	2.28E-01	1.79	2.06E-02	-0.31	5.79E-01	-0.87	5.17E-01	0.84	1.49E-01	2.86	6.07E-06	-0.23	8.47E-01	0.64	3.52E-01
Bnascaffold0027G0030900ZS	-1.53	1.18E-19	-2.16	7.32E-24	-0.45	2.57E-03	-0.25	1.37E-01	0.00	9.96E-01	-0.10	7.91E-01	-1.40	2.60E-10	-0.26	1.51E-01	1.51	6.05E-24	0.30	9.98E-02	2.27	2.74E-17	0.33	2.87E-02	0.13	5.43E-01	1.11	2.90E-12	3.17	6.97E-64	0.00	9.95E-01	1.10	4.02E-03
Bnascaffold0027G0031000ZS	0.04	9.62E-01	-2.88	1.19E-03	2.20	1.48E-02	0.19	7.84E-01	0.05	1.00E+00	1.70	2.63E-01	-0.75	3.63E-01	0.28	7.07E-01	-0.02	9.86E-01	-0.55	4.86E-01	2.13	4.67E-02	-0.41	4.63E-01	-1.67	2.05E-01	0.38	6.08E-01	3.58	5.49E-06	-0.06	9.68E-01	0.94	2.03E-01
Bnascaffold0027G0031100ZS	-1.69	1.75E-28	-2.08	7.35E-22	-0.47	3.67E-04	-0.37	1.06E-02	-0.12	6.61E-01	-0.12	7.26E-01	-1.38	3.93E-16	-0.20	2.45E-01	1.55	2.75E-27	0.31	5.32E-02	2.26	9.89E-23	0.52	2.45E-04	0.01	9.54E-01	1.13	2.63E-15	2.98	1.81E-53	-0.01	9.64E-01	1.13	9.41E-12
Bnascaffold0027G0031200ZS	-1.15	1.80E-04	-2.58	4.41E-10	-0.75	6.23E-04	-0.40	1.61E-01	0.59	7.36E-02	-0.04	9.49E-01	-1.76	6.00E-12	-0.68	2.27E-03	1.72	5.03E-12	0.67	3.56E-03	2.55	8.61E-10	0.42	1.19E-01	0.60	3.11E-02	0.90	1.70E-03	3.24	3.27E-18	-0.06	8.81E-01	0.98	6.14E-04
Bnascaffold0027G0031300ZS	-0.23	8.11E-01	-1.49	6.96E-02	2.88	9.89E-04	0.05	9.41E-01	0.72	6.49E-01	2.28	1.06E-01	-1.10	1.23E-01	0.17	8.23E-01	0.93	2.08E-01	-0.64	3.62E-01	1.35	9.45E-02	-0.47	3.72E-01	-1.88	1.81E-01	1.13	6.12E-02	2.83	7.03E-06	-0.35	7.70E-01	0.89	1.74E-01
Bnascaffold0027G0031400ZS	-1.80	4.14E-35	-2.19	6.29E-23	-0.54	7.38E-05	-0.36	1.41E-02	-0.24	2.20E-01	-0.15	5.81E-01	-1.44	8.72E-16	-0.29	9.32E-02	1.54	2.55E-27	0.35	2.42E-02	2.30	6.73E-21	0.46	2.07E-03	-0.08	6.77E-01	1.08	1.00E-12	3.06	3.47E-59	-0.02	9.23E-01	1.09	8.73E-09
Bnascaffold0027G0031500ZS	-1.39	6.57E-07	-2.02	8.27E-08	-0.55	1.22E-02	-0.69	2.38E-03	0.45	1.94E-01	0.08	8.93E-01	-1.81	4.71E-11	-0.69	8.01E-04	1.83	5.44E-15	0.58	8.65E-03	2.04	4.84E-07	0.61	5.27E-03	0.45	1.28E-01	1.19	1.30E-06	2.68	2.38E-16	0.04	9.18E-01	1.12	7.02E-05
Bnascaffold0027G0031600ZS	-1.54	4.13E-23	-2.24	2.80E-20	-0.34	1.42E-02	-0.45	1.42E-03	-0.04	9.09E-01	-0.05	9.00E-01	-1.36	1.38E-10	-0.32	3.18E-02	1.48	3.65E-23	0.25	1.03E-01	2.38	1.55E-16	0.42	2.15E-03	-0.04	8.48E-01	1.06	3.47E-12	2.99	3.21E-45	-0.08	7.07E-01	0.92	7.51E-06
Bnascaffold0027G0031800ZS	NIL	NIL	NIL	NIL	-1.53	1.00E+00	NIL	NIL	NIL	NIL	-0.95	1.00E+00	NIL	NIL	NIL	NIL	NIL	NIL	NIL	NIL	NIL	NIL	NIL	NIL	0.70	1.00E+00	NIL	NIL	NIL	NIL	NIL	NIL	NIL	NIL
Bnascaffold0027G0032000ZS	-0.07	1.00E+00	-1.34	1.00E+00	NIL	NIL	NIL	NIL	NIL	NIL	NIL	NIL	NIL	NIL	NIL	NIL	-0.25	1.00E+00	NIL	NIL	NIL	NIL	NIL	NIL	NIL	NIL	-0.86	1.00E+00	NIL	NIL	NIL	NIL	NIL	NIL
Bnascaffold0027G0032100ZS	4.02	3.94E-02	1.68	3.85E-02	-1.03	5.67E-01	2.48	1.95E-02	4.11	1.00E+00	0.55	8.78E-01	-1.05	4.38E-01	-1.09	4.18E-01	0.10	9.42E-01	1.55	3.47E-01	-2.63	2.97E-03	-1.94	2.36E-02	3.78	1.91E-01	-1.41	3.31E-01	-0.49	6.26E-01	0.17	9.44E-01	0.07	9.66E-01
Bnascaffold0027G0032400ZS	NIL	NIL	NIL	NIL	0.39	1.00E+00	-1.53	1.00E+00	NIL	NIL	NIL	NIL	NIL	NIL	NIL	NIL	NIL	NIL	-0.43	1.00E+00	NIL	NIL	NIL	NIL	NIL	NIL	1.06	1.00E+00	NIL	NIL	NIL	NIL	NIL	NIL
Bnascaffold0027G0032500ZS	NIL	NIL	NIL	NIL	NIL	NIL	NIL	NIL	NIL	NIL	0.97	1.00E+00	NIL	NIL	-1.88	1.00E+00	NIL	NIL	1.50	1.00E+00	NIL	NIL	NIL	NIL	NIL	NIL	NIL	NIL	NIL	NIL	0.98	1.00E+00	NIL	NIL
Bnascaffold0027G0032800ZS	-1.03	1.00E+00	-1.34	1.00E+00	NIL	NIL	NIL	NIL	-1.26	1.00E+00	NIL	NIL	NIL	NIL	NIL	NIL	-0.25	1.00E+00	NIL	NIL	NIL	NIL	NIL	NIL	-1.22	1.00E+00	-0.86	1.00E+00	NIL	NIL	NIL	NIL	NIL	NIL
Bnascaffold0027G0032900ZS	-1.66	3.10E-20	-2.27	1.83E-19	-0.39	6.18E-03	-0.51	9.79E-04	-0.16	5.60E-01	-0.10	7.78E-01	-1.39	1.04E-10	-0.32	7.35E-02	1.48	1.78E-16	0.25	1.15E-01	2.36	2.42E-18	0.48	4.26E-03	-0.11	6.11E-01	1.05	4.20E-09	2.97	7.20E-46	-0.08	7.43E-01	0.95	1.34E-05
Bnascaffold0027G0033000ZS	-1.22	3.33E-04	-2.32	5.78E-07	-0.79	4.67E-04	-0.59	2.10E-02	0.55	1.62E-01	-0.34	4.14E-01	-1.94	3.26E-12	-0.57	2.59E-02	1.75	9.64E-11	0.41	1.44E-01	2.14	8.75E-06	0.47	5.82E-02	0.79	7.56E-03	1.12	1.27E-04	3.02	1.18E-14	-0.13	7.46E-01	1.21	4.40E-05
Bnascaffold0027G0033100ZS	-0.94	8.35E-02	-2.78	1.78E-04	-0.48	2.79E-01	-0.54	2.32E-01	0.68	3.45E-01	0.02	9.87E-01	-2.32	2.11E-07	-0.71	8.74E-02	1.60	1.29E-04	0.46	3.18E-01	2.08	1.58E-02	0.33	4.67E-01	0.69	2.33E-01	1.05	2.62E-02	3.44	2.32E-07	0.00	9.97E-01	1.57	1.92E-03
Bnascaffold0027G0033200ZS	-1.50	1.35E-16	-2.10	2.27E-14	-0.40	1.60E-02	-0.60	4.30E-04	0.06	8.81E-01	-0.14	6.98E-01	-1.61	4.03E-15	-0.09	6.45E-01	1.55	2.17E-20	0.22	2.45E-01	2.05	2.89E-11	0.76	6.44E-06	0.15	5.35E-01	1.15	1.44E-11	2.79	5.03E-28	-0.08	7.52E-01	1.39	1.42E-11
Bnascaffold0027G0033300ZS	-0.07	1.00E+00	-0.38	1.00E+00	2.03	1.00E+00	0.88	6.90E-01	NIL	NIL	NIL	NIL	NIL	NIL	3.01	3.03E-01	-0.25	1.00E+00	-2.07	1.00E+00	-0.92	1.00E+00	0.06	9.75E-01	NIL	NIL	1.72	6.29E-01	3.11	1.77E-01	NIL	NIL	4.02	1.47E-01
Bnascaffold0027G0033400ZS	-0.98	3.04E-01	-0.22	8.39E-01	0.60	8.31E-03	-0.41	5.35E-02	-1.69	1.00E+00	-0.45	3.35E-01	1.49	1.39E-01	0.89	1.67E-04	-0.74	5.79E-01	-1.10	4.98E-06	0.99	2.35E-01	0.24	2.61E-01	3.28	4.61E-12	4.79	3.85E-35	4.71	1.28E-10	4.44	4.39E-11	3.85	1.82E-38
Bnascaffold0027G0033600ZS	1.93	3.52E-02	-3.76	9.90E-06	-0.51	6.05E-01	-0.54	6.27E-01	-0.76	1.00E+00	-1.29	5.03E-01	3.68	1.13E-05	3.50	6.71E-05	-2.82	3.69E-03	-0.82	5.28E-01	4.59	8.10E-10	3.19	1.18E-02	1.11	4.72E-01	-1.45	3.30E-02	1.99	1.35E-01	0.57	8.30E-01	0.44	7.51E-01
Bnascaffold0027G0033800ZS	-1.99	1.00E+00	NIL	NIL	NIL	NIL	NIL	NIL	-1.26	1.00E+00	NIL	NIL	NIL	NIL	NIL	NIL	NIL	NIL	NIL	NIL	NIL	NIL	NIL	NIL	-1.22	1.00E+00	NIL	NIL	NIL	NIL	NIL	NIL	NIL	NIL
Bnascaffold0027G0033900ZS	NIL	NIL	NIL	NIL	0.39	1.00E+00	-1.53	1.00E+00	NIL	NIL	NIL	NIL	NIL	NIL	NIL	NIL	NIL	NIL	-0.43	1.00E+00	NIL	NIL	NIL	NIL	NIL	NIL	1.06	1.00E+00	NIL	NIL	NIL	NIL	NIL	NIL
Bnascaffold0027G0034000ZS	NIL	NIL	NIL	NIL	NIL	NIL	0.77	1.00E+00	NIL	NIL	NIL	NIL	NIL	NIL	NIL	NIL	NIL	NIL	NIL	NIL	NIL	NIL	-1.11	1.00E+00	NIL	NIL	NIL	NIL	1.39	8.31E-01	NIL	NIL	NIL	NIL
Bnascaffold0027G0034100ZS	2.74	3.78E-01	-2.32	2.92E-01	-0.33	8.17E-01	-0.87	4.89E-01	0.04	1.00E+00	-1.21	6.58E-01	-1.68	3.99E-01	-1.26	4.61E-01	-2.74	3.60E-01	-0.91	5.58E-01	-2.09	1.38E-01	-1.27	3.62E-01	1.46	4.80E-01	-1.72	5.65E-01	-0.15	9.00E-01	0.16	9.56E-01	0.55	8.34E-01
Bnascaffold0027G0034200ZS	-0.31	7.82E-01	-0.37	6.85E-01	0.70	5.84E-01	0.32	7.51E-01	-0.46	1.00E+00	4.89	1.91E-03	-0.84	4.62E-01	-4.32	9.94E-04	-0.17	8.87E-01	4.14	7.98E-04	-0.62	5.37E-01	-0.48	6.12E-01	-1.16	4.72E-01	-0.24	8.37E-01	0.61	5.43E-01	4.16	2.79E-03	0.62	6.25E-01
Bnascaffold0027G0034500ZS	-1.49	5.17E-12	-2.00	4.39E-11	-0.36	6.56E-02	-0.63	8.62E-04	-0.01	9.83E-01	-0.01	9.79E-01	-1.33	3.71E-09	-0.38	6.04E-02	1.46	3.49E-12	0.30	1.49E-01	2.13	3.86E-12	0.58	2.38E-03	0.08	8.05E-01	1.10	8.36E-08	2.63	1.27E-23	0.04	9.05E-01	0.95	3.11E-05
Bnascaffold0027G0034600ZS	-1.49	5.82E-03	-2.57	2.22E-03	-0.48	2.60E-01	-0.59	1.64E-01	0.42	6.18E-01	0.07	9.46E-01	-2.10	7.73E-07	-0.81	7.69E-02	1.90	3.65E-05	0.51	2.32E-01	2.37	4.23E-03	0.33	5.17E-01	0.44	4.59E-01	1.36	5.94E-03	3.49	3.11E-07	0.06	9.27E-01	1.31	1.88E-02
Bnascaffold0027G0034800ZS	-2.17	2.81E-27	-2.24	8.20E-11	-0.58	2.11E-03	-0.70	7.13E-04	-0.31	2.84E-01	-0.22	5.40E-01	-1.83	4.22E-15	-0.33	1.20E-01	1.84	1.30E-19	0.32	1.43E-01	2.27	6.10E-10	0.73	3.88E-04	-0.26	2.72E-01	1.22	1.06E-08	2.92	1.05E-20	-0.21	4.42E-01	1.25	2.84E-07
Bnascaffold0027G0034900ZS	-2.04	4.12E-09	-1.34	1.07E-02	-0.48	1.27E-01	-0.34	3.06E-01	0.02	9.81E-01	-0.03	9.72E-01	-1.19	3.31E-04	-0.33	3.19E-01	2.04	3.60E-10	0.40	2.33E-01	2.19	1.75E-06	0.45	1.36E-01	-0.05	9.19E-01	1.40	6.09E-05	2.55	1.64E-10	-0.14	7.69E-01	0.68	6.40E-02
Bnascaffold0027G0035000ZS	NIL	NIL	NIL	NIL	0.26	1.00E+00	-2.36	1.00E+00	NIL	NIL	2.50	1.00E+00	NIL	NIL	-2.64	2.30E-01	NIL	NIL	2.19	3.58E-01	NIL	NIL	1.92	1.00E+00	0.70	1.00E+00	1.88	1.00E+00	NIL	NIL	3.47	1.00E+00	1.80	1.00E+00
Bnascaffold0027G0035200ZS	NIL	NIL	NIL	NIL	-1.53	1.00E+00	NIL	NIL	NIL	NIL	-0.95	1.00E+00	NIL	NIL	NIL	NIL	NIL	NIL	NIL	NIL	NIL	NIL	NIL	NIL	0.70	1.00E+00	NIL	NIL	NIL	NIL	NIL	NIL	NIL	NIL
Bnascaffold0027G0035300ZS	NIL	NIL	NIL	NIL	NIL	NIL	0.77	1.00E+00	NIL	NIL	NIL	NIL	NIL	NIL	NIL	NIL	NIL	NIL	NIL	NIL	NIL	NIL	-1.11	1.00E+00	NIL	NIL	NIL	NIL	1.39	8.31E-01	NIL	NIL	NIL	NIL
Bnascaffold0027G0035500ZS	NIL	NIL	0.59	1.00E+00	-1.53	1.00E+00	NIL	NIL	NIL	NIL	-0.95	1.00E+00	NIL	NIL	NIL	NIL	NIL	NIL	NIL	NIL	-0.92	1.00E+00	NIL	NIL	0.70	1.00E+00	NIL	NIL	-0.91	8.71E-01	NIL	NIL	NIL	NIL
Bnascaffold0027G0035600ZS	NIL	NIL	NIL	NIL	NIL	NIL	NIL	NIL	NIL	NIL	NIL	NIL	NIL	NIL	0.04	1.00E+00	NIL	NIL	NIL	NIL	NIL	NIL	1.19	1.00E+00	NIL	NIL	NIL	NIL	NIL	NIL	NIL	NIL	1.07	1.00E+00
Bnascaffold0027G0035800ZS	-1.95	6.11E-17	-1.93	3.02E-07	-0.24	3.24E-01	-0.57	7.11E-03	-0.15	7.36E-01	0.10	8.56E-01	-1.26	2.01E-05	-0.39	6.44E-02	1.78	2.12E-15	0.29	2.17E-01	2.46	1.18E-09	0.51	9.84E-03	-0.16	6.12E-01	1.45	5.90E-10	2.95	1.58E-22	0.05	8.75E-01	0.88	2.54E-03
Bnascaffold0027G0035900ZS	-1.21	1.66E-04	-2.37	9.80E-08	-0.73	4.39E-03	-0.29	3.05E-01	0.37	4.82E-01	-0.13	8.35E-01	-1.70	1.69E-08	-0.51	3.97E-02	1.55	2.12E-07	0.55	3.89E-02	2.23	4.99E-07	0.36	1.39E-01	0.59	7.06E-02	0.97	1.07E-03	3.21	2.95E-18	0.06	9.01E-01	1.22	1.10E-05
Bnascaffold0027G0036100ZS	-2.18	1.20E-25	-2.28	2.51E-10	-0.65	4.73E-04	-0.75	1.88E-04	-0.44	8.44E-02	-0.23	5.36E-01	-1.57	1.21E-12	-0.40	6.87E-02	1.72	3.61E-16	0.38	9.90E-02	2.44	1.37E-11	0.77	8.06E-05	-0.28	2.43E-01	1.14	2.34E-07	2.81	1.42E-18	-0.10	7.57E-01	1.03	7.79E-06
Bnascaffold0027G0036200ZS	-1.25	8.41E-07	-2.48	9.74E-12	-0.44	5.02E-02	-0.54	1.69E-02	0.04	9.45E-01	0.07	9.17E-01	-1.27	9.32E-05	-0.41	9.30E-02	1.27	8.52E-08	0.46	6.24E-02	2.50	5.92E-09	0.62	3.56E-03	0.02	9.56E-01	0.73	3.99E-03	2.83	5.31E-18	0.01	9.74E-01	0.83	1.16E-02
Bnascaffold0027G0036300ZS	-1.09	4.04E-04	-2.40	9.43E-09	-0.95	9.03E-05	-0.05	8.77E-01	0.50	1.87E-01	-0.43	2.30E-01	-1.81	8.37E-08	-0.48	5.72E-02	1.57	1.15E-09	0.48	9.14E-02	2.17	1.20E-05	0.10	7.21E-01	0.71	1.46E-02	0.74	1.72E-02	3.24	1.44E-19	-0.25	4.49E-01	1.04	3.13E-03
Bnascaffold0027G0036500ZS	-1.82	5.76E-14	-2.02	5.51E-08	-0.47	2.84E-02	-0.39	8.34E-02	-0.19	6.65E-01	0.06	9.15E-01	-1.41	1.14E-07	-0.43	5.03E-02	1.60	4.64E-12	0.49	3.08E-02	2.23	7.98E-09	0.49	1.86E-02	-0.12	7.15E-01	1.12	2.53E-06	2.90	9.41E-21	0.10	7.77E-01	1.04	7.79E-05
Bnascaffold0027G0036600ZS	-1.49	1.89E-05	-1.69	6.08E-04	-0.59	3.09E-02	-0.51	8.42E-02	0.14	8.54E-01	-0.18	7.73E-01	-1.63	8.26E-08	-0.41	1.66E-01	1.61	3.23E-07	0.36	2.51E-01	1.68	5.10E-04	0.50	7.31E-02	0.45	2.19E-01	1.25	8.53E-05	2.58	1.82E-10	0.10	8.37E-01	1.28	3.34E-05
Bnascaffold0027G0036700ZS	-1.14	2.13E-02	-2.68	1.74E-04	-0.82	4.42E-02	-0.26	5.89E-01	0.50	4.94E-01	-0.12	9.14E-01	-1.78	3.53E-06	-0.65	1.10E-01	1.62	5.42E-05	0.66	1.32E-01	2.53	3.99E-04	0.30	4.81E-01	0.50	3.87E-01	0.71	1.59E-01	3.29	1.83E-07	-0.16	8.05E-01	0.93	4.36E-02
Bnascaffold0027G0036900ZS	-0.94	2.08E-01	-2.37	7.64E-03	-0.43	3.88E-01	-0.75	1.41E-01	0.44	7.46E-01	0.46	5.65E-01	-1.40	1.10E-02	-1.38	1.41E-03	1.37	1.63E-02	0.85	6.10E-02	2.35	7.25E-03	0.26	6.49E-01	0.86	2.45E-01	1.26	2.36E-02	3.05	8.02E-05	0.84	1.24E-01	0.83	1.92E-01
Bnascaffold0027G0037000ZS	-1.27	1.37E-02	-1.97	3.89E-03	-0.55	1.27E-01	-0.54	2.03E-01	0.64	3.27E-01	-0.37	5.69E-01	-1.80	5.09E-06	-0.46	2.56E-01	1.90	9.96E-06	0.13	7.75E-01	2.08	8.72E-04	0.25	5.95E-01	0.80	8.16E-02	1.43	1.19E-03	2.99	1.52E-07	-0.25	6.64E-01	1.05	1.75E-02
Bnascaffold0027G0037100ZS	-1.76	3.17E-04	-1.90	7.26E-03	-0.76	3.31E-02	-0.51	1.81E-01	-0.22	8.05E-01	-0.42	5.43E-01	-1.26	2.81E-03	-0.24	5.48E-01	1.52	1.68E-03	0.30	4.91E-01	2.16	4.50E-04	0.61	6.64E-02	0.35	5.08E-01	1.24	1.07E-02	2.77	1.31E-07	0.12	8.62E-01	1.10	5.19E-03
Bnascaffold0027G0037300ZS	-1.23	4.27E-02	-2.93	1.65E-03	-0.95	5.91E-02	-0.44	4.64E-01	0.30	8.17E-01	-0.37	7.35E-01	-1.61	4.60E-03	-0.61	2.69E-01	1.51	7.29E-03	0.53	3.72E-01	2.84	2.38E-03	0.40	4.83E-01	0.56	4.31E-01	0.73	2.54E-01	3.36	1.01E-04	-0.15	8.73E-01	0.80	2.03E-01
Bnascaffold0027G0037400ZS	-1.55	1.65E-05	-2.23	3.23E-05	-0.34	3.64E-01	-0.45	2.02E-01	-0.06	9.48E-01	-0.03	9.80E-01	-1.46	6.61E-06	-0.14	7.04E-01	1.47	2.96E-05	0.27	5.03E-01	2.25	8.49E-06	0.61	5.00E-02	-0.31	5.07E-01	0.80	4.17E-02	2.72	6.40E-09	-0.31	5.08E-01	0.96	4.57E-03
Bnascaffold0027G0037600ZS	-1.90	3.04E-03	-1.46	1.44E-01	-0.18	7.69E-01	-0.85	1.18E-01	0.10	9.42E-01	0.41	6.87E-01	-1.95	2.98E-04	-0.75	1.35E-01	1.99	8.88E-04	0.55	2.98E-01	1.50	1.05E-01	0.68	2.18E-01	-0.11	9.03E-01	1.51	1.61E-02	2.23	6.44E-03	0.16	8.41E-01	1.32	3.11E-02
Bnascaffold0027G0037700ZS	-1.91	8.53E-08	-1.98	4.40E-04	-0.51	1.31E-01	-0.36	3.61E-01	-0.31	6.29E-01	0.13	8.86E-01	-1.17	1.56E-03	-0.55	1.07E-01	1.58	1.00E-05	0.60	1.06E-01	2.40	6.68E-06	0.45	1.87E-01	-0.14	7.81E-01	1.15	2.24E-03	2.94	1.09E-09	0.26	6.10E-01	0.84	2.33E-02
Bnascaffold0027G0037900ZS	-1.23	6.90E-02	-2.60	7.87E-03	-0.39	4.82E-01	-0.56	3.38E-01	0.31	8.23E-01	-0.12	9.33E-01	-1.75	2.21E-03	-0.37	5.15E-01	1.52	9.86E-03	0.22	7.33E-01	2.38	1.69E-02	0.45	4.16E-01	0.37	6.58E-01	1.11	6.96E-02	3.34	1.08E-04	-0.09	9.24E-01	1.24	3.42E-02
Bnascaffold0027G0038000ZS	-1.81	5.73E-04	-2.03	1.22E-02	-0.08	9.01E-01	-0.71	1.83E-01	-0.21	8.61E-01	0.18	9.04E-01	-1.53	1.95E-03	-0.44	4.18E-01	1.58	3.03E-03	0.22	7.39E-01	2.09	5.58E-03	0.53	2.87E-01	-0.53	4.50E-01	1.09	6.57E-02	2.57	2.66E-04	-0.18	8.36E-01	0.87	1.06E-01
Bnascaffold0027G0038100ZS	-1.27	5.72E-01	0.19	9.30E-01	2.11	3.91E-01	-0.27	8.85E-01	-2.41	1.00E+00	-0.95	1.00E+00	2.52	2.31E-01	2.73	1.00E+00	-1.16	1.00E+00	-3.10	1.00E+00	1.17	4.20E-01	-0.09	9.59E-01	-2.38	1.00E+00	0.89	6.91E-01	0.60	7.90E-01	-0.95	1.00E+00	-0.81	6.33E-01
Bnascaffold0027G0038400ZS	-1.03	1.00E+00	2.20	3.73E-01	1.21	1.00E+00	1.13	6.65E-01	-1.26	1.00E+00	0.97	1.00E+00	2.06	1.00E+00	2.12	3.77E-01	-0.25	1.00E+00	-0.29	1.00E+00	-0.35	8.49E-01	0.82	6.37E-01	-1.22	1.00E+00	0.92	1.00E+00	0.00	9.99E-01	0.98	1.00E+00	0.99	6.15E-01
Bnascaffold0027G0038600ZS	-0.07	1.00E+00	-1.34	1.00E+00	NIL	NIL	0.25	1.00E+00	NIL	NIL	NIL	NIL	NIL	NIL	NIL	NIL	-0.25	1.00E+00	NIL	NIL	NIL	NIL	-0.60	1.00E+00	NIL	NIL	-0.86	1.00E+00	0.88	8.71E-01	NIL	NIL	NIL	NIL
Bnascaffold0027G0038900ZS	-0.58	7.94E-01	4.42	1.18E-09	0.39	1.00E+00	1.67	5.94E-01	-1.49	1.00E+00	NIL	NIL	1.40	4.92E-01	2.61	1.00E+00	-0.94	6.97E-01	-0.43	1.00E+00	-4.05	4.83E-10	0.55	7.85E-01	-3.39	1.00E+00	-2.52	3.39E-01	-5.10	1.91E-11	-1.97	1.00E+00	-0.70	7.01E-01
Bnascaffold0027G0039000ZS	NIL	NIL	NIL	NIL	1.44	1.00E+00	-1.74	1.00E+00	NIL	NIL	NIL	NIL	NIL	NIL	NIL	NIL	NIL	NIL	-1.47	1.00E+00	NIL	NIL	-0.60	1.00E+00	NIL	NIL	2.10	1.00E+00	0.88	8.71E-01	NIL	NIL	NIL	NIL
Bnascaffold0027G0039100ZS	NIL	NIL	NIL	NIL	NIL	NIL	NIL	NIL	NIL	NIL	0.97	1.00E+00	NIL	NIL	-1.88	1.00E+00	NIL	NIL	1.50	1.00E+00	NIL	NIL	NIL	NIL	NIL	NIL	NIL	NIL	NIL	NIL	0.98	1.00E+00	NIL	NIL
Bnascaffold0027G0039200ZS	-3.87	1.36E-02	-2.17	1.00E+00	-0.66	7.72E-01	-2.14	4.39E-01	0.38	1.00E+00	1.23	1.00E+00	-3.20	3.75E-03	-1.71	2.94E-01	4.22	3.30E-03	1.84	2.77E-01	3.28	2.32E-01	2.30	3.88E-01	-1.98	2.48E-01	1.19	6.84E-01	1.32	8.36E-01	-1.14	4.18E-01	0.29	9.11E-01
Bnascaffold0027G0039300ZS	1.11	4.11E-02	-1.73	4.71E-06	1.53	3.88E-04	-1.47	3.68E-02	-0.54	7.27E-01	-0.57	5.76E-01	0.90	7.97E-02	1.31	2.11E-03	-1.67	1.88E-04	-2.15	2.95E-06	0.97	2.30E-02	0.70	6.07E-02	0.30	7.68E-01	0.61	1.38E-01	1.00	4.15E-02	0.22	8.34E-01	0.59	9.67E-02
Bnascaffold0027G0039500ZS	NIL	NIL	NIL	NIL	NIL	NIL	NIL	NIL	NIL	NIL	NIL	NIL	NIL	NIL	0.04	1.00E+00	NIL	NIL	NIL	NIL	NIL	NIL	1.19	1.00E+00	NIL	NIL	NIL	NIL	NIL	NIL	NIL	NIL	1.07	1.00E+00
Bnascaffold0027G0039600ZS	-4.64	7.18E-03	-1.34	1.00E+00	-4.11	6.82E-03	-2.14	1.00E+00	-1.62	1.00E+00	-0.95	6.50E-01	-4.34	9.27E-02	-4.29	2.53E-02	3.03	2.22E-01	3.17	1.08E-01	NIL	NIL	1.19	1.00E+00	0.45	7.59E-01	0.72	1.00E+00	NIL	NIL	1.08	6.25E-01	1.07	1.00E+00
Bnascaffold0027G0039700ZS	-1.88	4.67E-10	-2.31	2.75E-06	-0.54	6.93E-02	-0.36	2.85E-01	-0.24	6.53E-01	-0.08	9.18E-01	-1.42	7.77E-06	-0.44	1.73E-01	1.62	7.07E-08	0.42	2.02E-01	2.51	2.59E-07	0.38	2.48E-01	-0.35	3.51E-01	0.89	9.22E-03	2.99	6.78E-12	-0.22	6.03E-01	0.72	5.38E-02
Bnascaffold0027G0039800ZS	-1.45	1.53E-04	-2.02	5.64E-06	-0.26	3.28E-01	-0.74	7.68E-03	-0.07	9.33E-01	-0.32	4.69E-01	-1.33	3.36E-07	0.16	5.44E-01	1.36	1.62E-05	-0.10	7.78E-01	2.06	1.17E-07	0.85	2.68E-04	0.33	4.24E-01	1.42	5.00E-06	2.85	2.45E-14	0.06	9.06E-01	1.51	3.72E-11
Bnascaffold0027G0039900ZS	-3.56	3.80E-11	-2.08	8.49E-10	-0.67	2.30E-01	-0.19	8.63E-01	-1.70	4.78E-03	-0.89	2.08E-04	-1.79	7.29E-15	-0.43	3.93E-02	1.84	2.41E-20	-0.27	6.48E-01	2.13	2.96E-09	-0.47	5.66E-01	-1.13	8.94E-02	1.65	1.29E-03	3.67	9.56E-07	-0.35	1.27E-01	0.96	9.52E-05
Bnascaffold0027G0040000ZS	-2.45	2.00E-43	-2.01	2.59E-11	-0.78	5.71E-07	-0.48	2.17E-02	-0.57	5.95E-04	-0.27	3.08E-01	-1.72	1.80E-22	-0.43	1.42E-02	1.87	3.02E-24	0.47	1.25E-02	2.17	2.66E-14	0.56	3.47E-03	-0.49	2.18E-03	1.07	1.33E-07	2.76	1.11E-23	-0.23	2.83E-01	1.02	2.56E-08
Bnascaffold0027G0040100ZS	-1.42	6.03E-05	-1.83	1.26E-04	-0.57	3.23E-02	-0.64	2.35E-02	-0.03	9.76E-01	-0.32	4.90E-01	-1.46	2.13E-05	-0.27	3.62E-01	1.37	2.25E-05	0.20	5.38E-01	1.75	4.51E-04	0.61	1.89E-02	0.49	1.78E-01	1.23	9.89E-05	2.57	1.04E-10	0.16	7.19E-01	1.32	4.78E-05
Bnascaffold0027G0040200ZS	-1.78	1.00E+00	-0.38	1.00E+00	-1.61	1.00E+00	2.11	4.49E-01	-1.05	1.00E+00	-1.03	1.00E+00	-2.02	1.00E+00	1.14	1.00E+00	0.71	1.00E+00	0.54	1.00E+00	-0.92	1.00E+00	-0.43	8.47E-01	0.01	1.00E+00	0.10	1.00E+00	2.73	3.09E-01	0.01	1.00E+00	3.14	1.00E+00
Bnascaffold0027G0040300ZS	-1.50	2.73E-08	-1.91	3.20E-07	-0.80	1.48E-04	-0.25	2.86E-01	0.25	5.86E-01	-0.42	1.84E-01	-1.26	1.64E-08	-0.49	4.91E-02	1.73	2.04E-12	0.34	1.59E-01	2.38	1.43E-13	0.13	6.17E-01	0.66	1.14E-02	1.26	3.71E-07	3.06	6.82E-26	-0.04	9.18E-01	0.69	9.14E-03
Bnascaffold0027G0040400ZS	NIL	NIL	NIL	NIL	NIL	NIL	0.25	1.00E+00	NIL	NIL	NIL	NIL	NIL	NIL	NIL	NIL	NIL	NIL	NIL	NIL	NIL	NIL	-0.60	1.00E+00	NIL	NIL	NIL	NIL	0.88	8.71E-01	NIL	NIL	NIL	NIL
Bnascaffold0027G0040800ZS	3.29	2.62E-01	0.22	9.63E-01	1.89	1.00E+00	1.31	5.40E-01	NIL	NIL	NIL	NIL	4.72	3.05E-01	0.04	1.00E+00	-3.61	1.88E-01	-1.92	1.00E+00	0.90	8.40E-01	-3.11	1.87E-01	NIL	NIL	-1.76	4.36E-01	-0.66	8.74E-01	NIL	NIL	-4.71	3.58E-01
Bnascaffold0027G0040900ZS	-0.07	1.00E+00	-1.34	1.00E+00	-2.60	1.00E+00	NIL	NIL	NIL	NIL	1.21	1.00E+00	NIL	NIL	-3.15	2.15E-01	-0.25	1.00E+00	3.73	1.00E+00	NIL	NIL	1.19	1.00E+00	1.78	1.00E+00	-0.86	1.00E+00	NIL	NIL	3.20	1.00E+00	1.07	1.00E+00
Bnascaffold0027G0041000ZS	NIL	NIL	NIL	NIL	NIL	NIL	NIL	NIL	0.67	1.00E+00	NIL	NIL	-1.06	1.00E+00	NIL	NIL	1.67	1.00E+00	NIL	NIL	1.01	1.00E+00	NIL	NIL	NIL	NIL	NIL	NIL	NIL	NIL	-0.95	1.00E+00	-0.85	1.00E+00
Bnascaffold0027G0041100ZS	-1.01	7.08E-01	-2.88	4.01E-01	-4.20	6.57E-02	1.23	1.00E+00	-2.78	1.00E+00	-1.75	1.00E+00	-0.09	1.00E+00	-0.20	1.00E+00	-1.79	1.00E+00	2.42	1.00E+00	1.01	1.00E+00	1.09	1.00E+00	0.91	7.47E-01	-2.41	1.00E+00	1.85	7.51E-01	1.90	1.00E+00	1.74	1.00E+00
Bnascaffold0027G0041200ZS	-0.93	7.26E-01	-2.82	3.84E-01	-3.25	1.00E+00	NIL	NIL	-2.62	1.00E+00	-2.66	1.00E+00	0.93	1.00E+00	NIL	NIL	-1.73	1.00E+00	NIL	NIL	2.03	1.00E+00	NIL	NIL	0.09	9.83E-01	-2.35	1.00E+00	NIL	NIL	NIL	NIL	-1.87	1.00E+00
Bnascaffold0027G0041500ZS	NIL	NIL	NIL	NIL	NIL	NIL	0.77	1.00E+00	NIL	NIL	0.97	1.00E+00	NIL	NIL	-0.92	1.00E+00	NIL	NIL	1.50	1.00E+00	NIL	NIL	-0.09	1.00E+00	NIL	NIL	NIL	NIL	1.39	8.31E-01	0.98	1.00E+00	1.07	1.00E+00
Bnascaffold0027G0041600ZS	-1.37	9.00E-05	-2.53	8.42E-07	-0.76	1.55E-03	-0.15	6.64E-01	0.73	3.71E-02	-0.22	6.44E-01	-2.00	1.28E-10	-0.57	4.20E-02	2.08	3.89E-14	0.50	7.32E-02	2.61	8.39E-07	0.12	7.26E-01	0.87	3.28E-03	1.37	8.31E-06	3.89	2.34E-20	-0.11	7.73E-01	1.27	3.03E-04
Bnascaffold0027G0041700ZS	NIL	NIL	NIL	NIL	-1.53	1.00E+00	NIL	NIL	NIL	NIL	0.01	1.00E+00	NIL	NIL	-1.88	1.00E+00	NIL	NIL	1.50	1.00E+00	NIL	NIL	NIL	NIL	0.70	1.00E+00	NIL	NIL	NIL	NIL	0.98	1.00E+00	NIL	NIL
Bnascaffold0027G0041900ZS	-1.89	8.79E-16	-1.63	1.15E-06	-0.55	1.02E-02	-0.23	3.22E-01	-0.18	6.88E-01	-0.15	7.65E-01	-1.53	3.71E-12	-0.22	3.50E-01	1.69	1.37E-14	0.37	1.39E-01	1.80	2.61E-08	0.42	3.01E-02	-0.12	7.10E-01	1.11	4.52E-06	2.65	6.90E-23	-0.13	7.03E-01	1.15	2.45E-07
Bnascaffold0027G0042000ZS	NIL	NIL	NIL	NIL	-1.53	1.00E+00	1.23	1.00E+00	NIL	NIL	1.49	1.00E+00	-0.09	1.00E+00	-2.39	1.00E+00	NIL	NIL	2.96	1.00E+00	1.01	1.00E+00	-0.59	1.00E+00	0.70	1.00E+00	NIL	NIL	1.85	7.51E-01	2.45	1.00E+00	0.11	1.00E+00
Bnascaffold0027G0042100ZS	NIL	NIL	NIL	NIL	0.39	1.00E+00	-1.53	1.00E+00	NIL	NIL	NIL	NIL	NIL	NIL	NIL	NIL	NIL	NIL	-0.43	1.00E+00	NIL	NIL	NIL	NIL	NIL	NIL	1.06	1.00E+00	NIL	NIL	NIL	NIL	NIL	NIL
Bnascaffold0027G0042200ZS	NIL	NIL	0.59	1.00E+00	NIL	NIL	NIL	NIL	NIL	NIL	NIL	NIL	NIL	NIL	0.04	1.00E+00	NIL	NIL	NIL	NIL	-0.92	1.00E+00	1.19	1.00E+00	NIL	NIL	NIL	NIL	-0.91	8.71E-01	NIL	NIL	1.07	1.00E+00
Bnascaffold0027G0042300ZS	-0.07	1.00E+00	-1.34	1.00E+00	NIL	NIL	NIL	NIL	NIL	NIL	NIL	NIL	NIL	NIL	NIL	NIL	-0.25	1.00E+00	NIL	NIL	NIL	NIL	NIL	NIL	NIL	NIL	-0.86	1.00E+00	NIL	NIL	NIL	NIL	NIL	NIL
Bnascaffold0027G0042600ZS	-2.96	1.00E+00	1.95	1.00E+00	-2.91	2.32E-01	2.17	4.10E-01	-2.23	1.00E+00	-2.33	1.00E+00	-0.09	1.00E+00	-0.92	1.00E+00	NIL	NIL	0.54	1.00E+00	-1.33	6.90E-01	-2.52	3.00E-01	1.15	7.19E-01	1.06	1.00E+00	1.39	5.46E-01	0.98	1.00E+00	0.11	1.00E+00
Bnascaffold0027G0042800ZS	-0.07	1.00E+00	-0.38	1.00E+00	1.21	1.00E+00	1.05	7.15E-01	0.67	1.00E+00	NIL	NIL	0.55	1.00E+00	0.04	1.00E+00	0.71	1.00E+00	-1.25	1.00E+00	1.65	6.30E-01	-2.21	4.42E-01	NIL	NIL	0.92	1.00E+00	2.49	4.03E-01	-0.95	1.00E+00	-1.49	1.00E+00
Bnascaffold0027G0042900ZS	-1.68	1.41E-20	-2.25	1.25E-15	-0.13	6.06E-01	-0.90	1.39E-05	-0.07	8.77E-01	-0.19	6.38E-01	-1.56	5.77E-13	-0.09	7.19E-01	1.60	3.13E-20	-0.10	7.32E-01	2.30	1.99E-13	0.75	5.85E-05	-0.05	8.74E-01	1.40	8.13E-11	2.91	2.68E-31	-0.21	4.26E-01	1.22	1.68E-07
Bnascaffold0027G0043000ZS	-1.64	1.11E-01	-0.17	8.90E-01	0.78	1.00E+00	-1.57	1.00E+00	0.99	4.42E-01	0.01	1.00E+00	-1.21	8.23E-02	0.66	1.00E+00	2.62	8.22E-04	-0.82	1.00E+00	1.57	6.63E-02	1.45	1.00E+00	-4.37	1.88E-02	-2.02	2.69E-01	-3.22	8.50E-02	-5.39	5.77E-04	-3.41	4.77E-03
Bnascaffold0027G0043100ZS	-1.70	1.90E-32	-2.01	1.49E-21	-0.38	1.30E-02	-0.42	6.87E-03	-0.25	1.75E-01	0.08	7.79E-01	-1.37	2.02E-16	-0.33	3.10E-02	1.43	3.24E-23	0.42	1.03E-02	2.07	2.30E-20	0.55	4.06E-05	-0.16	3.32E-01	1.05	2.73E-10	2.79	3.09E-55	0.14	4.38E-01	1.15	8.17E-12
Bnascaffold0027G0043200ZS	-1.22	3.11E-08	-2.83	2.64E-20	-0.58	4.51E-04	-0.44	2.38E-02	0.45	5.06E-02	-0.05	8.99E-01	-1.67	2.11E-12	-0.61	2.06E-03	1.65	4.18E-17	0.48	8.60E-03	2.81	4.45E-17	0.35	9.45E-02	0.55	2.95E-03	1.08	2.89E-07	3.63	8.19E-44	0.01	9.69E-01	1.04	5.51E-05
Bnascaffold0027G0043300ZS	1.78	3.73E-01	-2.17	1.32E-01	0.72	6.88E-01	0.54	6.81E-01	1.88	1.00E+00	0.28	1.00E+00	-0.60	6.60E-01	0.51	7.70E-01	0.09	9.53E-01	-0.46	8.14E-01	1.66	2.67E-01	-0.43	7.13E-01	0.85	1.00E+00	-0.34	8.34E-01	2.49	6.30E-02	-0.80	7.47E-01	0.29	8.57E-01
Bnascaffold0027G0043400ZS	-2.20	5.67E-07	-1.56	3.04E-02	-0.28	2.86E-01	-0.83	5.82E-04	-0.14	8.72E-01	-0.32	4.76E-01	-1.52	2.56E-06	-0.24	4.01E-01	2.04	6.49E-08	-0.09	7.99E-01	2.08	1.26E-03	0.53	2.45E-02	0.37	3.99E-01	2.19	3.91E-10	3.06	1.62E-03	0.15	7.38E-01	1.39	2.17E-06
Bnascaffold0027G0043500ZS	-2.19	4.95E-47	-1.90	1.73E-14	-0.91	1.25E-11	-0.37	2.05E-02	-0.43	1.24E-02	-0.33	7.38E-02	-1.62	3.99E-17	-0.36	2.07E-02	1.74	6.50E-30	0.53	5.67E-04	2.04	1.13E-13	0.59	5.26E-05	-0.21	2.18E-01	0.96	5.34E-09	2.64	8.04E-34	-0.15	4.63E-01	1.07	2.26E-08
Bnascaffold0027G0043600ZS	NIL	NIL	NIL	NIL	-2.37	1.00E+00	0.70	1.00E+00	NIL	NIL	0.66	1.00E+00	NIL	NIL	-3.39	1.00E+00	NIL	NIL	3.00	1.00E+00	NIL	NIL	-1.05	1.00E+00	1.55	1.00E+00	NIL	NIL	1.32	8.36E-01	2.48	1.00E+00	NIL	NIL
Bnascaffold0027G0043700ZS	NIL	NIL	0.59	1.00E+00	-0.57	1.00E+00	-1.53	1.00E+00	0.67	1.00E+00	-0.95	1.00E+00	0.26	1.00E+00	NIL	NIL	1.67	1.00E+00	-0.43	1.00E+00	1.35	7.12E-01	NIL	NIL	0.70	1.00E+00	1.06	1.00E+00	-0.91	8.71E-01	-0.95	1.00E+00	-2.16	1.00E+00
Bnascaffold0027G0044000ZS	-1.75	8.20E-13	-1.84	5.69E-07	-0.36	1.16E-01	-0.60	6.34E-03	-0.02	9.77E-01	0.06	9.19E-01	-1.52	7.10E-09	-0.35	1.05E-01	1.71	3.20E-13	0.38	1.02E-01	2.04	6.58E-08	0.66	8.86E-04	-0.22	4.66E-01	1.06	1.84E-05	2.46	3.19E-15	-0.18	5.76E-01	0.96	2.13E-04
Bnascaffold0027G0044100ZS	-1.80	6.80E-05	-1.73	6.66E-03	-0.78	3.22E-02	-0.35	4.19E-01	0.11	9.20E-01	-0.09	9.25E-01	-1.50	2.09E-04	-0.51	1.51E-01	1.89	2.13E-06	0.65	1.01E-01	2.13	3.42E-04	0.54	1.33E-01	0.26	6.53E-01	1.18	8.96E-03	2.71	1.74E-07	0.03	9.64E-01	0.98	1.75E-02
Bnascaffold0027G0044200ZS	NIL	NIL	NIL	NIL	-1.53	1.00E+00	NIL	NIL	NIL	NIL	-0.95	1.00E+00	NIL	NIL	NIL	NIL	NIL	NIL	NIL	NIL	NIL	NIL	NIL	NIL	0.70	1.00E+00	NIL	NIL	NIL	NIL	NIL	NIL	NIL	NIL
Bnascaffold0027G0044300ZS	-1.62	9.39E-11	-2.13	1.72E-08	-0.52	2.26E-02	-0.46	4.58E-02	-0.01	9.87E-01	0.01	9.83E-01	-1.65	1.51E-08	-0.47	4.15E-02	1.59	8.72E-11	0.49	2.97E-02	2.07	6.04E-07	0.52	2.24E-02	-0.06	8.85E-01	0.94	2.06E-04	2.77	1.32E-17	-0.06	8.70E-01	1.07	2.79E-04
Bnascaffold0027G0044400ZS	-1.16	1.14E-02	-2.64	9.04E-05	-0.98	4.46E-03	-0.17	7.16E-01	0.46	5.08E-01	-0.37	5.84E-01	-1.75	1.96E-05	-0.36	3.65E-01	1.60	2.52E-05	0.57	1.73E-01	2.52	4.26E-04	0.42	2.54E-01	0.72	1.09E-01	0.80	8.12E-02	3.41	4.48E-09	-0.13	8.26E-01	1.21	5.70E-03
Bnascaffold0027G0044600ZS	-1.69	1.80E-11	-1.87	2.22E-07	-0.47	3.33E-02	-0.56	1.11E-02	-0.14	7.92E-01	-0.11	8.43E-01	-1.48	1.89E-07	-0.40	8.36E-02	1.53	7.29E-11	0.31	2.00E-01	1.93	1.19E-06	0.51	1.91E-02	-0.08	8.38E-01	1.04	1.85E-05	2.49	1.50E-15	-0.08	8.25E-01	0.95	1.03E-03
Bnascaffold0027G0044700ZS	-1.87	1.15E-05	-1.76	5.95E-03	-0.66	6.84E-02	-0.18	6.95E-01	0.21	8.03E-01	0.06	9.52E-01	-1.99	2.82E-07	-0.68	3.59E-02	2.06	6.49E-08	0.67	6.03E-02	1.85	3.44E-03	0.21	5.91E-01	0.18	7.51E-01	1.30	2.35E-03	3.05	1.47E-09	0.00	1.00E+00	1.27	1.98E-03
Bnascaffold0027G0044900ZS	-1.72	5.06E-10	-1.79	2.30E-06	-0.49	3.07E-02	-0.23	3.34E-01	-0.19	7.07E-01	-0.15	7.77E-01	-1.43	7.45E-10	-0.23	3.34E-01	1.52	5.76E-09	0.30	2.40E-01	1.87	4.81E-08	0.34	1.02E-01	-0.05	8.94E-01	1.08	7.40E-05	2.77	1.07E-21	-0.05	9.03E-01	1.12	1.30E-06
Bnascaffold0027G0045000ZS	-1.23	1.87E-02	-1.84	5.49E-03	-0.34	3.82E-01	-0.68	6.44E-02	0.71	2.28E-01	-0.07	9.49E-01	-1.89	3.15E-06	-0.27	4.92E-01	1.92	2.93E-06	0.23	6.00E-01	1.87	3.56E-03	0.68	5.27E-02	0.51	3.46E-01	1.30	3.39E-03	2.59	1.01E-06	-0.30	5.56E-01	1.28	2.72E-03
Bnascaffold0027G0045200ZS	-1.56	2.69E-08	-2.20	6.80E-08	-0.56	2.77E-02	-0.33	2.32E-01	0.07	9.18E-01	-0.06	9.25E-01	-1.44	2.30E-07	-0.25	3.50E-01	1.61	3.96E-10	0.46	9.69E-02	2.38	6.65E-09	0.57	1.52E-02	0.12	7.48E-01	1.02	5.33E-04	3.03	2.01E-19	-0.04	9.31E-01	1.11	1.41E-04
Bnascaffold0027G0045300ZS	-1.09	1.99E-02	-2.97	2.32E-05	-0.51	1.99E-01	-0.38	3.63E-01	0.39	6.15E-01	0.09	9.26E-01	-1.53	2.41E-04	-0.55	1.12E-01	1.46	1.99E-04	0.56	1.61E-01	2.90	7.21E-05	0.43	2.22E-01	0.48	3.68E-01	0.96	3.19E-02	3.69	7.96E-10	0.15	7.88E-01	1.10	1.02E-02
Bnascaffold0027G0045400ZS	NIL	NIL	NIL	NIL	-1.53	1.00E+00	NIL	NIL	NIL	NIL	-0.95	1.00E+00	NIL	NIL	NIL	NIL	NIL	NIL	NIL	NIL	NIL	NIL	NIL	NIL	0.70	1.00E+00	NIL	NIL	NIL	NIL	NIL	NIL	NIL	NIL
Bnascaffold0027G0045600ZS	NIL	NIL	NIL	NIL	NIL	NIL	NIL	NIL	NIL	NIL	0.97	1.00E+00	NIL	NIL	-1.88	1.00E+00	NIL	NIL	1.50	1.00E+00	NIL	NIL	NIL	NIL	NIL	NIL	NIL	NIL	NIL	NIL	0.98	1.00E+00	NIL	NIL
Bnascaffold0027G0045700ZS	1.51	8.04E-02	0.78	5.38E-01	0.04	9.55E-01	-0.39	8.20E-01	2.25	4.39E-02	-1.25	3.12E-01	1.48	7.93E-03	2.55	4.75E-02	0.73	2.96E-01	-1.33	7.53E-02	1.44	2.42E-01	1.64	2.87E-01	2.40	1.05E-02	0.81	1.71E-01	-0.19	9.26E-01	-1.13	2.83E-01	-0.10	9.41E-01
Bnascaffold0027G0045800ZS	-2.72	2.73E-03	-1.08	5.02E-01	-0.05	9.58E-01	-0.88	2.79E-01	-0.77	6.17E-01	0.16	9.45E-01	-1.30	1.68E-01	-0.12	8.90E-01	1.92	7.50E-02	0.17	8.63E-01	1.69	1.94E-01	0.96	1.89E-01	-0.63	5.72E-01	1.94	4.93E-02	2.25	6.18E-02	0.28	8.45E-01	1.41	8.87E-02
Bnascaffold0027G0045900ZS	NIL	NIL	NIL	NIL	NIL	NIL	NIL	NIL	NIL	NIL	0.97	1.00E+00	NIL	NIL	-0.92	1.00E+00	NIL	NIL	1.50	1.00E+00	NIL	NIL	1.19	1.00E+00	NIL	NIL	NIL	NIL	NIL	NIL	0.98	1.00E+00	1.07	1.00E+00
Bnascaffold0027G0046000ZS	NIL	NIL	NIL	NIL	0.39	1.00E+00	-1.53	1.00E+00	NIL	NIL	NIL	NIL	NIL	NIL	NIL	NIL	NIL	NIL	-0.43	1.00E+00	NIL	NIL	NIL	NIL	NIL	NIL	1.06	1.00E+00	NIL	NIL	NIL	NIL	NIL	NIL
Bnascaffold0027G0046200ZS	-1.99	1.00E+00	NIL	NIL	NIL	NIL	NIL	NIL	-0.29	1.00E+00	NIL	NIL	-2.02	1.00E+00	NIL	NIL	1.67	1.00E+00	NIL	NIL	NIL	NIL	NIL	NIL	-1.22	1.00E+00	NIL	NIL	NIL	NIL	-0.95	1.00E+00	NIL	NIL
Bnascaffold0027G0046400ZS	NIL	NIL	3.12	2.78E-01	NIL	NIL	NIL	NIL	NIL	NIL	NIL	NIL	NIL	NIL	NIL	NIL	NIL	NIL	NIL	NIL	-3.45	2.25E-01	NIL	NIL	NIL	NIL	NIL	NIL	-3.45	2.62E-01	NIL	NIL	NIL	NIL
Bnascaffold0027G0046500ZS	NIL	NIL	NIL	NIL	0.39	1.00E+00	-0.26	1.00E+00	NIL	NIL	NIL	NIL	NIL	NIL	NIL	NIL	NIL	NIL	-0.43	1.00E+00	NIL	NIL	-1.05	1.00E+00	NIL	NIL	1.06	1.00E+00	1.32	8.36E-01	NIL	NIL	NIL	NIL
Bnascaffold0027G0046600ZS	NIL	NIL	NIL	NIL	NIL	NIL	0.77	1.00E+00	NIL	NIL	NIL	NIL	-0.09	1.00E+00	NIL	NIL	NIL	NIL	NIL	NIL	1.01	1.00E+00	-1.11	1.00E+00	NIL	NIL	NIL	NIL	1.39	8.31E-01	NIL	NIL	-0.85	1.00E+00
Bnascaffold0027G0046700ZS	1.42	1.00E+00	-1.86	5.20E-01	4.42	1.71E-02	0.07	9.51E-01	1.47	1.00E+00	2.44	1.00E+00	0.37	8.88E-01	2.47	6.74E-02	0.06	1.00E+00	-2.02	2.06E-01	2.31	3.55E-01	0.41	6.32E-01	NIL	NIL	2.65	7.50E-02	4.72	3.24E-03	0.66	1.00E+00	2.74	1.63E-02
Bnascaffold0027G0046900ZS	NIL	NIL	NIL	NIL	NIL	NIL	NIL	NIL	0.67	1.00E+00	NIL	NIL	-2.02	1.00E+00	NIL	NIL	1.67	1.00E+00	NIL	NIL	NIL	NIL	NIL	NIL	NIL	NIL	NIL	NIL	NIL	NIL	-0.95	1.00E+00	NIL	NIL
Bnascaffold0027G0047100ZS	NIL	NIL	NIL	NIL	-3.90	1.82E-01	NIL	NIL	NIL	NIL	-0.86	1.00E+00	NIL	NIL	-3.38	1.00E+00	NIL	NIL	2.99	1.00E+00	NIL	NIL	NIL	NIL	3.08	1.00E+00	NIL	NIL	NIL	NIL	2.47	1.00E+00	NIL	NIL
Bnascaffold0027G0047200ZS	-2.10	5.57E-01	-1.34	1.00E+00	0.47	1.00E+00	-0.81	1.00E+00	1.58	1.00E+00	4.16	6.19E-02	-2.01	2.25E-01	-3.75	7.02E-03	3.60	7.76E-02	3.75	1.71E-02	2.96	3.73E-01	0.64	1.00E+00	-1.33	1.00E+00	1.14	1.00E+00	1.85	7.59E-01	1.28	3.90E-01	-0.60	8.56E-01
Bnascaffold0027G0047400ZS	0.77	7.53E-01	-4.08	7.44E-02	1.71	4.17E-01	-3.27	9.86E-02	2.27	1.00E+00	3.05	1.00E+00	-0.94	5.06E-01	-2.01	8.36E-02	1.49	3.06E-01	1.33	2.78E-01	4.63	2.07E-02	2.61	2.43E-01	-0.38	1.00E+00	0.48	8.00E-01	1.32	8.36E-01	0.39	8.29E-01	-0.72	6.85E-01
Bnascaffold0027G0047600ZS	-1.99	1.00E+00	NIL	NIL	NIL	NIL	NIL	NIL	-1.26	1.00E+00	NIL	NIL	NIL	NIL	NIL	NIL	NIL	NIL	NIL	NIL	NIL	NIL	NIL	NIL	-1.22	1.00E+00	NIL	NIL	NIL	NIL	NIL	NIL	NIL	NIL
Bnascaffold0027G0047700ZS	NIL	NIL	NIL	NIL	0.39	1.00E+00	-1.53	1.00E+00	NIL	NIL	NIL	NIL	NIL	NIL	NIL	NIL	NIL	NIL	-0.43	1.00E+00	NIL	NIL	NIL	NIL	NIL	NIL	1.06	1.00E+00	NIL	NIL	NIL	NIL	NIL	NIL
Bnascaffold0027G0047800ZS	-0.19	1.00E+00	-2.17	1.00E+00	0.39	1.00E+00	-1.53	1.00E+00	1.36	1.00E+00	0.97	1.00E+00	-1.12	7.15E-01	-1.88	1.00E+00	1.54	6.04E-01	0.54	1.00E+00	2.62	5.24E-01	NIL	NIL	-1.22	1.00E+00	-0.74	1.00E+00	NIL	NIL	-1.64	1.00E+00	-2.46	1.00E+00
Bnascaffold0027G0047900ZS	NIL	NIL	NIL	NIL	NIL	NIL	0.25	1.00E+00	NIL	NIL	0.97	1.00E+00	NIL	NIL	-1.88	1.00E+00	NIL	NIL	1.50	1.00E+00	NIL	NIL	-0.60	1.00E+00	NIL	NIL	NIL	NIL	0.88	8.71E-01	0.98	1.00E+00	NIL	NIL
Bnascaffold0027G0048000ZS	-1.66	5.34E-01	1.60	4.48E-01	-1.05	4.87E-01	-0.66	7.32E-01	-0.95	1.00E+00	-0.21	9.56E-01	0.95	6.74E-01	0.35	8.11E-01	0.69	1.00E+00	0.80	6.51E-01	0.06	9.71E-01	1.90	1.38E-01	1.54	4.77E-01	2.02	4.05E-01	-0.08	9.65E-01	2.24	3.63E-01	1.59	2.54E-01
Bnascaffold0027G0048200ZS	NIL	NIL	NIL	NIL	-1.61	1.00E+00	-1.53	1.00E+00	NIL	NIL	-2.01	1.00E+00	NIL	NIL	NIL	NIL	NIL	NIL	-0.43	1.00E+00	NIL	NIL	NIL	NIL	1.76	1.00E+00	1.06	1.00E+00	NIL	NIL	NIL	NIL	NIL	NIL
Bnascaffold0027G0048300ZS	NIL	NIL	NIL	NIL	NIL	NIL	NIL	NIL	NIL	NIL	NIL	NIL	-0.09	1.00E+00	NIL	NIL	NIL	NIL	NIL	NIL	1.01	1.00E+00	NIL	NIL	NIL	NIL	NIL	NIL	NIL	NIL	NIL	NIL	-0.85	1.00E+00
Bnascaffold0027G0048400ZS	NIL	NIL	1.67	1.00E+00	NIL	NIL	NIL	NIL	NIL	NIL	NIL	NIL	NIL	NIL	NIL	NIL	NIL	NIL	NIL	NIL	-2.00	1.00E+00	NIL	NIL	NIL	NIL	NIL	NIL	-1.99	7.50E-01	NIL	NIL	NIL	NIL
Bnascaffold0027G0048500ZS	-1.03	1.00E+00	3.55	5.32E-02	0.27	1.00E+00	3.63	4.91E-03	-0.29	1.00E+00	0.85	1.00E+00	2.11	3.65E-01	-0.32	9.04E-01	0.71	1.00E+00	0.54	1.00E+00	-0.71	5.62E-01	-3.34	3.52E-03	0.36	1.00E+00	1.59	6.46E-01	1.78	6.62E-02	1.51	1.00E+00	-0.97	6.50E-01
Bnascaffold0027G0048600ZS	1.94	3.04E-01	-2.35	9.82E-02	NIL	NIL	NIL	NIL	-1.21	1.00E+00	0.97	1.00E+00	3.78	2.12E-02	1.14	1.00E+00	-3.16	1.05E-01	1.50	1.00E+00	2.98	1.02E-02	3.26	1.00E+00	-2.15	1.00E+00	-4.74	1.35E-02	-2.82	4.67E-01	0.01	1.00E+00	-2.82	2.42E-02
Bnascaffold0027G0048700ZS	-1.52	2.11E-04	0.88	4.10E-07	0.23	7.11E-01	0.50	5.59E-05	-0.77	2.14E-01	-0.15	9.22E-01	-0.16	5.36E-01	0.27	1.95E-01	0.73	5.96E-05	-0.42	3.87E-02	-0.31	1.76E-01	-0.61	2.06E-07	-0.34	7.22E-01	1.30	1.51E-19	1.07	2.11E-12	0.24	4.20E-01	0.63	1.16E-03
Bnascaffold0027G0048800ZS	0.01	9.97E-01	0.60	4.25E-01	0.56	4.41E-01	0.66	1.63E-01	-0.89	1.00E+00	-0.24	9.15E-01	0.71	5.24E-01	1.11	8.19E-02	-0.92	4.47E-01	-0.85	2.52E-01	-0.80	2.32E-01	-0.35	4.12E-01	0.85	5.13E-01	1.31	6.51E-02	1.52	5.46E-04	1.47	2.64E-01	1.84	1.18E-03
Bnascaffold0027G0048900ZS	0.16	8.18E-01	-2.52	1.50E-05	2.02	5.54E-04	0.16	7.30E-01	-0.30	8.51E-01	1.41	1.80E-01	0.00	9.96E-01	0.38	5.05E-01	-0.49	4.22E-01	-0.66	2.53E-01	2.05	1.50E-03	-0.40	2.88E-01	-1.25	1.79E-01	0.52	2.93E-01	3.35	2.56E-11	0.43	6.57E-01	0.77	1.15E-01
Bnascaffold0027G0049000ZS	-1.47	4.23E-13	-1.89	8.66E-13	-0.19	2.18E-01	-0.57	2.59E-04	0.12	7.17E-01	0.23	3.47E-01	-1.55	9.66E-19	-0.61	3.59E-05	1.57	4.23E-16	0.39	1.86E-02	1.92	9.53E-16	0.38	1.22E-02	0.03	9.03E-01	1.21	4.82E-10	2.67	1.50E-37	0.12	6.22E-01	1.01	1.03E-09
Bnascaffold0027G0049100ZS	1.12	1.45E-01	-2.71	5.27E-05	3.10	2.24E-05	0.01	9.90E-01	1.06	4.17E-01	2.35	3.34E-02	-0.40	4.97E-01	0.55	3.09E-01	-0.09	8.93E-01	-0.78	1.46E-01	2.23	1.61E-03	-0.19	6.47E-01	-1.27	4.11E-01	0.57	2.55E-01	3.43	1.35E-09	-0.03	9.81E-01	0.89	6.09E-02
Bnascaffold0027G0049200ZS	-1.47	4.73E-19	-2.35	1.02E-29	-0.48	1.19E-04	-0.47	4.64E-04	-0.11	7.16E-01	-0.01	9.86E-01	-1.37	8.49E-17	-0.32	1.90E-02	1.34	4.67E-18	0.43	2.36E-03	2.33	1.05E-28	0.62	1.35E-07	-0.11	5.86E-01	0.78	1.17E-06	2.81	3.98E-58	-0.04	8.72E-01	0.98	6.46E-11
Bnascaffold0027G0049300ZS	0.57	4.79E-01	-1.65	8.83E-03	3.03	4.63E-05	-0.09	8.61E-01	0.75	6.01E-01	2.14	7.81E-02	-0.35	5.98E-01	0.54	3.52E-01	0.16	8.25E-01	-0.94	9.46E-02	1.47	2.21E-02	-0.27	5.49E-01	-1.49	2.76E-01	0.89	7.04E-02	2.60	6.69E-07	-0.12	9.19E-01	0.74	1.66E-01
Bnascaffold0027G0049400ZS	-0.99	7.47E-07	-2.06	7.65E-17	0.29	9.05E-02	-0.70	8.04E-06	0.25	3.48E-01	0.58	1.01E-03	-1.30	1.51E-13	-0.87	1.31E-09	1.22	9.39E-12	0.25	1.20E-01	1.99	3.34E-16	0.12	5.19E-01	-0.01	9.80E-01	1.17	3.49E-11	2.68	2.38E-34	0.29	1.01E-01	0.68	1.10E-04
Bnascaffold0027G0049500ZS	0.57	5.21E-01	-1.73	1.34E-02	1.41	3.07E-02	0.07	8.99E-01	0.75	1.00E+00	0.59	7.30E-01	-0.22	7.78E-01	0.67	3.14E-01	0.17	8.32E-01	-0.86	1.78E-01	1.68	1.92E-02	-0.24	6.38E-01	0.02	9.91E-01	0.75	1.85E-01	2.70	1.39E-06	-0.18	8.86E-01	0.66	3.05E-01
Bnascaffold0027G0049600ZS	-1.63	1.23E-39	-2.27	1.21E-28	-0.46	1.77E-04	-0.27	6.84E-02	-0.06	8.29E-01	0.00	9.98E-01	-1.46	5.61E-04	-0.28	4.62E-02	1.55	1.88E-36	0.42	3.50E-03	2.39	4.56E-07	0.45	3.20E-04	-0.13	4.14E-01	0.94	2.16E-13	3.10	1.04E-55	-0.10	6.02E-01	1.04	2.11E-02
Bnascaffold0027G0049700ZS	-0.08	9.35E-01	-1.87	3.04E-02	3.04	1.32E-03	0.28	6.28E-01	-0.01	1.00E+00	2.35	1.34E-01	0.00	9.98E-01	0.36	6.34E-01	0.05	9.58E-01	-0.73	3.22E-01	1.93	2.09E-02	-0.61	2.31E-01	-2.13	1.45E-01	0.89	1.77E-01	3.17	1.46E-06	0.20	8.90E-01	0.53	4.67E-01
Bnascaffold0027G0049800ZS	NIL	NIL	NIL	NIL	-3.48	2.14E-01	0.25	1.00E+00	0.67	1.00E+00	-2.90	1.00E+00	-2.02	1.00E+00	0.77	1.00E+00	1.67	1.00E+00	NIL	NIL	NIL	NIL	1.09	1.00E+00	2.66	1.00E+00	NIL	NIL	0.88	8.71E-01	-0.95	1.00E+00	1.80	1.00E+00
Bnascaffold0027G0049900ZS	-0.77	6.83E-01	-1.25	5.49E-01	0.43	3.56E-01	-0.64	6.78E-02	0.59	1.00E+00	0.09	9.53E-01	-0.87	5.25E-01	0.19	7.11E-01	1.34	3.68E-01	-0.37	4.98E-01	1.72	3.52E-01	0.48	1.10E-01	4.09	6.69E-06	5.17	4.24E-13	6.05	1.42E-10	3.57	7.13E-06	4.53	4.08E-16
Bnascaffold0027G0050000ZS	2.34	1.07E-01	-0.66	4.42E-01	1.49	3.03E-02	-0.87	1.47E-01	-1.71	1.00E+00	1.02	4.17E-01	2.67	1.93E-01	0.85	1.68E-01	-4.10	1.35E-02	-0.51	4.48E-01	-0.76	4.38E-01	1.25	2.39E-02	2.67	1.04E-01	1.71	8.36E-03	1.64	1.54E-02	5.37	5.69E-04	3.52	1.32E-07
Bnascaffold0027G0050100ZS	-1.29	2.18E-13	-2.25	1.48E-22	-0.57	1.38E-05	-0.47	2.59E-03	0.40	3.55E-02	-0.11	7.03E-01	-1.80	6.42E-17	-0.56	8.33E-04	1.68	1.32E-29	0.42	4.20E-03	2.13	8.09E-14	0.36	3.92E-02	0.44	7.56E-03	1.06	9.85E-12	2.99	1.99E-47	-0.10	6.04E-01	1.10	1.54E-06
Bnascaffold0027G0050200ZS	-1.68	3.75E-10	-2.42	2.61E-09	-0.38	9.71E-02	-0.53	2.30E-02	-0.05	9.40E-01	-0.09	8.69E-01	-1.37	2.37E-06	-0.31	2.23E-01	1.61	4.05E-10	0.24	3.44E-01	2.68	1.07E-10	0.50	3.20E-02	0.13	7.12E-01	1.32	1.84E-07	3.38	1.47E-23	0.06	8.92E-01	1.07	2.13E-04
Bnascaffold0027G0050300ZS	-2.20	1.95E-44	-1.95	4.83E-14	-0.61	1.43E-04	-0.80	2.68E-06	-0.58	6.31E-04	-0.12	7.31E-01	-1.49	1.53E-13	-0.52	3.30E-03	1.60	6.28E-22	0.44	1.95E-02	2.07	3.00E-13	0.76	1.86E-06	-0.36	3.36E-02	1.13	2.13E-10	2.44	8.81E-25	0.07	8.12E-01	1.01	7.96E-07
Bnascaffold0027G0050500ZS	-1.53	1.58E-18	-1.69	1.16E-13	-0.62	4.15E-05	-0.15	5.15E-01	-0.03	9.36E-01	-0.03	9.38E-01	-1.43	4.42E-15	-0.27	7.49E-02	1.48	1.32E-19	0.54	4.17E-04	1.75	1.53E-13	0.46	9.59E-03	-0.01	9.72E-01	0.80	1.77E-05	2.49	7.15E-30	-0.04	8.51E-01	1.07	1.69E-09
Bnascaffold0027G0050600ZS	-1.99	1.00E+00	NIL	NIL	NIL	NIL	NIL	NIL	-1.26	1.00E+00	NIL	NIL	NIL	NIL	NIL	NIL	NIL	NIL	NIL	NIL	NIL	NIL	NIL	NIL	-1.22	1.00E+00	NIL	NIL	NIL	NIL	NIL	NIL	NIL	NIL
Bnascaffold0027G0050700ZS	-0.19	1.00E+00	-2.17	1.00E+00	2.36	1.00E+00	-0.75	7.78E-01	-1.26	1.00E+00	NIL	NIL	-0.09	1.00E+00	0.77	1.00E+00	-1.08	1.00E+00	-2.40	1.00E+00	1.01	1.00E+00	-0.81	1.00E+00	-1.22	1.00E+00	1.20	6.96E-01	2.83	4.67E-01	NIL	NIL	0.85	1.00E+00
Bnascaffold0027G0050800ZS	-1.44	7.97E-17	-2.19	4.66E-17	-0.41	6.75E-03	-0.41	1.62E-02	0.00	9.92E-01	-0.06	8.91E-01	-1.37	7.45E-10	-0.22	2.24E-01	1.42	6.20E-20	0.31	7.94E-02	2.26	6.05E-13	0.53	1.01E-03	-0.08	7.68E-01	0.85	2.05E-07	2.79	1.10E-29	-0.17	4.34E-01	0.93	2.28E-05
Bnascaffold0027G0050900ZS	-1.03	1.00E+00	-0.38	1.00E+00	1.74	1.00E+00	-1.24	1.00E+00	-1.26	1.00E+00	0.97	1.00E+00	0.63	1.00E+00	0.16	1.00E+00	-0.25	1.00E+00	-0.82	1.00E+00	0.77	1.00E+00	0.63	1.00E+00	-1.22	1.00E+00	1.45	1.00E+00	0.68	8.93E-01	0.98	1.00E+00	0.43	1.00E+00
Bnascaffold0027G0051000ZS	-1.53	2.31E-18	-2.48	1.29E-21	-0.41	1.60E-02	-0.53	3.88E-03	-0.22	4.04E-01	-0.01	9.85E-01	-1.30	2.99E-11	-0.29	1.22E-01	1.29	4.24E-14	0.36	5.81E-02	2.47	4.00E-19	0.64	2.33E-04	-0.20	3.67E-01	0.82	1.14E-05	2.92	7.18E-33	-0.02	9.60E-01	0.95	2.29E-06
Bnascaffold0027G0051100ZS	-1.29	6.32E-08	-2.16	7.36E-11	-0.64	6.37E-04	-0.42	5.80E-02	0.45	8.16E-02	0.06	8.97E-01	-1.65	1.62E-09	-0.70	3.04E-04	1.72	1.37E-17	0.66	6.71E-04	2.24	6.74E-09	0.42	5.08E-02	0.34	1.74E-01	0.88	1.34E-04	2.78	2.36E-21	-0.09	7.57E-01	0.82	5.38E-03
Bnascaffold0027G0051200ZS	-0.07	1.00E+00	-1.34	1.00E+00	NIL	NIL	NIL	NIL	NIL	NIL	NIL	NIL	NIL	NIL	0.77	1.00E+00	-0.25	1.00E+00	NIL	NIL	NIL	NIL	1.92	1.00E+00	NIL	NIL	-0.86	1.00E+00	NIL	NIL	NIL	NIL	1.80	1.00E+00
Bnascaffold0027G0051300ZS	-1.57	8.26E-16	-2.13	1.69E-15	-0.44	8.69E-03	-0.48	7.02E-03	-0.11	7.77E-01	-0.04	9.35E-01	-1.29	8.65E-10	-0.14	5.16E-01	1.44	2.86E-15	0.36	5.75E-02	2.30	2.08E-16	0.74	1.05E-05	-0.17	4.70E-01	0.85	1.28E-05	2.66	5.08E-30	-0.14	5.86E-01	0.97	4.10E-06
Bnascaffold0027G0051400ZS	-1.11	7.92E-06	-2.35	1.92E-13	-0.71	1.63E-04	-0.28	2.06E-01	0.54	4.66E-02	0.06	9.04E-01	-1.65	1.27E-08	-0.74	1.92E-04	1.63	1.42E-16	0.73	9.35E-05	2.33	2.63E-09	0.31	1.69E-01	0.56	2.35E-02	0.85	9.36E-05	3.07	2.15E-27	0.05	8.73E-01	0.92	3.27E-03
Bnascaffold0027G0051500ZS	-0.07	1.00E+00	-1.34	1.00E+00	0.39	1.00E+00	-0.26	1.00E+00	1.76	1.00E+00	1.85	1.00E+00	-3.10	1.00E+00	-1.81	1.00E+00	1.78	1.00E+00	1.42	1.00E+00	NIL	NIL	-0.08	1.00E+00	NIL	NIL	0.10	1.00E+00	1.32	8.36E-01	-0.17	1.00E+00	1.07	1.00E+00
Bnascaffold0027G0051600ZS	-1.65	1.44E-17	-1.97	2.26E-12	-0.35	9.25E-02	-0.36	7.29E-02	-0.09	8.41E-01	-0.02	9.71E-01	-1.36	1.40E-10	-0.21	3.12E-01	1.54	7.58E-18	0.28	1.61E-01	2.17	4.89E-13	0.46	1.52E-02	-0.21	4.31E-01	0.98	3.43E-07	2.75	2.79E-27	-0.18	4.66E-01	0.92	3.48E-05
Bnascaffold0027G0051700ZS	NIL	NIL	NIL	NIL	NIL	NIL	NIL	NIL	NIL	NIL	2.45	1.00E+00	-0.09	1.00E+00	-3.36	1.00E+00	NIL	NIL	2.98	1.00E+00	1.01	1.00E+00	NIL	NIL	NIL	NIL	NIL	NIL	NIL	NIL	2.46	1.00E+00	-0.85	1.00E+00
Bnascaffold0027G0051800ZS	NIL	NIL	0.59	1.00E+00	0.39	1.00E+00	0.24	1.00E+00	0.67	1.00E+00	NIL	NIL	-2.02	1.00E+00	NIL	NIL	1.67	1.00E+00	-0.43	1.00E+00	-0.92	1.00E+00	-1.58	1.00E+00	NIL	NIL	1.06	1.00E+00	0.87	8.64E-01	-0.95	1.00E+00	NIL	NIL
Bnascaffold0027G0052100ZS	-0.07	1.00E+00	-1.34	1.00E+00	NIL	NIL	NIL	NIL	NIL	NIL	NIL	NIL	-0.09	1.00E+00	NIL	NIL	-0.25	1.00E+00	NIL	NIL	1.01	1.00E+00	NIL	NIL	NIL	NIL	-0.86	1.00E+00	NIL	NIL	NIL	NIL	-0.85	1.00E+00
Bnascaffold0027G0052200ZS	NIL	NIL	NIL	NIL	NIL	NIL	NIL	NIL	0.67	1.00E+00	NIL	NIL	-1.06	1.00E+00	NIL	NIL	1.67	1.00E+00	NIL	NIL	1.01	1.00E+00	NIL	NIL	NIL	NIL	NIL	NIL	NIL	NIL	-0.95	1.00E+00	-0.85	1.00E+00
Bnascaffold0027G0052300ZS	-0.07	1.00E+00	-1.34	1.00E+00	NIL	NIL	NIL	NIL	NIL	NIL	NIL	NIL	NIL	NIL	NIL	NIL	-0.25	1.00E+00	NIL	NIL	NIL	NIL	NIL	NIL	NIL	NIL	-0.86	1.00E+00	NIL	NIL	NIL	NIL	NIL	NIL
Bnascaffold0027G0053200ZS	-5.00	2.05E-02	3.56	1.66E-01	0.46	1.00E+00	0.74	7.94E-01	-4.27	1.00E+00	0.90	1.00E+00	NIL	NIL	-0.04	9.90E-01	NIL	NIL	0.40	1.00E+00	-3.89	1.30E-01	-0.37	8.77E-01	-3.27	2.23E-01	2.10	1.00E+00	-0.64	7.98E-01	1.87	1.00E+00	2.87	1.00E+00
Bnascaffold0027G0053400ZS	NIL	NIL	1.45	1.00E+00	NIL	NIL	1.89	1.00E+00	NIL	NIL	NIL	NIL	NIL	NIL	NIL	NIL	NIL	NIL	NIL	NIL	-1.78	1.00E+00	-2.23	1.00E+00	NIL	NIL	NIL	NIL	0.60	8.71E-01	NIL	NIL	NIL	NIL
Bnascaffold0027G0053500ZS	NIL	NIL	NIL	NIL	NIL	NIL	NIL	NIL	NIL	NIL	0.97	1.00E+00	-0.09	1.00E+00	-1.88	1.00E+00	NIL	NIL	1.50	1.00E+00	1.01	1.00E+00	NIL	NIL	NIL	NIL	NIL	NIL	NIL	NIL	0.98	1.00E+00	-0.85	1.00E+00
Bnascaffold0027G0053600ZS	NIL	NIL	NIL	NIL	-1.53	1.00E+00	NIL	NIL	NIL	NIL	-0.95	1.00E+00	NIL	NIL	NIL	NIL	NIL	NIL	NIL	NIL	NIL	NIL	NIL	NIL	0.70	1.00E+00	NIL	NIL	NIL	NIL	NIL	NIL	NIL	NIL
Bnascaffold0027G0053700ZS	-1.56	6.35E-09	-2.30	2.68E-13	-0.55	3.35E-03	-0.27	2.20E-01	-0.13	7.97E-01	0.02	9.71E-01	-1.21	1.33E-08	-0.35	5.54E-02	1.41	2.78E-10	0.53	5.15E-03	2.50	6.13E-18	0.48	9.76E-03	-0.16	6.48E-01	0.75	2.46E-03	2.93	1.26E-29	-0.03	9.19E-01	0.78	2.79E-04
Bnascaffold0027G0053900ZS	-1.42	4.28E-11	-1.85	9.96E-12	-0.67	1.03E-05	-0.51	2.66E-03	0.27	4.10E-01	-0.23	4.64E-01	-1.68	8.12E-13	-0.52	1.21E-02	1.67	3.59E-21	0.40	4.84E-02	1.85	6.01E-09	0.42	1.99E-02	0.64	1.73E-03	1.28	2.76E-13	2.78	3.19E-33	0.10	7.44E-01	1.22	3.15E-07
Bnascaffold0027G0054000ZS	-0.07	1.00E+00	-1.34	1.00E+00	NIL	NIL	NIL	NIL	NIL	NIL	NIL	NIL	0.78	1.00E+00	NIL	NIL	-0.25	1.00E+00	NIL	NIL	1.88	1.00E+00	NIL	NIL	NIL	NIL	-0.86	1.00E+00	NIL	NIL	NIL	NIL	-1.73	1.00E+00
Bnascaffold0027G0054400ZS	-1.99	1.00E+00	NIL	NIL	-2.22	4.93E-01	-1.53	1.00E+00	-1.26	1.00E+00	-1.64	1.00E+00	NIL	NIL	-0.92	1.00E+00	NIL	NIL	0.54	1.00E+00	NIL	NIL	1.19	1.00E+00	1.40	1.00E+00	1.06	1.00E+00	NIL	NIL	0.98	1.00E+00	1.07	1.00E+00
Bnascaffold0027G0054500ZS	-1.99	1.00E+00	NIL	NIL	NIL	NIL	1.52	1.00E+00	-1.26	1.00E+00	NIL	NIL	NIL	NIL	NIL	NIL	NIL	NIL	NIL	NIL	NIL	NIL	-1.87	1.00E+00	-1.22	1.00E+00	NIL	NIL	2.15	6.86E-01	NIL	NIL	NIL	NIL
Bnascaffold0027G0054800ZS	NIL	NIL	NIL	NIL	NIL	NIL	NIL	NIL	0.67	1.00E+00	0.97	1.00E+00	-2.02	1.00E+00	-1.88	1.00E+00	1.67	1.00E+00	1.50	1.00E+00	NIL	NIL	NIL	NIL	NIL	NIL	NIL	NIL	NIL	NIL	0.01	1.00E+00	NIL	NIL
Bnascaffold0027G0054900ZS	-3.30	1.60E-08	-1.54	1.94E-03	-2.69	2.19E-23	-0.17	7.45E-01	-0.20	8.73E-01	-0.44	3.00E-01	-2.99	3.28E-31	-4.09	1.51E-25	3.09	1.30E-27	2.20	8.47E-10	1.66	1.20E-04	-1.69	3.90E-04	-0.47	1.59E-01	0.04	9.52E-01	1.56	3.97E-04	-0.75	1.94E-02	-1.91	8.80E-05
Bnascaffold0027G0055000ZS	-0.07	1.00E+00	-1.34	1.00E+00	-1.53	1.00E+00	1.97	1.00E+00	NIL	NIL	-0.95	1.00E+00	NIL	NIL	NIL	NIL	-0.25	1.00E+00	NIL	NIL	NIL	NIL	-2.31	1.00E+00	0.70	1.00E+00	-0.86	1.00E+00	2.59	5.97E-01	NIL	NIL	NIL	NIL
Bnascaffold0027G0055200ZS	NIL	NIL	0.59	1.00E+00	-1.53	1.00E+00	NIL	NIL	NIL	NIL	-0.95	1.00E+00	NIL	NIL	NIL	NIL	NIL	NIL	NIL	NIL	-0.92	1.00E+00	NIL	NIL	0.70	1.00E+00	NIL	NIL	-0.91	8.71E-01	NIL	NIL	NIL	NIL
Bnascaffold0027G0055300ZS	4.89	2.82E-03	-5.34	3.11E-04	2.81	7.76E-02	-1.82	1.03E-01	0.67	1.00E+00	-0.11	1.00E+00	4.32	4.93E-03	3.46	1.71E-02	-4.25	7.41E-03	-2.88	8.52E-02	5.42	1.79E-04	2.39	8.54E-03	1.76	1.00E+00	-0.55	5.63E-01	3.00	2.13E-01	0.93	1.00E+00	0.01	9.92E-01
Bnascaffold0027G0055400ZS	3.61	6.85E-02	1.09	5.74E-01	2.64	3.81E-02	-0.75	3.77E-01	1.10	1.00E+00	0.45	1.00E+00	0.07	9.80E-01	-0.53	7.95E-01	-2.50	1.32E-01	-2.15	8.90E-02	-3.53	7.70E-02	-1.84	6.18E-02	1.78	1.00E+00	0.64	7.90E-01	-1.05	2.00E-01	1.11	7.42E-01	0.45	8.54E-01
Bnascaffold0027G0055500ZS	-0.07	1.00E+00	-1.34	1.00E+00	1.53	6.14E-01	-1.92	4.60E-01	NIL	NIL	-0.95	1.00E+00	2.95	2.41E-01	1.25	1.00E+00	-0.25	1.00E+00	-2.52	1.00E+00	4.05	6.39E-02	0.69	1.00E+00	0.70	1.00E+00	2.20	4.83E-01	1.85	7.59E-01	NIL	NIL	-1.62	4.52E-01
Bnascaffold0027G0055600ZS	0.82	1.10E-04	-0.36	4.44E-02	1.94	1.63E-12	-0.34	5.03E-01	-0.02	9.78E-01	0.57	2.01E-01	0.95	2.60E-07	1.26	7.61E-10	-0.86	9.68E-06	-1.41	4.32E-07	0.45	6.98E-03	0.20	2.87E-01	-0.58	1.02E-01	0.43	3.46E-01	0.61	2.75E-03	-0.02	9.69E-01	0.25	1.21E-01
Bnascaffold0027G0055700ZS	1.25	1.00E+00	-0.88	7.75E-01	2.33	1.00E+00	-1.09	7.11E-01	0.67	1.00E+00	2.46	1.00E+00	-1.06	1.00E+00	-3.38	1.00E+00	-0.62	1.00E+00	0.10	9.74E-01	-0.78	1.00E+00	-2.31	1.00E+00	NIL	NIL	0.67	8.38E-01	0.71	8.70E-01	1.50	1.00E+00	-0.85	1.00E+00
Bnascaffold0027G0055800ZS	-1.69	1.04E-13	-1.87	5.29E-08	-0.43	3.14E-02	-0.60	4.93E-03	0.09	8.63E-01	-0.06	9.02E-01	-1.46	7.45E-08	-0.48	1.54E-02	1.76	8.42E-14	0.33	1.34E-01	2.18	7.00E-10	0.48	2.15E-02	0.18	4.80E-01	1.34	7.28E-09	2.76	6.41E-22	0.00	9.95E-01	0.93	3.21E-04
Bnascaffold0027G0056000ZS	-1.60	3.00E-04	-2.20	8.40E-04	-0.86	1.10E-02	-0.30	4.87E-01	0.51	3.85E-01	-0.31	6.59E-01	-1.83	8.11E-07	-0.66	1.02E-01	2.09	1.42E-08	0.51	2.16E-01	2.46	9.28E-05	0.18	6.97E-01	0.48	3.08E-01	1.12	1.14E-02	3.17	4.79E-09	-0.37	4.28E-01	0.75	1.30E-01
Bnascaffold0027G0056100ZS	-1.26	2.19E-04	-1.64	1.63E-04	-0.50	7.89E-02	-0.52	9.38E-02	0.48	2.96E-01	-0.13	8.43E-01	-1.72	4.55E-09	-0.52	6.35E-02	1.72	1.07E-09	0.33	3.02E-01	1.65	1.88E-04	0.36	2.25E-01	0.63	7.00E-02	1.28	2.56E-05	2.56	1.08E-11	-0.01	9.79E-01	1.15	3.01E-04
Bnascaffold0027G0056200ZS	-1.47	1.24E-06	-2.16	1.10E-06	-0.60	1.92E-02	-0.18	5.66E-01	0.01	9.95E-01	-0.12	8.51E-01	-1.74	1.23E-10	-0.23	3.68E-01	1.46	2.90E-07	0.44	1.08E-01	1.88	2.94E-05	0.44	6.92E-02	0.09	8.29E-01	0.86	5.82E-03	2.97	2.92E-15	-0.06	8.85E-01	1.42	2.52E-08
Bnascaffold0027G0056400ZS	NIL	NIL	NIL	NIL	0.39	1.00E+00	-0.24	1.00E+00	NIL	NIL	0.97	1.00E+00	-0.09	1.00E+00	-0.92	1.00E+00	NIL	NIL	0.54	1.00E+00	1.01	1.00E+00	-0.11	1.00E+00	NIL	NIL	1.06	1.00E+00	1.39	8.31E-01	0.98	1.00E+00	0.11	1.00E+00
Bnascaffold0027G0056600ZS	-3.52	5.71E-05	-1.03	5.77E-01	-4.92	2.21E-04	0.16	1.00E+00	-0.37	8.04E-01	-0.44	7.78E-01	-2.02	1.21E-02	-4.75	3.24E-04	3.12	5.34E-04	4.44	2.11E-03	2.17	1.38E-01	-0.12	1.00E+00	-0.28	7.88E-01	-1.88	4.66E-01	-0.59	8.64E-01	-0.38	7.32E-01	-3.09	8.28E-02
Bnascaffold0027G0056700ZS	-6.20	8.79E-05	NIL	NIL	-4.93	9.59E-03	0.25	1.00E+00	-0.87	1.00E+00	0.43	8.75E-01	-5.65	1.14E-03	-5.69	8.45E-04	5.31	2.82E-03	5.30	2.99E-03	NIL	NIL	-0.60	1.00E+00	-1.09	4.10E-01	NIL	NIL	0.88	8.71E-01	0.18	9.21E-01	NIL	NIL
Bnascaffold0027G0056800ZS	-0.29	8.83E-01	0.76	5.81E-01	-3.96	6.29E-03	1.18	6.59E-01	-0.43	1.00E+00	-0.71	7.22E-01	-0.83	7.15E-01	-2.10	1.11E-01	-0.16	9.40E-01	3.18	6.09E-02	-1.75	2.43E-01	-0.07	9.74E-01	1.84	2.06E-01	-1.89	4.13E-01	-1.36	4.36E-01	1.50	4.29E-01	0.22	9.33E-01
Bnascaffold0027G0056900ZS	-0.22	9.32E-01	-1.77	4.57E-01	-1.26	3.69E-01	1.14	4.21E-01	-2.71	1.00E+00	-3.23	1.71E-01	3.70	1.98E-01	0.33	9.05E-01	-2.51	1.00E+00	-2.02	3.60E-01	2.97	1.66E-01	-2.80	2.93E-02	2.42	2.09E-01	1.30	5.18E-01	4.33	6.54E-03	1.87	1.00E+00	-1.55	4.54E-01
Bnascaffold0027G0057000ZS	0.77	1.00E+00	0.78	7.69E-01	3.06	2.52E-01	2.95	1.28E-03	1.76	1.00E+00	2.86	1.00E+00	1.24	6.07E-01	-0.01	9.97E-01	0.92	1.00E+00	-0.25	9.15E-01	1.36	4.61E-01	-3.27	2.21E-04	NIL	NIL	1.91	4.21E-01	4.32	3.22E-05	0.86	1.00E+00	-0.41	8.45E-01
Bnascaffold0027G0057200ZS	-0.10	9.61E-01	-0.41	7.72E-01	0.62	6.09E-01	-0.26	8.18E-01	-2.41	1.00E+00	-1.54	1.00E+00	2.31	2.88E-01	1.01	6.18E-01	-2.36	2.97E-01	-2.22	1.63E-01	0.37	7.82E-01	-0.90	4.27E-01	0.63	7.95E-01	1.26	2.92E-01	1.54	1.73E-01	1.49	1.00E+00	0.16	9.29E-01
Bnascaffold0027G0057300ZS	-6.46	1.55E-01	3.92	4.59E-02	-1.52	4.78E-01	2.38	1.18E-01	-4.24	3.48E-01	-0.33	1.00E+00	1.72	3.37E-01	-3.13	2.19E-01	2.20	1.00E+00	1.14	6.41E-01	0.01	9.97E-01	-4.27	1.30E-02	-3.17	5.28E-01	1.72	6.29E-01	0.26	8.71E-01	0.73	8.20E-01	-4.14	4.47E-02
Bnascaffold0027G0057400ZS	-1.13	2.07E-02	-2.30	3.56E-04	-0.62	8.02E-02	-0.47	2.40E-01	0.44	5.68E-01	-0.14	8.70E-01	-1.80	1.74E-06	-0.76	2.90E-02	1.55	5.95E-05	0.43	2.69E-01	2.06	1.86E-03	0.18	6.81E-01	0.68	1.73E-01	1.09	7.54E-03	3.08	4.03E-08	0.06	9.22E-01	1.06	1.27E-02
Bnascaffold0027G0057500ZS	-1.12	1.06E-02	-1.96	7.40E-05	-0.53	1.02E-01	-0.33	3.42E-01	0.19	8.25E-01	-0.18	8.17E-01	-1.55	1.95E-05	-0.22	5.00E-01	1.29	2.66E-04	0.31	3.75E-01	1.71	8.82E-04	0.47	1.16E-01	0.31	5.68E-01	0.79	4.20E-02	2.56	4.56E-10	-0.10	8.48E-01	1.20	7.40E-04
Bnascaffold0027G0057600ZS	-1.92	3.80E-10	-2.40	2.69E-06	-0.67	2.31E-02	-0.45	1.40E-01	-0.19	7.50E-01	-0.22	7.12E-01	-1.42	1.30E-06	-0.36	2.02E-01	1.71	1.33E-08	0.40	2.03E-01	2.69	2.38E-08	0.53	4.13E-02	-0.04	9.38E-01	1.10	8.82E-04	3.20	7.98E-14	-0.10	8.24E-01	0.92	2.11E-03
Bnascaffold0027G0057800ZS	-1.54	1.31E-04	-2.47	5.00E-05	-0.59	6.30E-02	-0.47	1.79E-01	0.03	9.73E-01	-0.05	9.52E-01	-1.72	2.66E-05	-0.64	3.88E-02	1.55	2.24E-05	0.49	1.41E-01	2.31	4.57E-04	0.36	2.88E-01	0.26	5.99E-01	1.10	4.21E-03	3.27	1.30E-10	0.13	7.93E-01	1.17	5.59E-03
Bnascaffold0027G0057900ZS	-1.45	1.52E-09	-1.56	5.90E-07	-0.65	7.81E-05	-0.43	6.58E-02	0.41	1.46E-01	-0.40	9.32E-02	-1.69	9.11E-14	-0.30	1.26E-01	1.84	5.04E-18	0.21	3.22E-01	1.71	3.59E-08	0.37	9.59E-02	0.51	1.64E-02	1.20	2.40E-08	2.49	7.07E-19	-0.33	1.46E-01	1.02	4.42E-06
Bnascaffold0027G0058000ZS	-1.52	1.40E-11	-1.69	5.31E-08	-0.40	4.33E-02	-0.62	2.65E-03	0.00	9.96E-01	-0.15	7.15E-01	-1.32	4.46E-09	-0.35	7.93E-02	1.50	1.94E-12	0.20	3.82E-01	1.88	1.23E-09	0.51	8.99E-03	0.18	5.12E-01	1.20	2.35E-08	2.42	1.06E-18	-0.01	9.86E-01	0.92	1.99E-05
Bnascaffold0027G0058100ZS	-1.47	1.28E-10	-2.32	6.12E-14	-0.65	6.61E-05	-0.35	1.35E-01	0.35	2.42E-01	-0.23	4.59E-01	-1.67	6.65E-09	-0.39	7.23E-02	1.80	2.12E-23	0.37	6.68E-02	2.45	3.15E-10	0.37	1.15E-01	0.40	8.99E-02	1.12	8.74E-09	3.25	1.18E-28	-0.22	3.73E-01	1.02	6.84E-02
Bnascaffold0027G0058200ZS	-1.72	7.58E-12	-1.93	4.52E-07	-0.57	9.54E-03	-0.50	2.47E-02	-0.32	3.84E-01	-0.04	9.50E-01	-1.40	2.00E-08	-0.46	3.29E-02	1.38	4.44E-08	0.48	3.36E-02	1.92	4.08E-07	0.56	5.96E-03	0.09	8.05E-01	1.14	7.52E-06	2.71	4.40E-18	0.33	2.30E-01	1.23	3.83E-07
Bnascaffold0027G0058400ZS	-1.23	1.45E-02	-2.04	1.98E-03	-0.73	6.83E-02	-0.36	4.20E-01	0.29	7.59E-01	-0.09	9.33E-01	-1.55	2.89E-04	-0.49	2.45E-01	1.50	5.53E-04	0.60	1.57E-01	2.00	2.37E-03	0.50	2.25E-01	0.50	3.76E-01	0.89	6.74E-02	2.73	7.98E-07	0.09	8.94E-01	1.10	2.17E-02
Bnascaffold0027G0058500ZS	-1.50	4.27E-06	-2.38	4.80E-07	-0.98	7.86E-05	-0.34	2.69E-01	0.05	9.50E-01	-0.57	1.14E-01	-1.57	2.57E-07	-0.29	3.24E-01	1.53	5.52E-07	0.37	2.41E-01	2.34	5.04E-07	0.46	9.00E-02	0.49	1.45E-01	0.91	4.88E-03	3.10	1.74E-14	-0.16	7.17E-01	1.08	3.05E-04
Bnascaffold0027G0058600ZS	-1.78	4.64E-09	-2.05	4.33E-06	-0.66	1.15E-02	-0.24	4.60E-01	-0.29	5.23E-01	0.00	9.99E-01	-1.47	1.99E-07	-0.53	2.64E-02	1.47	1.23E-06	0.61	2.14E-02	2.06	9.88E-07	0.36	1.72E-01	-0.16	6.76E-01	0.86	1.20E-02	2.82	1.16E-14	0.10	8.16E-01	0.99	5.05E-04
Bnascaffold0027G0058800ZS	-1.75	1.62E-03	-2.30	6.46E-03	-0.80	3.71E-02	-0.35	4.37E-01	0.39	6.63E-01	0.15	8.76E-01	-2.02	4.07E-06	-1.14	5.55E-03	2.12	2.38E-06	0.90	2.16E-02	2.41	3.14E-03	0.15	7.72E-01	0.58	3.03E-01	1.42	4.52E-03	3.50	6.69E-08	0.30	5.74E-01	1.13	4.60E-02
Bnascaffold0027G0058900ZS	-1.46	1.33E-05	-2.20	5.01E-06	-0.60	2.23E-02	-0.62	3.73E-02	0.31	5.63E-01	-0.49	2.28E-01	-1.66	1.15E-06	-0.09	7.94E-01	1.76	3.57E-09	0.08	8.35E-01	2.31	5.18E-06	0.64	2.15E-02	0.48	1.72E-01	1.23	7.26E-05	2.98	1.59E-12	-0.35	3.38E-01	1.18	5.93E-04
Bnascaffold0027G0059000ZS	-1.97	4.47E-10	-2.18	2.45E-06	-0.58	4.31E-02	-0.56	5.22E-02	-0.21	7.31E-01	0.14	8.31E-01	-1.53	3.26E-06	-0.42	9.80E-02	1.75	2.17E-10	0.67	1.34E-02	2.41	7.83E-07	0.84	6.55E-04	-0.38	3.20E-01	0.91	5.37E-03	2.66	2.94E-11	-0.08	8.49E-01	0.99	3.78E-03
Bnascaffold0027G0059200ZS	-1.49	5.07E-03	-2.10	5.94E-03	-0.52	2.12E-01	-0.59	1.69E-01	0.53	4.96E-01	0.03	9.83E-01	-1.69	6.38E-04	-0.72	8.75E-02	2.00	5.33E-06	0.51	2.77E-01	2.42	1.63E-03	0.42	3.11E-01	0.59	3.01E-01	1.46	1.97E-03	3.13	4.47E-07	0.06	9.41E-01	0.99	6.27E-02
Bnascaffold0027G0059300ZS	-1.28	4.14E-04	-2.13	1.01E-05	-0.87	8.99E-04	-0.29	3.86E-01	0.32	5.60E-01	-0.42	2.84E-01	-1.81	4.37E-07	-0.43	1.54E-01	1.58	3.15E-07	0.40	2.09E-01	1.91	3.31E-04	0.30	3.36E-01	0.71	2.76E-02	1.01	3.89E-03	3.01	2.13E-14	-0.07	8.75E-01	1.25	1.09E-03
Bnascaffold0027G0059400ZS	-1.25	4.27E-03	-2.67	4.44E-06	-1.37	2.13E-04	-0.32	4.22E-01	-0.04	9.70E-01	-0.56	3.52E-01	-1.50	1.87E-04	-0.43	2.01E-01	1.19	3.51E-03	0.77	3.19E-02	2.36	7.76E-05	0.70	2.71E-02	0.64	1.80E-01	0.42	4.25E-01	2.90	5.97E-09	0.09	8.76E-01	1.13	4.67E-03
Bnascaffold0027G0059900ZS	NIL	NIL	NIL	NIL	NIL	NIL	0.77	1.00E+00	NIL	NIL	NIL	NIL	NIL	NIL	NIL	NIL	NIL	NIL	NIL	NIL	NIL	NIL	-1.11	1.00E+00	NIL	NIL	NIL	NIL	1.39	8.31E-01	NIL	NIL	NIL	NIL
Bnascaffold0027G0060200ZS	-1.18	1.17E-01	-4.27	1.84E-03	-0.35	5.84E-01	-0.39	5.17E-01	0.60	6.02E-01	0.27	8.39E-01	-1.88	1.01E-03	-0.61	2.41E-01	1.75	2.08E-03	0.58	3.06E-01	4.15	2.81E-03	0.40	4.58E-01	0.40	6.87E-01	1.12	8.70E-02	5.15	3.39E-05	0.04	9.67E-01	1.27	4.61E-02
Bnascaffold0027G0060300ZS	-1.00	8.70E-03	-2.20	3.39E-06	-0.73	1.43E-02	-0.14	7.23E-01	0.56	2.55E-01	-0.02	9.86E-01	-1.90	1.47E-09	-0.49	1.09E-01	1.54	4.41E-07	0.67	2.27E-02	1.85	2.41E-04	0.35	3.28E-01	0.55	1.84E-01	0.71	4.22E-02	2.93	2.56E-11	-0.06	9.02E-01	1.30	2.08E-04
Bnascaffold0027G0060400ZS	-1.53	8.61E-06	-2.97	1.47E-07	-0.72	1.91E-02	-0.24	5.52E-01	-0.17	8.12E-01	-0.16	8.41E-01	-1.57	1.12E-06	-0.43	2.13E-01	1.34	6.91E-05	0.51	1.62E-01	2.74	1.43E-06	0.36	3.09E-01	-0.07	8.83E-01	0.63	1.12E-01	3.51	1.86E-11	-0.10	8.56E-01	1.00	4.40E-03
Bnascaffold0027G0060600ZS	-1.41	4.83E-02	-2.16	2.37E-02	-0.47	3.82E-01	-0.59	2.84E-01	-0.01	9.96E-01	-0.03	9.83E-01	-1.85	1.45E-03	-1.06	6.54E-02	1.38	3.93E-02	0.40	4.95E-01	1.70	6.99E-02	-0.04	9.52E-01	0.29	7.28E-01	1.13	1.04E-01	2.83	1.64E-04	0.23	7.80E-01	0.97	2.11E-01
Bnascaffold0027G0060700ZS	-2.08	1.47E-12	-2.02	2.71E-05	-0.70	5.41E-03	-0.45	1.17E-01	-0.39	3.78E-01	-0.27	5.76E-01	-1.53	1.25E-07	-0.35	1.97E-01	1.67	2.12E-08	0.39	1.86E-01	2.17	2.53E-06	0.53	4.46E-02	-0.10	8.18E-01	1.18	1.30E-04	2.91	4.83E-13	-0.01	9.84E-01	1.12	1.01E-04
Bnascaffold0027G0061200ZS	NIL	NIL	NIL	NIL	-1.53	1.00E+00	NIL	NIL	1.55	1.00E+00	0.01	1.00E+00	-2.90	1.00E+00	-1.88	1.00E+00	2.56	1.00E+00	1.50	1.00E+00	NIL	NIL	NIL	NIL	0.70	1.00E+00	NIL	NIL	NIL	NIL	-0.87	1.00E+00	NIL	NIL
Bnascaffold0027G0061300ZS	-2.84	1.00E+00	NIL	NIL	-0.73	1.00E+00	-2.59	1.00E+00	0.72	1.00E+00	2.45	1.00E+00	-1.36	6.05E-01	-3.90	2.85E-02	3.56	1.00E+00	3.29	6.97E-02	2.62	5.24E-01	1.84	1.00E+00	0.07	1.00E+00	2.12	1.00E+00	NIL	NIL	1.85	3.70E-01	-0.81	1.00E+00
Bnascaffold0027G0061400ZS	-1.78	1.00E+00	-1.34	1.00E+00	-3.31	5.97E-02	-1.13	1.00E+00	1.27	1.00E+00	1.34	4.50E-01	-1.86	3.78E-01	-3.90	8.36E-04	3.07	2.15E-01	4.59	1.77E-03	2.59	4.79E-01	2.10	4.24E-01	2.53	2.77E-01	0.95	1.00E+00	1.39	8.31E-01	2.53	5.93E-02	0.61	8.33E-01
Bnascaffold0027G0061500ZS	-1.99	1.00E+00	NIL	NIL	-1.53	1.00E+00	NIL	NIL	-0.29	1.00E+00	-0.95	1.00E+00	-2.02	1.00E+00	NIL	NIL	1.67	1.00E+00	NIL	NIL	NIL	NIL	NIL	NIL	-0.26	1.00E+00	NIL	NIL	NIL	NIL	-0.95	1.00E+00	NIL	NIL
Bnascaffold0027G0061600ZS	-1.87	1.71E-03	-4.54	1.04E-03	-0.50	6.90E-01	-2.06	5.15E-02	0.62	5.67E-01	0.84	6.82E-01	-1.72	3.66E-03	-2.75	3.04E-03	2.47	5.16E-05	1.30	3.36E-01	5.27	1.92E-05	0.69	2.81E-01	0.84	1.89E-01	2.11	6.28E-02	4.72	4.76E-04	1.05	5.07E-01	-0.04	9.58E-01
Bnascaffold0027G0061700ZS	-2.12	5.66E-01	-0.32	8.92E-01	-1.45	2.68E-01	-2.11	3.05E-01	0.44	1.00E+00	1.00	5.60E-01	-1.66	9.63E-02	-5.47	3.95E-04	2.56	5.60E-02	2.41	2.51E-02	1.17	4.40E-01	-0.93	1.00E+00	-0.04	9.87E-01	0.53	8.28E-01	-1.10	7.25E-01	0.49	7.19E-01	-3.35	1.14E-01
Bnascaffold0027G0061800ZS	-1.99	1.00E+00	NIL	NIL	-2.33	1.29E-01	-0.65	8.11E-01	0.66	1.00E+00	-2.13	1.00E+00	-0.49	8.80E-01	0.05	9.86E-01	2.63	1.00E+00	0.17	9.54E-01	2.52	1.00E+00	0.92	6.73E-01	3.36	1.46E-01	2.91	1.00E+00	2.83	4.67E-01	0.55	1.00E+00	1.07	6.79E-01
Bnascaffold0027G0061900ZS	-6.99	1.21E-01	1.22	1.00E+00	-2.07	1.00E+00	4.03	2.79E-02	-4.20	1.00E+00	0.42	1.00E+00	0.02	9.96E-01	-1.02	6.73E-01	2.76	1.00E+00	2.45	1.00E+00	1.47	5.95E-01	-2.55	7.49E-02	-3.75	4.25E-01	1.06	1.00E+00	3.87	2.18E-02	0.88	8.26E-01	-0.20	9.48E-01
Bnascaffold0027G0062000ZS	NIL	NIL	NIL	NIL	NIL	NIL	NIL	NIL	NIL	NIL	NIL	NIL	NIL	NIL	0.04	1.00E+00	NIL	NIL	NIL	NIL	NIL	NIL	1.19	1.00E+00	NIL	NIL	NIL	NIL	NIL	NIL	NIL	NIL	1.07	1.00E+00
Bnascaffold0027G0062100ZS	-0.07	1.00E+00	-1.34	1.00E+00	NIL	NIL	5.17	2.43E-01	NIL	NIL	1.89	1.00E+00	-0.09	1.00E+00	-0.07	9.82E-01	-0.25	1.00E+00	2.42	1.00E+00	1.01	1.00E+00	-2.98	4.05E-02	NIL	NIL	-0.86	1.00E+00	5.80	1.72E-01	1.90	1.00E+00	1.88	1.00E+00
Bnascaffold0027G0062300ZS	-1.23	5.97E-01	0.39	8.61E-01	1.91	1.00E+00	1.27	5.35E-01	-0.87	1.00E+00	NIL	NIL	-1.59	5.28E-01	1.58	1.00E+00	0.33	8.96E-01	-1.94	1.00E+00	-1.60	5.28E-01	-1.63	3.68E-01	-3.32	1.00E+00	-0.27	9.30E-01	0.72	7.59E-01	-2.44	1.00E+00	0.66	1.00E+00
Bnascaffold0027G0062400ZS	NIL	NIL	0.59	1.00E+00	NIL	NIL	NIL	NIL	NIL	NIL	NIL	NIL	NIL	NIL	NIL	NIL	NIL	NIL	NIL	NIL	-0.92	1.00E+00	NIL	NIL	NIL	NIL	NIL	NIL	-0.91	8.71E-01	NIL	NIL	NIL	NIL
Bnascaffold0027G0062600ZS	-0.07	1.00E+00	-1.34	1.00E+00	NIL	NIL	NIL	NIL	NIL	NIL	NIL	NIL	NIL	NIL	0.04	1.00E+00	-0.25	1.00E+00	NIL	NIL	NIL	NIL	1.19	1.00E+00	NIL	NIL	-0.86	1.00E+00	NIL	NIL	NIL	NIL	1.07	1.00E+00
Bnascaffold0027G0062700ZS	NIL	NIL	NIL	NIL	NIL	NIL	0.70	1.00E+00	NIL	NIL	0.97	1.00E+00	NIL	NIL	-1.88	1.00E+00	NIL	NIL	1.50	1.00E+00	NIL	NIL	-1.05	1.00E+00	NIL	NIL	NIL	NIL	1.32	8.36E-01	0.98	1.00E+00	NIL	NIL
Bnascaffold0027G0062800ZS	-0.07	1.00E+00	-1.34	1.00E+00	NIL	NIL	1.89	1.00E+00	0.67	1.00E+00	NIL	NIL	-2.02	1.00E+00	NIL	NIL	0.71	1.00E+00	NIL	NIL	NIL	NIL	-2.23	1.00E+00	NIL	NIL	-0.86	1.00E+00	2.52	5.73E-01	-0.95	1.00E+00	NIL	NIL
Bnascaffold0027G0062900ZS	3.62	3.49E-02	-1.43	1.18E-01	1.61	1.36E-01	0.12	8.89E-01	2.88	1.00E+00	-0.03	1.00E+00	0.44	7.08E-01	1.14	3.19E-01	-0.75	4.92E-01	-1.67	1.30E-01	1.13	2.65E-01	-0.60	3.75E-01	2.68	3.65E-01	0.55	5.31E-01	2.26	3.25E-03	-0.27	9.13E-01	0.37	7.21E-01
Bnascaffold0027G0063000ZS	1.55	1.00E+00	-2.96	4.19E-01	1.71	5.44E-01	-3.82	1.51E-01	2.21	1.00E+00	1.92	1.00E+00	0.52	8.35E-01	-3.79	1.95E-01	0.65	8.37E-01	0.17	9.47E-01	4.10	9.66E-02	NIL	NIL	0.70	1.00E+00	0.80	7.74E-01	NIL	NIL	0.39	9.23E-01	-3.96	1.43E-01
Bnascaffold0027G0063400ZS	-1.37	1.67E-01	0.46	6.29E-01	-0.22	7.59E-01	0.41	5.05E-01	0.31	8.76E-01	-0.29	8.67E-01	-1.12	1.19E-01	0.89	1.30E-01	1.65	3.83E-02	-0.12	8.98E-01	0.09	9.18E-01	0.40	3.88E-01	0.56	6.16E-01	1.59	4.07E-02	1.69	3.91E-03	-0.08	9.51E-01	1.89	4.22E-04
Bnascaffold0027G0063800ZS	-0.07	1.00E+00	-1.34	1.00E+00	-2.22	1.00E+00	-1.53	1.00E+00	2.76	1.00E+00	-1.64	1.00E+00	-3.17	2.10E-01	-0.92	1.00E+00	2.82	2.80E-01	0.54	1.00E+00	1.01	1.00E+00	1.19	1.00E+00	2.37	1.00E+00	0.10	1.00E+00	NIL	NIL	-2.09	1.00E+00	0.11	1.00E+00
Bnascaffold0027G0063900ZS	-2.82	1.02E-01	1.65	3.25E-01	NIL	NIL	NIL	NIL	-1.42	1.00E+00	0.97	1.00E+00	-1.40	5.20E-01	-0.92	1.00E+00	1.37	5.54E-01	1.50	1.00E+00	-1.65	2.92E-01	1.19	1.00E+00	-4.52	6.65E-02	-2.38	1.00E+00	-4.43	3.10E-02	-2.15	1.00E+00	-1.70	1.00E+00
Bnascaffold0027G0064600ZS	NIL	NIL	NIL	NIL	NIL	NIL	0.77	1.00E+00	NIL	NIL	NIL	NIL	NIL	NIL	NIL	NIL	NIL	NIL	NIL	NIL	NIL	NIL	-1.11	1.00E+00	NIL	NIL	NIL	NIL	1.39	8.31E-01	NIL	NIL	NIL	NIL
Bnascaffold0027G0064700ZS	NIL	NIL	NIL	NIL	-1.53	1.00E+00	NIL	NIL	NIL	NIL	0.90	1.00E+00	NIL	NIL	-2.76	1.00E+00	NIL	NIL	2.38	1.00E+00	NIL	NIL	NIL	NIL	0.70	1.00E+00	NIL	NIL	NIL	NIL	1.87	1.00E+00	NIL	NIL
Bnascaffold0027G0064900ZS	NIL	NIL	1.22	1.00E+00	NIL	NIL	NIL	NIL	NIL	NIL	NIL	NIL	NIL	NIL	0.04	1.00E+00	NIL	NIL	NIL	NIL	-1.55	1.00E+00	1.19	1.00E+00	NIL	NIL	NIL	NIL	-1.54	8.16E-01	NIL	NIL	1.07	1.00E+00
Bnascaffold0027G0065300ZS	-0.21	9.35E-01	-0.41	8.45E-01	-1.61	1.00E+00	-0.71	1.00E+00	1.38	1.00E+00	2.22	1.00E+00	-2.28	2.20E-01	-4.13	5.20E-02	1.54	3.99E-01	3.75	9.59E-02	-0.31	8.90E-01	0.36	1.00E+00	-0.80	1.00E+00	-2.26	4.62E-01	-2.42	4.30E-01	0.01	9.98E-01	-1.88	5.80E-01
Bnascaffold0027G0065500ZS	-1.90	4.92E-01	1.82	4.15E-01	NIL	NIL	0.25	1.00E+00	-3.03	1.00E+00	NIL	NIL	1.47	1.00E+00	NIL	NIL	-1.17	1.00E+00	NIL	NIL	-1.52	4.42E-01	-0.60	1.00E+00	-2.99	1.00E+00	-1.79	1.00E+00	-3.18	1.92E-01	NIL	NIL	-2.41	1.00E+00
Bnascaffold0027G0065700ZS	NIL	NIL	NIL	NIL	NIL	NIL	NIL	NIL	0.67	1.00E+00	NIL	NIL	-2.02	1.00E+00	NIL	NIL	1.67	1.00E+00	NIL	NIL	NIL	NIL	NIL	NIL	NIL	NIL	NIL	NIL	NIL	NIL	-0.95	1.00E+00	NIL	NIL
Bnascaffold0027G0065800ZS	-1.59	5.21E-17	-2.26	1.83E-13	-0.67	1.72E-04	-0.36	6.93E-02	-0.23	4.57E-01	-0.29	2.66E-01	-1.20	7.49E-08	-0.29	1.43E-01	1.34	7.44E-13	0.33	1.01E-01	2.42	3.46E-13	0.44	1.60E-02	0.12	6.60E-01	0.94	2.47E-06	3.00	7.22E-28	0.02	9.52E-01	0.89	7.09E-05
Bnascaffold0027G0065900ZS	0.63	6.39E-01	-1.54	1.31E-01	2.48	8.03E-02	-0.27	7.87E-01	0.66	1.00E+00	2.25	1.00E+00	-0.24	8.21E-01	0.19	8.68E-01	0.02	9.87E-01	-0.27	8.29E-01	1.33	1.81E-01	0.24	7.87E-01	-1.49	5.52E-01	0.24	8.37E-01	1.65	1.03E-01	0.05	9.78E-01	0.45	6.57E-01
Bnascaffold0027G0066000ZS	-0.98	3.30E-05	-2.85	1.20E-18	-0.71	5.11E-05	-0.39	7.91E-02	0.53	2.64E-02	-0.05	9.20E-01	-1.70	6.54E-10	-0.69	1.34E-04	1.48	1.32E-14	0.61	9.04E-04	2.65	2.29E-11	0.35	1.06E-01	0.55	1.08E-02	0.72	1.01E-03	3.34	6.50E-28	-0.06	8.47E-01	0.91	1.61E-03
Bnascaffold0027G0066100ZS	-1.70	3.70E-21	-2.63	1.72E-16	-0.47	5.46E-03	-0.43	2.29E-02	-0.13	7.24E-01	-0.01	9.86E-01	-1.31	4.29E-10	-0.29	1.72E-01	1.55	6.54E-19	0.42	1.77E-02	2.87	4.31E-17	0.60	2.18E-03	-0.15	5.36E-01	0.97	6.49E-08	3.32	8.03E-29	-0.07	8.17E-01	0.92	4.89E-05
Bnascaffold0027G0066200ZS	-0.13	9.34E-01	-2.64	7.30E-02	2.78	9.09E-02	-0.16	8.89E-01	0.51	1.00E+00	2.51	1.00E+00	-0.38	7.18E-01	-0.13	9.30E-01	0.62	5.95E-01	-0.33	8.20E-01	2.89	3.21E-02	-0.25	8.04E-01	-2.30	3.49E-01	0.50	6.79E-01	3.13	2.09E-02	-0.35	8.64E-01	-0.13	9.19E-01
Bnascaffold0027G0066300ZS	-1.62	2.92E-20	-2.25	1.26E-15	-0.30	7.92E-02	-0.65	4.90E-05	0.00	9.98E-01	-0.02	9.72E-01	-1.55	1.28E-14	-0.24	2.29E-01	1.61	4.43E-21	0.24	2.11E-01	2.33	1.80E-14	0.69	3.29E-05	-0.08	7.44E-01	1.14	2.94E-11	2.89	7.45E-31	-0.14	5.84E-01	1.13	4.11E-08
Bnascaffold0027G0066400ZS	-1.18	3.35E-10	-2.43	1.65E-22	-0.66	7.07E-07	-0.46	3.20E-03	0.44	1.34E-02	-0.07	8.43E-01	-1.69	1.09E-13	-0.73	5.03E-06	1.60	3.27E-22	0.55	1.29E-04	2.34	3.64E-15	0.31	7.79E-02	0.51	1.07E-03	0.93	1.30E-07	3.05	4.39E-47	-0.03	8.91E-01	0.89	2.54E-04
Bnascaffold0027G0066600ZS	-1.87	3.59E-18	-1.97	2.15E-09	-0.39	6.39E-02	-0.44	4.09E-02	-0.19	6.24E-01	0.13	7.86E-01	-1.47	3.45E-08	-0.48	2.32E-02	1.66	1.87E-15	0.48	1.87E-02	2.17	2.80E-09	0.48	2.29E-02	-0.23	4.13E-01	1.14	1.11E-07	2.83	8.07E-23	0.06	8.70E-01	1.01	2.29E-04
Bnascaffold0027G0066700ZS	-1.33	1.19E-09	-2.38	2.11E-15	-0.57	1.28E-03	-0.44	2.09E-02	0.53	2.74E-02	0.06	8.98E-01	-1.89	1.55E-19	-0.68	4.40E-04	1.84	1.16E-26	0.59	1.84E-03	2.34	1.21E-12	0.38	5.45E-02	0.33	1.98E-01	0.99	1.72E-07	3.09	1.41E-29	-0.17	4.89E-01	0.99	2.13E-05
Bnascaffold0027G0066800ZS	NIL	NIL	0.59	1.00E+00	NIL	NIL	0.77	1.00E+00	NIL	NIL	NIL	NIL	NIL	NIL	NIL	NIL	NIL	NIL	NIL	NIL	-0.92	1.00E+00	-1.11	1.00E+00	NIL	NIL	NIL	NIL	0.40	9.36E-01	NIL	NIL	NIL	NIL
Bnascaffold0027G0066900ZS	NIL	NIL	NIL	NIL	-1.53	1.00E+00	NIL	NIL	NIL	NIL	0.91	1.00E+00	NIL	NIL	-2.78	1.00E+00	NIL	NIL	2.40	1.00E+00	NIL	NIL	NIL	NIL	0.70	1.00E+00	NIL	NIL	NIL	NIL	1.88	1.00E+00	NIL	NIL
Bnascaffold0027G0067000ZS	NIL	NIL	2.67	4.55E-01	NIL	NIL	NIL	NIL	NIL	NIL	NIL	NIL	-0.09	1.00E+00	NIL	NIL	NIL	NIL	NIL	NIL	-2.03	5.24E-01	NIL	NIL	NIL	NIL	NIL	NIL	-2.99	4.69E-01	NIL	NIL	-0.85	1.00E+00
Bnascaffold0027G0067100ZS	-0.19	1.00E+00	-2.17	1.00E+00	2.23	1.00E+00	0.23	9.23E-01	2.56	1.00E+00	2.46	1.00E+00	-4.87	3.87E-02	0.79	6.96E-01	2.72	1.99E-01	0.19	9.48E-01	NIL	NIL	0.81	6.23E-01	-1.22	1.00E+00	1.08	7.20E-01	3.72	1.53E-01	-1.36	6.30E-01	4.28	5.99E-02
Bnascaffold0027G0067200ZS	NIL	NIL	NIL	NIL	0.39	1.00E+00	-1.53	1.00E+00	NIL	NIL	1.89	1.00E+00	NIL	NIL	-2.80	1.00E+00	NIL	NIL	1.46	1.00E+00	NIL	NIL	NIL	NIL	NIL	NIL	1.06	1.00E+00	NIL	NIL	1.90	1.00E+00	NIL	NIL
Bnascaffold0027G0067300ZS	1.36	1.00E+00	0.47	8.33E-01	-1.53	1.00E+00	1.74	1.00E+00	NIL	NIL	2.21	1.00E+00	1.29	1.00E+00	-4.09	1.68E-01	-1.68	1.00E+00	3.70	1.00E+00	-0.84	6.99E-01	-2.09	1.00E+00	0.70	1.00E+00	-2.29	1.00E+00	-0.83	7.77E-01	3.17	1.00E+00	-2.24	1.00E+00
Bnascaffold0027G0067400ZS	-0.07	1.00E+00	1.73	5.42E-01	NIL	NIL	2.87	1.00E+00	NIL	NIL	NIL	NIL	NIL	NIL	2.94	3.10E-01	-0.25	1.00E+00	NIL	NIL	-3.02	3.45E-01	0.79	7.01E-01	NIL	NIL	-0.86	1.00E+00	0.35	8.86E-01	NIL	NIL	3.98	1.43E-01
Bnascaffold0027G0067500ZS	-1.19	2.93E-02	-1.15	7.35E-02	-0.99	7.54E-02	-1.45	2.12E-02	0.09	9.57E-01	-0.33	7.35E-01	-0.11	8.74E-01	-0.27	5.48E-01	1.25	3.20E-02	0.62	2.82E-01	2.30	2.65E-05	1.80	1.07E-04	0.83	1.68E-01	0.92	1.56E-01	0.75	3.54E-01	0.38	6.13E-01	0.19	7.45E-01
Bnascaffold0027G0067600ZS	-2.75	3.52E-01	-0.10	9.32E-01	-0.07	9.54E-01	0.00	1.00E+00	-4.37	4.91E-01	-0.78	7.98E-01	3.73	6.83E-03	4.32	1.00E+00	-1.58	3.60E-01	-0.74	6.19E-01	2.28	1.97E-02	3.62	1.00E+00	-2.16	5.60E-01	0.39	7.74E-01	0.63	5.89E-01	1.34	6.38E-01	1.85	1.00E+00
Bnascaffold0027G0067700ZS	-4.02	1.48E-01	3.84	8.40E-02	-1.91	4.06E-01	1.87	3.74E-01	-2.32	1.00E+00	-0.71	1.00E+00	-1.06	1.00E+00	-2.40	1.00E+00	1.67	1.00E+00	1.17	1.00E+00	-3.21	1.21E-01	-3.08	1.45E-01	-0.06	9.85E-01	1.91	1.00E+00	0.07	9.67E-01	1.49	1.00E+00	0.11	1.00E+00
Bnascaffold0027G0067800ZS	NIL	NIL	1.22	1.00E+00	NIL	NIL	NIL	NIL	NIL	NIL	NIL	NIL	NIL	NIL	NIL	NIL	NIL	NIL	NIL	NIL	-1.55	1.00E+00	NIL	NIL	NIL	NIL	NIL	NIL	-1.54	8.16E-01	NIL	NIL	NIL	NIL
Bnascaffold0027G0068100ZS	NIL	NIL	NIL	NIL	NIL	NIL	0.25	1.00E+00	NIL	NIL	NIL	NIL	-0.09	1.00E+00	NIL	NIL	NIL	NIL	NIL	NIL	1.01	1.00E+00	-0.60	1.00E+00	NIL	NIL	NIL	NIL	0.88	8.71E-01	NIL	NIL	-0.85	1.00E+00
Bnascaffold0027G0068400ZS	NIL	NIL	1.67	1.00E+00	NIL	NIL	NIL	NIL	NIL	NIL	NIL	NIL	NIL	NIL	NIL	NIL	NIL	NIL	NIL	NIL	-2.00	1.00E+00	NIL	NIL	NIL	NIL	NIL	NIL	-1.99	7.50E-01	NIL	NIL	NIL	NIL
Bnascaffold0027G0068500ZS	NIL	NIL	NIL	NIL	NIL	NIL	NIL	NIL	NIL	NIL	NIL	NIL	-0.09	1.00E+00	NIL	NIL	NIL	NIL	NIL	NIL	1.01	1.00E+00	NIL	NIL	NIL	NIL	NIL	NIL	NIL	NIL	NIL	NIL	-0.85	1.00E+00
Bnascaffold0027G0068600ZS	NIL	NIL	NIL	NIL	NIL	NIL	NIL	NIL	NIL	NIL	0.97	1.00E+00	NIL	NIL	-1.88	1.00E+00	NIL	NIL	1.50	1.00E+00	NIL	NIL	NIL	NIL	NIL	NIL	NIL	NIL	NIL	NIL	0.98	1.00E+00	NIL	NIL
Bnascaffold0027G0068700ZS	NIL	NIL	NIL	NIL	1.53	1.00E+00	-1.86	1.00E+00	NIL	NIL	NIL	NIL	NIL	NIL	NIL	NIL	NIL	NIL	-1.56	1.00E+00	NIL	NIL	-0.60	1.00E+00	NIL	NIL	2.20	1.00E+00	0.88	8.71E-01	NIL	NIL	NIL	NIL
Bnascaffold0027G0069100ZS	0.32	8.22E-01	-1.10	3.00E-01	0.21	9.09E-01	-0.09	9.72E-01	1.91	1.00E+00	-1.52	2.91E-01	-1.91	2.20E-02	2.80	1.00E+00	1.56	6.31E-02	-1.78	7.66E-02	0.77	4.81E-01	1.14	1.00E+00	2.24	7.06E-02	2.04	2.66E-02	3.20	1.70E-03	-1.22	2.90E-01	3.44	1.00E+00
Bnascaffold0027G0069200ZS	-2.71	6.35E-09	-1.99	2.44E-02	-0.66	1.12E-01	-0.39	3.79E-01	-0.28	7.37E-01	-0.04	9.74E-01	-0.74	2.27E-01	-0.57	1.47E-01	2.41	2.32E-07	0.58	1.78E-01	3.66	2.23E-06	0.44	2.71E-01	-0.24	6.95E-01	1.71	8.20E-04	3.43	1.12E-07	-0.03	9.67E-01	0.10	8.99E-01
Bnascaffold0027G0069400ZS	-1.77	1.93E-04	-1.46	2.65E-02	-0.60	9.98E-02	-0.33	4.03E-01	-0.14	8.94E-01	-0.16	8.56E-01	-1.22	3.75E-03	-0.03	9.46E-01	1.61	4.12E-04	0.39	3.22E-01	1.85	1.23E-03	0.73	2.48E-02	0.18	7.68E-01	1.25	5.84E-03	2.52	1.50E-07	0.12	8.44E-01	1.28	8.38E-04
Bnascaffold0027G0069600ZS	-2.19	6.28E-08	-1.82	7.08E-03	-0.62	1.04E-01	-0.22	6.10E-01	-0.24	7.54E-01	0.13	8.87E-01	-1.21	8.54E-03	-0.65	9.70E-02	1.93	2.45E-06	0.71	5.23E-02	2.54	6.92E-05	0.32	4.56E-01	-0.17	7.68E-01	1.29	3.79E-03	3.04	6.30E-09	0.17	7.54E-01	0.69	2.03E-01
Bnascaffold0027G0070200ZS	-1.52	5.64E-13	-2.39	1.29E-12	-0.37	7.66E-02	-0.54	1.29E-02	-0.08	8.75E-01	-0.10	8.41E-01	-1.59	6.76E-11	-0.33	1.05E-01	1.42	4.32E-13	0.22	3.39E-01	2.23	1.00E-08	0.47	1.96E-02	-0.10	7.53E-01	0.95	6.65E-06	2.96	1.58E-20	-0.15	5.95E-01	1.07	1.28E-05
Bnascaffold0027G0070400ZS	-1.75	8.13E-15	-1.80	1.26E-07	-0.46	3.42E-02	-0.35	1.02E-01	-0.21	5.77E-01	-0.10	8.45E-01	-1.22	1.46E-06	-0.20	4.17E-01	1.52	1.27E-11	0.31	1.79E-01	2.10	1.45E-09	0.50	1.72E-02	-0.13	6.84E-01	1.06	8.00E-06	2.65	1.15E-21	-0.05	8.81E-01	0.92	5.62E-04
Bnascaffold0027G0070600ZS	-3.60	1.03E-01	0.45	1.00E+00	0.10	9.57E-01	-2.06	2.74E-01	-1.38	1.00E+00	-0.78	1.00E+00	-1.59	5.28E-01	-0.53	8.34E-01	2.20	1.00E+00	-0.92	6.70E-01	0.18	9.55E-01	0.66	7.94E-01	-0.55	8.33E-01	3.04	1.87E-01	0.64	8.71E-01	0.02	1.00E+00	1.04	7.34E-01
Bnascaffold0027G0070900ZS	-1.66	8.88E-33	-2.08	4.02E-38	-0.33	3.59E-03	-0.39	1.61E-03	0.05	8.92E-01	0.23	1.24E-01	-1.54	3.15E-05	-0.54	3.35E-06	1.69	1.39E-38	0.52	3.41E-05	2.24	1.22E-22	0.41	1.63E-04	-0.14	3.97E-01	1.09	1.27E-16	2.93	2.37E-104	0.02	9.31E-01	0.97	1.10E-02
Bnascaffold0027G0071000ZS	-0.65	4.69E-01	-3.13	4.34E-03	2.39	1.09E-02	-0.12	8.61E-01	-0.76	1.00E+00	2.02	1.85E-01	0.34	7.12E-01	0.39	5.94E-01	-0.14	8.98E-01	-0.42	5.91E-01	3.34	1.33E-03	0.13	8.36E-01	-2.12	1.10E-01	0.83	2.53E-01	3.96	1.72E-05	0.63	6.15E-01	0.65	3.48E-01
Bnascaffold0027G0071100ZS	-1.35	7.32E-19	-2.19	1.13E-26	0.01	9.48E-01	-0.71	1.26E-07	0.01	9.74E-01	0.32	3.12E-02	-1.37	1.78E-18	-0.66	1.42E-06	1.35	3.98E-18	0.26	7.10E-02	2.18	7.14E-28	0.36	9.43E-03	-0.18	2.49E-01	1.08	5.66E-12	2.71	1.58E-54	0.09	6.51E-01	0.76	7.83E-07
Bnascaffold0027G0071200ZS	-1.05	7.22E-11	-2.20	4.05E-23	0.40	8.47E-03	-0.66	2.49E-05	0.18	4.61E-01	0.74	1.04E-06	-1.34	4.94E-15	-0.93	1.67E-11	1.22	1.34E-16	0.29	5.69E-02	2.09	1.83E-17	0.06	7.39E-01	-0.12	6.01E-01	1.24	2.19E-16	2.93	1.59E-41	0.40	6.31E-03	0.77	1.07E-05
Bnascaffold0027G0071300ZS	-1.63	5.70E-29	-2.27	7.76E-29	-0.48	6.65E-05	-0.29	2.21E-02	-0.03	8.99E-01	-0.01	9.90E-01	-1.39	1.49E-05	-0.33	1.27E-02	1.58	1.16E-28	0.43	5.83E-04	2.47	7.79E-25	0.43	2.78E-04	0.02	9.17E-01	1.07	5.83E-13	3.19	9.54E-78	0.02	9.36E-01	1.04	3.12E-03
Bnascaffold0027G0071600ZS	NIL	NIL	NIL	NIL	0.39	1.00E+00	-1.53	1.00E+00	NIL	NIL	NIL	NIL	NIL	NIL	NIL	NIL	NIL	NIL	-0.43	1.00E+00	NIL	NIL	NIL	NIL	NIL	NIL	1.06	1.00E+00	NIL	NIL	NIL	NIL	NIL	NIL
Bnascaffold0027G0071700ZS	-0.07	1.00E+00	-1.34	1.00E+00	NIL	NIL	NIL	NIL	NIL	NIL	NIL	NIL	NIL	NIL	NIL	NIL	-0.25	1.00E+00	NIL	NIL	NIL	NIL	NIL	NIL	NIL	NIL	-0.86	1.00E+00	NIL	NIL	NIL	NIL	NIL	NIL
Bnascaffold0027G0071800ZS	NIL	NIL	NIL	NIL	0.39	1.00E+00	-1.53	1.00E+00	NIL	NIL	0.97	1.00E+00	NIL	NIL	-1.88	1.00E+00	NIL	NIL	0.54	1.00E+00	NIL	NIL	NIL	NIL	NIL	NIL	1.06	1.00E+00	NIL	NIL	0.98	1.00E+00	NIL	NIL
Bnascaffold0027G0071900ZS	-0.43	8.04E-01	-4.39	3.50E-02	-1.44	2.37E-02	-4.16	1.02E-03	2.55	1.00E+00	0.93	2.47E-01	-2.49	7.80E-04	-3.23	1.10E-07	2.97	2.93E-04	2.33	3.58E-05	4.87	8.42E-03	3.24	3.43E-02	2.87	4.38E-03	1.76	8.51E-02	2.17	6.72E-01	1.22	6.18E-02	0.40	7.77E-01
Bnascaffold0027G0072000ZS	0.35	8.56E-01	-4.66	1.74E-02	-1.37	4.14E-02	-2.41	2.34E-02	3.10	1.00E+00	1.18	1.06E-01	-2.36	2.57E-03	-3.27	6.82E-08	2.70	7.83E-04	2.51	1.36E-05	5.05	5.16E-03	1.62	2.16E-01	3.19	5.87E-03	1.34	2.05E-01	3.78	1.71E-01	1.23	6.70E-02	0.24	8.72E-01
Bnascaffold0027G0072100ZS	-1.99	1.00E+00	NIL	NIL	1.24	1.00E+00	-2.38	1.00E+00	0.52	1.00E+00	1.89	1.00E+00	-2.83	1.00E+00	0.64	8.39E-01	2.49	1.00E+00	0.60	1.00E+00	NIL	NIL	3.69	2.19E-01	-1.22	1.00E+00	1.91	1.00E+00	NIL	NIL	0.11	1.00E+00	3.57	3.00E-01
Bnascaffold0027G0072200ZS	NIL	NIL	NIL	NIL	-2.14	1.00E+00	NIL	NIL	NIL	NIL	-0.61	1.00E+00	NIL	NIL	-1.88	1.00E+00	NIL	NIL	1.50	1.00E+00	NIL	NIL	NIL	NIL	1.31	1.00E+00	NIL	NIL	NIL	NIL	0.98	1.00E+00	NIL	NIL
Bnascaffold0028G0000100ZS	NIL	NIL	NIL	NIL	2.62	3.09E-18	-0.61	4.80E-03	NIL	NIL	0.62	4.46E-01	2.18	1.00E+00	3.25	2.87E-46	NIL	NIL	-2.05	5.80E-14	3.28	3.41E-01	1.84	1.77E-28	6.32	2.34E-05	9.88	2.37E-15	9.79	3.59E-15	7.21	2.08E-07	8.30	1.86E-34
Bnascaffold0031G0000100ZS	-2.11	1.11E-30	-2.22	1.41E-14	-0.77	4.98E-06	-0.55	3.93E-03	-0.45	3.67E-02	-0.31	2.41E-01	-1.56	3.72E-13	-0.45	2.38E-02	1.64	2.92E-20	0.42	2.73E-02	2.31	1.58E-13	0.56	4.58E-03	-0.31	1.38E-01	0.92	2.61E-06	2.75	1.27E-25	-0.20	3.88E-01	0.87	3.45E-04
Bnascaffold0031G0000200ZS	-1.05	3.80E-02	-3.63	1.73E-05	-0.65	1.53E-01	-0.52	3.20E-01	0.07	9.54E-01	0.22	8.26E-01	-1.48	1.24E-03	-1.00	1.82E-02	1.10	1.64E-02	0.83	6.37E-02	3.27	2.98E-04	0.39	4.53E-01	0.16	8.23E-01	0.46	4.15E-01	3.74	8.03E-06	0.28	6.58E-01	0.72	1.94E-01
Bnascaffold0031G0000300ZS	0.08	9.22E-01	-2.46	1.87E-03	2.23	3.52E-03	-0.27	6.41E-01	0.09	9.65E-01	1.13	5.21E-01	-0.74	3.33E-01	0.61	4.04E-01	-0.01	9.95E-01	-1.13	9.65E-02	1.73	8.03E-02	-0.21	7.14E-01	-1.46	2.21E-01	0.58	3.32E-01	2.93	5.40E-05	-0.45	6.95E-01	0.86	2.24E-01
Bnascaffold0031G0000400ZS	-1.62	9.06E-26	-2.18	6.92E-24	-0.48	8.52E-04	-0.37	2.29E-02	-0.02	9.51E-01	-0.09	7.67E-01	-1.47	1.33E-11	-0.33	4.33E-02	1.58	4.27E-31	0.34	3.25E-02	2.30	9.06E-17	0.41	9.22E-03	-0.08	7.25E-01	0.96	2.15E-10	2.93	6.70E-48	-0.18	3.07E-01	0.91	4.00E-05
Bnascaffold0031G0000500ZS	-0.94	4.60E-02	-2.06	3.50E-04	-0.31	4.54E-01	-0.49	2.31E-01	0.56	3.77E-01	0.10	9.22E-01	-1.41	1.01E-03	-0.62	1.18E-01	1.48	8.34E-05	0.36	3.84E-01	2.14	4.58E-04	0.27	5.38E-01	0.40	4.82E-01	0.93	2.77E-02	2.66	2.16E-07	-0.09	8.80E-01	0.65	2.16E-01
Bnascaffold0031G0000600ZS	0.70	4.72E-01	-1.49	6.61E-02	3.15	3.05E-03	0.11	8.66E-01	0.57	1.00E+00	2.58	1.17E-01	-0.19	8.27E-01	0.17	8.39E-01	-0.15	8.72E-01	-0.58	4.50E-01	1.16	1.75E-01	-0.47	4.32E-01	-1.73	3.60E-01	0.56	4.29E-01	2.29	6.70E-04	0.22	8.72E-01	0.55	4.89E-01
Bnascaffold0031G0000700ZS	-1.74	1.02E-30	-2.09	3.36E-19	-0.52	4.43E-04	-0.39	1.74E-02	-0.16	5.32E-01	-0.12	7.04E-01	-1.42	5.32E-12	-0.26	1.62E-01	1.55	2.53E-29	0.35	5.17E-02	2.23	3.34E-15	0.52	7.37E-04	-0.15	4.62E-01	0.97	6.11E-10	2.82	3.74E-39	-0.14	5.13E-01	0.98	3.00E-06
Bnascaffold0031G0000800ZS	-1.49	7.86E-05	-2.35	2.30E-05	-0.59	7.96E-02	-0.65	6.56E-02	0.16	8.40E-01	0.04	9.65E-01	-1.67	4.93E-07	-0.76	2.96E-02	1.63	2.91E-06	0.59	1.04E-01	2.32	1.64E-05	0.52	1.49E-01	0.03	9.60E-01	0.82	3.99E-02	2.68	1.19E-07	-0.12	8.25E-01	0.75	6.12E-02
Bnascaffold0031G0000900ZS	0.68	5.41E-01	-2.51	6.60E-03	1.61	7.77E-02	-0.04	9.56E-01	0.70	1.00E+00	-0.01	9.99E-01	-0.15	8.70E-01	0.96	3.76E-01	-0.02	9.86E-01	-1.65	7.36E-02	2.35	8.89E-03	-0.63	3.70E-01	-0.30	8.91E-01	0.51	5.22E-01	3.12	1.05E-04	-1.04	4.76E-01	0.03	9.77E-01
Bnascaffold0031G0001000ZS	-1.67	1.44E-24	-1.99	2.70E-17	-0.46	3.44E-03	-0.42	1.03E-02	-0.03	9.42E-01	-0.10	8.13E-01	-1.27	1.53E-14	-0.21	2.51E-01	1.63	1.83E-26	0.32	8.65E-02	2.35	2.13E-24	0.57	6.52E-05	-0.02	9.51E-01	1.10	4.90E-11	2.82	8.30E-43	-0.12	6.26E-01	0.91	3.22E-08
Bnascaffold0031G0001100ZS	-1.18	4.85E-03	-2.39	3.68E-06	-0.53	1.08E-01	-0.60	5.99E-02	0.74	1.52E-01	-0.11	8.89E-01	-1.73	2.78E-06	-0.62	5.90E-02	1.90	1.02E-09	0.37	2.68E-01	2.57	2.88E-06	0.39	2.53E-01	0.44	3.90E-01	0.99	4.18E-03	2.93	1.64E-10	-0.44	2.44E-01	0.63	1.64E-01
Bnascaffold0031G0001200ZS	-0.26	8.12E-01	-0.99	2.77E-01	1.85	4.96E-02	-0.31	6.93E-01	0.02	1.00E+00	1.51	3.60E-01	-0.18	8.43E-01	0.51	5.11E-01	0.26	8.01E-01	-0.38	6.62E-01	1.08	1.82E-01	0.48	4.89E-01	-1.13	4.66E-01	0.86	2.82E-01	1.67	4.00E-02	0.32	8.15E-01	0.98	1.65E-01
Bnascaffold0031G0001300ZS	-1.76	2.20E-25	-2.05	1.37E-17	-0.41	1.13E-02	-0.35	4.68E-02	-0.15	5.97E-01	-0.11	7.91E-01	-1.37	3.24E-10	-0.21	2.69E-01	1.59	4.15E-22	0.25	2.16E-01	2.28	4.90E-17	0.43	3.80E-03	-0.21	2.85E-01	1.04	3.11E-09	2.89	3.76E-43	-0.21	3.81E-01	0.91	8.13E-06
Bnascaffold0031G0001400ZS	0.68	8.05E-02	-3.09	4.47E-15	1.85	2.96E-11	-1.28	7.02E-09	1.21	2.64E-03	1.83	2.02E-10	-1.31	8.75E-05	-1.35	8.38E-10	0.51	8.41E-02	-0.06	8.34E-01	2.30	2.37E-06	-0.09	7.54E-01	0.25	6.96E-01	1.33	8.55E-08	3.29	1.34E-19	0.85	6.61E-04	0.77	2.91E-02
Bnascaffold0031G0001500ZS	-1.32	1.18E-04	-2.39	1.75E-06	-0.53	8.79E-02	-0.64	3.36E-02	0.44	3.77E-01	-0.21	7.63E-01	-1.64	1.74E-06	-0.55	6.40E-02	1.74	5.18E-09	0.28	3.89E-01	2.50	2.17E-06	0.40	2.09E-01	0.35	4.29E-01	1.04	1.03E-03	2.95	3.50E-11	-0.33	3.88E-01	0.72	6.46E-02
Bnascaffold0031G0001600ZS	-0.33	7.85E-01	-0.83	4.00E-01	2.60	2.39E-02	0.03	9.75E-01	-0.24	1.00E+00	2.08	3.18E-01	-0.76	4.90E-01	0.12	9.05E-01	0.07	9.52E-01	-0.53	5.83E-01	0.16	8.90E-01	-0.37	5.86E-01	-1.78	3.51E-01	1.00	2.37E-01	2.00	6.18E-03	0.49	7.59E-01	1.33	1.42E-01
Bnascaffold0031G0001700ZS	-1.66	4.92E-25	-2.10	4.79E-18	-0.22	2.24E-01	-0.59	5.96E-04	-0.24	3.39E-01	0.09	8.09E-01	-1.33	1.41E-10	-0.33	7.71E-02	1.41	7.08E-17	0.27	1.69E-01	2.18	5.18E-16	0.56	7.07E-04	-0.36	3.34E-02	0.99	2.46E-08	2.64	1.75E-32	-0.06	8.24E-01	0.90	1.35E-05
Bnascaffold0031G0001800ZS	-1.09	1.30E-03	-2.99	1.00E-08	-0.59	4.08E-02	-0.44	1.52E-01	0.42	3.93E-01	0.09	9.00E-01	-1.51	1.55E-05	-0.73	1.21E-02	1.48	4.43E-07	0.64	2.79E-02	2.98	2.39E-07	0.39	2.14E-01	0.26	5.36E-01	0.65	6.50E-02	3.34	1.26E-12	-0.10	8.20E-01	0.63	1.30E-01
Bnascaffold0031G0001900ZS	0.25	8.61E-01	-1.90	1.17E-01	2.55	1.67E-01	0.98	2.59E-01	-0.35	1.00E+00	2.35	1.00E+00	0.07	9.67E-01	0.35	7.82E-01	-0.62	6.58E-01	-0.26	8.57E-01	1.37	3.16E-01	-0.85	2.80E-01	-2.24	4.06E-01	-0.01	9.95E-01	3.04	1.68E-03	0.44	8.45E-01	0.70	5.77E-01
Bnascaffold0031G0002000ZS	-1.31	5.36E-12	-2.42	7.59E-22	-0.56	4.44E-04	-0.33	7.65E-02	0.04	9.31E-01	-0.10	7.96E-01	-1.33	2.35E-09	-0.27	1.06E-01	1.33	1.82E-14	0.42	1.92E-02	2.43	2.64E-17	0.53	6.36E-04	0.00	9.91E-01	0.64	1.18E-03	2.89	2.35E-37	-0.17	4.31E-01	0.85	6.58E-05
Bnascaffold0032G0000100ZS	-1.60	9.14E-05	-2.43	8.27E-05	-0.70	3.76E-02	-0.34	3.66E-01	-0.26	7.29E-01	-0.25	7.20E-01	-1.19	7.77E-04	0.14	7.08E-01	1.32	1.47E-03	0.40	2.99E-01	2.56	3.33E-06	0.93	1.36E-03	0.09	8.71E-01	0.89	4.67E-02	3.12	4.47E-10	0.06	9.19E-01	1.36	2.70E-05
Bnascaffold0032G0000300ZS	-1.34	4.99E-02	-1.94	3.01E-02	-0.56	3.22E-01	-0.14	8.04E-01	0.56	5.97E-01	0.09	9.48E-01	-1.53	2.77E-03	-0.70	1.39E-01	1.88	5.91E-04	0.61	2.40E-01	2.29	4.01E-03	0.10	8.56E-01	0.51	5.42E-01	1.19	5.24E-02	3.11	3.29E-06	0.00	9.98E-01	0.79	1.67E-01
Bnascaffold0032G0000400ZS	-2.10	1.98E-07	-2.33	1.16E-03	-0.61	8.84E-02	-0.60	1.29E-01	-0.33	6.45E-01	-0.50	4.26E-01	-1.39	3.32E-04	-0.16	7.11E-01	1.75	8.51E-06	0.07	8.89E-01	2.69	6.90E-05	0.54	1.48E-01	-0.08	8.98E-01	1.30	1.57E-03	3.19	1.79E-07	-0.28	6.10E-01	0.91	3.01E-02
Bnascaffold0032G0000500ZS	NIL	NIL	NIL	NIL	-1.53	1.00E+00	NIL	NIL	NIL	NIL	-0.95	1.00E+00	NIL	NIL	NIL	NIL	NIL	NIL	NIL	NIL	NIL	NIL	NIL	NIL	0.70	1.00E+00	NIL	NIL	NIL	NIL	NIL	NIL	NIL	NIL
Bnascaffold0032G0000600ZS	-1.80	7.09E-03	-1.03	2.73E-01	-0.53	3.55E-01	-0.64	2.72E-01	0.41	7.08E-01	0.00	9.99E-01	-1.61	1.66E-03	-0.88	6.83E-02	2.18	8.22E-05	0.49	4.14E-01	1.63	3.99E-02	0.28	6.13E-01	0.48	5.31E-01	1.63	1.38E-02	2.19	1.60E-03	0.03	9.70E-01	0.71	2.70E-01
Bnascaffold0032G0000700ZS	-1.42	8.15E-04	-1.86	1.02E-03	-0.83	2.01E-02	-0.17	7.11E-01	-0.06	9.55E-01	-0.30	7.05E-01	-1.21	4.95E-04	-0.37	3.59E-01	1.34	7.04E-04	0.49	2.59E-01	2.00	7.85E-05	0.33	3.87E-01	0.16	7.77E-01	0.65	1.68E-01	2.50	2.57E-07	-0.11	8.69E-01	0.69	7.26E-02
Bnascaffold0032G0000900ZS	-1.81	5.00E-03	-1.77	6.54E-02	-1.05	4.86E-02	-0.09	8.99E-01	0.53	5.67E-01	-0.61	5.14E-01	-1.92	3.92E-05	-0.41	5.19E-01	2.32	1.60E-05	0.39	5.73E-01	2.16	8.60E-03	0.12	8.49E-01	0.43	5.65E-01	1.07	1.43E-01	2.92	6.94E-05	-0.75	2.41E-01	0.73	2.65E-01
Bnascaffold0032G0001000ZS	-2.11	4.44E-08	-1.64	9.08E-03	-0.47	2.37E-01	-0.52	1.73E-01	-0.21	7.97E-01	0.08	9.40E-01	-1.10	3.59E-03	-0.38	3.25E-01	1.89	1.58E-06	0.51	2.16E-01	2.44	4.99E-06	0.68	4.04E-02	-0.25	6.43E-01	1.29	1.94E-03	2.56	4.27E-07	0.01	9.93E-01	0.68	7.71E-02
Bnascaffold0032G0001200ZS	-1.27	1.74E-01	-1.73	1.34E-01	-0.61	4.46E-01	0.68	3.49E-01	0.42	8.10E-01	0.01	9.95E-01	-1.57	5.02E-02	-0.52	5.04E-01	1.67	2.62E-02	0.58	4.85E-01	1.82	1.19E-01	-0.58	4.00E-01	0.23	8.61E-01	0.79	4.14E-01	3.36	8.17E-05	-0.21	8.52E-01	0.79	4.36E-01
Bnascaffold0034G0000100ZS	-1.83	2.40E-28	-2.13	2.49E-19	-0.46	2.70E-03	-0.58	9.03E-05	-0.28	1.91E-01	-0.16	6.54E-01	-1.35	5.90E-10	-0.12	5.70E-01	1.53	8.06E-22	0.26	1.55E-01	2.32	5.31E-17	0.75	3.00E-06	-0.03	9.22E-01	1.24	1.34E-15	2.94	1.04E-44	0.06	8.40E-01	1.25	5.70E-09
Bnascaffold0034G0000200ZS	-2.35	8.67E-32	-2.02	3.33E-09	-0.96	6.38E-08	-0.40	4.80E-02	-0.38	1.39E-01	-0.39	1.22E-01	-1.62	2.86E-13	-0.33	8.64E-02	1.95	2.52E-20	0.53	9.20E-03	2.36	1.03E-12	0.64	1.88E-04	-0.13	6.20E-01	1.16	2.64E-07	2.93	2.33E-25	-0.17	5.42E-01	1.08	2.57E-07
Bnascaffold0034G0000300ZS	-1.14	3.17E-02	-2.08	2.35E-03	-0.78	8.74E-02	0.00	9.95E-01	0.58	4.38E-01	0.18	8.61E-01	-1.94	1.23E-05	-0.67	9.64E-02	1.71	5.35E-05	0.92	3.98E-02	1.85	1.07E-02	0.30	5.16E-01	0.28	6.91E-01	0.53	3.65E-01	2.77	4.32E-06	-0.15	8.12E-01	1.07	3.29E-02
Bnascaffold0034G0000400ZS	0.93	3.19E-01	-2.93	9.60E-04	3.06	1.61E-03	-0.17	7.89E-01	0.40	1.00E+00	1.70	4.56E-01	-0.17	8.60E-01	0.97	2.50E-01	-0.56	5.05E-01	-1.40	7.53E-02	2.21	3.04E-02	-0.20	7.53E-01	-1.50	4.21E-01	0.52	4.57E-01	3.40	2.25E-05	-0.23	8.87E-01	0.88	2.47E-01
Bnascaffold0034G0000500ZS	-1.62	3.87E-25	-2.25	1.15E-22	-0.30	7.26E-02	-0.69	4.24E-06	-0.13	6.71E-01	0.01	9.83E-01	-1.42	2.22E-13	-0.19	3.22E-01	1.48	2.33E-22	0.26	1.32E-01	2.31	4.33E-19	0.81	1.66E-07	-0.09	7.07E-01	1.13	1.00E-12	2.84	8.08E-44	0.02	9.56E-01	1.21	8.07E-10
Bnascaffold0034G0000600ZS	-1.17	1.07E-02	-2.49	4.08E-05	-0.47	2.51E-01	-0.90	2.69E-02	0.42	5.40E-01	0.04	9.69E-01	-1.62	6.19E-06	-0.53	1.23E-01	1.56	2.35E-05	0.46	2.58E-01	2.44	4.42E-05	0.88	1.29E-02	0.32	5.77E-01	0.91	4.48E-02	2.66	2.91E-06	-0.09	8.71E-01	0.96	1.58E-02
Bnascaffold0034G0000700ZS	-0.77	3.78E-01	-3.27	6.14E-03	1.18	1.51E-01	-0.09	9.00E-01	-1.08	1.00E+00	0.20	9.43E-01	0.18	8.71E-01	0.62	4.62E-01	-0.33	7.68E-01	-1.02	2.21E-01	3.14	8.59E-03	-0.26	6.86E-01	-1.01	3.86E-01	0.83	2.90E-01	4.12	4.40E-05	0.24	8.89E-01	0.65	4.24E-01
Bnascaffold0034G0000800ZS	-1.53	4.33E-18	-2.11	1.97E-18	-0.19	2.91E-01	-0.58	1.06E-03	-0.01	9.79E-01	0.22	3.98E-01	-1.43	8.53E-12	-0.47	1.73E-03	1.49	5.58E-19	0.37	3.59E-02	2.18	5.16E-16	0.52	9.77E-04	-0.13	5.52E-01	1.10	5.41E-10	2.78	3.20E-36	0.07	7.90E-01	0.99	3.98E-07
Bnascaffold0034G0000900ZS	-0.96	3.29E-02	-2.35	8.94E-06	-0.57	9.52E-02	-0.67	5.32E-02	0.73	1.48E-01	0.05	9.55E-01	-1.89	2.62E-07	-0.64	4.54E-02	1.67	2.99E-07	0.58	9.53E-02	2.15	1.84E-04	0.64	5.03E-02	0.42	4.19E-01	0.71	7.24E-02	2.54	2.28E-07	-0.29	5.05E-01	0.91	2.73E-02
Bnascaffold0034G0001000ZS	-0.22	8.57E-01	-1.76	1.00E-01	1.95	6.81E-02	0.00	9.97E-01	-0.18	1.00E+00	0.40	1.00E+00	-0.01	9.95E-01	1.53	1.48E-01	0.02	9.89E-01	-1.57	1.62E-01	1.78	7.54E-02	0.00	9.98E-01	-1.27	4.67E-01	0.80	3.72E-01	2.71	1.72E-03	-0.71	7.19E-01	0.81	3.19E-01
Bnascaffold0034G0001100ZS	-1.59	5.47E-23	-2.29	4.67E-22	-0.51	3.63E-03	-0.41	1.52E-02	-0.24	3.39E-01	-0.04	9.34E-01	-1.37	2.51E-11	-0.33	4.47E-02	1.33	1.79E-17	0.42	2.06E-02	2.26	2.58E-16	0.54	9.07E-05	-0.10	6.89E-01	0.88	2.61E-07	2.91	1.82E-42	0.06	8.17E-01	1.07	2.41E-08
Bnascaffold0034G0001200ZS	-1.41	1.47E-04	-2.85	1.01E-06	-1.00	1.37E-03	-0.21	5.84E-01	0.44	3.72E-01	0.01	9.95E-01	-1.58	7.57E-05	-0.68	2.16E-02	1.83	4.94E-09	0.96	1.44E-03	3.11	6.49E-07	0.53	9.03E-02	0.40	3.50E-01	0.71	8.16E-02	3.50	3.24E-12	-0.06	8.97E-01	0.79	8.12E-02
Bnascaffold0034G0001300ZS	-0.11	9.53E-01	-2.06	2.47E-01	0.74	6.00E-01	-0.01	9.91E-01	0.35	1.00E+00	1.14	6.48E-01	0.48	7.16E-01	-0.28	8.00E-01	0.45	7.97E-01	0.36	7.58E-01	2.99	2.70E-02	0.13	8.95E-01	0.39	8.90E-01	1.18	3.49E-01	3.35	1.14E-02	1.18	4.80E-01	0.37	7.47E-01
Bnascaffold0034G0001400ZS	-1.66	1.95E-16	-2.13	1.21E-13	-0.43	6.62E-03	-0.36	4.63E-02	-0.14	6.65E-01	0.11	8.18E-01	-1.33	1.78E-10	-0.32	2.08E-01	1.50	1.33E-14	0.50	1.60E-02	2.31	8.31E-16	0.58	4.46E-03	-0.18	4.12E-01	0.95	3.58E-06	2.86	1.60E-32	0.04	9.14E-01	1.01	1.97E-05
Bnascaffold0035G0000100ZS	-1.77	3.32E-06	-1.65	2.95E-03	-0.35	3.04E-01	-0.44	2.16E-01	0.02	9.80E-01	0.07	9.42E-01	-1.49	1.59E-05	-0.61	8.14E-02	1.77	5.45E-07	0.38	2.87E-01	1.94	1.82E-04	0.24	5.28E-01	-0.15	7.70E-01	1.16	2.76E-03	2.52	2.77E-08	-0.14	7.78E-01	0.69	1.05E-01
Bnascaffold0035G0000300ZS	-1.71	2.33E-02	-1.71	1.12E-01	-0.77	2.13E-01	-1.15	1.03E-01	0.43	7.67E-01	-0.65	5.70E-01	-2.07	2.20E-03	-0.64	3.72E-01	2.12	1.65E-03	0.08	9.24E-01	1.78	8.67E-02	0.63	4.01E-01	0.39	6.68E-01	1.23	1.17E-01	1.94	5.93E-02	-0.72	4.10E-01	0.68	4.42E-01
Bnascaffold0035G0000400ZS	-1.77	9.83E-06	-2.19	8.81E-04	-0.57	1.31E-01	-0.45	2.61E-01	-0.26	7.41E-01	0.14	8.81E-01	-1.31	1.25E-03	-0.48	2.06E-01	1.49	2.41E-04	0.66	8.61E-02	2.38	2.11E-04	0.67	5.33E-02	-0.07	9.11E-01	1.03	1.69E-02	2.92	1.26E-07	0.30	5.73E-01	1.10	7.72E-03
Bnascaffold0035G0000600ZS	-1.67	5.81E-02	-1.56	2.33E-01	-0.55	4.08E-01	-0.67	3.33E-01	0.21	9.05E-01	-0.10	9.57E-01	-1.22	7.81E-02	-0.26	7.00E-01	1.87	1.73E-02	0.41	5.80E-01	2.20	3.72E-02	0.86	1.41E-01	0.49	6.14E-01	1.51	6.85E-02	2.50	1.18E-02	0.15	8.96E-01	1.07	1.09E-01
Bnascaffold0035G0000700ZS	-2.10	3.45E-08	-2.05	8.92E-04	-0.58	9.72E-02	-0.30	5.29E-01	-0.42	4.98E-01	-0.18	8.33E-01	-1.56	9.39E-06	-0.22	6.14E-01	1.66	1.00E-05	0.35	4.10E-01	2.16	2.19E-04	0.47	2.90E-01	-0.22	6.72E-01	1.19	3.12E-03	3.07	7.09E-08	-0.02	9.79E-01	1.28	1.34E-03
Bnascaffold0035G0000900ZS	-1.06	2.21E-01	-3.31	1.08E-02	-0.84	1.91E-01	-0.18	8.20E-01	0.63	6.44E-01	-0.11	9.48E-01	-2.20	1.27E-03	-0.89	1.72E-01	1.67	1.15E-02	0.69	3.21E-01	2.81	4.82E-02	0.00	9.97E-01	0.70	4.51E-01	0.83	3.19E-01	4.14	2.69E-04	-0.06	9.55E-01	1.19	1.81E-01
Bnascaffold0035G0001000ZS	-1.49	1.72E-04	-1.88	5.91E-04	-0.64	5.79E-02	-0.32	4.00E-01	-0.19	8.18E-01	-0.16	8.37E-01	-1.39	6.31E-04	-0.60	7.52E-02	1.28	1.04E-03	0.44	2.46E-01	1.77	1.70E-03	0.20	5.90E-01	0.14	7.93E-01	0.89	3.31E-02	2.60	5.95E-09	0.14	8.08E-01	0.89	3.68E-02
Bnascaffold0036G0000100ZS	-1.65	3.87E-06	-2.14	8.13E-05	-0.55	1.01E-01	-0.30	4.07E-01	-0.15	8.50E-01	-0.12	8.93E-01	-1.27	8.70E-05	0.11	7.86E-01	1.48	2.39E-05	0.39	2.78E-01	2.35	2.68E-06	0.84	1.27E-02	0.07	9.04E-01	1.06	3.56E-03	3.04	3.85E-11	0.07	9.07E-01	1.41	7.48E-05
Bnascaffold0036G0000300ZS	-1.29	2.63E-02	-2.75	1.27E-03	-0.77	1.02E-01	-0.45	4.09E-01	0.46	6.16E-01	-0.25	8.26E-01	-1.60	6.77E-04	-0.46	3.72E-01	1.73	2.39E-04	0.48	3.97E-01	2.89	5.48E-04	0.50	2.94E-01	0.43	5.33E-01	0.84	1.52E-01	3.30	1.61E-05	-0.32	6.45E-01	0.79	1.64E-01
Bnascaffold0036G0000400ZS	-1.48	1.16E-04	-2.92	3.34E-06	-0.22	6.25E-01	-0.69	7.39E-02	-0.47	4.94E-01	0.40	5.65E-01	-1.41	6.39E-03	-0.64	8.17E-02	0.99	1.91E-02	0.58	1.30E-01	2.50	8.06E-04	0.67	7.50E-02	-0.41	4.33E-01	0.74	7.70E-02	3.15	1.42E-07	0.43	4.02E-01	1.16	2.09E-02
Bnascaffold0036G0000600ZS	-2.18	6.49E-04	-1.58	1.13E-01	-0.76	1.57E-01	-0.21	7.35E-01	-0.11	9.33E-01	-0.04	9.76E-01	-1.72	1.54E-03	-0.81	9.75E-02	2.04	7.60E-04	0.67	2.08E-01	1.93	2.30E-02	0.11	8.43E-01	0.07	9.41E-01	1.39	5.14E-02	2.91	1.89E-05	0.10	9.03E-01	0.96	1.40E-01
Bnascaffold0036G0000700ZS	-1.89	3.92E-06	-1.99	1.66E-03	-0.26	5.30E-01	-0.58	1.29E-01	-0.40	5.73E-01	0.28	7.48E-01	-1.27	1.03E-03	-0.52	1.72E-01	1.47	5.51E-04	0.50	2.21E-01	2.19	1.43E-04	0.60	8.64E-02	-0.37	4.90E-01	1.15	6.42E-03	2.71	4.17E-07	0.28	6.30E-01	1.00	8.44E-03
Bnascaffold0036G0000900ZS	-1.50	1.10E-02	-4.00	9.26E-04	-0.46	4.20E-01	-0.44	4.42E-01	-0.04	9.81E-01	0.26	8.31E-01	-1.37	2.80E-02	-0.57	2.31E-01	1.44	1.03E-02	0.67	2.07E-01	4.11	1.01E-03	0.58	2.34E-01	0.02	9.81E-01	0.96	1.22E-01	4.66	2.00E-05	0.28	7.10E-01	1.04	9.50E-02
Bnascaffold0036G0001000ZS	-1.20	3.88E-02	-1.85	1.14E-02	-0.26	6.42E-01	-0.65	2.22E-01	0.04	9.81E-01	0.51	5.77E-01	-1.41	1.40E-02	-0.75	9.56E-02	1.22	2.05E-02	0.73	1.49E-01	1.67	3.64E-02	0.68	1.50E-01	0.07	9.38E-01	0.91	1.07E-01	2.26	9.19E-04	0.51	4.36E-01	1.14	4.22E-02
Bnascaffold0037G0000100ZS	NIL	NIL	0.59	1.00E+00	-1.91	1.00E+00	0.85	1.00E+00	0.67	1.00E+00	-0.44	1.00E+00	0.75	1.00E+00	-0.67	1.00E+00	1.67	1.00E+00	1.44	1.00E+00	1.84	5.43E-01	-0.05	1.00E+00	2.03	1.00E+00	1.06	1.00E+00	1.47	7.35E-01	0.92	1.00E+00	-0.54	8.83E-01
Bnascaffold0037G0000200ZS	-1.22	7.23E-04	-2.34	4.35E-06	-0.80	4.46E-03	-0.23	4.99E-01	0.63	1.33E-01	-0.05	9.55E-01	-2.10	7.39E-12	-0.48	9.34E-02	1.83	3.56E-10	0.72	1.69E-02	2.07	1.28E-04	0.50	6.77E-02	0.62	8.61E-02	0.94	6.68E-03	3.19	5.02E-14	-0.08	8.55E-01	1.50	5.38E-06
Bnascaffold0037G0000400ZS	-1.74	5.64E-08	-1.98	1.81E-05	-0.74	1.47E-02	-0.27	4.57E-01	-0.15	8.23E-01	0.04	9.62E-01	-1.08	3.72E-03	-0.41	2.29E-01	1.57	2.41E-07	0.73	2.19E-02	2.48	1.83E-07	0.63	4.64E-02	-0.06	9.05E-01	0.83	2.77E-02	2.69	2.20E-12	0.10	8.34E-01	0.72	9.19E-02
Bnascaffold0037G0000500ZS	-1.24	2.76E-02	-2.22	3.45E-03	-0.76	5.23E-02	-0.45	3.16E-01	0.90	1.41E-01	-0.04	9.71E-01	-2.01	5.33E-07	-0.77	4.60E-02	2.13	9.11E-07	0.67	1.02E-01	2.35	8.00E-04	0.39	3.60E-01	0.81	1.20E-01	1.20	1.59E-02	3.13	4.75E-07	-0.16	7.96E-01	1.04	2.54E-02
Bnascaffold0037G0000700ZS	-1.78	1.02E-08	-1.71	1.51E-04	-0.19	5.87E-01	-0.47	1.35E-01	-0.19	7.61E-01	0.25	6.87E-01	-1.39	6.77E-06	-0.48	1.30E-01	1.57	3.88E-07	0.40	2.33E-01	1.91	9.40E-06	0.42	1.66E-01	-0.45	2.31E-01	1.04	2.20E-03	2.44	8.34E-11	-0.04	9.43E-01	0.83	1.80E-02
Bnascaffold0037G0000800ZS	-1.81	1.87E-03	-2.20	1.92E-02	-0.81	6.36E-02	-0.13	8.11E-01	0.61	4.16E-01	-0.05	9.66E-01	-2.19	5.87E-06	-0.62	1.57E-01	2.41	6.50E-07	0.72	1.37E-01	2.43	6.70E-03	0.28	5.29E-01	0.49	4.19E-01	1.39	1.72E-02	3.58	1.49E-07	-0.21	7.54E-01	1.33	1.14E-02
Bnascaffold0037G0001000ZS	-1.49	3.24E-07	-2.15	2.24E-07	-0.77	2.78E-03	-0.30	3.01E-01	0.13	8.26E-01	-0.30	5.16E-01	-1.42	1.67E-08	-0.35	1.92E-01	1.60	6.45E-10	0.43	1.38E-01	2.34	3.10E-09	0.41	9.28E-02	0.33	3.53E-01	0.94	1.52E-03	2.94	3.82E-17	-0.14	7.13E-01	0.89	1.05E-03
Bnascaffold0038G0000100ZS	-2.33	3.84E-14	-1.71	9.50E-04	-0.80	8.75E-03	-0.37	3.09E-01	-0.67	7.22E-02	-0.18	7.95E-01	-1.61	7.36E-07	-0.15	6.50E-01	1.63	1.99E-06	0.58	8.72E-02	1.75	3.79E-04	0.84	2.61E-03	-0.51	1.26E-01	0.91	1.89E-02	2.40	3.67E-08	-0.06	9.21E-01	1.37	9.47E-06
Bnascaffold0038G0000300ZS	-1.49	1.15E-01	-1.71	1.56E-01	-0.75	2.80E-01	-0.27	7.43E-01	0.28	8.84E-01	0.05	9.76E-01	-1.28	7.52E-02	-0.88	1.60E-01	1.76	2.14E-02	0.76	2.85E-01	2.20	3.81E-02	0.19	8.04E-01	0.50	6.48E-01	1.15	2.00E-01	2.75	3.87E-03	0.24	8.18E-01	0.60	4.91E-01
Bnascaffold0038G0000400ZS	-1.71	8.27E-06	-2.39	8.00E-05	-0.38	3.27E-01	-0.69	7.54E-02	-0.38	5.97E-01	-0.02	9.85E-01	-1.39	6.20E-04	-0.40	3.15E-01	1.31	1.31E-03	0.32	4.44E-01	2.32	1.33E-04	0.64	9.76E-02	-0.27	6.19E-01	0.95	1.73E-02	2.79	9.57E-07	0.06	9.33E-01	1.01	1.55E-02
Bnascaffold0038G0000500ZS	NIL	NIL	NIL	NIL	NIL	NIL	0.77	1.00E+00	NIL	NIL	NIL	NIL	NIL	NIL	NIL	NIL	NIL	NIL	NIL	NIL	NIL	NIL	-1.11	1.00E+00	NIL	NIL	NIL	NIL	1.39	8.31E-01	NIL	NIL	NIL	NIL
Bnascaffold0038G0000600ZS	-1.84	1.67E-02	-2.08	1.30E-01	-0.62	3.55E-01	-0.23	7.71E-01	0.17	9.19E-01	-0.11	9.53E-01	-1.84	4.31E-03	-0.60	3.73E-01	1.99	3.93E-03	0.47	5.30E-01	2.26	8.78E-02	0.14	8.48E-01	0.10	9.27E-01	1.22	1.36E-01	3.31	2.29E-03	-0.21	8.41E-01	0.99	2.10E-01
Bnascaffold0038G0000700ZS	-1.69	3.97E-06	-2.12	1.40E-04	-0.71	3.91E-02	-0.22	5.84E-01	0.05	9.52E-01	-0.12	8.92E-01	-1.58	1.58E-06	-0.31	4.13E-01	1.72	4.21E-07	0.55	1.52E-01	2.26	1.99E-05	0.51	1.29E-01	0.01	9.88E-01	0.88	3.43E-02	2.91	4.73E-10	-0.20	6.96E-01	1.04	5.42E-03
Bnascaffold0038G0000900ZS	-2.22	1.13E-02	-1.45	3.00E-01	-0.80	2.36E-01	-0.11	8.97E-01	0.16	9.25E-01	0.01	9.98E-01	-2.20	3.06E-03	-1.31	4.32E-02	2.36	2.68E-03	0.76	2.90E-01	1.64	2.00E-01	-0.41	5.65E-01	0.34	7.41E-01	1.66	6.91E-02	3.17	5.45E-04	0.15	8.93E-01	0.99	3.17E-01
Bnascaffold0038G0001000ZS	-1.80	2.36E-05	-2.08	9.43E-04	-0.81	1.73E-02	0.03	9.52E-01	0.58	6.92E-01	-0.28	6.87E-01	-2.24	8.39E-03	-0.27	4.81E-01	2.34	4.82E-03	0.48	2.17E-01	2.19	4.85E-04	0.23	5.31E-01	-0.08	8.96E-01	0.81	9.65E-02	3.04	2.08E-10	-0.96	6.03E-02	0.97	3.27E-02
Bnascaffold0039G0000100ZS	-1.54	3.39E-21	-2.09	8.71E-20	-0.40	3.33E-02	-0.49	1.65E-03	-0.21	3.84E-01	-0.06	8.92E-01	-1.30	7.24E-12	-0.29	8.91E-02	1.32	4.54E-16	0.29	8.15E-02	2.12	1.02E-17	0.53	6.53E-04	0.01	9.72E-01	1.05	7.98E-10	2.81	3.86E-48	0.12	5.51E-01	1.09	1.75E-08
Bnascaffold0039G0000200ZS	-1.02	1.73E-02	-2.65	2.30E-06	-0.70	2.70E-02	-0.54	1.20E-01	0.52	3.59E-01	0.17	8.32E-01	-1.44	4.79E-04	-0.75	4.19E-02	1.53	1.01E-05	0.82	1.89E-02	2.75	3.85E-06	0.65	6.66E-02	0.56	1.99E-01	0.79	4.91E-02	3.05	8.23E-10	0.17	7.39E-01	0.81	8.91E-02
Bnascaffold0039G0000300ZS	0.15	8.96E-01	-2.26	3.66E-02	2.68	4.45E-03	-0.35	5.71E-01	0.60	1.00E+00	1.23	1.00E+00	-0.55	5.09E-01	0.68	4.67E-01	0.42	6.39E-01	-1.52	5.51E-02	2.15	5.06E-02	-0.44	5.01E-01	-1.34	4.64E-01	1.11	1.01E-01	3.14	3.52E-04	-0.74	5.73E-01	0.46	6.08E-01
Bnascaffold0039G0000400ZS	-1.49	1.81E-16	-2.40	3.06E-22	-0.44	6.07E-03	-0.47	2.47E-03	-0.03	9.44E-01	-0.21	4.91E-01	-1.42	4.75E-13	-0.10	6.34E-01	1.44	6.71E-20	0.19	3.17E-01	2.42	1.21E-18	0.61	8.83E-05	-0.01	9.79E-01	0.93	3.78E-08	3.01	8.15E-44	-0.21	2.98E-01	1.06	1.44E-07
Bnascaffold0039G0000500ZS	-1.15	2.16E-03	-2.44	1.01E-06	-0.60	4.63E-02	-0.40	2.05E-01	0.34	5.80E-01	0.41	4.93E-01	-1.58	8.32E-07	-1.08	1.81E-03	1.48	1.16E-06	0.97	4.71E-03	2.36	5.47E-06	0.33	3.13E-01	0.43	3.27E-01	0.89	7.97E-03	3.08	2.07E-12	0.47	2.71E-01	0.93	1.38E-02
Bnascaffold0039G0000600ZS	0.65	6.42E-01	-5.65	4.83E-04	2.21	7.68E-02	0.33	6.91E-01	0.98	1.00E+00	2.24	2.30E-01	-0.69	4.87E-01	-0.27	7.82E-01	0.31	7.82E-01	-0.01	9.93E-01	5.26	1.77E-03	-0.57	4.22E-01	-0.94	7.22E-01	0.48	6.37E-01	6.61	4.20E-06	0.25	8.73E-01	0.64	5.10E-01
Bnascaffold0039G0000700ZS	-1.66	2.19E-18	-2.30	1.06E-16	-0.25	1.14E-01	-0.52	5.41E-04	-0.17	5.51E-01	0.00	9.95E-01	-1.42	8.40E-12	-0.12	5.74E-01	1.46	1.51E-15	0.22	2.44E-01	2.35	6.74E-16	0.66	5.73E-05	-0.19	3.58E-01	1.10	1.56E-09	3.02	4.00E-40	-0.05	8.61E-01	1.21	8.87E-09
Bnascaffold0039G0000800ZS	-1.36	1.20E-04	-2.22	2.80E-06	-0.90	1.33E-03	-0.37	3.09E-01	0.72	8.66E-02	0.06	9.37E-01	-2.03	7.42E-09	-0.96	1.05E-03	2.06	9.72E-12	0.93	2.35E-03	2.26	7.64E-06	0.37	2.74E-01	0.46	2.36E-01	0.81	2.22E-02	2.82	5.52E-11	-0.23	6.01E-01	0.80	4.06E-02
Bnascaffold0039G0000900ZS	-1.02	4.30E-01	-1.09	4.40E-01	2.35	1.11E-01	0.38	6.82E-01	-0.17	1.00E+00	1.85	1.00E+00	-1.05	3.59E-01	0.22	8.65E-01	0.83	5.19E-01	-0.56	6.52E-01	0.87	5.20E-01	-0.70	4.02E-01	-2.22	2.65E-01	1.06	3.61E-01	2.69	5.62E-03	-0.23	9.09E-01	1.00	3.95E-01
Bnascaffold0039G0001000ZS	-1.61	6.55E-15	-2.10	8.57E-15	-0.50	3.27E-03	-0.53	3.26E-03	-0.09	8.50E-01	-0.11	8.07E-01	-1.46	1.19E-09	-0.30	1.59E-01	1.51	4.45E-17	0.35	1.11E-01	2.15	7.81E-12	0.61	2.30E-04	0.02	9.58E-01	1.03	1.01E-07	2.75	1.08E-31	-0.04	9.02E-01	1.08	4.90E-06
Bnascaffold0039G0001100ZS	-1.04	1.88E-03	-2.53	2.51E-08	-0.14	6.24E-01	-0.82	1.03E-03	0.72	3.85E-02	0.17	7.68E-01	-1.64	2.24E-09	-0.91	2.56E-04	1.74	1.36E-11	0.27	3.56E-01	2.65	6.97E-09	0.22	4.27E-01	0.63	6.04E-02	1.43	1.24E-07	3.30	4.43E-17	0.05	9.16E-01	0.74	1.77E-02
Bnascaffold0040G0000100ZS	-0.94	1.60E-02	-2.45	9.84E-07	-0.68	2.90E-02	-0.64	4.52E-02	0.57	2.10E-01	-0.16	8.21E-01	-1.86	4.04E-08	-0.60	3.50E-02	1.50	1.49E-06	0.48	1.49E-01	2.10	1.25E-04	0.55	5.69E-02	0.69	7.25E-02	0.85	2.25E-02	2.80	1.97E-10	-0.08	8.72E-01	1.13	2.04E-03
Bnascaffold0040G0000300ZS	-1.62	1.71E-07	-2.30	1.88E-06	-0.51	7.40E-02	-0.58	5.08E-02	-0.23	7.09E-01	-0.03	9.75E-01	-1.15	6.88E-04	-0.25	3.73E-01	1.37	8.49E-06	0.44	1.45E-01	2.53	2.87E-07	0.80	1.74E-03	-0.17	6.88E-01	0.83	1.10E-02	2.69	1.05E-09	0.00	9.94E-01	0.86	8.21E-03
Bnascaffold0040G0000400ZS	-1.33	2.49E-02	-2.95	1.49E-03	-0.04	9.45E-01	-1.27	5.18E-03	0.52	5.69E-01	0.23	8.23E-01	-1.78	9.72E-05	-1.00	2.48E-02	1.84	8.59E-05	0.23	6.69E-01	3.00	1.09E-03	0.52	3.25E-01	0.53	4.47E-01	1.72	5.96E-04	3.55	1.65E-05	0.20	7.56E-01	0.93	1.22E-01
Bnascaffold0040G0000600ZS	-1.63	2.80E-07	-1.97	8.41E-06	-0.65	1.46E-02	-0.48	1.20E-01	-0.13	8.45E-01	-0.13	8.24E-01	-1.42	1.42E-07	-0.54	3.88E-02	1.48	1.47E-06	0.47	1.06E-01	2.03	2.84E-07	0.45	1.05E-01	0.07	8.68E-01	0.94	5.22E-03	2.59	4.31E-12	0.04	9.38E-01	0.88	2.12E-03
Bnascaffold0040G0000700ZS	-1.22	5.27E-02	-1.76	1.63E-02	-0.46	3.16E-01	-0.72	1.20E-01	0.34	7.80E-01	0.24	8.01E-01	-2.16	1.25E-05	-0.80	5.92E-02	1.53	2.05E-03	0.66	1.38E-01	1.15	1.54E-01	0.61	1.84E-01	0.44	5.47E-01	1.10	3.70E-02	2.30	2.48E-04	0.31	6.17E-01	1.63	2.34E-03
Bnascaffold0040G0000900ZS	-1.65	6.30E-09	-2.24	3.08E-07	-0.61	6.91E-03	-0.60	1.29E-02	-0.13	8.38E-01	-0.40	2.72E-01	-1.47	3.69E-07	-0.25	3.61E-01	1.50	5.31E-08	0.16	5.89E-01	2.28	2.79E-07	0.55	2.03E-02	0.39	2.05E-01	1.32	6.27E-07	3.12	2.11E-17	0.08	8.62E-01	1.26	8.08E-06
Bnascaffold0042G0000100ZS	-1.29	6.18E-04	-2.95	7.91E-07	-0.65	5.06E-02	-0.59	8.30E-02	0.10	9.13E-01	-0.06	9.46E-01	-2.06	4.04E-08	-0.67	4.10E-02	1.38	1.09E-04	0.54	1.17E-01	2.29	7.77E-04	0.50	1.34E-01	0.29	5.68E-01	0.83	2.56E-02	3.35	1.08E-09	0.09	8.84E-01	1.44	1.86E-04
Bnascaffold0042G0000300ZS	-1.62	8.64E-03	-2.69	1.16E-02	-0.50	3.27E-01	-0.68	1.95E-01	0.47	6.19E-01	0.04	9.76E-01	-2.54	3.47E-06	-0.61	2.01E-01	2.06	4.92E-05	0.50	3.50E-01	2.24	6.42E-02	0.60	2.23E-01	0.34	6.54E-01	1.36	2.11E-02	3.57	6.25E-05	-0.12	8.78E-01	1.76	4.34E-03
Bnascaffold0042G0000400ZS	-1.98	1.11E-06	-1.44	2.45E-02	-0.31	4.30E-01	-0.70	5.31E-02	-0.10	9.15E-01	0.03	9.76E-01	-1.46	2.05E-04	-0.46	2.39E-01	1.86	2.90E-06	0.30	4.76E-01	1.86	1.55E-03	0.58	1.17E-01	-0.13	8.29E-01	1.44	4.56E-04	2.33	5.09E-06	-0.03	9.68E-01	0.93	3.32E-02
Bnascaffold0042G0000600ZS	-1.24	9.34E-02	-2.81	5.87E-03	-1.08	2.38E-02	-0.60	3.28E-01	0.50	6.86E-01	-0.69	4.09E-01	-1.59	8.79E-03	-0.53	3.73E-01	1.72	4.68E-03	0.34	6.19E-01	2.95	2.67E-03	0.45	4.50E-01	0.87	1.95E-01	0.94	1.83E-01	3.31	2.51E-04	-0.35	6.81E-01	0.66	3.48E-01
Bnascaffold0042G0000700ZS	-2.03	1.66E-07	-2.27	3.51E-04	-0.54	1.50E-01	-0.32	4.20E-01	-0.45	4.49E-01	0.33	6.45E-01	-1.68	1.39E-05	-0.75	2.66E-02	1.56	8.77E-05	0.83	2.34E-02	2.16	6.46E-04	0.43	2.04E-01	-0.30	5.54E-01	1.08	1.11E-02	3.19	6.96E-10	0.45	3.34E-01	1.33	6.61E-04
Bnascaffold0043G0000100ZS	-1.81	3.26E-05	-1.42	3.11E-02	-0.79	2.11E-02	-0.25	5.80E-01	0.28	7.35E-01	-0.17	8.32E-01	-0.73	1.49E-01	-0.36	3.30E-01	2.07	9.67E-07	0.58	1.21E-01	2.75	2.23E-06	0.51	1.66E-01	0.48	2.86E-01	1.38	1.82E-03	2.70	7.72E-08	-0.01	9.92E-01	0.32	5.57E-01
Bnascaffold0043G0000300ZS	-1.24	6.72E-02	-2.56	7.10E-03	-0.36	5.54E-01	-0.37	5.27E-01	0.63	5.13E-01	0.47	6.35E-01	-1.73	4.22E-04	-0.61	1.95E-01	1.86	4.21E-04	0.79	1.30E-01	2.71	2.41E-03	0.59	2.17E-01	0.25	7.90E-01	1.03	1.06E-01	3.39	2.74E-05	0.06	9.41E-01	1.14	3.53E-02
Bnascaffold0043G0000400ZS	-1.78	2.54E-06	-2.55	4.88E-05	-0.84	2.60E-02	-0.28	5.49E-01	-0.45	4.82E-01	-0.17	8.44E-01	-1.57	3.03E-04	-0.61	8.75E-02	1.30	1.38E-03	0.62	1.23E-01	2.29	6.71E-04	0.32	4.15E-01	-0.06	9.19E-01	0.76	9.53E-02	3.19	1.78E-08	0.18	7.61E-01	1.10	1.26E-02
Bnascaffold0043G0000600ZS	-1.67	1.93E-02	-2.32	4.23E-02	-0.46	4.74E-01	-0.07	9.31E-01	0.13	9.39E-01	-0.02	9.93E-01	-1.86	3.53E-03	-0.46	4.17E-01	1.78	6.59E-03	0.40	5.51E-01	2.23	5.04E-02	0.03	9.64E-01	0.32	7.37E-01	1.42	4.32E-02	3.79	3.66E-05	0.14	8.86E-01	1.49	1.98E-02
Bnascaffold0043G0000700ZS	-2.11	4.94E-08	-1.79	6.61E-03	-0.55	1.47E-01	-0.49	2.03E-01	-0.44	4.80E-01	0.09	9.28E-01	-1.40	6.81E-04	-0.69	4.88E-02	1.65	5.04E-05	0.60	1.14E-01	2.05	1.33E-03	0.45	2.18E-01	-0.20	7.10E-01	1.25	3.06E-03	2.70	5.54E-07	0.29	5.75E-01	0.97	2.27E-02
Bnascaffold0043G0000900ZS	-1.52	3.21E-04	-2.06	8.71E-04	-0.97	1.30E-03	-0.25	5.12E-01	0.39	5.43E-01	-0.34	5.33E-01	-1.71	5.05E-05	-0.56	8.71E-02	1.89	1.74E-07	0.58	9.58E-02	2.26	5.12E-04	0.32	3.56E-01	0.80	3.42E-02	1.25	1.83E-03	3.21	4.23E-11	0.04	9.47E-01	1.14	1.02E-02
Bnascaffold0043G0001000ZS	-1.77	2.61E-06	-1.61	3.29E-03	-0.59	4.98E-02	-0.57	8.07E-02	0.29	6.29E-01	-0.02	9.77E-01	-1.76	1.53E-05	-0.48	1.30E-01	2.05	3.90E-10	0.53	9.95E-02	1.91	1.08E-03	0.65	4.02E-02	0.25	5.79E-01	1.33	2.91E-04	2.50	1.36E-08	-0.10	8.36E-01	1.13	1.05E-02
Bnascaffold0044G0000100ZS	-1.68	1.40E-27	-2.06	8.60E-20	-0.39	2.20E-02	-0.56	1.24E-03	-0.21	3.65E-01	-0.14	6.60E-01	-1.38	7.70E-13	-0.35	5.75E-02	1.46	5.05E-22	0.20	2.96E-01	2.15	2.18E-17	0.46	8.08E-03	-0.03	9.23E-01	1.16	6.20E-12	2.82	5.54E-41	0.00	9.94E-01	0.99	1.15E-06
Bnascaffold0044G0000200ZS	-1.79	2.03E-04	-3.82	1.50E-04	-0.49	2.48E-01	-0.61	1.50E-01	0.16	8.74E-01	0.12	9.11E-01	-1.47	4.75E-04	-1.01	1.28E-02	1.93	9.91E-06	0.57	1.90E-01	4.30	5.24E-06	0.21	6.65E-01	0.15	8.24E-01	1.34	4.58E-03	4.72	1.50E-07	0.08	9.12E-01	0.49	3.74E-01
Bnascaffold0044G0000300ZS	-1.79	2.95E-29	-2.22	1.28E-19	-0.32	5.44E-02	-0.44	8.94E-03	-0.25	2.61E-01	0.17	6.31E-01	-1.46	1.06E-11	-0.41	5.19E-02	1.52	8.74E-22	0.45	2.52E-02	2.29	1.42E-15	0.52	2.95E-03	-0.22	2.33E-01	1.14	1.45E-11	3.08	5.43E-45	0.17	5.15E-01	1.18	1.16E-07
Bnascaffold0044G0000400ZS	-1.41	1.25E-03	-1.79	3.04E-03	-0.56	1.10E-01	-0.96	7.51E-03	0.49	4.46E-01	0.12	8.96E-01	-1.54	4.23E-05	-1.03	3.83E-03	1.88	4.52E-07	0.63	8.53E-02	2.13	1.92E-04	0.60	1.25E-01	0.54	2.46E-01	1.29	1.14E-03	2.27	2.38E-05	0.14	8.12E-01	0.61	1.92E-01
Bnascaffold0044G0000500ZS	0.63	6.65E-01	-1.86	1.07E-01	2.52	6.55E-02	0.52	5.00E-01	1.16	1.00E+00	1.79	1.00E+00	0.12	8.99E-01	0.77	4.60E-01	0.52	6.37E-01	-0.73	5.27E-01	2.51	8.02E-03	-0.43	5.38E-01	-1.13	6.86E-01	0.58	5.73E-01	3.10	4.28E-04	-0.56	7.46E-01	0.04	9.65E-01
Bnascaffold0044G0000600ZS	-1.72	3.86E-21	-2.13	2.25E-15	-0.28	1.62E-01	-0.60	2.30E-03	-0.23	3.68E-01	-0.15	6.78E-01	-1.35	1.03E-07	-0.19	3.29E-01	1.46	1.53E-15	0.09	7.13E-01	2.25	1.64E-12	0.55	5.94E-04	-0.03	9.25E-01	1.30	3.63E-10	2.98	6.60E-39	0.03	9.29E-01	1.16	8.63E-07
Bnascaffold0044G0000700ZS	-0.92	1.79E-02	-2.78	2.08E-07	-1.24	7.63E-05	-0.39	3.03E-01	0.72	1.15E-01	-0.16	8.31E-01	-1.73	2.79E-06	-1.18	1.24E-04	1.62	1.54E-07	1.04	1.36E-03	2.68	5.69E-06	0.29	4.29E-01	0.97	8.50E-03	0.55	1.79E-01	3.10	5.34E-10	0.07	8.99E-01	0.57	2.30E-01
Bnascaffold0044G0000800ZS	0.16	9.18E-01	-2.91	3.60E-02	2.50	7.81E-02	-0.83	3.91E-01	-0.10	1.00E+00	1.69	1.00E+00	-0.27	8.42E-01	0.13	9.21E-01	-0.27	8.47E-01	-0.88	4.54E-01	2.37	1.02E-01	0.13	9.11E-01	-1.69	5.13E-01	0.57	6.01E-01	2.77	5.77E-02	0.06	9.80E-01	0.42	7.46E-01
Bnascaffold0044G0000900ZS	-1.39	1.50E-12	-2.38	3.56E-17	-0.23	3.06E-01	-0.69	2.23E-03	0.01	9.78E-01	-0.12	8.00E-01	-1.28	3.62E-09	-0.14	5.84E-01	1.38	4.20E-14	0.07	8.06E-01	2.49	1.29E-16	0.66	1.74E-03	0.08	7.75E-01	1.13	1.79E-07	2.97	1.54E-27	-0.08	7.92E-01	1.02	1.61E-05
Bnascaffold0046G0000100ZS	-2.31	1.33E-22	-2.09	5.35E-07	-1.06	3.25E-05	-0.56	4.19E-02	-0.58	3.57E-02	-0.39	2.99E-01	-1.71	1.10E-09	-0.46	4.91E-02	1.71	2.88E-11	0.62	2.11E-02	2.11	1.29E-06	0.75	8.34E-04	-0.14	6.77E-01	1.01	7.63E-04	2.69	1.03E-13	0.01	9.73E-01	1.22	1.29E-05
Bnascaffold0046G0000200ZS	-1.26	1.42E-01	-2.13	5.38E-02	-1.06	1.10E-01	-0.20	8.17E-01	0.31	8.63E-01	-0.44	7.93E-01	-2.54	1.44E-03	-0.52	5.25E-01	1.55	3.95E-02	0.58	5.28E-01	1.16	3.83E-01	0.29	6.71E-01	0.61	5.19E-01	0.70	4.51E-01	2.77	3.05E-03	-0.17	9.02E-01	1.82	3.01E-02
Bnascaffold0046G0000300ZS	NIL	NIL	0.59	1.00E+00	1.21	1.00E+00	0.21	1.00E+00	0.67	1.00E+00	NIL	NIL	-1.06	1.00E+00	0.04	1.00E+00	1.67	1.00E+00	-1.25	1.00E+00	0.04	1.00E+00	-1.42	1.00E+00	NIL	NIL	1.88	1.00E+00	1.70	6.34E-01	-0.95	1.00E+00	0.11	1.00E+00
Bnascaffold0046G0000400ZS	-2.01	3.71E-12	-2.17	5.31E-06	-0.49	8.65E-02	-0.58	5.27E-02	-0.27	6.20E-01	-0.34	5.14E-01	-1.65	1.29E-06	-0.15	6.52E-01	1.71	2.62E-08	0.11	7.75E-01	2.24	5.34E-06	0.58	3.67E-02	-0.25	5.00E-01	1.16	1.99E-04	2.89	7.81E-12	-0.35	3.97E-01	1.12	6.18E-04
Bnascaffold0046G0000500ZS	-1.67	5.16E-02	-3.42	3.01E-02	-1.25	5.77E-02	-0.87	3.39E-01	0.65	6.01E-01	-0.12	9.44E-01	-2.24	7.16E-04	-0.28	6.78E-01	2.30	8.31E-04	1.09	1.23E-01	3.49	2.24E-02	1.70	1.06E-02	0.58	5.35E-01	0.88	3.77E-01	3.54	2.52E-02	-0.22	8.17E-01	1.70	1.94E-02
Bnascaffold0046G0000600ZS	NIL	NIL	NIL	NIL	NIL	NIL	0.25	1.00E+00	NIL	NIL	NIL	NIL	-0.09	1.00E+00	0.04	1.00E+00	NIL	NIL	NIL	NIL	1.01	1.00E+00	0.36	1.00E+00	NIL	NIL	NIL	NIL	0.88	8.71E-01	NIL	NIL	0.11	1.00E+00
Bnascaffold0046G0000700ZS	-1.64	2.82E-06	-2.29	1.60E-05	-0.43	1.61E-01	-0.21	5.50E-01	-0.09	9.20E-01	0.04	9.62E-01	-1.44	8.67E-05	-0.40	1.88E-01	1.54	9.84E-06	0.43	1.77E-01	2.39	7.73E-06	0.28	3.81E-01	-0.11	8.29E-01	1.00	4.45E-03	3.23	1.58E-13	-0.01	9.80E-01	0.99	5.77E-03
Bnascaffold0046G0000800ZS	-1.50	5.77E-02	-2.22	5.79E-02	-0.46	5.84E-01	0.39	6.00E-01	0.46	7.37E-01	1.23	1.77E-01	-1.97	4.57E-03	-1.39	1.30E-02	1.94	2.60E-03	1.65	7.25E-03	2.21	7.08E-02	-0.11	8.81E-01	-0.29	8.07E-01	0.64	5.00E-01	3.38	2.18E-04	0.44	5.81E-01	0.98	2.58E-01
Bnascaffold0046G0000900ZS	NIL	NIL	NIL	NIL	NIL	NIL	1.89	1.00E+00	NIL	NIL	NIL	NIL	NIL	NIL	NIL	NIL	NIL	NIL	NIL	NIL	NIL	NIL	-2.23	1.00E+00	NIL	NIL	NIL	NIL	2.52	5.73E-01	NIL	NIL	NIL	NIL
Bnascaffold0046G0001000ZS	-1.59	5.88E-07	-2.25	4.30E-06	-0.62	4.13E-02	-0.43	1.77E-01	-0.10	8.90E-01	-0.17	8.21E-01	-1.28	2.78E-04	-0.49	1.51E-01	1.47	1.63E-06	0.41	2.20E-01	2.45	1.65E-06	0.40	2.24E-01	-0.02	9.77E-01	0.85	1.34E-02	2.81	5.52E-11	-0.11	8.21E-01	0.64	1.30E-01
Bnascaffold0047G0000100ZS	-1.66	5.70E-24	-2.24	2.73E-21	-0.44	3.97E-03	-0.43	1.52E-02	-0.05	8.85E-01	-0.08	8.68E-01	-1.56	2.51E-15	-0.10	7.10E-01	1.58	1.34E-24	0.32	1.21E-01	2.27	1.40E-17	0.68	3.32E-04	-0.14	4.82E-01	0.97	8.57E-09	2.94	4.21E-41	-0.20	4.08E-01	1.23	3.00E-08
Bnascaffold0047G0000200ZS	-1.17	3.15E-03	-2.92	7.53E-07	-0.70	2.29E-02	-0.30	4.29E-01	0.51	3.32E-01	0.01	9.88E-01	-1.70	7.30E-06	-0.75	1.63E-02	1.66	1.86E-07	0.67	4.12E-02	2.89	6.71E-06	0.26	4.55E-01	0.57	1.74E-01	0.93	1.19E-02	3.70	1.51E-12	0.03	9.51E-01	0.95	2.29E-02
Bnascaffold0047G0000300ZS	-0.55	5.62E-01	-1.34	1.40E-01	1.58	4.14E-02	0.05	9.35E-01	-0.24	1.00E+00	0.77	6.93E-01	-0.28	7.46E-01	0.34	6.77E-01	0.29	7.72E-01	-0.85	2.49E-01	1.36	1.04E-01	-0.53	3.32E-01	-0.87	5.10E-01	1.16	8.98E-02	2.70	2.80E-05	0.11	9.42E-01	0.69	3.48E-01
Bnascaffold0047G0000400ZS	-1.74	6.40E-26	-2.23	5.51E-20	-0.30	6.86E-02	-0.37	2.91E-02	-0.22	3.71E-01	0.15	7.25E-01	-1.39	9.90E-13	-0.38	5.79E-02	1.49	7.93E-21	0.41	4.60E-02	2.34	1.13E-18	0.43	4.72E-03	-0.30	1.36E-01	1.03	2.28E-10	3.04	6.50E-43	0.04	8.99E-01	1.02	4.17E-08
Bnascaffold0047G0000500ZS	-1.43	2.50E-04	-2.90	1.50E-08	-0.85	2.36E-03	-0.62	6.23E-02	0.03	9.81E-01	-0.06	9.37E-01	-1.62	9.79E-08	-0.58	3.12E-02	1.43	1.12E-06	0.75	9.87E-03	2.73	3.63E-07	0.83	4.20E-03	0.27	6.02E-01	0.73	3.40E-02	3.18	1.12E-10	0.15	7.18E-01	1.15	3.26E-04
Bnascaffold0047G0000600ZS	1.77	2.34E-01	-1.44	1.29E-01	0.97	2.49E-01	0.02	9.77E-01	2.17	1.00E+00	0.31	9.00E-01	-0.66	4.54E-01	0.06	9.53E-01	0.37	7.01E-01	-0.69	4.15E-01	1.17	2.29E-01	-0.60	3.54E-01	1.79	3.58E-01	0.84	2.85E-01	2.45	8.16E-04	-0.12	9.39E-01	0.57	5.41E-01
Bnascaffold0047G0000700ZS	-1.56	9.48E-16	-2.30	1.64E-18	-0.51	1.29E-03	-0.30	1.10E-01	-0.01	9.89E-01	-0.10	7.84E-01	-1.43	4.14E-16	-0.17	3.51E-01	1.53	5.12E-18	0.37	3.43E-02	2.41	8.74E-22	0.54	1.64E-03	0.02	9.49E-01	0.96	2.46E-07	3.11	1.83E-41	-0.10	6.64E-01	1.11	4.41E-10
Bnascaffold0047G0000800ZS	-1.48	1.35E-17	-2.15	2.20E-18	-0.55	8.56E-04	-0.49	3.30E-03	-0.06	8.88E-01	-0.29	2.87E-01	-1.37	1.12E-11	-0.31	9.81E-02	1.40	2.04E-17	0.22	2.32E-01	2.19	8.35E-16	0.43	1.28E-02	0.21	3.56E-01	1.03	2.18E-10	2.85	1.52E-36	-0.06	8.38E-01	0.97	2.72E-06
Bnascaffold0049G0000100ZS	-1.99	1.00E+00	NIL	NIL	NIL	NIL	0.77	1.00E+00	-1.26	1.00E+00	2.47	1.00E+00	-0.09	1.00E+00	-3.39	1.00E+00	NIL	NIL	3.00	1.00E+00	1.01	1.00E+00	-1.11	1.00E+00	-1.22	1.00E+00	NIL	NIL	1.39	8.31E-01	2.48	1.00E+00	-0.85	1.00E+00
Bnascaffold0049G0000200ZS	-5.93	1.98E-01	NIL	NIL	NIL	NIL	NIL	NIL	-5.19	1.00E+00	3.47	1.00E+00	0.93	1.00E+00	-4.39	1.09E-01	NIL	NIL	4.00	1.71E-01	2.03	1.00E+00	NIL	NIL	-5.15	3.51E-01	NIL	NIL	NIL	NIL	3.48	1.00E+00	-1.87	1.00E+00
Bnascaffold0050G0000100ZS	-0.52	5.85E-01	-2.56	1.83E-02	-0.56	4.29E-01	-1.35	9.85E-02	1.87	1.45E-02	2.68	2.87E-07	-2.31	6.86E-06	-1.60	2.33E-01	2.36	2.52E-05	3.20	8.52E-12	2.64	8.36E-03	3.08	2.01E-02	0.65	5.28E-01	0.52	5.59E-01	1.77	2.08E-01	1.44	4.58E-03	2.11	9.29E-02
Bnascaffold0050G0000500ZS	NIL	NIL	NIL	NIL	NIL	NIL	NIL	NIL	NIL	NIL	0.97	1.00E+00	NIL	NIL	-1.88	1.00E+00	NIL	NIL	1.50	1.00E+00	NIL	NIL	NIL	NIL	NIL	NIL	NIL	NIL	NIL	NIL	0.98	1.00E+00	NIL	NIL
Bnascaffold0050G0000600ZS	-1.99	1.00E+00	NIL	NIL	NIL	NIL	NIL	NIL	-1.26	1.00E+00	NIL	NIL	NIL	NIL	NIL	NIL	NIL	NIL	NIL	NIL	NIL	NIL	NIL	NIL	-1.22	1.00E+00	NIL	NIL	NIL	NIL	NIL	NIL	NIL	NIL
Bnascaffold0050G0000700ZS	NIL	NIL	NIL	NIL	NIL	NIL	NIL	NIL	NIL	NIL	NIL	NIL	NIL	NIL	0.04	1.00E+00	NIL	NIL	NIL	NIL	NIL	NIL	1.19	1.00E+00	NIL	NIL	NIL	NIL	NIL	NIL	NIL	NIL	1.07	1.00E+00
Bnascaffold0051G0000100ZS	-1.47	3.84E-04	-1.69	5.51E-03	-0.53	1.36E-01	-0.33	4.05E-01	0.41	5.61E-01	-0.05	9.61E-01	-1.79	1.63E-06	-0.69	3.92E-02	1.86	2.68E-06	0.44	2.23E-01	1.76	1.96E-03	0.11	7.96E-01	0.15	7.94E-01	0.99	1.47E-02	2.51	1.16E-06	-0.34	5.00E-01	0.72	6.88E-02
Bnascaffold0051G0000300ZS	-1.43	9.54E-02	-2.42	6.15E-02	-0.71	3.26E-01	-0.03	9.76E-01	0.91	3.71E-01	-0.03	9.90E-01	-1.91	1.18E-03	-0.26	7.36E-01	2.32	2.91E-04	0.64	4.15E-01	2.83	1.42E-02	0.44	5.22E-01	0.26	8.15E-01	0.88	3.43E-01	3.41	8.19E-04	-0.71	3.68E-01	0.90	2.64E-01
Bnascaffold0051G0000400ZS	-1.68	3.60E-05	-1.57	7.86E-03	-0.71	5.66E-02	-0.09	8.52E-01	-0.10	9.21E-01	-0.33	6.56E-01	-0.41	4.78E-01	0.11	7.90E-01	1.57	7.65E-05	0.34	4.52E-01	2.74	4.89E-06	0.58	8.69E-02	0.04	9.46E-01	0.91	4.26E-02	2.53	2.33E-07	-0.22	7.03E-01	0.24	6.90E-01
Bnascaffold0051G0000600ZS	-0.92	2.79E-01	-2.82	1.10E-02	-0.25	7.13E-01	-0.87	1.81E-01	0.62	6.41E-01	0.44	7.38E-01	-1.82	4.95E-03	-1.10	7.02E-02	1.51	2.57E-02	0.65	3.26E-01	2.51	2.48E-02	0.46	5.03E-01	0.46	6.46E-01	1.02	1.65E-01	3.13	2.39E-03	0.25	7.99E-01	0.94	2.21E-01
Bnascaffold0051G0000700ZS	-1.27	4.56E-03	-1.71	1.81E-03	-0.27	5.11E-01	-0.35	3.76E-01	0.13	8.91E-01	0.45	4.74E-01	-1.66	6.15E-05	-0.51	1.47E-01	1.39	4.12E-04	0.67	6.25E-02	1.45	1.34E-02	0.56	1.09E-01	-0.21	7.33E-01	0.69	1.33E-01	2.20	1.65E-06	0.07	9.07E-01	1.18	6.44E-03
Bnascaffold0051G0000900ZS	-2.79	1.00E+00	NIL	NIL	-3.36	1.24E-01	-0.22	1.00E+00	-2.06	1.00E+00	-0.88	1.00E+00	NIL	NIL	-0.95	6.60E-01	NIL	NIL	2.44	1.00E+00	NIL	NIL	1.90	4.90E-01	1.70	5.39E-01	1.06	1.00E+00	1.39	8.31E-01	2.88	1.00E+00	2.96	1.00E+00
Bnascaffold0051G0001000ZS	NIL	NIL	NIL	NIL	-2.60	1.00E+00	1.55	1.00E+00	0.67	1.00E+00	-2.02	1.00E+00	-2.02	1.00E+00	NIL	NIL	1.67	1.00E+00	NIL	NIL	NIL	NIL	-1.90	1.00E+00	1.78	1.00E+00	NIL	NIL	2.17	6.72E-01	-0.95	1.00E+00	NIL	NIL
Bnascaffold0053G0000100ZS	-2.74	2.68E-03	-0.33	8.25E-01	0.09	9.06E-01	-0.71	2.52E-01	-0.64	6.58E-01	0.40	7.93E-01	-1.28	1.51E-01	-0.19	7.72E-01	2.07	3.90E-02	0.26	7.22E-01	1.12	3.35E-01	0.82	1.35E-01	-0.13	9.09E-01	2.60	2.08E-03	2.33	6.26E-03	0.87	3.33E-01	1.92	6.26E-03
Bnascaffold0053G0000200ZS	-2.25	4.12E-09	-2.05	9.93E-04	-0.65	8.21E-02	-0.72	4.93E-02	-0.32	6.04E-01	-0.19	8.24E-01	-1.94	2.49E-08	-0.47	1.63E-01	1.91	6.84E-07	0.41	2.74E-01	2.02	5.10E-04	0.71	3.52E-02	-0.27	5.98E-01	1.22	3.93E-03	2.72	1.56E-07	-0.17	7.36E-01	1.26	5.76E-04
Bnascaffold0053G0000400ZS	-1.49	9.51E-02	-1.45	2.22E-01	-0.33	6.64E-01	-0.65	3.58E-01	0.68	5.95E-01	0.64	5.65E-01	-1.93	1.89E-03	-1.55	6.92E-03	2.15	1.71E-03	0.93	1.20E-01	1.67	1.20E-01	0.05	9.54E-01	0.37	7.48E-01	1.44	6.90E-02	2.42	1.15E-02	0.31	7.14E-01	0.64	4.83E-01
Bnascaffold0053G0000500ZS	-1.46	3.87E-04	-2.69	3.24E-05	-0.58	1.63E-01	-0.26	5.75E-01	-0.20	8.41E-01	0.14	8.86E-01	-1.27	4.02E-03	-0.57	1.43E-01	1.24	3.96E-03	0.67	1.02E-01	2.68	3.73E-05	0.41	3.07E-01	0.03	9.71E-01	0.81	7.80E-02	3.40	5.31E-09	0.33	5.62E-01	1.00	2.12E-02
Bnascaffold0053G0000700ZS	-1.64	4.28E-02	-2.52	4.52E-02	-0.66	3.47E-01	-0.64	4.01E-01	-0.07	9.71E-01	-0.04	9.84E-01	-1.80	1.10E-02	-0.48	4.64E-01	1.55	4.33E-02	0.58	4.32E-01	2.28	6.66E-02	0.77	2.45E-01	0.00	9.98E-01	0.87	3.36E-01	2.90	8.59E-03	0.00	1.00E+00	1.28	9.68E-02
Bnascaffold0053G0000800ZS	-2.40	5.36E-09	-2.08	3.39E-03	-0.86	1.25E-02	-0.06	9.05E-01	-0.35	5.83E-01	-0.04	9.72E-01	-1.61	2.64E-05	-0.64	1.10E-01	2.03	6.87E-07	0.78	5.95E-02	2.51	8.49E-05	0.24	5.46E-01	-0.14	7.91E-01	1.30	4.98E-03	3.49	1.43E-10	0.14	8.28E-01	1.07	1.07E-02
Bnascaffold0053G0001000ZS	-0.92	5.67E-02	-3.03	1.80E-05	-0.53	1.47E-01	-0.96	1.02E-02	0.26	7.65E-01	-0.08	9.37E-01	-1.67	4.06E-05	-0.51	1.88E-01	1.16	5.35E-03	0.40	3.44E-01	2.54	1.09E-03	0.89	1.25E-02	0.49	3.23E-01	0.78	8.16E-02	3.00	9.39E-06	0.12	8.57E-01	1.24	3.11E-03
Bnascaffold0053G0001100ZS	-1.12	7.67E-01	-2.07	1.00E+00	0.28	1.00E+00	-2.38	1.00E+00	-1.16	1.00E+00	2.93	1.00E+00	-2.02	1.00E+00	-2.35	2.47E-01	-0.04	1.00E+00	2.60	2.71E-01	NIL	NIL	2.72	1.00E+00	-1.11	1.00E+00	0.18	1.00E+00	NIL	NIL	2.93	3.47E-01	2.61	1.00E+00
Bnascaffold0054G0000100ZS	-0.07	1.00E+00	-1.34	1.00E+00	1.00	1.00E+00	-2.14	1.00E+00	0.67	1.00E+00	NIL	NIL	-2.02	1.00E+00	1.31	1.00E+00	0.71	1.00E+00	-1.03	1.00E+00	NIL	NIL	2.46	1.00E+00	NIL	NIL	0.72	1.00E+00	NIL	NIL	-0.95	1.00E+00	2.35	1.00E+00
Bnascaffold0055G0000100ZS	-1.74	2.94E-05	-1.86	3.22E-03	-0.39	3.12E-01	-0.47	2.02E-01	-0.32	6.74E-01	-0.40	5.77E-01	-1.32	1.16E-03	0.16	6.92E-01	1.40	1.04E-03	-0.06	9.08E-01	1.94	1.34E-03	0.61	5.55E-02	-0.02	9.76E-01	1.23	2.99E-03	2.76	3.44E-08	-0.13	8.43E-01	1.32	4.31E-04
Bnascaffold0055G0000200ZS	-2.41	4.70E-12	-1.89	2.43E-03	-0.58	6.19E-02	-0.96	3.97E-03	-0.31	5.43E-01	-0.14	8.64E-01	-1.52	1.33E-06	-0.57	7.54E-02	2.08	3.76E-09	0.40	2.65E-01	2.45	4.25E-06	0.82	1.12E-02	-0.35	3.57E-01	1.38	4.10E-04	2.44	4.88E-06	-0.21	6.52E-01	0.70	5.31E-02
Bnascaffold0055G0000300ZS	-0.27	8.03E-01	-2.54	1.77E-02	-0.92	1.26E-01	-0.59	4.13E-01	1.02	4.31E-01	-0.71	5.20E-01	-1.99	3.65E-03	-0.16	8.36E-01	1.28	8.06E-02	0.17	8.42E-01	1.82	1.12E-01	0.63	3.45E-01	1.42	9.21E-02	0.67	4.36E-01	2.77	4.88E-03	-0.34	7.46E-01	1.45	5.63E-02
Bnascaffold0055G0000400ZS	-1.75	5.86E-07	-2.16	9.13E-05	-0.36	2.50E-01	-0.48	1.14E-01	-0.28	6.73E-01	0.09	9.12E-01	-1.18	2.33E-03	-0.29	3.33E-01	1.45	4.15E-05	0.41	1.99E-01	2.44	1.04E-05	0.64	1.67E-02	0.00	9.94E-01	1.28	1.57E-04	3.12	2.58E-12	0.33	4.34E-01	1.18	6.35E-04
Bnascaffold0055G0000500ZS	-1.21	1.84E-01	-2.73	2.93E-02	-0.82	2.32E-01	-0.88	2.84E-01	0.61	6.74E-01	0.11	9.51E-01	-2.07	5.46E-04	-1.17	7.58E-02	1.80	4.17E-03	0.88	1.91E-01	2.49	5.67E-02	0.66	4.35E-01	0.37	7.57E-01	0.66	4.51E-01	2.61	5.67E-02	-0.16	8.65E-01	0.72	4.33E-01
Bnascaffold0055G0000600ZS	-1.58	1.00E-05	-2.17	5.93E-05	-0.37	2.69E-01	-0.34	3.05E-01	-0.23	7.63E-01	-0.06	9.46E-01	-1.22	1.21E-03	-0.17	6.51E-01	1.33	2.49E-04	0.26	4.84E-01	2.29	1.98E-05	0.48	1.15E-01	-0.13	8.08E-01	0.98	6.23E-03	2.95	4.22E-11	0.00	9.95E-01	1.02	4.85E-03
Bnascaffold0055G0000700ZS	-1.53	7.15E-02	-1.27	2.86E-01	-0.71	2.87E-01	-0.46	5.64E-01	0.38	8.00E-01	0.44	7.06E-01	-1.56	1.15E-02	-0.94	7.66E-02	1.89	7.97E-03	1.11	6.37E-02	1.60	1.22E-01	0.65	3.14E-01	0.45	6.44E-01	1.18	1.69E-01	2.10	3.72E-02	0.48	5.41E-01	1.06	1.20E-01
Bnascaffold0055G0000800ZS	-0.14	9.16E-01	-3.23	2.05E-02	0.50	6.89E-01	0.05	9.65E-01	-0.20	1.00E+00	0.00	1.00E+00	-0.65	5.69E-01	-0.36	8.08E-01	-0.08	9.52E-01	-0.53	6.89E-01	2.51	9.67E-02	-0.88	4.12E-01	-0.55	7.67E-01	-0.02	9.90E-01	3.39	1.33E-02	-0.38	8.48E-01	-0.11	9.44E-01
Bnascaffold0057G0000100ZS	-2.79	1.03E-03	-1.15	3.01E-01	0.39	1.00E+00	0.58	1.00E+00	-2.67	2.26E-02	NIL	NIL	-0.70	5.68E-01	1.08	1.00E+00	0.09	9.44E-01	-0.43	1.00E+00	0.56	6.42E-01	0.04	1.00E+00	-7.04	5.63E-03	-3.94	3.07E-02	-2.06	2.98E-01	-4.35	5.88E-02	-2.78	1.28E-01
Bnascaffold0057G0000300ZS	NIL	NIL	1.22	1.00E+00	-1.53	1.00E+00	2.67	1.00E+00	NIL	NIL	0.89	1.00E+00	NIL	NIL	0.28	9.30E-01	NIL	NIL	2.38	1.00E+00	-1.55	1.00E+00	0.12	9.63E-01	0.70	1.00E+00	NIL	NIL	1.61	6.27E-01	1.85	1.00E+00	3.15	1.00E+00
Bnascaffold0060G0000100ZS	-1.51	3.28E-20	-2.25	1.51E-21	-0.38	1.32E-02	-0.33	3.43E-02	-0.08	8.42E-01	-0.06	8.91E-01	-1.24	1.62E-09	-0.14	4.55E-01	1.41	5.97E-16	0.28	9.92E-02	2.42	6.25E-22	0.51	6.03E-04	0.05	8.56E-01	1.07	1.37E-11	3.13	8.29E-54	0.03	9.13E-01	1.10	2.47E-09
Bnascaffold0060G0000200ZS	-2.06	1.19E-15	-2.35	5.06E-08	-0.36	1.70E-01	-0.85	1.69E-03	-0.51	1.52E-01	-0.18	7.43E-01	-1.37	2.38E-06	-0.51	9.53E-02	1.54	1.71E-08	0.15	6.46E-01	2.52	4.46E-09	0.52	9.17E-02	-0.23	4.84E-01	1.36	7.75E-07	3.02	1.10E-14	0.07	8.79E-01	0.89	9.44E-03
Bnascaffold0060G0000300ZS	-0.76	1.58E-01	-3.44	6.95E-06	-0.51	1.80E-01	-1.03	1.01E-02	0.78	2.18E-01	-0.34	6.71E-01	-1.47	1.70E-04	-0.50	2.28E-01	1.52	1.07E-04	0.13	7.87E-01	3.51	3.65E-06	0.70	9.24E-02	0.93	6.54E-02	1.07	1.15E-02	3.61	1.54E-06	-0.23	7.06E-01	0.70	1.31E-01
Bnascaffold0060G0000400ZS	-1.72	3.91E-18	-2.06	1.13E-12	-0.16	3.58E-01	-0.55	4.77E-04	0.01	9.82E-01	0.10	7.98E-01	-1.39	5.06E-08	-0.34	5.75E-02	1.71	1.40E-20	0.22	2.22E-01	2.38	7.07E-13	0.47	4.37E-03	-0.21	3.50E-01	1.24	4.08E-11	2.89	1.12E-34	-0.15	5.06E-01	0.85	9.58E-04
Bnascaffold0060G0000500ZS	-0.96	3.59E-02	-3.04	2.45E-06	-0.34	4.11E-01	-0.35	3.96E-01	0.58	3.47E-01	0.33	6.46E-01	-1.61	5.60E-06	-0.86	1.52E-02	1.53	2.53E-05	0.62	9.18E-02	2.97	3.93E-06	0.15	7.34E-01	0.21	7.47E-01	0.73	8.49E-02	3.58	1.20E-09	-0.08	8.97E-01	0.63	1.62E-01
Bnascaffold0060G0000600ZS	0.77	5.82E-01	-1.31	2.50E-01	2.00	8.37E-02	0.29	7.02E-01	1.02	1.00E+00	1.49	5.45E-01	-0.59	5.62E-01	0.32	7.47E-01	0.24	8.41E-01	-0.58	5.65E-01	0.97	4.05E-01	-0.50	4.56E-01	-0.41	8.86E-01	0.78	4.02E-01	2.52	2.40E-03	0.05	9.79E-01	0.93	3.01E-01
Bnascaffold0060G0000700ZS	-1.54	3.73E-15	-2.39	1.51E-15	-0.49	9.87E-03	-0.27	2.20E-01	-0.02	9.64E-01	-0.06	9.11E-01	-1.51	4.80E-12	-0.13	5.73E-01	1.50	4.44E-16	0.39	6.05E-02	2.38	2.57E-13	0.57	3.67E-03	-0.12	6.67E-01	0.82	6.39E-05	3.10	9.98E-30	-0.19	4.64E-01	1.15	5.60E-07
Bnascaffold0060G0000800ZS	-1.13	5.81E-03	-1.86	3.10E-04	-0.40	2.59E-01	-0.60	8.98E-02	0.75	8.76E-02	0.24	7.26E-01	-2.15	2.22E-08	-0.88	2.70E-03	1.86	4.35E-09	0.60	7.92E-02	1.58	9.04E-03	0.35	3.02E-01	0.38	4.38E-01	0.99	9.95E-03	2.42	6.60E-08	-0.17	7.01E-01	1.06	1.75E-02
Bnascaffold0060G0000900ZS	0.47	7.73E-01	-1.22	3.27E-01	2.08	1.08E-01	-0.26	8.12E-01	0.43	1.00E+00	1.64	1.00E+00	0.36	7.81E-01	-0.54	6.68E-01	-0.08	9.61E-01	-0.49	6.76E-01	1.51	1.70E-01	-0.72	5.12E-01	-0.60	8.33E-01	0.91	3.90E-01	1.98	8.97E-02	0.58	7.69E-01	-0.35	7.93E-01
Bnascaffold0060G0001000ZS	-1.21	1.65E-03	-2.97	1.52E-07	-0.33	2.92E-01	-0.59	4.68E-02	0.17	8.05E-01	0.15	8.35E-01	-1.46	6.75E-07	-0.48	1.00E-01	1.36	9.47E-05	0.43	1.58E-01	2.86	6.39E-08	0.58	4.99E-02	-0.02	9.79E-01	0.76	4.80E-02	3.26	2.56E-11	-0.07	8.84E-01	0.87	7.70E-03
Bnascaffold0062G0000100ZS	NIL	NIL	NIL	NIL	NIL	NIL	NIL	NIL	NIL	NIL	2.45	1.00E+00	NIL	NIL	-3.36	1.00E+00	NIL	NIL	2.98	1.00E+00	NIL	NIL	NIL	NIL	NIL	NIL	NIL	NIL	NIL	NIL	2.45	1.00E+00	NIL	NIL
Bnascaffold0065G0000300ZS	NIL	NIL	NIL	NIL	NIL	NIL	NIL	NIL	NIL	NIL	0.97	1.00E+00	NIL	NIL	-1.88	1.00E+00	NIL	NIL	1.50	1.00E+00	NIL	NIL	NIL	NIL	NIL	NIL	NIL	NIL	NIL	NIL	0.98	1.00E+00	NIL	NIL
Bnascaffold0066G0000100ZS	-1.54	1.07E-18	-2.35	1.51E-21	-0.41	9.34E-03	-0.17	3.55E-01	-0.11	7.45E-01	-0.12	7.90E-01	-1.36	1.68E-11	-0.10	6.96E-01	1.42	1.34E-17	0.25	2.66E-01	2.42	3.09E-19	0.36	5.20E-02	-0.06	7.95E-01	0.96	8.64E-08	3.30	2.06E-55	-0.11	7.07E-01	1.12	3.99E-07
Bnascaffold0066G0000200ZS	-1.01	1.16E-02	-2.58	1.51E-05	-0.65	5.72E-02	-0.39	3.29E-01	0.56	2.96E-01	0.02	9.88E-01	-1.80	2.72E-07	-0.67	5.20E-02	1.55	2.00E-06	0.62	9.92E-02	2.35	3.45E-04	0.38	3.03E-01	0.42	3.76E-01	0.68	9.12E-02	3.03	6.33E-08	-0.16	7.67E-01	0.93	2.11E-02
Bnascaffold0066G0000300ZS	-0.11	9.24E-01	-1.72	8.69E-02	1.47	1.86E-01	-0.04	9.65E-01	0.24	1.00E+00	1.04	6.65E-01	-0.61	5.26E-01	0.17	8.69E-01	0.32	7.50E-01	-0.46	6.72E-01	1.44	1.71E-01	-0.20	8.09E-01	-1.05	5.50E-01	0.40	6.84E-01	2.21	1.57E-02	-0.28	8.61E-01	0.47	6.39E-01
Bnascaffold0066G0000400ZS	-1.54	6.69E-18	-2.22	1.37E-16	-0.53	4.52E-03	-0.27	1.78E-01	-0.03	9.50E-01	0.18	5.90E-01	-1.43	1.48E-13	-0.42	2.42E-02	1.49	1.05E-18	0.67	3.93E-04	2.29	6.00E-16	0.57	7.86E-04	-0.05	8.64E-01	0.86	1.27E-05	2.96	2.53E-35	0.13	6.05E-01	1.10	3.44E-08
Bnascaffold0066G0000500ZS	-0.93	3.97E-02	-2.27	5.77E-06	-0.72	2.46E-02	-0.26	4.78E-01	0.48	4.44E-01	0.15	8.59E-01	-1.61	9.67E-06	-0.72	3.03E-02	1.39	2.83E-05	0.83	1.52E-02	2.06	1.12E-04	0.41	1.94E-01	0.52	2.97E-01	0.62	1.25E-01	2.79	4.15E-11	0.15	7.60E-01	1.00	1.21E-02
Bnascaffold0066G0000600ZS	-0.27	8.65E-01	-1.17	3.90E-01	3.87	2.69E-02	-0.09	9.33E-01	0.75	1.00E+00	2.90	1.00E+00	-0.92	3.98E-01	0.23	8.72E-01	1.00	3.97E-01	-1.02	4.32E-01	1.27	3.12E-01	-0.67	4.59E-01	-2.97	2.66E-01	1.08	3.58E-01	2.33	2.23E-02	-0.86	6.29E-01	0.26	8.51E-01
Bnascaffold0066G0000700ZS	-1.57	6.76E-17	-2.34	1.69E-14	-0.60	2.81E-04	-0.45	1.44E-02	-0.01	9.78E-01	-0.14	7.06E-01	-1.49	6.20E-13	-0.36	7.32E-02	1.54	1.47E-18	0.42	2.08E-02	2.40	4.19E-13	0.54	4.61E-03	0.01	9.64E-01	0.88	2.36E-06	2.93	8.02E-26	-0.14	5.66E-01	0.95	3.72E-05
Bnascaffold0067G0000100ZS	-1.30	4.28E-01	-1.99	3.55E-01	0.40	7.86E-01	-2.71	5.63E-02	-1.09	1.00E+00	0.34	1.00E+00	-0.24	9.04E-01	-0.36	7.93E-01	0.19	9.32E-01	-0.11	9.42E-01	1.95	3.43E-01	2.29	1.32E-01	-0.09	9.73E-01	1.50	2.87E-01	0.86	8.24E-01	1.31	5.30E-01	1.15	4.49E-01
Bnascaffold0068G0000100ZS	NIL	NIL	NIL	NIL	-2.36	1.00E+00	0.25	1.00E+00	0.67	1.00E+00	-0.82	1.00E+00	-2.02	1.00E+00	-0.92	1.00E+00	1.67	1.00E+00	1.50	1.00E+00	NIL	NIL	0.36	1.00E+00	1.53	1.00E+00	NIL	NIL	0.88	8.71E-01	0.01	1.00E+00	1.07	1.00E+00
Bnascaffold0068G0000200ZS	-1.99	1.00E+00	NIL	NIL	NIL	NIL	NIL	NIL	-1.26	1.00E+00	4.75	1.00E+00	NIL	NIL	-5.67	2.22E-01	NIL	NIL	5.29	2.70E-01	NIL	NIL	NIL	NIL	-1.22	1.00E+00	NIL	NIL	NIL	NIL	4.76	3.99E-01	NIL	NIL
Bnascaffold0068G0000300ZS	NIL	NIL	NIL	NIL	1.00	1.00E+00	-2.14	1.00E+00	0.67	1.00E+00	1.88	1.00E+00	-2.02	1.00E+00	-2.78	1.00E+00	1.67	1.00E+00	0.79	1.00E+00	NIL	NIL	NIL	NIL	NIL	NIL	1.66	1.00E+00	NIL	NIL	0.92	1.00E+00	NIL	NIL
Bnascaffold0068G0000400ZS	0.97	1.00E+00	-2.37	1.00E+00	-2.99	2.00E-01	1.04	1.00E+00	3.46	1.00E+00	0.48	1.00E+00	0.62	7.46E-01	-2.59	1.77E-01	2.55	2.12E-01	3.44	1.13E-01	5.49	2.06E-01	-0.21	9.50E-01	3.13	1.00E+00	-0.91	1.00E+00	2.66	5.28E-01	0.11	9.67E-01	-3.28	5.39E-01
Bnascaffold0068G0000500ZS	-0.91	4.04E-01	-3.69	1.49E-02	-0.95	4.99E-02	-1.72	4.13E-03	1.85	3.04E-02	0.51	4.65E-01	-1.50	1.32E-03	-2.77	1.24E-08	2.73	1.99E-06	1.42	5.74E-04	4.92	8.45E-05	0.38	6.80E-01	2.00	7.51E-03	1.84	5.86E-03	3.99	5.97E-03	0.63	2.11E-01	-0.69	3.96E-01
Bnascaffold0068G0000600ZS	NIL	NIL	NIL	NIL	-1.53	1.00E+00	NIL	NIL	NIL	NIL	0.01	1.00E+00	NIL	NIL	-0.25	1.00E+00	NIL	NIL	1.50	1.00E+00	NIL	NIL	1.84	1.00E+00	0.70	1.00E+00	NIL	NIL	NIL	NIL	0.98	1.00E+00	1.72	1.00E+00
Bnascaffold0070G0000100ZS	-0.43	5.94E-01	-0.40	6.14E-01	-1.33	5.53E-01	-0.06	9.84E-01	-0.75	1.00E+00	-2.33	1.00E+00	0.02	9.81E-01	1.61	5.58E-01	-0.34	6.99E-01	-1.09	1.00E+00	0.11	9.04E-01	0.60	7.76E-01	-2.57	3.85E-02	-3.68	1.98E-03	-2.93	1.36E-02	-4.24	2.18E-02	-2.64	1.05E-02
Bnascaffold0070G0000200ZS	2.05	2.54E-01	1.71	1.10E-02	0.39	1.00E+00	1.89	5.45E-01	-2.23	1.00E+00	NIL	NIL	4.14	3.31E-02	1.20	1.00E+00	-4.25	2.40E-02	-0.43	1.00E+00	-1.80	8.98E-03	-0.96	7.11E-01	-2.19	1.00E+00	-3.90	3.45E-02	-4.04	5.84E-05	NIL	NIL	-2.82	8.45E-02
Bnascaffold0071G0000200ZS	NIL	NIL	NIL	NIL	0.39	1.00E+00	2.87	2.42E-01	3.11	1.00E+00	0.97	1.00E+00	-4.46	1.23E-01	0.66	1.00E+00	4.13	1.40E-01	0.54	1.00E+00	NIL	NIL	-1.60	4.25E-01	NIL	NIL	1.06	1.00E+00	4.43	6.91E-02	-2.44	5.02E-01	2.63	1.00E+00
Bnascaffold0071G0000300ZS	NIL	NIL	NIL	NIL	NIL	NIL	NIL	NIL	NIL	NIL	NIL	NIL	-0.09	1.00E+00	NIL	NIL	NIL	NIL	NIL	NIL	1.01	1.00E+00	NIL	NIL	NIL	NIL	NIL	NIL	NIL	NIL	NIL	NIL	-0.85	1.00E+00
Bnascaffold0071G0000400ZS	NIL	NIL	NIL	NIL	NIL	NIL	0.70	1.00E+00	NIL	NIL	NIL	NIL	NIL	NIL	NIL	NIL	NIL	NIL	NIL	NIL	NIL	NIL	-1.05	1.00E+00	NIL	NIL	NIL	NIL	1.32	8.36E-01	NIL	NIL	NIL	NIL
Bnascaffold0072G0000200ZS	-1.99	1.00E+00	1.63	1.00E+00	-2.45	2.27E-01	-0.05	1.00E+00	1.75	1.00E+00	-0.82	1.00E+00	-3.11	2.34E-01	-2.01	4.25E-01	3.72	1.96E-01	1.58	1.00E+00	-0.98	7.80E-01	-0.36	1.00E+00	2.48	3.86E-01	1.91	1.00E+00	0.43	9.03E-01	-0.15	9.66E-01	0.91	1.00E+00
Bnascaffold0074G0000100ZS	-2.34	1.59E-01	3.81	8.97E-05	-0.65	7.67E-01	1.37	3.63E-01	-3.59	1.00E+00	-1.44	1.00E+00	0.89	1.00E+00	1.94	3.12E-01	-1.31	1.00E+00	-0.85	7.69E-01	-4.17	1.62E-05	-0.28	8.18E-01	-1.19	5.61E-01	0.36	9.04E-01	-1.82	4.03E-03	0.90	1.00E+00	1.92	2.94E-01
Bnascaffold0074G0000200ZS	-0.07	1.00E+00	-1.34	1.00E+00	NIL	NIL	0.25	1.00E+00	NIL	NIL	NIL	NIL	1.47	1.00E+00	1.14	1.00E+00	-0.25	1.00E+00	NIL	NIL	2.57	4.86E-01	1.47	1.00E+00	NIL	NIL	-0.86	1.00E+00	0.88	8.71E-01	NIL	NIL	-0.29	1.00E+00
Bnascaffold0075G0000100ZS	-2.06	9.67E-08	1.74	2.47E-05	-1.04	3.63E-01	0.79	5.95E-01	0.15	8.94E-01	-0.49	2.79E-01	-2.96	5.55E-10	-3.10	1.47E-16	2.19	2.93E-07	0.50	6.97E-01	-2.50	2.53E-08	-3.33	1.63E-05	-2.39	1.79E-25	-1.47	2.25E-01	-2.27	3.20E-03	-3.06	5.80E-37	-3.23	4.61E-17
Bnascaffold0075G0000200ZS	-0.07	1.00E+00	0.69	1.00E+00	NIL	NIL	NIL	NIL	NIL	NIL	NIL	NIL	NIL	NIL	NIL	NIL	-0.25	1.00E+00	NIL	NIL	-2.00	1.00E+00	NIL	NIL	NIL	NIL	-0.86	1.00E+00	-1.99	7.50E-01	NIL	NIL	NIL	NIL
Bnascaffold0077G0000300ZS	NIL	NIL	NIL	NIL	NIL	NIL	NIL	NIL	NIL	NIL	0.97	1.00E+00	NIL	NIL	-1.88	1.00E+00	NIL	NIL	1.50	1.00E+00	NIL	NIL	NIL	NIL	NIL	NIL	NIL	NIL	NIL	NIL	0.98	1.00E+00	NIL	NIL
Bnascaffold0083G0000100ZS	-1.74	2.38E-12	-2.14	1.24E-08	-0.42	5.86E-02	-0.44	4.04E-02	-0.36	3.08E-01	-0.12	8.32E-01	-1.49	8.72E-11	-0.35	1.38E-01	1.36	1.67E-08	0.25	3.11E-01	2.02	6.18E-08	0.38	7.66E-02	-0.15	6.54E-01	1.07	8.39E-06	2.92	1.21E-20	0.06	8.84E-01	1.15	1.24E-06
Bnascaffold0084G0000100ZS	-1.27	4.67E-01	-1.94	3.75E-01	-1.95	1.01E-01	-1.65	3.74E-01	-0.84	1.00E+00	-1.73	3.95E-01	-3.27	1.53E-01	-1.04	5.64E-01	0.41	8.37E-01	0.19	9.25E-01	-0.95	1.00E+00	0.82	6.97E-01	1.22	4.72E-01	0.41	8.41E-01	0.91	8.00E-01	0.29	9.20E-01	2.48	3.75E-01
Bnascaffold0084G0000200ZS	-1.56	1.08E-02	-2.12	8.50E-03	-1.04	1.65E-02	-0.29	5.85E-01	0.54	5.56E-01	-0.29	7.53E-01	-1.67	2.73E-04	-0.77	8.95E-02	2.07	7.40E-06	0.70	1.46E-01	2.53	6.67E-04	0.27	5.91E-01	0.61	3.57E-01	1.02	7.79E-02	2.99	6.38E-06	-0.25	6.95E-01	0.61	3.06E-01
Bnascaffold0084G0000300ZS	-0.08	9.44E-01	-1.85	5.79E-02	2.27	2.52E-02	-0.08	9.19E-01	0.28	1.00E+00	1.42	5.08E-01	-0.41	6.29E-01	0.23	8.13E-01	0.35	7.26E-01	-0.89	3.16E-01	1.79	4.67E-02	-0.54	4.32E-01	-1.53	3.49E-01	0.72	4.06E-01	2.62	8.99E-04	-0.42	7.63E-01	0.18	8.57E-01
Bnascaffold0084G0000400ZS	-1.55	2.75E-17	-2.35	8.57E-19	-0.43	1.31E-02	-0.40	3.22E-02	-0.17	5.75E-01	-0.09	8.35E-01	-1.39	2.85E-09	-0.12	5.46E-01	1.35	1.33E-14	0.29	1.35E-01	2.32	9.95E-14	0.61	3.08E-04	-0.09	7.25E-01	0.92	3.22E-07	3.03	2.14E-34	-0.04	8.85E-01	1.19	6.68E-08
Bnascaffold0084G0000500ZS	-1.21	4.26E-03	-2.78	1.01E-05	-0.67	6.64E-02	-0.75	6.73E-02	0.43	4.71E-01	-0.10	9.08E-01	-1.97	1.11E-08	-0.90	8.89E-03	1.62	4.85E-06	0.53	1.83E-01	2.43	1.96E-04	0.42	2.99E-01	0.37	4.36E-01	0.81	7.79E-02	3.00	2.87E-07	-0.19	6.95E-01	0.84	5.99E-02
Bnascaffold0084G0000600ZS	0.43	7.28E-01	-2.15	5.66E-02	3.59	1.58E-02	-0.08	9.32E-01	-0.19	1.00E+00	1.80	1.00E+00	0.33	7.90E-01	1.53	1.89E-01	-0.66	5.87E-01	-1.92	8.15E-02	1.85	1.21E-01	-0.25	7.69E-01	-2.60	2.80E-01	0.52	5.70E-01	2.72	8.47E-03	-0.67	7.69E-01	0.53	5.97E-01
Bnascaffold0084G0000700ZS	-1.47	2.36E-12	-2.31	3.47E-14	-0.31	1.01E-01	-0.36	4.89E-02	0.05	9.17E-01	0.08	8.68E-01	-1.33	2.58E-11	-0.35	9.83E-02	1.50	2.06E-14	0.35	8.80E-02	2.48	6.10E-17	0.39	3.62E-02	-0.06	8.42E-01	1.00	2.59E-06	3.09	2.33E-36	-0.06	8.40E-01	0.88	8.92E-05
Bnascaffold0084G0000800ZS	-1.27	5.39E-05	-2.48	4.66E-08	-0.52	4.35E-02	-0.56	4.79E-02	0.30	5.53E-01	-0.03	9.63E-01	-1.63	1.57E-06	-0.64	2.09E-02	1.55	2.86E-08	0.44	9.95E-02	2.42	1.47E-06	0.39	1.99E-01	0.45	1.82E-01	1.10	1.65E-04	3.18	2.15E-15	0.08	8.51E-01	1.03	6.19E-03
Bnascaffold0084G0000900ZS	-0.51	7.88E-01	-0.81	6.34E-01	2.99	6.13E-02	0.48	5.79E-01	0.26	1.00E+00	2.22	1.00E+00	0.11	9.38E-01	0.67	5.54E-01	0.75	6.47E-01	-0.82	5.05E-01	1.69	1.96E-01	-0.57	4.43E-01	-1.59	6.05E-01	1.82	1.22E-01	3.28	9.58E-04	0.35	8.79E-01	0.87	3.94E-01
Bnascaffold0087G0000100ZS	-1.56	2.70E-04	-2.33	6.66E-04	0.04	9.31E-01	-0.41	2.70E-01	-0.20	8.24E-01	0.52	3.54E-01	-1.10	6.92E-03	-0.58	7.29E-02	1.34	1.28E-03	0.43	2.55E-01	2.57	1.01E-04	0.31	3.70E-01	-0.35	5.19E-01	1.15	6.60E-03	3.20	3.10E-09	0.34	4.89E-01	0.81	4.04E-02
Bnascaffold0087G0000200ZS	0.38	7.75E-01	-2.16	4.59E-02	1.19	2.17E-01	0.05	9.51E-01	0.67	1.00E+00	0.80	7.17E-01	-0.44	6.58E-01	0.20	8.31E-01	0.28	7.98E-01	-0.42	6.53E-01	2.02	5.60E-02	-0.24	7.44E-01	0.07	9.76E-01	0.77	3.68E-01	3.12	6.41E-04	0.16	9.21E-01	0.75	3.66E-01
Bnascaffold0087G0000300ZS	-1.49	1.09E-04	-2.19	1.04E-04	-0.48	1.03E-01	-0.86	3.74E-03	0.56	2.12E-01	-0.30	5.96E-01	-1.86	6.36E-07	-0.45	1.67E-01	2.04	1.63E-10	0.13	7.20E-01	2.37	6.49E-05	0.58	6.26E-02	0.48	2.28E-01	1.39	5.10E-05	2.86	1.86E-09	-0.42	2.60E-01	0.95	2.44E-02
Bnascaffold0087G0000400ZS	-2.23	7.43E-21	-2.24	5.80E-08	-0.86	8.90E-04	-0.57	3.80E-02	-0.50	8.94E-02	-0.32	5.04E-01	-1.77	5.34E-12	-0.48	6.18E-02	1.71	9.30E-12	0.49	7.77E-02	2.19	1.49E-07	0.62	1.32E-02	-0.44	1.27E-01	0.82	4.69E-03	2.66	2.03E-12	-0.30	3.68E-01	0.95	7.13E-04
Bnascaffold0087G0000500ZS	-1.59	5.71E-21	-2.20	1.39E-21	-0.49	1.05E-04	-0.50	8.68E-05	0.01	9.91E-01	-0.10	7.21E-01	-1.40	5.61E-11	-0.24	1.12E-01	1.57	2.77E-23	0.35	1.28E-02	2.38	6.23E-19	0.64	7.27E-07	0.19	3.09E-01	1.18	1.23E-14	3.02	1.10E-58	0.05	8.41E-01	1.17	5.61E-09
Bnascaffold0089G0000200ZS	-0.07	1.00E+00	-1.34	1.00E+00	NIL	NIL	NIL	NIL	NIL	NIL	NIL	NIL	0.85	1.00E+00	NIL	NIL	-0.25	1.00E+00	NIL	NIL	1.96	1.00E+00	NIL	NIL	NIL	NIL	-0.86	1.00E+00	NIL	NIL	NIL	NIL	-1.81	1.00E+00
Bnascaffold0090G0000100ZS	-2.17	3.96E-18	-2.37	1.38E-08	-0.85	4.33E-04	-0.71	6.41E-03	-0.54	8.22E-02	-0.38	3.63E-01	-1.67	8.27E-11	-0.36	1.53E-01	1.61	1.80E-10	0.43	1.04E-01	2.32	3.85E-08	0.82	6.61E-04	-0.24	4.91E-01	0.98	3.25E-04	2.80	3.65E-13	-0.10	8.01E-01	1.16	1.20E-05
Bnascaffold0090G0000200ZS	-1.32	2.10E-02	-2.09	6.79E-03	-0.40	3.93E-01	-0.48	3.24E-01	0.30	7.84E-01	0.06	9.61E-01	-1.53	8.19E-04	-0.59	2.02E-01	1.60	7.75E-04	0.42	3.88E-01	2.17	3.59E-03	0.34	4.94E-01	0.39	5.87E-01	1.21	1.67E-02	2.99	4.14E-06	0.12	8.76E-01	1.01	5.57E-02
Bnascaffold0090G0000300ZS	-0.06	9.65E-01	-1.24	2.51E-01	1.82	1.04E-01	-0.01	9.88E-01	0.39	1.00E+00	1.77	3.25E-01	-0.28	7.91E-01	-1.07	2.64E-01	0.42	7.02E-01	-0.08	9.42E-01	1.40	1.70E-01	-1.10	1.72E-01	-0.95	6.24E-01	0.80	3.97E-01	2.16	1.52E-02	0.39	7.94E-01	-0.43	7.06E-01
Bnascaffold0090G0000400ZS	-1.73	9.22E-20	-2.34	3.25E-16	-0.40	1.48E-02	-0.13	5.36E-01	-0.26	3.62E-01	0.06	8.93E-01	-1.31	2.34E-09	-0.32	6.43E-02	1.45	1.43E-14	0.42	2.02E-02	2.49	1.76E-16	0.28	1.22E-01	-0.22	3.24E-01	1.00	8.48E-08	3.35	1.57E-39	0.07	8.21E-01	1.02	3.20E-07
Bnascaffold0090G0000500ZS	-1.34	2.35E-03	-2.23	3.17E-04	-0.86	7.59E-03	-0.34	4.16E-01	0.62	2.56E-01	-0.13	8.78E-01	-1.80	7.75E-07	-0.86	1.96E-02	1.94	3.27E-08	0.69	4.97E-02	2.37	1.23E-04	0.21	6.53E-01	0.61	1.70E-01	0.98	1.82E-02	3.04	1.73E-08	-0.17	7.38E-01	0.73	1.40E-01
Bnascaffold0090G0000600ZS	0.67	6.64E-01	-1.40	2.63E-01	1.67	1.94E-01	-0.68	4.81E-01	0.30	1.00E+00	1.90	3.21E-01	0.75	5.42E-01	-0.66	4.80E-01	-0.42	7.74E-01	0.18	8.68E-01	1.74	1.17E-01	0.25	8.09E-01	-0.17	9.57E-01	0.77	4.62E-01	1.62	2.04E-01	1.47	3.04E-01	0.03	9.77E-01
Bnascaffold0090G0000700ZS	-1.71	8.24E-18	-2.09	7.04E-14	-0.38	4.50E-02	-0.35	1.17E-01	-0.27	3.84E-01	0.02	9.71E-01	-1.30	8.85E-09	-0.20	3.41E-01	1.41	7.53E-15	0.36	7.91E-02	2.21	8.83E-13	0.54	7.40E-03	-0.22	4.00E-01	1.00	1.00E-07	2.91	1.20E-26	0.04	9.09E-01	1.10	8.37E-07
Bnascaffold0091G0000100ZS	NIL	NIL	0.59	1.00E+00	-1.19	1.00E+00	-1.53	1.00E+00	NIL	NIL	-1.56	1.00E+00	NIL	NIL	NIL	NIL	NIL	NIL	-0.43	1.00E+00	-0.92	1.00E+00	NIL	NIL	1.31	1.00E+00	1.06	1.00E+00	-0.91	8.71E-01	NIL	NIL	NIL	NIL
Bnascaffold0093G0000200ZS	NIL	NIL	NIL	NIL	0.39	1.00E+00	-0.71	1.00E+00	NIL	NIL	NIL	NIL	NIL	NIL	NIL	NIL	NIL	NIL	-0.43	1.00E+00	NIL	NIL	-0.60	1.00E+00	NIL	NIL	1.06	1.00E+00	0.88	8.71E-01	NIL	NIL	NIL	NIL
Bnascaffold0094G0000100ZS	NIL	NIL	NIL	NIL	NIL	NIL	1.00	1.00E+00	NIL	NIL	NIL	NIL	NIL	NIL	NIL	NIL	NIL	NIL	NIL	NIL	NIL	NIL	-1.35	1.00E+00	NIL	NIL	NIL	NIL	1.63	8.02E-01	NIL	NIL	NIL	NIL
Bnascaffold0094G0000200ZS	-1.87	6.27E-16	-1.91	2.76E-08	-0.44	3.77E-02	-0.62	3.21E-03	-0.27	4.59E-01	-0.19	6.80E-01	-1.40	1.01E-08	-0.37	1.20E-01	1.58	3.19E-12	0.21	4.10E-01	2.10	1.37E-09	0.50	2.10E-02	-0.14	6.72E-01	1.19	2.55E-07	2.63	2.13E-19	-0.09	8.13E-01	0.90	4.61E-04
Bnascaffold0095G0000100ZS	NIL	NIL	0.59	1.00E+00	NIL	NIL	NIL	NIL	NIL	NIL	NIL	NIL	NIL	NIL	NIL	NIL	NIL	NIL	NIL	NIL	-0.92	1.00E+00	NIL	NIL	NIL	NIL	NIL	NIL	-0.91	8.71E-01	NIL	NIL	NIL	NIL
Bnascaffold0096G0000300ZS	NIL	NIL	NIL	NIL	-2.22	1.00E+00	-1.53	1.00E+00	NIL	NIL	-1.64	1.00E+00	NIL	NIL	-1.88	1.00E+00	NIL	NIL	0.54	1.00E+00	NIL	NIL	NIL	NIL	2.37	1.00E+00	1.06	1.00E+00	NIL	NIL	0.98	1.00E+00	NIL	NIL
Bnascaffold0097G0000100ZS	1.55	1.00E+00	-1.11	7.03E-01	-2.41	3.80E-01	0.25	1.00E+00	2.01	1.00E+00	-1.83	1.00E+00	-0.20	9.37E-01	2.09	3.80E-01	0.48	8.76E-01	0.54	1.00E+00	1.42	5.32E-01	2.51	1.95E-01	2.54	1.00E+00	-1.51	1.00E+00	-0.01	9.97E-01	-1.34	1.00E+00	0.88	6.57E-01
Bnascaffold0103G0000100ZS	-1.99	1.00E+00	NIL	NIL	-5.30	2.53E-01	NIL	NIL	-0.29	1.00E+00	-4.73	1.00E+00	-2.02	1.00E+00	NIL	NIL	1.67	1.00E+00	NIL	NIL	NIL	NIL	NIL	NIL	3.51	5.57E-01	NIL	NIL	NIL	NIL	-0.95	1.00E+00	NIL	NIL
Bnascaffold0105G0000100ZS	NIL	NIL	0.59	1.00E+00	1.72	1.00E+00	-2.87	1.00E+00	0.67	1.00E+00	2.47	1.00E+00	-0.32	1.00E+00	-3.39	1.00E+00	1.67	1.00E+00	0.69	1.00E+00	0.77	1.00E+00	NIL	NIL	NIL	NIL	2.38	1.00E+00	-0.91	8.71E-01	1.52	1.00E+00	-1.58	1.00E+00
Bnascaffold0105G0000200ZS	1.79	4.47E-01	-2.33	2.05E-01	0.60	1.00E+00	-2.68	1.00E+00	-2.18	1.00E+00	1.49	1.00E+00	1.85	1.00E+00	-3.35	1.00E+00	-3.97	4.08E-01	0.81	1.00E+00	0.24	9.30E-01	NIL	NIL	-1.18	1.00E+00	-2.49	6.56E-01	-2.65	5.25E-01	2.45	1.00E+00	-2.81	1.00E+00
Bnascaffold0105G0000400ZS	1.67	9.83E-08	-0.55	1.05E-02	3.54	5.32E-02	-0.84	4.60E-01	0.31	7.09E-01	1.49	1.00E+00	2.14	3.03E-28	2.35	9.28E-02	-1.38	3.54E-08	-2.09	1.89E-01	1.32	9.97E-17	1.13	2.24E-01	-6.83	8.46E-07	-5.11	6.41E-35	-5.09	4.55E-36	-5.68	6.52E-09	-5.49	1.64E-72
Bnascaffold0106G0000100ZS	1.80	1.00E+00	0.89	6.04E-01	NIL	NIL	1.23	1.00E+00	1.47	1.00E+00	0.97	1.00E+00	0.81	7.32E-01	-1.88	1.00E+00	-0.32	9.14E-01	1.50	1.00E+00	-0.39	7.99E-01	-1.57	1.00E+00	NIL	NIL	-2.73	1.00E+00	-2.35	2.57E-01	-0.80	1.00E+00	-3.56	1.97E-01
Bnascaffold0109G0000200ZS	-2.57	2.21E-01	0.66	7.94E-01	-2.41	1.01E-01	2.81	3.56E-02	-0.46	1.00E+00	-2.19	1.00E+00	-1.88	4.45E-01	2.86	7.88E-02	2.07	4.21E-01	0.19	9.48E-01	-0.46	8.43E-01	0.27	9.26E-01	0.98	6.00E-01	1.04	7.44E-01	3.37	7.55E-03	-0.76	8.29E-01	3.98	1.70E-01
Bnascaffold0109G0000300ZS	0.67	1.00E+00	-0.14	9.69E-01	NIL	NIL	1.97	1.00E+00	NIL	NIL	2.87	1.00E+00	0.93	1.00E+00	-2.82	3.03E-01	-0.99	1.00E+00	3.40	1.00E+00	0.06	9.87E-01	-1.31	1.00E+00	NIL	NIL	-1.60	1.00E+00	0.58	8.75E-01	2.87	1.00E+00	-0.90	1.00E+00
Bnascaffold0109G0000400ZS	NIL	NIL	NIL	NIL	NIL	NIL	NIL	NIL	NIL	NIL	NIL	NIL	-0.09	1.00E+00	NIL	NIL	NIL	NIL	NIL	NIL	1.01	1.00E+00	NIL	NIL	NIL	NIL	NIL	NIL	NIL	NIL	NIL	NIL	-0.85	1.00E+00
Bnascaffold0110G0000100ZS	-2.41	7.82E-08	-2.13	8.31E-03	-0.70	1.02E-01	-0.65	1.56E-01	-0.58	3.77E-01	-0.29	7.63E-01	-1.11	1.36E-02	-0.21	6.62E-01	1.80	3.34E-04	0.37	4.67E-01	2.83	2.97E-05	0.85	3.67E-02	-0.30	6.08E-01	1.30	1.24E-02	2.91	1.62E-05	-0.04	9.64E-01	0.83	6.46E-02
Bnascaffold0110G0000200ZS	-1.24	8.40E-02	-1.77	4.92E-02	-0.59	2.66E-01	-0.56	3.31E-01	0.34	8.08E-01	-0.11	9.39E-01	-1.68	2.34E-02	-0.63	2.84E-01	1.56	1.42E-02	0.44	4.74E-01	1.67	9.33E-02	0.40	5.02E-01	0.55	4.73E-01	1.10	9.74E-02	2.45	9.20E-04	0.07	9.46E-01	1.06	1.91E-01
Bnascaffold0113G0000100ZS	-3.69	1.37E-01	-1.34	1.00E+00	-1.77	9.13E-02	-3.40	4.58E-02	1.61	1.00E+00	1.36	1.83E-01	-3.70	1.14E-03	-3.37	1.48E-06	5.30	5.34E-04	3.09	8.27E-06	3.01	3.57E-01	2.96	1.25E-01	1.80	2.75E-01	3.63	7.22E-02	1.85	7.59E-01	1.46	3.56E-02	1.60	4.35E-01
Bnascaffold0113G0000200ZS	-0.07	1.00E+00	-0.38	1.00E+00	0.23	9.45E-01	-3.20	1.00E+00	1.32	1.00E+00	1.39	1.00E+00	-1.73	1.00E+00	-4.12	1.26E-01	1.39	1.00E+00	1.14	6.67E-01	0.04	1.00E+00	NIL	NIL	1.55	1.00E+00	1.76	6.43E-01	-0.91	8.71E-01	1.53	6.73E-01	-0.85	1.00E+00
Bnascaffold0115G0000100ZS	NIL	NIL	0.59	1.00E+00	NIL	NIL	NIL	NIL	NIL	NIL	NIL	NIL	NIL	NIL	NIL	NIL	NIL	NIL	NIL	NIL	-0.92	1.00E+00	NIL	NIL	NIL	NIL	NIL	NIL	-0.91	8.71E-01	NIL	NIL	NIL	NIL
Bnascaffold0116G0000100ZS	0.77	1.00E+00	-2.17	1.00E+00	-1.53	1.00E+00	NIL	NIL	0.67	1.00E+00	0.01	1.00E+00	-1.06	1.00E+00	-0.92	1.00E+00	-0.13	1.00E+00	1.50	1.00E+00	1.01	1.00E+00	1.19	1.00E+00	0.70	1.00E+00	-1.70	1.00E+00	NIL	NIL	0.01	1.00E+00	0.11	1.00E+00
Bnascaffold0116G0000300ZS	NIL	NIL	NIL	NIL	NIL	NIL	NIL	NIL	NIL	NIL	0.97	1.00E+00	NIL	NIL	-1.88	1.00E+00	NIL	NIL	1.50	1.00E+00	NIL	NIL	NIL	NIL	NIL	NIL	NIL	NIL	NIL	NIL	0.98	1.00E+00	NIL	NIL
Bnascaffold0118G0000100ZS	NIL	NIL	NIL	NIL	-3.91	1.41E-01	NIL	NIL	0.67	1.00E+00	-2.36	1.00E+00	-2.02	1.00E+00	-0.92	1.00E+00	1.67	1.00E+00	1.50	1.00E+00	NIL	NIL	1.19	1.00E+00	3.09	1.00E+00	NIL	NIL	NIL	NIL	0.01	1.00E+00	1.07	1.00E+00
Bnascaffold0118G0000200ZS	NIL	NIL	NIL	NIL	1.24	1.00E+00	-2.38	1.00E+00	NIL	NIL	NIL	NIL	NIL	NIL	NIL	NIL	NIL	NIL	-1.27	1.00E+00	NIL	NIL	NIL	NIL	NIL	NIL	1.91	1.00E+00	NIL	NIL	NIL	NIL	NIL	NIL
Bnascaffold0120G0000100ZS	0.82	1.00E+00	-0.22	9.47E-01	2.10	1.00E+00	-0.35	9.10E-01	NIL	NIL	2.88	1.00E+00	1.70	1.00E+00	1.20	4.42E-01	-1.14	1.00E+00	0.69	7.93E-01	0.81	7.77E-01	2.06	1.60E-01	NIL	NIL	0.94	7.77E-01	0.87	8.36E-01	2.88	1.00E+00	2.28	1.37E-01
Bnascaffold0122G0000100ZS	-2.18	9.72E-10	-2.07	5.13E-04	-0.56	8.52E-02	-0.28	4.21E-01	-0.27	6.75E-01	0.00	9.97E-01	-1.53	7.89E-07	-0.32	2.98E-01	1.89	3.19E-08	0.52	1.13E-01	2.43	5.06E-06	0.51	7.38E-02	-0.20	6.95E-01	1.32	3.05E-04	3.25	1.77E-12	0.04	9.47E-01	1.20	1.26E-04
Bnascaffold0122G0000200ZS	-1.60	3.42E-03	-2.39	6.28E-03	-0.84	6.40E-02	-0.44	4.10E-01	-0.08	9.56E-01	-0.40	6.58E-01	-1.86	7.18E-04	-0.50	3.93E-01	1.50	4.49E-03	0.40	4.69E-01	2.05	3.12E-02	0.38	5.17E-01	0.34	6.16E-01	0.99	8.41E-02	3.06	5.33E-05	-0.01	9.87E-01	1.29	5.83E-02
Bnascaffold0122G0000300ZS	-0.07	1.00E+00	-1.34	1.00E+00	NIL	NIL	0.25	1.00E+00	NIL	NIL	NIL	NIL	NIL	NIL	NIL	NIL	-0.25	1.00E+00	NIL	NIL	NIL	NIL	-0.60	1.00E+00	NIL	NIL	-0.86	1.00E+00	0.88	8.71E-01	NIL	NIL	NIL	NIL
Bnascaffold0122G0000400ZS	-1.82	1.43E-07	-1.73	1.34E-03	-0.64	5.22E-02	-0.71	3.93E-02	-0.52	2.72E-01	-0.22	7.48E-01	-1.38	5.05E-05	-0.28	4.33E-01	1.28	5.84E-04	0.37	3.27E-01	1.64	1.60E-03	0.84	7.81E-03	-0.20	6.49E-01	0.87	3.05E-02	2.05	1.48E-05	0.06	9.20E-01	1.11	1.56E-03
Bnascaffold0123G0000100ZS	0.82	1.00E+00	-2.23	1.00E+00	0.39	1.00E+00	-0.71	1.00E+00	0.67	1.00E+00	2.47	1.00E+00	-2.02	1.00E+00	-3.38	1.00E+00	-0.18	1.00E+00	2.03	1.00E+00	NIL	NIL	-0.60	1.00E+00	NIL	NIL	-0.79	1.00E+00	0.88	8.71E-01	1.51	1.00E+00	NIL	NIL
Bnascaffold0123G0000200ZS	-0.79	4.41E-01	-4.23	3.33E-03	0.21	8.61E-01	-3.44	6.63E-04	1.52	6.94E-02	1.05	2.71E-02	-1.95	3.49E-04	-2.87	2.25E-14	2.28	3.86E-05	0.79	4.61E-01	4.59	7.24E-04	1.41	4.62E-02	1.82	9.87E-03	2.72	2.79E-02	3.66	1.62E-02	1.31	7.03E-04	0.31	7.36E-01
Bnascaffold0123G0000300ZS	NIL	NIL	NIL	NIL	NIL	NIL	NIL	NIL	0.67	1.00E+00	2.45	1.00E+00	-0.11	1.00E+00	-3.36	1.00E+00	1.67	1.00E+00	2.98	1.00E+00	1.96	1.00E+00	NIL	NIL	NIL	NIL	NIL	NIL	NIL	NIL	1.49	1.00E+00	-1.81	1.00E+00
Bnascaffold0123G0000400ZS	NIL	NIL	NIL	NIL	-1.19	1.00E+00	-1.53	1.00E+00	NIL	NIL	0.27	1.00E+00	NIL	NIL	-2.76	1.00E+00	NIL	NIL	1.42	1.00E+00	NIL	NIL	NIL	NIL	1.31	1.00E+00	1.06	1.00E+00	NIL	NIL	1.87	1.00E+00	NIL	NIL
Bnascaffold0124G0000100ZS	1.44	1.00E+00	2.71	1.04E-01	-3.79	4.29E-01	-0.26	1.00E+00	3.21	1.00E+00	-2.35	1.00E+00	-1.33	5.26E-01	1.86	4.36E-01	1.75	7.30E-01	1.44	1.00E+00	-2.28	1.22E-01	3.68	4.45E-01	3.95	2.03E-01	-1.41	1.00E+00	-4.10	2.42E-02	-1.62	6.31E-01	1.50	4.84E-01
Bnascaffold0127G0000100ZS	NIL	NIL	2.61	4.34E-01	NIL	NIL	0.77	1.00E+00	NIL	NIL	NIL	NIL	0.74	1.00E+00	NIL	NIL	NIL	NIL	NIL	NIL	-1.11	6.66E-01	-1.11	1.00E+00	NIL	NIL	NIL	NIL	-1.71	6.20E-01	NIL	NIL	-1.70	1.00E+00
Bnascaffold0127G0000200ZS	1.19	4.35E-01	-2.03	8.12E-02	-0.27	6.91E-01	-0.72	3.59E-01	1.56	6.17E-01	-0.71	6.94E-01	-4.41	2.40E-04	-0.30	8.25E-01	0.34	8.38E-01	-0.48	7.06E-01	-2.04	1.79E-03	-0.01	9.92E-01	1.97	1.83E-01	0.40	7.37E-01	1.85	9.05E-02	-0.34	8.90E-01	3.74	1.00E-06
Bnascaffold0127G0000300ZS	-0.54	8.54E-01	4.32	2.41E-06	-1.02	6.31E-01	1.21	4.93E-01	1.04	1.00E+00	0.22	1.00E+00	-1.31	4.12E-01	0.41	7.91E-01	1.56	3.98E-01	1.18	5.73E-01	-4.07	2.47E-07	0.39	7.64E-01	0.67	8.45E-01	0.08	9.79E-01	-2.86	6.73E-06	-0.20	9.40E-01	1.47	3.31E-01
Bnascaffold0128G0000100ZS	0.08	9.77E-01	-0.67	7.23E-01	-0.57	1.00E+00	-1.53	1.00E+00	0.14	1.00E+00	-0.95	1.00E+00	-2.94	2.76E-01	NIL	NIL	0.05	9.84E-01	-0.43	1.00E+00	-2.22	3.77E-01	NIL	NIL	-1.69	1.00E+00	-2.46	3.78E-01	-3.18	2.99E-01	-2.83	1.00E+00	-0.85	1.00E+00
Bnascaffold0128G0000300ZS	-2.48	4.20E-01	-0.38	1.00E+00	2.68	1.56E-01	-2.98	6.30E-02	-2.71	1.00E+00	-2.02	1.00E+00	2.69	3.42E-01	2.19	1.00E+00	-0.25	1.00E+00	-4.64	3.15E-01	2.83	2.18E-01	0.69	8.00E-01	-0.68	1.00E+00	4.33	2.52E-02	1.55	7.51E-01	NIL	NIL	-0.63	7.94E-01
Bnascaffold0129G0000100ZS	-0.29	8.06E-01	-4.01	1.64E-03	1.24	1.00E+00	2.93	1.35E-01	-4.55	1.00E+00	4.35	1.00E+00	-0.08	1.00E+00	-2.62	1.69E-01	-4.29	8.36E-03	3.06	1.58E-01	-0.21	9.50E-01	-2.45	1.43E-01	-5.48	2.77E-01	-4.05	6.26E-03	3.10	1.02E-01	3.40	5.77E-01	0.79	1.00E+00
Bnascaffold0129G0000200ZS	-0.14	1.00E+00	-2.23	1.00E+00	1.46	5.56E-01	-4.82	2.76E-02	0.52	1.00E+00	0.71	9.20E-01	2.67	1.10E-01	-0.50	8.37E-01	0.65	1.00E+00	-0.80	8.01E-01	5.58	8.94E-04	3.39	5.78E-03	3.60	1.22E-01	5.08	3.21E-02	2.58	5.56E-01	3.70	6.35E-02	0.40	7.44E-01
Bnascaffold0130G0000200ZS	3.09	9.33E-13	-0.41	9.36E-02	3.23	1.04E-01	0.82	4.09E-01	-0.01	1.00E+00	2.71	1.00E+00	3.26	2.31E-16	1.52	1.50E-01	-3.15	1.35E-14	-0.55	7.30E-01	0.53	1.82E-02	0.18	8.29E-01	-4.57	1.13E-02	-4.65	1.24E-22	-3.14	2.88E-18	-1.88	1.44E-01	-3.73	6.82E-29
Bnascaffold0135G0000200ZS	-1.57	1.10E-06	-1.88	3.73E-05	-0.79	5.84E-03	-0.33	3.10E-01	0.05	9.50E-01	-0.11	8.86E-01	-1.45	6.02E-07	-0.51	9.21E-02	1.60	5.85E-08	0.64	3.45E-02	2.05	2.88E-06	0.49	9.66E-02	0.18	6.80E-01	0.86	1.07E-02	2.58	2.69E-11	-0.01	9.91E-01	0.89	7.21E-03
Bnascaffold0135G0000300ZS	-1.29	2.20E-02	-2.72	8.79E-04	-0.56	2.32E-01	-0.30	5.65E-01	0.47	6.05E-01	0.26	7.93E-01	-1.79	5.52E-04	-0.51	2.28E-01	1.74	2.41E-04	0.78	8.73E-02	2.68	1.67E-03	0.60	1.50E-01	0.30	6.81E-01	0.92	9.19E-02	3.51	4.89E-07	0.06	9.37E-01	1.30	1.39E-02
Bnascaffold0135G0000500ZS	-1.59	6.99E-07	-1.94	2.34E-05	-0.55	2.93E-02	-0.27	3.35E-01	0.16	7.95E-01	-0.08	9.06E-01	-1.39	1.76E-05	-0.22	4.51E-01	1.73	4.91E-09	0.43	1.40E-01	2.28	4.99E-07	0.52	3.23E-02	0.20	6.14E-01	1.13	3.21E-04	2.94	9.11E-17	-0.08	8.58E-01	1.05	1.12E-03
Bnascaffold0136G0000100ZS	-1.69	3.45E-09	-2.17	1.12E-06	-0.32	2.95E-01	-0.58	4.15E-02	-0.41	3.45E-01	-0.04	9.67E-01	-1.39	6.63E-07	-0.13	6.61E-01	1.26	2.05E-05	0.24	4.54E-01	2.06	2.61E-06	0.73	3.47E-03	-0.32	4.02E-01	0.95	1.81E-03	2.69	1.47E-11	0.02	9.63E-01	1.24	3.36E-06
Bnascaffold0136G0000200ZS	-1.15	1.77E-01	-4.83	2.39E-03	-0.73	3.48E-01	-0.45	5.90E-01	0.05	9.81E-01	-0.04	9.85E-01	-1.47	4.81E-02	-0.23	7.52E-01	1.18	1.37E-01	0.65	4.02E-01	4.56	4.54E-03	0.93	1.52E-01	0.16	8.99E-01	0.48	6.28E-01	5.02	1.13E-03	0.04	9.75E-01	1.24	8.82E-02
Bnascaffold0137G0000100ZS	-0.71	5.28E-01	-2.45	6.88E-02	1.57	1.46E-01	0.57	4.05E-01	0.10	1.00E+00	1.46	4.50E-01	-0.59	5.26E-01	0.15	8.72E-01	0.79	4.47E-01	-0.14	8.98E-01	2.65	3.19E-02	-0.50	4.27E-01	-1.16	4.82E-01	0.99	2.79E-01	4.20	1.72E-05	0.16	9.22E-01	0.88	2.87E-01
Bnascaffold0137G0000200ZS	-1.50	1.58E-06	-2.03	9.07E-06	-0.67	1.64E-02	-0.43	1.48E-01	0.39	3.47E-01	0.11	8.70E-01	-1.80	2.86E-08	-0.71	3.79E-03	1.87	7.90E-12	0.74	6.83E-03	2.10	1.89E-05	0.50	5.62E-02	0.14	7.41E-01	0.87	9.28E-03	2.61	1.47E-11	-0.17	6.41E-01	0.89	1.29E-02
Bnascaffold0137G0000300ZS	-1.70	7.96E-21	-2.19	5.24E-26	-0.31	1.89E-02	-0.20	3.09E-01	-0.16	6.19E-01	0.07	8.75E-01	-1.46	7.44E-13	-0.35	7.25E-02	1.52	5.72E-26	0.34	7.29E-02	2.26	1.54E-19	0.23	2.27E-01	-0.20	3.72E-01	1.09	3.63E-13	3.22	1.16E-52	0.00	9.96E-01	1.07	9.64E-08
Bnascaffold0137G0000400ZS	0.42	6.14E-01	-2.52	1.26E-03	2.74	7.98E-03	0.33	5.96E-01	0.20	1.00E+00	2.52	9.86E-02	-0.82	2.75E-01	-0.15	8.61E-01	-0.25	7.46E-01	-0.27	7.43E-01	1.48	1.23E-01	-0.71	1.91E-01	-2.28	1.22E-01	-0.06	9.40E-01	2.91	5.24E-05	0.00	9.99E-01	0.64	4.06E-01
Bnascaffold0137G0000500ZS	-1.14	6.84E-03	-2.65	6.26E-06	-0.53	1.08E-01	-0.60	7.97E-02	0.51	3.73E-01	0.29	6.16E-01	-1.84	2.83E-06	-0.82	6.28E-03	1.63	2.66E-07	0.78	1.18E-02	2.46	3.25E-04	0.60	6.90E-02	0.32	5.48E-01	0.82	3.03E-02	3.03	1.45E-08	0.06	9.04E-01	1.04	1.99E-02
Bnascaffold0137G0000600ZS	-1.65	5.88E-40	-2.26	5.87E-34	-0.46	1.25E-04	-0.48	1.68E-04	-0.03	9.32E-01	-0.06	8.59E-01	-1.59	5.51E-15	-0.16	6.77E-01	1.61	7.32E-42	0.35	1.88E-02	2.29	1.59E-19	0.70	1.78E-02	0.00	9.88E-01	1.10	5.10E-19	3.03	7.88E-69	-0.07	7.63E-01	1.32	3.00E-03
Bnascaffold0139G0000300ZS	-3.16	1.40E-01	1.35	5.62E-01	0.77	1.00E+00	-0.78	1.00E+00	-3.32	1.00E+00	1.47	1.00E+00	1.63	5.18E-01	-0.92	7.53E-01	-0.18	1.00E+00	0.66	1.00E+00	0.13	9.43E-01	0.55	8.56E-01	-3.27	5.90E-01	0.56	8.79E-01	-1.42	5.97E-01	1.48	1.00E+00	-1.13	6.39E-01
Bnascaffold0141G0000100ZS	-0.07	1.00E+00	-1.34	1.00E+00	-1.53	1.00E+00	1.52	1.00E+00	0.67	1.00E+00	0.01	1.00E+00	-2.02	1.00E+00	-1.88	1.00E+00	0.71	1.00E+00	1.50	1.00E+00	NIL	NIL	-1.87	1.00E+00	0.70	1.00E+00	-0.86	1.00E+00	2.15	6.86E-01	0.01	1.00E+00	NIL	NIL
Bnascaffold0143G0000100ZS	-1.61	2.79E-09	-1.98	7.49E-07	-0.38	9.40E-02	-0.60	7.62E-03	-0.12	8.31E-01	-0.07	9.15E-01	-1.40	1.56E-09	-0.29	2.19E-01	1.47	7.53E-09	0.27	3.04E-01	2.06	4.57E-08	0.62	2.34E-03	-0.02	9.58E-01	1.10	2.98E-05	2.64	1.79E-15	0.00	9.92E-01	1.06	2.70E-06
Bnascaffold0143G0000200ZS	-1.56	7.81E-03	-1.99	1.62E-02	-0.55	2.37E-01	-0.33	5.37E-01	0.06	9.65E-01	-0.06	9.64E-01	-1.76	6.38E-04	-0.74	9.72E-02	1.60	2.74E-03	0.45	3.66E-01	1.84	2.59E-02	0.08	8.84E-01	0.27	7.09E-01	1.17	4.18E-02	2.99	6.34E-06	0.12	8.75E-01	1.10	5.61E-02
Bnascaffold0147G0000200ZS	-1.84	1.00E+00	-1.34	1.00E+00	NIL	NIL	NIL	NIL	-2.06	1.00E+00	NIL	NIL	2.37	1.00E+00	NIL	NIL	-0.25	1.00E+00	NIL	NIL	3.47	2.24E-01	NIL	NIL	-2.02	1.00E+00	-0.86	1.00E+00	NIL	NIL	NIL	NIL	-3.31	1.00E+00
Bnascaffold0147G0000500ZS	NIL	NIL	1.22	1.00E+00	NIL	NIL	NIL	NIL	NIL	NIL	NIL	NIL	NIL	NIL	NIL	NIL	NIL	NIL	NIL	NIL	-1.55	1.00E+00	NIL	NIL	NIL	NIL	NIL	NIL	-1.54	8.16E-01	NIL	NIL	NIL	NIL
Bnascaffold0148G0000100ZS	-1.62	5.40E-07	-2.63	8.43E-07	-0.48	1.53E-01	-0.51	1.11E-01	-0.15	8.37E-01	0.04	9.69E-01	-1.52	3.08E-06	-0.56	6.53E-02	1.45	1.75E-06	0.47	1.43E-01	2.58	5.09E-06	0.46	1.39E-01	-0.28	5.41E-01	0.75	3.14E-02	3.03	3.94E-10	-0.13	7.84E-01	0.79	3.44E-02
Bnascaffold0148G0000200ZS	-1.67	5.96E-02	-1.65	1.70E-01	-0.49	5.14E-01	-0.94	2.15E-01	-0.11	9.60E-01	0.03	9.90E-01	-2.16	7.49E-03	-0.61	3.87E-01	1.53	6.28E-02	0.47	5.43E-01	1.04	4.23E-01	0.83	2.58E-01	0.16	8.96E-01	1.23	1.56E-01	2.11	4.95E-02	0.26	8.18E-01	1.76	4.12E-02
Bnascaffold0148G0000300ZS	NIL	NIL	NIL	NIL	-1.53	1.00E+00	NIL	NIL	NIL	NIL	-0.95	1.00E+00	-0.09	1.00E+00	0.84	1.00E+00	NIL	NIL	NIL	NIL	1.01	1.00E+00	1.98	1.00E+00	0.70	1.00E+00	NIL	NIL	NIL	NIL	NIL	NIL	0.91	1.00E+00
Bnascaffold0148G0000400ZS	-2.03	2.59E-09	-1.71	1.21E-03	-0.49	1.40E-01	-0.66	4.30E-02	-0.40	4.46E-01	-0.26	7.13E-01	-1.43	4.46E-05	-0.20	5.98E-01	1.61	4.13E-06	0.18	6.49E-01	1.90	1.77E-04	0.69	3.06E-02	-0.18	7.13E-01	1.26	3.89E-04	2.47	2.88E-08	-0.07	9.00E-01	1.12	1.92E-03
Bnascaffold0149G0000100ZS	0.91	1.00E+00	1.94	3.19E-01	0.39	1.00E+00	-0.26	1.00E+00	NIL	NIL	NIL	NIL	0.93	1.00E+00	NIL	NIL	-1.22	1.00E+00	-0.43	1.00E+00	-2.24	2.57E-01	-1.05	1.00E+00	NIL	NIL	-0.87	1.00E+00	-2.79	1.94E-01	NIL	NIL	-1.87	1.00E+00
Bnascaffold0149G0000200ZS	NIL	NIL	0.59	1.00E+00	NIL	NIL	0.70	1.00E+00	NIL	NIL	NIL	NIL	NIL	NIL	NIL	NIL	NIL	NIL	NIL	NIL	-0.92	1.00E+00	-1.05	1.00E+00	NIL	NIL	NIL	NIL	0.36	9.48E-01	NIL	NIL	NIL	NIL
Bnascaffold0149G0000300ZS	NIL	NIL	0.59	1.00E+00	NIL	NIL	NIL	NIL	NIL	NIL	NIL	NIL	NIL	NIL	NIL	NIL	NIL	NIL	NIL	NIL	-0.92	1.00E+00	NIL	NIL	NIL	NIL	NIL	NIL	-0.91	8.71E-01	NIL	NIL	NIL	NIL
Bnascaffold0156G0000100ZS	-7.18	4.71E-07	NIL	NIL	-2.57	1.19E-01	-2.05	1.00E+00	-0.98	4.22E-01	-0.68	1.00E+00	-3.33	1.97E-03	-1.59	3.74E-01	6.17	6.48E-05	1.85	3.56E-01	3.25	2.40E-01	2.48	3.84E-01	-2.07	3.49E-02	2.40	1.00E+00	0.88	8.71E-01	-1.78	1.65E-01	-0.06	9.83E-01
Bnascaffold0156G0000200ZS	1.32	1.00E+00	-0.31	9.08E-01	1.97	4.49E-01	-0.83	6.96E-01	0.67	1.00E+00	1.92	1.00E+00	0.87	1.00E+00	-0.56	8.13E-01	-0.68	1.00E+00	-0.11	9.66E-01	0.50	8.27E-01	0.17	9.42E-01	0.70	1.00E+00	1.23	6.12E-01	0.92	7.59E-01	1.93	1.00E+00	0.45	8.67E-01
Bnascaffold0157G0000300ZS	-1.99	1.00E+00	8.47	2.15E-11	NIL	NIL	NIL	NIL	-1.26	1.00E+00	NIL	NIL	NIL	NIL	NIL	NIL	NIL	NIL	NIL	NIL	-8.81	2.96E-12	NIL	NIL	-1.22	1.00E+00	NIL	NIL	-8.80	5.15E-12	NIL	NIL	NIL	NIL
Bnascaffold0160G0000200ZS	-1.67	2.71E-07	-1.90	1.29E-04	-0.56	5.81E-02	-0.40	2.00E-01	-0.17	7.98E-01	0.04	9.59E-01	-1.30	1.70E-05	-0.51	7.80E-02	1.48	3.52E-06	0.55	6.43E-02	2.08	8.61E-06	0.48	1.01E-01	0.03	9.52E-01	1.03	2.84E-03	2.67	4.15E-11	0.21	6.10E-01	0.95	4.09E-03
Bnascaffold0160G0000300ZS	-1.04	7.52E-02	-2.33	2.62E-03	-0.80	9.25E-02	-0.22	6.98E-01	0.54	5.67E-01	0.01	9.97E-01	-2.02	3.73E-04	-0.71	9.04E-02	1.56	2.57E-03	0.77	1.21E-01	1.87	3.11E-02	0.32	4.67E-01	0.62	3.06E-01	0.76	2.26E-01	3.03	2.56E-06	0.06	9.46E-01	1.33	1.62E-02
Bnascaffold0160G0000500ZS	-2.65	6.69E-05	-1.46	8.22E-04	-0.32	2.32E-01	-0.45	9.44E-02	-0.76	4.74E-01	-0.09	8.99E-01	-1.80	6.05E-12	-0.32	2.51E-01	1.88	3.14E-11	0.19	5.15E-01	1.55	1.34E-04	0.36	1.86E-01	-0.85	2.79E-01	1.39	2.31E-06	2.53	1.42E-13	-0.20	5.79E-01	1.24	1.21E-05
Bnascaffold0163G0000100ZS	-0.88	7.52E-01	1.99	1.48E-01	-3.50	1.76E-01	-1.47	4.80E-01	0.49	9.46E-01	-1.37	8.32E-01	-3.88	2.53E-01	-3.89	1.02E-02	1.36	5.83E-01	2.06	1.46E-01	-4.55	6.01E-08	-0.34	9.09E-01	1.13	8.02E-01	-1.58	3.14E-01	-4.72	7.07E-09	-0.77	8.48E-01	-0.89	7.86E-01
Bnascaffold0163G0000200ZS	NIL	NIL	NIL	NIL	NIL	NIL	NIL	NIL	0.67	1.00E+00	1.85	1.00E+00	-1.06	1.00E+00	-0.75	1.00E+00	1.67	1.00E+00	2.38	1.00E+00	1.01	1.00E+00	2.30	1.00E+00	NIL	NIL	NIL	NIL	NIL	NIL	0.89	1.00E+00	1.20	1.00E+00
Bnascaffold0163G0000300ZS	-0.07	1.00E+00	2.63	3.14E-01	-1.53	1.00E+00	1.43	1.00E+00	2.95	1.00E+00	-0.95	1.00E+00	-2.40	3.80E-01	2.56	1.00E+00	2.99	2.74E-01	NIL	NIL	-2.02	4.35E-01	1.53	5.50E-01	0.70	1.00E+00	-0.86	1.00E+00	-1.76	5.59E-01	-3.23	1.00E+00	1.72	5.59E-01
Bnascaffold0163G0000500ZS	-1.12	7.67E-01	-2.07	1.00E+00	-3.58	2.22E-01	1.23	1.00E+00	-2.12	1.00E+00	-2.04	1.00E+00	2.45	1.00E+00	0.60	1.00E+00	-0.99	1.00E+00	1.50	1.00E+00	3.56	2.13E-01	0.97	1.00E+00	0.92	8.15E-01	-1.60	1.00E+00	1.85	7.59E-01	0.98	1.00E+00	-0.93	7.26E-01
Bnascaffold0165G0000200ZS	NIL	NIL	NIL	NIL	-1.53	1.00E+00	NIL	NIL	NIL	NIL	-0.95	1.00E+00	NIL	NIL	NIL	NIL	NIL	NIL	NIL	NIL	NIL	NIL	NIL	NIL	0.70	1.00E+00	NIL	NIL	NIL	NIL	NIL	NIL	NIL	NIL
Bnascaffold0165G0000300ZS	NIL	NIL	NIL	NIL	NIL	NIL	0.70	1.00E+00	NIL	NIL	NIL	NIL	NIL	NIL	NIL	NIL	NIL	NIL	NIL	NIL	NIL	NIL	-1.05	1.00E+00	NIL	NIL	NIL	NIL	1.32	8.36E-01	NIL	NIL	NIL	NIL
Bnascaffold0166G0000100ZS	-0.04	9.69E-01	0.67	6.95E-01	-3.63	3.95E-03	-0.76	5.12E-01	0.36	8.83E-01	-1.48	6.01E-01	-1.27	1.34E-01	-0.54	7.49E-01	0.40	6.60E-01	2.12	1.12E-02	-1.53	1.00E+00	2.34	1.62E-01	2.65	1.56E-01	-1.07	2.14E-01	-2.33	2.99E-01	0.77	7.30E-01	1.44	7.10E-02
Bnascaffold0166G0000200ZS	NIL	NIL	2.19	1.00E+00	NIL	NIL	NIL	NIL	NIL	NIL	NIL	NIL	NIL	NIL	NIL	NIL	NIL	NIL	NIL	NIL	-2.51	1.00E+00	NIL	NIL	NIL	NIL	NIL	NIL	-2.51	6.20E-01	NIL	NIL	NIL	NIL
Bnascaffold0170G0000100ZS	-1.74	3.83E-25	-1.79	1.77E-13	-0.27	1.06E-01	-0.30	7.25E-02	-0.31	1.71E-01	-0.02	9.76E-01	-1.28	2.19E-09	-0.18	3.32E-01	1.41	7.48E-17	0.22	2.63E-01	1.94	1.16E-12	0.37	1.93E-02	-0.29	1.43E-01	1.07	1.40E-10	2.71	3.89E-38	-0.03	9.31E-01	1.03	4.15E-07
Bnascaffold0170G0000200ZS	-1.02	1.84E-02	-3.34	3.02E-07	-1.09	2.16E-03	-0.07	8.90E-01	0.80	8.16E-02	-0.10	9.09E-01	-2.23	5.38E-11	-0.88	9.38E-03	1.80	3.27E-08	0.95	1.22E-02	2.92	3.36E-05	0.18	6.67E-01	0.53	2.44E-01	0.35	5.00E-01	3.78	5.10E-10	-0.39	3.24E-01	0.91	4.12E-02
Bnascaffold0170G0000300ZS	0.63	6.88E-01	-2.30	6.86E-02	1.69	1.91E-01	-0.55	5.81E-01	-0.19	1.00E+00	0.36	1.00E+00	-0.20	9.02E-01	0.93	4.78E-01	-0.86	5.39E-01	-1.39	2.77E-01	1.27	4.10E-01	0.14	8.97E-01	-0.54	8.52E-01	0.44	6.97E-01	2.33	6.77E-02	-0.01	9.97E-01	1.10	3.52E-01
Bnascaffold0170G0000400ZS	-1.88	2.17E-21	-2.21	1.09E-12	-0.21	2.97E-01	-0.61	1.14E-03	-0.34	2.46E-01	-0.06	9.13E-01	-1.17	3.13E-05	0.05	8.53E-01	1.53	2.65E-15	0.10	6.72E-01	2.59	1.76E-12	0.80	5.17E-05	-0.39	8.81E-02	1.18	3.22E-10	2.94	2.06E-25	-0.15	6.16E-01	1.03	3.58E-02
Bnascaffold0172G0000300ZS	NIL	NIL	NIL	NIL	NIL	NIL	NIL	NIL	NIL	NIL	NIL	NIL	-0.09	1.00E+00	NIL	NIL	NIL	NIL	NIL	NIL	1.01	1.00E+00	NIL	NIL	NIL	NIL	NIL	NIL	NIL	NIL	NIL	NIL	-0.85	1.00E+00
Bnascaffold0173G0000100ZS	NIL	NIL	NIL	NIL	0.39	1.00E+00	-1.53	1.00E+00	NIL	NIL	5.06	1.00E+00	NIL	NIL	-5.98	1.95E-01	NIL	NIL	4.63	3.41E-01	NIL	NIL	NIL	NIL	NIL	NIL	1.06	1.00E+00	NIL	NIL	5.07	3.61E-01	NIL	NIL
Bnascaffold0174G0000100ZS	-1.82	2.59E-09	-1.68	1.85E-04	-0.47	9.77E-02	-0.39	1.93E-01	0.01	9.87E-01	-0.13	8.61E-01	-1.50	5.87E-09	-0.39	2.22E-01	1.82	2.28E-10	0.30	3.85E-01	2.01	4.90E-07	0.34	2.51E-01	-0.14	7.52E-01	1.11	4.40E-04	2.56	5.53E-12	-0.32	4.19E-01	0.76	1.24E-02
Bnascaffold0175G0000100ZS	-2.00	4.59E-14	-1.92	6.69E-06	-0.43	1.16E-01	-0.38	1.79E-01	-0.59	8.05E-02	-0.06	9.35E-01	-1.25	8.45E-05	-0.18	5.29E-01	1.39	1.22E-06	0.32	2.89E-01	2.08	2.39E-06	0.56	2.14E-02	-0.45	1.38E-01	1.02	4.90E-04	2.72	3.41E-14	0.05	9.27E-01	1.07	3.59E-04
Bnascaffold0175G0000200ZS	0.77	1.00E+00	-2.17	1.00E+00	NIL	NIL	NIL	NIL	NIL	NIL	NIL	NIL	NIL	NIL	NIL	NIL	-1.08	1.00E+00	NIL	NIL	NIL	NIL	NIL	NIL	NIL	NIL	-1.70	1.00E+00	NIL	NIL	NIL	NIL	NIL	NIL
Bnascaffold0175G0000300ZS	-1.17	4.21E-02	-2.63	1.38E-03	-0.49	3.37E-01	-0.56	2.77E-01	0.33	7.66E-01	0.32	7.46E-01	-1.84	2.27E-04	-0.79	6.18E-02	1.49	2.58E-03	0.77	8.40E-02	2.29	8.44E-03	0.57	2.39E-01	0.37	6.28E-01	0.96	7.58E-02	3.19	2.13E-05	0.33	5.99E-01	1.34	1.27E-02
Bnascaffold0175G0000400ZS	-1.90	2.19E-11	-1.84	6.48E-05	-0.65	1.95E-02	-0.19	5.62E-01	0.17	7.66E-01	-0.02	9.77E-01	-1.65	5.21E-09	-0.22	4.60E-01	2.05	7.13E-14	0.58	5.55E-02	2.24	2.91E-07	0.60	1.36E-02	-0.09	8.18E-01	1.05	1.31E-03	2.85	2.12E-14	-0.32	3.59E-01	1.07	1.85E-04
Bnascaffold0177G0000100ZS	-2.00	3.31E-06	-3.34	7.32E-05	-0.42	3.80E-01	-0.73	1.33E-01	-0.63	3.49E-01	-0.32	7.49E-01	-1.76	6.77E-04	0.02	9.77E-01	1.35	5.26E-03	0.06	9.28E-01	2.94	1.32E-03	0.84	4.55E-02	-0.64	2.16E-01	0.83	1.15E-01	3.60	6.96E-06	-0.36	5.99E-01	1.38	6.06E-03
Bnascaffold0179G0000200ZS	NIL	NIL	NIL	NIL	NIL	NIL	NIL	NIL	NIL	NIL	0.97	1.00E+00	NIL	NIL	-1.88	1.00E+00	NIL	NIL	1.50	1.00E+00	NIL	NIL	NIL	NIL	NIL	NIL	NIL	NIL	NIL	NIL	0.98	1.00E+00	NIL	NIL
Bnascaffold0179G0000400ZS	-0.07	1.00E+00	-1.34	1.00E+00	NIL	NIL	NIL	NIL	NIL	NIL	NIL	NIL	NIL	NIL	NIL	NIL	-0.25	1.00E+00	NIL	NIL	NIL	NIL	NIL	NIL	NIL	NIL	-0.86	1.00E+00	NIL	NIL	NIL	NIL	NIL	NIL
Bnascaffold0189G0000300ZS	NIL	NIL	0.59	1.00E+00	0.39	1.00E+00	-1.53	1.00E+00	NIL	NIL	0.97	1.00E+00	NIL	NIL	-1.88	1.00E+00	NIL	NIL	0.54	1.00E+00	-0.92	1.00E+00	NIL	NIL	NIL	NIL	1.06	1.00E+00	-0.91	8.71E-01	0.98	1.00E+00	NIL	NIL
Bnascaffold0189G0000400ZS	-1.56	5.56E-01	0.16	9.53E-01	0.39	1.00E+00	-0.24	1.00E+00	0.73	1.00E+00	1.89	1.00E+00	-1.59	4.04E-01	-2.80	1.00E+00	2.29	2.83E-01	1.46	1.00E+00	0.54	8.12E-01	-1.11	1.00E+00	-2.71	1.00E+00	-0.87	1.00E+00	-1.19	7.54E-01	-1.59	6.07E-01	-2.85	1.00E+00
Bnascaffold0192G0000100ZS	0.76	6.09E-01	-0.50	6.49E-01	-1.61	1.00E+00	-0.71	1.00E+00	0.23	1.00E+00	-2.01	1.00E+00	0.27	8.55E-01	0.70	1.00E+00	-0.56	6.95E-01	-0.43	1.00E+00	0.24	8.37E-01	1.02	1.00E+00	-1.56	6.15E-01	-3.96	2.98E-02	-3.97	3.44E-02	-3.77	2.05E-01	-3.26	6.60E-02
Bnascaffold0192G0000200ZS	-1.99	1.00E+00	NIL	NIL	NIL	NIL	NIL	NIL	-0.29	1.00E+00	NIL	NIL	-2.02	1.00E+00	NIL	NIL	1.67	1.00E+00	NIL	NIL	NIL	NIL	NIL	NIL	-1.22	1.00E+00	NIL	NIL	NIL	NIL	-0.95	1.00E+00	NIL	NIL
Bnascaffold0192G0000300ZS	-0.07	1.00E+00	-1.34	1.00E+00	NIL	NIL	NIL	NIL	NIL	NIL	NIL	NIL	0.78	1.00E+00	NIL	NIL	-0.25	1.00E+00	NIL	NIL	1.88	1.00E+00	NIL	NIL	NIL	NIL	-0.86	1.00E+00	NIL	NIL	NIL	NIL	-1.73	1.00E+00
Bnascaffold0193G0000100ZS	-1.47	3.45E-04	-2.27	3.93E-04	-0.51	1.58E-01	-0.44	2.46E-01	-0.11	9.03E-01	-0.14	8.74E-01	-1.24	5.68E-04	-0.44	2.32E-01	1.34	7.67E-04	0.33	4.10E-01	2.37	8.45E-05	0.37	3.15E-01	0.18	7.47E-01	1.03	1.38E-02	3.01	1.23E-08	0.12	8.37E-01	0.88	2.65E-02
Bnascaffold0196G0000400ZS	NIL	NIL	NIL	NIL	-1.53	1.00E+00	1.00	1.00E+00	1.32	1.00E+00	0.01	1.00E+00	-0.99	1.00E+00	-0.92	1.00E+00	2.34	1.00E+00	1.50	1.00E+00	1.72	1.00E+00	-0.40	1.00E+00	0.70	1.00E+00	NIL	NIL	1.63	8.02E-01	-0.66	1.00E+00	-0.62	1.00E+00
Bnascaffold0196G0000500ZS	NIL	NIL	NIL	NIL	-0.57	1.00E+00	-1.53	1.00E+00	0.67	1.00E+00	-0.95	1.00E+00	-2.02	1.00E+00	NIL	NIL	1.67	1.00E+00	-0.43	1.00E+00	NIL	NIL	NIL	NIL	0.70	1.00E+00	1.06	1.00E+00	NIL	NIL	-0.95	1.00E+00	NIL	NIL
Bnascaffold0197G0000100ZS	-1.71	8.68E-08	-2.51	1.36E-06	-0.76	7.83E-03	-0.35	3.15E-01	-0.01	9.95E-01	-0.50	2.52E-01	-1.73	9.77E-08	0.00	9.90E-01	1.69	2.26E-08	0.22	5.55E-01	2.48	3.91E-06	0.61	3.05E-02	0.09	8.45E-01	0.94	7.35E-03	3.26	8.39E-13	-0.43	2.46E-01	1.25	1.43E-04
Bnascaffold0197G0000200ZS	-0.91	1.99E-01	-2.77	2.50E-03	-0.16	8.05E-01	-0.65	2.47E-01	0.24	8.71E-01	0.31	8.06E-01	-1.56	1.01E-02	-0.86	1.10E-01	1.13	5.95E-02	0.43	4.57E-01	2.36	1.68E-02	0.25	6.91E-01	0.26	7.96E-01	0.91	1.42E-01	3.20	1.37E-04	0.30	7.15E-01	0.95	1.82E-01
Bnascaffold0197G0000300ZS	-0.07	1.00E+00	-1.34	1.00E+00	0.39	1.00E+00	-0.24	1.00E+00	NIL	NIL	NIL	NIL	-0.09	1.00E+00	0.04	1.00E+00	-0.25	1.00E+00	-0.43	1.00E+00	1.01	1.00E+00	-0.11	1.00E+00	NIL	NIL	0.10	1.00E+00	1.39	8.31E-01	NIL	NIL	0.11	1.00E+00
Bnascaffold0197G0000400ZS	-1.73	7.79E-07	-2.18	7.43E-05	-0.48	1.31E-01	-0.73	2.58E-02	-0.36	5.49E-01	-0.16	8.41E-01	-1.31	8.88E-04	-0.31	3.41E-01	1.35	1.67E-04	0.28	4.35E-01	2.23	1.12E-04	0.74	1.54E-02	-0.03	9.59E-01	1.11	1.73E-03	2.71	3.12E-08	0.14	7.93E-01	1.10	3.60E-03
Bnascaffold0198G0000100ZS	-1.75	6.44E-23	-2.18	3.28E-22	-0.41	2.12E-03	-0.44	2.32E-03	-0.24	3.25E-01	-0.01	9.80E-01	-1.52	3.61E-11	-0.31	1.65E-01	1.49	1.86E-18	0.35	9.47E-02	2.17	1.10E-15	0.51	7.82E-04	-0.21	2.52E-01	1.03	1.12E-09	2.93	9.37E-59	-0.02	9.53E-01	1.15	5.26E-03
Bnascaffold0198G0000200ZS	-0.44	6.89E-01	-1.40	2.04E-01	1.92	2.45E-02	-0.12	8.56E-01	-0.02	1.00E+00	1.14	5.72E-01	-0.11	9.24E-01	-0.02	9.86E-01	0.39	7.37E-01	-0.84	2.61E-01	1.69	9.48E-02	-0.71	2.10E-01	-0.83	6.24E-01	1.46	3.13E-02	2.86	1.75E-04	0.30	8.56E-01	0.36	6.86E-01
Bnascaffold0198G0000300ZS	-1.11	8.74E-03	-2.59	9.35E-06	-0.77	2.35E-02	-0.52	1.77E-01	0.68	1.51E-01	0.04	9.65E-01	-1.71	1.16E-06	-0.76	9.73E-03	1.77	8.61E-08	0.76	2.91E-02	2.65	7.82E-06	0.56	7.77E-02	0.66	1.10E-01	0.89	3.44E-02	3.11	1.17E-09	-0.01	9.79E-01	0.89	2.32E-02
Bnascaffold0198G0000400ZS	-1.50	7.66E-24	-2.25	4.39E-32	-0.36	7.39E-03	-0.30	4.29E-02	-0.05	8.79E-01	-0.09	7.28E-01	-1.52	5.15E-13	-0.04	8.28E-01	1.43	1.77E-22	0.23	1.39E-01	2.16	6.54E-19	0.53	7.18E-04	-0.06	7.73E-01	0.97	2.69E-10	3.07	4.86E-80	-0.13	4.93E-01	1.31	9.10E-04
Bnascaffold0203G0000100ZS	NIL	NIL	NIL	NIL	0.09	1.00E+00	-1.83	1.00E+00	2.16	1.00E+00	-1.79	1.00E+00	-3.51	1.00E+00	0.84	1.00E+00	3.16	1.00E+00	-1.94	1.00E+00	NIL	NIL	0.71	1.00E+00	1.55	1.00E+00	2.57	1.00E+00	1.39	8.31E-01	-2.44	1.00E+00	1.87	1.00E+00
Bnascaffold0204G0000100ZS	-2.89	3.06E-12	-1.40	1.33E-02	-0.57	9.39E-02	-0.41	2.51E-01	-0.95	7.42E-02	-0.21	7.85E-01	-1.44	8.86E-05	-0.18	6.43E-01	1.93	1.07E-07	0.32	4.01E-01	1.91	2.36E-04	0.59	6.69E-02	-0.83	7.83E-02	1.39	3.09E-04	2.54	5.63E-09	-0.12	8.29E-01	1.10	4.09E-03
Bnascaffold0204G0000300ZS	-1.33	1.33E-01	-1.91	8.72E-02	-0.52	5.24E-01	-0.92	2.92E-01	0.18	9.28E-01	-0.13	9.52E-01	-2.25	3.64E-03	-0.14	8.65E-01	1.49	4.39E-02	0.36	6.89E-01	1.18	3.66E-01	1.16	1.14E-01	0.15	9.12E-01	0.86	3.51E-01	1.96	9.54E-02	-0.19	8.73E-01	1.89	2.16E-02
Bnascaffold0204G0000400ZS	-1.69	5.63E-05	-1.80	2.13E-03	0.05	9.15E-01	-0.41	2.96E-01	0.13	8.96E-01	0.22	8.28E-01	-1.36	4.97E-04	-0.26	5.16E-01	1.79	1.67E-06	0.12	8.00E-01	2.25	5.14E-05	0.30	4.18E-01	-0.45	4.18E-01	1.18	3.01E-03	2.75	1.98E-08	-0.40	4.34E-01	0.66	1.22E-01
Bnascaffold0206G0000100ZS	1.48	2.55E-01	0.07	9.37E-01	-0.29	8.13E-01	1.80	3.51E-02	0.33	1.00E+00	-2.80	1.00E+00	0.57	6.82E-01	2.30	1.88E-01	-1.16	3.19E-01	-2.54	1.56E-01	-0.65	4.74E-01	-2.00	1.19E-02	1.22	5.07E-01	-0.66	5.58E-01	1.22	1.16E-01	-1.96	4.48E-01	-0.26	8.58E-01
Bnascaffold0209G0000100ZS	-1.99	1.00E+00	0.59	1.00E+00	NIL	NIL	NIL	NIL	-1.26	1.00E+00	NIL	NIL	NIL	NIL	NIL	NIL	NIL	NIL	NIL	NIL	-0.92	1.00E+00	NIL	NIL	-1.22	1.00E+00	NIL	NIL	-0.91	8.71E-01	NIL	NIL	NIL	NIL
Bnascaffold0209G0000200ZS	-0.01	1.00E+00	-1.40	7.03E-01	NIL	NIL	NIL	NIL	-1.26	1.00E+00	NIL	NIL	-0.09	1.00E+00	0.84	1.00E+00	-1.28	1.00E+00	NIL	NIL	0.04	1.00E+00	1.98	1.00E+00	-1.22	1.00E+00	-1.89	1.00E+00	-0.91	8.71E-01	NIL	NIL	0.91	1.00E+00
Bnascaffold0210G0000100ZS	NIL	NIL	NIL	NIL	0.39	1.00E+00	-1.53	1.00E+00	NIL	NIL	NIL	NIL	NIL	NIL	NIL	NIL	NIL	NIL	-0.43	1.00E+00	NIL	NIL	NIL	NIL	NIL	NIL	1.06	1.00E+00	NIL	NIL	NIL	NIL	NIL	NIL
Bnascaffold0211G0000100ZS	-1.59	2.94E-09	-1.92	1.03E-06	-0.84	1.02E-03	-0.41	1.01E-01	-0.03	9.64E-01	-0.26	5.97E-01	-1.37	5.35E-07	-0.45	6.71E-02	1.53	9.40E-09	0.54	2.44E-02	2.09	4.26E-08	0.54	2.28E-02	0.46	1.68E-01	1.10	3.08E-05	2.74	1.33E-16	0.20	5.81E-01	1.08	5.70E-05
Bnascaffold0211G0000200ZS	-1.71	1.05E-02	-2.25	2.84E-02	-0.93	7.85E-02	-0.51	4.11E-01	0.38	7.46E-01	-0.10	9.45E-01	-1.88	3.72E-04	-0.64	2.25E-01	2.07	2.60E-04	0.79	1.71E-01	2.44	1.05E-02	0.69	1.86E-01	0.57	4.43E-01	1.24	6.91E-02	3.12	2.68E-04	0.06	9.50E-01	1.26	3.39E-02
Bnascaffold0211G0000300ZS	0.13	9.35E-01	-2.57	8.49E-02	0.91	4.52E-01	-0.15	8.93E-01	0.50	1.00E+00	-0.66	1.00E+00	-0.25	8.52E-01	0.44	7.89E-01	0.33	8.20E-01	-1.60	2.22E-01	2.66	5.59E-02	-0.96	3.51E-01	0.11	9.65E-01	0.78	4.98E-01	3.35	1.11E-02	-1.07	6.15E-01	-0.39	7.79E-01
Bnascaffold0211G0000400ZS	-1.80	7.71E-11	-2.23	3.53E-07	-0.35	1.63E-01	-0.59	1.61E-02	-0.18	7.24E-01	0.04	9.55E-01	-1.46	4.47E-08	-0.35	1.59E-01	1.60	2.54E-09	0.35	1.95E-01	2.38	1.65E-08	0.63	4.63E-03	-0.25	4.41E-01	1.09	1.41E-04	2.87	3.02E-15	-0.07	8.71E-01	1.00	1.83E-04
Bnascaffold0214G0000100ZS	-1.53	9.87E-12	-2.16	2.88E-12	-0.34	6.71E-02	-0.30	1.31E-01	0.01	9.85E-01	-0.07	8.90E-01	-1.41	2.25E-09	-0.30	1.29E-01	1.52	2.73E-14	0.23	2.64E-01	2.28	4.27E-12	0.28	1.47E-01	0.01	9.88E-01	1.09	1.24E-07	3.08	7.27E-32	-0.10	7.20E-01	0.96	3.78E-05
Bnascaffold0214G0000200ZS	-2.13	1.35E-01	-1.59	4.76E-01	-0.41	7.27E-01	-0.93	4.39E-01	0.23	1.00E+00	-0.51	8.59E-01	-1.45	2.49E-01	-0.67	6.32E-01	2.34	6.32E-02	-0.14	9.28E-01	2.53	2.00E-01	0.16	9.13E-01	0.16	9.32E-01	1.78	2.16E-01	2.62	1.56E-01	-0.61	7.26E-01	0.12	9.51E-01
Bnascaffold0215G0000100ZS	-1.68	2.82E-11	-2.23	1.37E-09	-0.44	4.69E-02	-0.48	4.40E-02	-0.08	8.95E-01	-0.04	9.43E-01	-1.51	3.89E-09	-0.34	1.40E-01	1.58	9.00E-11	0.35	1.38E-01	2.31	3.72E-10	0.53	2.08E-02	-0.13	7.18E-01	1.01	6.91E-05	2.91	1.15E-19	-0.12	7.20E-01	1.00	1.11E-04
Bnascaffold0215G0000200ZS	-0.17	9.15E-01	-2.57	1.13E-01	2.55	7.30E-02	-0.63	5.53E-01	-0.33	1.00E+00	1.31	1.00E+00	-0.44	7.54E-01	0.27	8.50E-01	-0.18	9.10E-01	-1.24	3.17E-01	1.95	2.65E-01	-0.31	7.78E-01	-1.60	4.88E-01	1.00	4.01E-01	3.04	4.26E-02	0.02	9.95E-01	0.70	5.98E-01
Bnascaffold0215G0000300ZS	-1.23	4.53E-01	-2.88	2.09E-01	-1.00	2.82E-01	-0.84	4.67E-01	0.82	1.00E+00	-0.25	9.11E-01	-0.93	3.89E-01	-0.85	3.58E-01	2.04	1.00E-01	0.71	4.99E-01	3.99	2.49E-02	0.72	5.04E-01	1.52	2.55E-01	1.66	2.21E-01	3.80	4.64E-02	0.42	7.75E-01	0.46	7.23E-01
Bnascaffold0215G0000400ZS	0.49	8.59E-01	-2.80	2.58E-01	-1.63	1.59E-01	-1.78	3.67E-01	0.46	1.00E+00	0.10	9.71E-01	-1.26	6.22E-01	-2.05	5.45E-02	-0.03	9.92E-01	1.68	1.44E-01	1.53	6.01E-01	1.48	4.50E-01	2.91	1.26E-01	0.65	7.50E-01	1.56	7.42E-01	2.41	1.55E-01	1.65	4.11E-01
Bnascaffold0215G0000500ZS	-2.01	1.14E-15	-2.24	3.30E-07	-0.65	8.16E-03	-0.47	8.88E-02	-0.40	2.52E-01	-0.20	7.11E-01	-1.59	1.28E-09	-0.35	1.95E-01	1.59	5.13E-10	0.41	1.48E-01	2.25	4.82E-07	0.57	2.28E-02	-0.30	3.21E-01	0.96	7.35E-04	2.90	8.61E-14	-0.13	7.35E-01	1.07	1.21E-04
Bnascaffold0215G0000600ZS	-1.89	1.91E-03	-1.79	5.30E-02	-0.97	3.23E-02	-0.67	2.42E-01	-0.46	6.74E-01	-0.81	2.53E-01	-1.76	3.95E-03	-0.48	3.92E-01	1.41	2.96E-02	0.12	8.57E-01	1.44	1.23E-01	0.34	5.68E-01	0.57	3.62E-01	1.39	2.60E-02	2.62	6.71E-04	0.19	8.37E-01	1.42	2.56E-02
Bnascaffold0216G0000100ZS	-1.57	8.34E-05	-2.12	2.01E-04	-0.61	7.28E-02	-0.39	2.86E-01	-0.09	9.21E-01	-0.32	6.52E-01	-1.58	1.48E-05	-0.53	1.36E-01	1.46	9.92E-05	0.25	5.35E-01	2.01	3.82E-04	0.15	6.92E-01	0.16	7.80E-01	1.01	1.10E-02	2.90	8.96E-10	-0.10	8.69E-01	0.91	2.33E-02
Bnascaffold0218G0000100ZS	NIL	NIL	0.59	1.00E+00	-1.53	1.00E+00	NIL	NIL	0.67	1.00E+00	-0.95	1.00E+00	-2.02	1.00E+00	NIL	NIL	1.67	1.00E+00	NIL	NIL	-0.92	1.00E+00	NIL	NIL	0.70	1.00E+00	NIL	NIL	-0.91	8.71E-01	-0.95	1.00E+00	NIL	NIL
Bnascaffold0219G0000100ZS	NIL	NIL	NIL	NIL	NIL	NIL	NIL	NIL	NIL	NIL	0.97	1.00E+00	NIL	NIL	-1.88	1.00E+00	NIL	NIL	1.50	1.00E+00	NIL	NIL	NIL	NIL	NIL	NIL	NIL	NIL	NIL	NIL	0.98	1.00E+00	NIL	NIL
Bnascaffold0219G0000200ZS	-0.56	8.67E-01	-3.62	1.74E-02	0.24	9.38E-01	-2.04	1.00E+00	-3.10	1.00E+00	0.45	1.00E+00	-3.51	1.00E+00	-1.64	1.00E+00	-2.53	1.35E-01	0.18	9.55E-01	-2.41	1.00E+00	0.63	1.00E+00	-3.58	6.16E-02	-2.81	3.56E-01	-1.09	7.90E-01	-0.01	1.00E+00	1.80	1.00E+00
Bnascaffold0220G0000100ZS	-1.81	3.52E-23	-2.15	2.06E-15	-0.29	8.97E-02	-0.50	1.83E-03	-0.24	3.58E-01	0.10	7.90E-01	-1.37	3.68E-09	-0.39	3.03E-02	1.55	2.82E-18	0.35	4.51E-02	2.34	1.15E-14	0.50	2.35E-03	-0.29	1.52E-01	1.13	6.37E-10	2.92	2.53E-38	0.02	9.50E-01	0.96	4.41E-05
Bnascaffold0220G0000200ZS	-1.52	1.97E-04	-2.93	1.59E-05	-0.64	1.23E-01	-0.14	7.64E-01	-0.07	9.42E-01	0.44	4.97E-01	-1.74	1.03E-05	-0.94	6.34E-03	1.43	2.52E-04	1.04	4.54E-03	2.64	2.08E-04	0.27	4.98E-01	-0.11	8.69E-01	0.67	1.56E-01	3.61	2.19E-09	0.37	4.36E-01	1.13	1.06E-02
Bnascaffold0220G0000300ZS	0.61	6.79E-01	-3.02	2.90E-02	1.71	2.07E-01	0.23	8.16E-01	-0.63	1.00E+00	1.30	1.00E+00	0.29	8.60E-01	0.28	8.23E-01	-1.25	3.86E-01	-0.48	7.04E-01	2.07	1.82E-01	-0.42	6.34E-01	-0.69	7.98E-01	0.36	7.68E-01	3.75	2.30E-03	1.21	5.59E-01	1.15	2.94E-01
Bnascaffold0220G0000400ZS	-1.48	1.82E-11	-2.23	4.90E-13	-0.30	1.36E-01	-0.48	9.62E-03	-0.06	9.13E-01	0.17	6.84E-01	-1.34	2.61E-09	-0.33	1.02E-01	1.40	8.38E-12	0.43	3.79E-02	2.30	4.88E-13	0.62	3.77E-04	-0.18	5.36E-01	0.90	2.70E-05	2.79	3.52E-26	0.02	9.64E-01	0.99	8.31E-06
Bnascaffold0226G0000100ZS	-0.07	1.00E+00	3.28	4.69E-01	NIL	NIL	NIL	NIL	NIL	NIL	NIL	NIL	NIL	NIL	NIL	NIL	-0.25	1.00E+00	NIL	NIL	-4.59	6.99E-02	NIL	NIL	NIL	NIL	-0.86	1.00E+00	-4.59	7.65E-02	NIL	NIL	NIL	NIL
Bnascaffold0230G0000100ZS	-1.62	5.64E-16	-2.26	2.61E-16	-0.46	6.18E-03	-0.15	4.27E-01	-0.24	3.85E-01	0.00	9.98E-01	-1.38	7.20E-10	-0.23	2.68E-01	1.36	2.09E-12	0.42	4.13E-02	2.25	3.22E-14	0.38	1.66E-02	-0.22	3.08E-01	0.83	6.04E-05	3.09	1.07E-45	-0.02	9.57E-01	1.09	4.23E-07
Bnascaffold0230G0000200ZS	-0.58	3.71E-01	-2.58	7.73E-04	-0.74	1.02E-01	-0.67	1.41E-01	0.97	1.66E-01	-0.10	9.34E-01	-1.73	2.57E-04	-0.66	1.13E-01	1.54	5.96E-04	0.60	1.78E-01	2.40	3.30E-03	0.64	1.41E-01	1.21	4.37E-02	0.95	5.68E-02	3.04	1.21E-05	0.10	8.83E-01	1.13	3.03E-02
Bnascaffold0230G0000300ZS	0.80	6.06E-01	-3.00	3.61E-02	2.15	5.66E-02	-0.88	2.54E-01	0.89	1.00E+00	0.62	1.00E+00	-0.71	5.30E-01	0.16	9.15E-01	0.08	9.52E-01	-1.63	1.15E-01	2.38	1.12E-01	-0.56	5.59E-01	-0.27	9.31E-01	1.08	2.42E-01	3.37	9.16E-03	-0.54	7.81E-01	0.28	8.38E-01
Bnascaffold0230G0000400ZS	-1.54	2.17E-14	-2.10	4.39E-13	-0.45	1.52E-02	-0.33	1.80E-01	-0.11	7.94E-01	-0.25	4.29E-01	-1.32	4.86E-10	-0.21	3.83E-01	1.41	2.91E-13	0.15	5.12E-01	2.20	1.64E-13	0.30	2.31E-01	0.07	8.11E-01	1.07	7.28E-08	3.00	2.42E-25	-0.11	7.20E-01	0.97	4.01E-05
Bnascaffold0232G0000100ZS	NIL	NIL	NIL	NIL	NIL	NIL	NIL	NIL	NIL	NIL	NIL	NIL	NIL	NIL	0.04	1.00E+00	NIL	NIL	NIL	NIL	NIL	NIL	1.19	1.00E+00	NIL	NIL	NIL	NIL	NIL	NIL	NIL	NIL	1.07	1.00E+00
Bnascaffold0238G0000200ZS	-3.32	1.00E+00	NIL	NIL	NIL	NIL	NIL	NIL	-2.58	1.00E+00	1.86	1.00E+00	NIL	NIL	-1.00	1.00E+00	NIL	NIL	2.38	1.00E+00	NIL	NIL	1.98	1.00E+00	-2.55	1.00E+00	NIL	NIL	NIL	NIL	1.87	1.00E+00	1.87	1.00E+00
Bnascaffold0239G0000100ZS	NIL	NIL	NIL	NIL	NIL	NIL	0.77	1.00E+00	NIL	NIL	NIL	NIL	-0.09	1.00E+00	0.77	1.00E+00	NIL	NIL	NIL	NIL	1.01	1.00E+00	0.67	1.00E+00	NIL	NIL	NIL	NIL	1.39	8.31E-01	NIL	NIL	0.85	1.00E+00
Bnascaffold0249G0000100ZS	-2.06	6.94E-07	-1.86	7.15E-03	-0.26	4.90E-01	-0.40	2.92E-01	-0.04	9.75E-01	0.07	9.47E-01	-1.55	9.22E-05	0.16	7.51E-01	2.00	1.98E-06	0.29	4.69E-01	2.31	1.51E-04	0.87	3.53E-02	-0.12	8.43E-01	1.57	6.31E-05	3.18	3.26E-09	-0.05	9.42E-01	1.62	1.91E-04
Bnascaffold0249G0000300ZS	-1.21	1.41E-01	-2.93	1.63E-02	-0.63	3.60E-01	-0.30	7.06E-01	0.11	9.57E-01	-0.27	8.67E-01	-2.22	4.04E-03	-1.13	1.14E-01	1.29	8.46E-02	0.32	6.92E-01	2.03	1.58E-01	-0.48	5.33E-01	0.50	6.10E-01	0.98	2.25E-01	3.78	3.73E-04	0.09	9.36E-01	1.13	2.66E-01
Bnascaffold0249G0000400ZS	-1.89	3.06E-06	-2.09	1.16E-03	-0.33	4.29E-01	-0.57	1.88E-01	-0.20	8.26E-01	0.35	6.54E-01	-1.69	3.49E-05	-0.55	1.41E-01	1.67	4.92E-05	0.63	1.33E-01	2.08	9.79E-04	0.70	5.33E-02	-0.30	5.72E-01	1.16	8.74E-03	2.85	4.47E-07	0.21	7.29E-01	1.31	6.34E-04
Bnascaffold0256G0000200ZS	3.42	1.33E-01	-3.87	3.66E-02	4.99	5.36E-03	-4.29	4.32E-03	3.64	1.00E+00	2.86	1.00E+00	2.37	1.27E-02	1.06	5.65E-01	0.17	9.15E-01	-2.18	1.66E-01	6.40	5.93E-06	3.26	5.99E-02	NIL	NIL	1.20	3.33E-01	0.68	8.92E-01	-1.06	6.93E-01	-2.31	5.40E-03
Bnascaffold0263G0000100ZS	NIL	NIL	NIL	NIL	-0.57	1.00E+00	1.04	1.00E+00	NIL	NIL	0.01	1.00E+00	NIL	NIL	0.20	1.00E+00	NIL	NIL	0.54	1.00E+00	NIL	NIL	-0.21	9.50E-01	0.70	1.00E+00	1.06	1.00E+00	2.66	5.28E-01	0.98	1.00E+00	2.17	1.00E+00
Bnascaffold0264G0000100ZS	NIL	NIL	NIL	NIL	-1.53	1.00E+00	0.25	1.00E+00	NIL	NIL	-0.95	1.00E+00	NIL	NIL	0.04	1.00E+00	NIL	NIL	NIL	NIL	NIL	NIL	0.36	1.00E+00	0.70	1.00E+00	NIL	NIL	0.88	8.71E-01	NIL	NIL	1.07	1.00E+00
Bnascaffold0269G0000100ZS	-0.19	1.00E+00	-2.17	1.00E+00	NIL	NIL	1.52	1.00E+00	-1.26	1.00E+00	NIL	NIL	NIL	NIL	NIL	NIL	-1.08	1.00E+00	NIL	NIL	NIL	NIL	-1.87	1.00E+00	-1.22	1.00E+00	-1.70	1.00E+00	2.15	6.86E-01	NIL	NIL	NIL	NIL
Bnascaffold0269G0000200ZS	-1.73	1.31E-05	-1.59	6.91E-03	-0.60	6.08E-02	-0.53	1.21E-01	0.27	6.99E-01	-0.23	7.39E-01	-1.83	1.50E-07	-0.32	3.50E-01	1.98	1.64E-08	0.33	3.88E-01	1.74	2.24E-03	0.57	6.85E-02	0.45	2.97E-01	1.48	7.29E-05	2.70	8.77E-09	-0.09	8.78E-01	1.38	1.37E-04
Bnascaffold0269G0000300ZS	-1.49	1.13E-05	-1.84	6.01E-05	-0.33	2.57E-01	-0.50	7.46E-02	0.25	6.60E-01	-0.08	9.16E-01	-1.57	4.25E-09	-0.36	1.86E-01	1.73	2.98E-09	0.21	5.18E-01	2.00	2.20E-06	0.39	1.38E-01	0.10	8.38E-01	1.16	2.23E-04	2.64	1.83E-12	-0.26	4.71E-01	0.91	1.29E-03
Bnascaffold0271G0000200ZS	3.30	2.04E-01	-1.89	2.50E-01	-0.57	1.00E+00	1.47	1.00E+00	0.67	1.00E+00	1.49	1.00E+00	-0.32	1.00E+00	-0.36	8.96E-01	-2.65	2.50E-01	2.02	1.00E+00	-1.04	6.95E-01	0.23	9.32E-01	0.70	1.00E+00	-3.26	1.60E-01	0.22	9.32E-01	1.49	1.00E+00	1.38	7.11E-01
Bnascaffold0274G0000200ZS	-1.99	1.00E+00	0.59	1.00E+00	NIL	NIL	0.70	1.00E+00	-1.26	1.00E+00	NIL	NIL	NIL	NIL	NIL	NIL	NIL	NIL	NIL	NIL	-0.92	1.00E+00	-1.05	1.00E+00	-1.22	1.00E+00	NIL	NIL	0.36	9.48E-01	NIL	NIL	NIL	NIL
Bnascaffold0275G0000200ZS	-0.07	1.00E+00	-1.34	1.00E+00	NIL	NIL	NIL	NIL	NIL	NIL	NIL	NIL	NIL	NIL	NIL	NIL	-0.25	1.00E+00	NIL	NIL	NIL	NIL	NIL	NIL	NIL	NIL	-0.86	1.00E+00	NIL	NIL	NIL	NIL	NIL	NIL
Bnascaffold0276G0000100ZS	-1.16	3.26E-01	-3.13	6.05E-02	1.05	4.40E-01	-1.31	2.83E-01	-0.21	1.00E+00	1.37	4.74E-01	0.18	8.83E-01	-0.80	4.19E-01	0.93	3.95E-01	0.28	8.37E-01	4.25	4.41E-03	0.81	4.43E-01	-1.11	5.01E-01	0.99	4.56E-01	2.90	1.16E-01	0.43	7.76E-01	-0.59	6.15E-01
Bnascaffold0279G0000200ZS	NIL	NIL	NIL	NIL	NIL	NIL	NIL	NIL	NIL	NIL	NIL	NIL	2.20	1.00E+00	NIL	NIL	NIL	NIL	NIL	NIL	3.29	3.40E-01	NIL	NIL	NIL	NIL	NIL	NIL	NIL	NIL	NIL	NIL	-3.15	1.00E+00
Bnascaffold0283G0000100ZS	-1.87	9.20E-10	-2.16	1.26E-05	-0.34	2.24E-01	-0.49	6.87E-02	-0.05	9.42E-01	-0.07	9.27E-01	-1.28	4.13E-05	-0.22	4.71E-01	1.80	1.10E-09	0.23	4.74E-01	2.69	8.51E-09	0.54	3.29E-02	-0.03	9.45E-01	1.39	3.33E-06	3.21	2.96E-16	-0.08	8.61E-01	0.94	2.85E-03
Bnascaffold0284G0000200ZS	-1.63	2.68E-07	-1.89	1.71E-05	-0.60	2.32E-02	-0.50	8.36E-02	-0.11	8.85E-01	0.15	8.57E-01	-1.45	3.12E-06	-0.58	8.11E-02	1.51	2.39E-07	0.71	3.97E-02	1.96	1.36E-05	0.67	7.74E-03	0.03	9.61E-01	0.95	2.32E-03	2.50	5.40E-11	0.25	6.05E-01	1.09	4.11E-04
Bnascaffold0284G0000300ZS	-1.16	1.78E-01	-2.07	5.56E-02	-0.71	2.78E-01	-0.14	8.63E-01	0.72	5.54E-01	-0.37	8.01E-01	-1.86	2.47E-03	0.01	9.93E-01	1.86	3.70E-03	0.30	7.04E-01	2.09	4.52E-02	0.50	3.94E-01	0.73	4.28E-01	1.07	1.79E-01	3.17	2.88E-04	-0.39	6.67E-01	1.43	2.49E-02
Bnascaffold0284G0000500ZS	-2.24	5.67E-07	-1.88	1.19E-02	-0.19	7.20E-01	-0.98	3.37E-02	-0.49	4.91E-01	0.14	9.05E-01	-1.37	1.59E-03	-0.35	4.11E-01	1.73	2.13E-04	0.28	5.88E-01	2.26	7.58E-04	0.95	1.82E-02	-0.52	3.47E-01	1.43	5.16E-03	2.49	1.17E-04	0.07	9.21E-01	1.05	1.82E-02
Bnascaffold0285G0000100ZS	NIL	NIL	NIL	NIL	NIL	NIL	NIL	NIL	NIL	NIL	6.11	3.78E-01	NIL	NIL	0.00	1.00E+00	NIL	NIL	6.62	1.54E-01	NIL	NIL	7.25	1.08E-01	NIL	NIL	NIL	NIL	NIL	NIL	6.11	2.48E-01	7.11	1.38E-01
Bnascaffold0286G0000100ZS	-1.99	1.00E+00	NIL	NIL	-1.53	1.00E+00	NIL	NIL	-1.26	1.00E+00	-0.95	1.00E+00	NIL	NIL	NIL	NIL	NIL	NIL	NIL	NIL	NIL	NIL	NIL	NIL	-0.26	1.00E+00	NIL	NIL	NIL	NIL	NIL	NIL	NIL	NIL
Bnascaffold0290G0000100ZS	NIL	NIL	NIL	NIL	NIL	NIL	0.77	1.00E+00	NIL	NIL	0.97	1.00E+00	NIL	NIL	0.16	1.00E+00	NIL	NIL	1.50	1.00E+00	NIL	NIL	1.02	1.00E+00	NIL	NIL	NIL	NIL	1.39	8.31E-01	0.98	1.00E+00	2.19	1.00E+00
Bnascaffold0291G0000100ZS	NIL	NIL	NIL	NIL	NIL	NIL	0.25	1.00E+00	NIL	NIL	NIL	NIL	-0.09	1.00E+00	NIL	NIL	NIL	NIL	NIL	NIL	1.01	1.00E+00	-0.60	1.00E+00	NIL	NIL	NIL	NIL	0.88	8.71E-01	NIL	NIL	-0.85	1.00E+00
Bnascaffold0291G0000200ZS	2.78	3.16E-01	0.35	8.22E-01	0.92	7.31E-01	0.81	6.27E-01	2.25	1.00E+00	0.08	1.00E+00	0.61	7.52E-01	2.22	2.28E-01	-0.59	7.85E-01	-0.88	7.65E-01	-0.32	8.25E-01	0.54	6.51E-01	1.55	1.00E+00	-0.40	8.56E-01	0.22	8.85E-01	-0.65	1.00E+00	0.94	4.89E-01
Bnascaffold0292G0000100ZS	NIL	NIL	2.11	1.00E+00	0.28	1.00E+00	-1.14	1.00E+00	0.67	1.00E+00	0.01	1.00E+00	-2.02	1.00E+00	-1.88	1.00E+00	1.67	1.00E+00	-0.31	1.00E+00	-2.44	1.00E+00	-1.11	1.00E+00	0.70	1.00E+00	1.91	1.00E+00	-1.19	7.71E-01	0.01	1.00E+00	NIL	NIL
Bnascaffold0295G0000100ZS	-2.10	5.24E-08	-2.04	9.82E-04	-1.05	4.16E-03	-0.49	2.68E-01	-0.56	3.39E-01	-0.52	3.97E-01	-1.50	2.70E-04	-0.61	1.34E-01	1.52	1.60E-04	0.48	2.72E-01	2.07	8.43E-04	0.39	3.66E-01	0.02	9.75E-01	0.97	3.00E-02	2.69	9.16E-07	0.02	9.75E-01	0.87	6.76E-02
Bnascaffold0295G0000300ZS	-2.26	7.99E-03	-2.91	9.31E-02	-0.60	3.97E-01	-1.02	2.16E-01	0.38	7.94E-01	-0.88	4.85E-01	-2.26	5.03E-04	0.36	6.68E-01	2.63	3.48E-04	-0.32	7.36E-01	3.28	3.61E-02	1.08	1.45E-01	0.19	8.61E-01	1.75	5.10E-02	3.73	1.62E-02	-1.10	1.98E-01	1.48	5.77E-02
Bnascaffold0295G0000400ZS	-1.56	3.31E-04	-1.57	6.46E-03	-0.64	1.01E-01	-0.26	5.61E-01	-0.04	9.75E-01	-0.12	9.09E-01	-1.60	3.57E-05	-0.09	8.56E-01	1.50	1.50E-04	0.48	2.71E-01	1.48	9.78E-03	0.69	6.94E-02	-0.04	9.57E-01	0.77	9.17E-02	2.23	5.25E-06	-0.15	8.07E-01	1.32	1.96E-03
Bnascaffold0297G0000100ZS	NIL	NIL	NIL	NIL	0.48	1.00E+00	-2.59	1.00E+00	0.67	1.00E+00	0.01	1.00E+00	-2.02	1.00E+00	-1.88	1.00E+00	1.67	1.00E+00	-0.51	1.00E+00	NIL	NIL	NIL	NIL	0.70	1.00E+00	2.12	1.00E+00	NIL	NIL	0.01	1.00E+00	NIL	NIL
Bnascaffold0297G0000200ZS	NIL	NIL	NIL	NIL	2.07	1.00E+00	-3.20	1.00E+00	2.21	1.00E+00	2.89	1.00E+00	-3.56	1.00E+00	-3.80	2.34E-01	3.22	1.00E+00	0.81	7.93E-01	NIL	NIL	NIL	NIL	NIL	NIL	2.73	1.00E+00	NIL	NIL	0.40	9.27E-01	NIL	NIL
Bnascaffold0297G0000300ZS	NIL	NIL	NIL	NIL	-3.02	1.00E+00	0.77	1.00E+00	NIL	NIL	-1.48	1.00E+00	NIL	NIL	-0.92	1.00E+00	NIL	NIL	1.50	1.00E+00	NIL	NIL	-0.09	1.00E+00	2.19	1.00E+00	NIL	NIL	1.39	8.31E-01	0.98	1.00E+00	1.07	1.00E+00
Bnascaffold0308G0000100ZS	2.69	1.00E+00	-5.77	1.00E+00	-0.13	9.57E-01	0.70	6.77E-01	-1.26	1.00E+00	1.04	1.00E+00	-0.17	9.38E-01	2.29	3.47E-01	-3.95	1.00E+00	1.10	5.70E-01	1.59	4.87E-01	2.67	1.00E+00	-1.10	6.58E-01	-4.06	1.00E+00	2.52	1.44E-01	1.16	6.31E-01	3.56	1.00E+00
Bnascaffold0308G0000200ZS	NIL	NIL	NIL	NIL	NIL	NIL	NIL	NIL	NIL	NIL	NIL	NIL	NIL	NIL	0.04	1.00E+00	NIL	NIL	NIL	NIL	NIL	NIL	1.19	1.00E+00	NIL	NIL	NIL	NIL	NIL	NIL	NIL	NIL	1.07	1.00E+00
Bnascaffold0308G0000300ZS	NIL	NIL	NIL	NIL	-1.13	6.33E-01	1.56	4.07E-01	NIL	NIL	0.30	1.00E+00	-0.09	1.00E+00	-0.47	8.15E-01	NIL	NIL	1.38	5.52E-01	1.01	1.00E+00	-0.61	7.02E-01	2.66	1.00E+00	2.40	1.00E+00	4.54	2.56E-02	3.20	1.00E+00	2.75	3.24E-01
Bnascaffold0308G0000400ZS	-1.60	4.55E-01	-0.77	7.37E-01	0.93	3.34E-01	-2.48	3.38E-03	-0.30	1.00E+00	-0.58	8.16E-01	-1.97	3.42E-01	-1.12	3.79E-01	1.29	5.19E-01	-1.55	1.40E-01	0.12	9.64E-01	-0.16	9.05E-01	1.61	3.58E-01	4.02	4.11E-04	2.49	1.13E-01	1.28	5.12E-01	2.10	2.54E-01
Bnascaffold0313G0000100ZS	-2.01	8.66E-02	-3.22	1.30E-01	1.46	1.00E+00	-1.27	1.00E+00	-1.97	1.00E+00	NIL	NIL	-0.03	9.88E-01	NIL	NIL	0.03	9.89E-01	-1.49	1.00E+00	3.23	1.16E-01	-1.05	1.00E+00	-5.06	9.60E-03	-1.77	4.41E-01	0.36	9.49E-01	-3.11	1.00E+00	-4.04	9.11E-02
Bnascaffold0313G0000200ZS	NIL	NIL	NIL	NIL	NIL	NIL	0.77	1.00E+00	NIL	NIL	NIL	NIL	NIL	NIL	NIL	NIL	NIL	NIL	NIL	NIL	NIL	NIL	-1.11	1.00E+00	NIL	NIL	NIL	NIL	1.39	8.31E-01	NIL	NIL	NIL	NIL
Bnascaffold0313G0000300ZS	-0.29	7.33E-01	-0.99	1.63E-01	-0.57	1.00E+00	-0.71	1.00E+00	0.02	9.94E-01	-0.95	1.00E+00	-0.10	8.95E-01	0.04	1.00E+00	0.29	7.19E-01	-0.43	1.00E+00	1.20	5.20E-02	0.36	1.00E+00	-4.81	5.03E-03	-5.19	6.22E-04	-4.74	1.83E-03	-5.81	4.64E-04	-5.72	7.81E-05
Bnascaffold0314G0000100ZS	NIL	NIL	NIL	NIL	NIL	NIL	NIL	NIL	NIL	NIL	NIL	NIL	-0.09	1.00E+00	NIL	NIL	NIL	NIL	NIL	NIL	1.01	1.00E+00	NIL	NIL	NIL	NIL	NIL	NIL	NIL	NIL	NIL	NIL	-0.85	1.00E+00
Bnascaffold0314G0000200ZS	NIL	NIL	NIL	NIL	0.39	1.00E+00	-1.53	1.00E+00	0.67	1.00E+00	NIL	NIL	-2.02	1.00E+00	NIL	NIL	1.67	1.00E+00	-0.43	1.00E+00	NIL	NIL	NIL	NIL	NIL	NIL	1.06	1.00E+00	NIL	NIL	-0.95	1.00E+00	NIL	NIL
Bnascaffold0314G0000300ZS	0.97	1.00E+00	-2.37	1.00E+00	0.39	1.00E+00	-1.53	1.00E+00	0.67	1.00E+00	0.97	1.00E+00	-1.06	1.00E+00	-1.88	1.00E+00	-0.31	1.00E+00	0.54	1.00E+00	1.01	1.00E+00	NIL	NIL	NIL	NIL	-0.91	1.00E+00	NIL	NIL	0.01	1.00E+00	-0.85	1.00E+00
Bnascaffold0314G0000500ZS	NIL	NIL	NIL	NIL	-0.60	8.46E-01	-0.72	8.34E-01	2.73	1.00E+00	1.91	1.00E+00	-1.32	5.59E-01	-2.98	6.81E-02	3.75	1.88E-01	2.47	1.72E-01	2.80	4.19E-01	0.25	9.39E-01	2.37	1.00E+00	2.69	1.00E+00	2.59	5.97E-01	1.41	5.09E-01	-0.24	9.43E-01
Bnascaffold0315G0000100ZS	NIL	NIL	NIL	NIL	-1.53	1.00E+00	2.53	1.00E+00	NIL	NIL	-0.95	1.00E+00	-0.09	1.00E+00	NIL	NIL	NIL	NIL	NIL	NIL	1.01	1.00E+00	-2.88	1.00E+00	0.70	1.00E+00	NIL	NIL	3.16	3.08E-01	NIL	NIL	-0.85	1.00E+00
Bnascaffold0315G0000200ZS	-1.51	3.58E-01	-1.90	3.68E-01	0.93	5.53E-01	-1.05	4.37E-01	-0.75	1.00E+00	-1.22	1.00E+00	0.83	5.41E-01	3.11	4.43E-02	0.74	6.82E-01	-2.21	2.47E-01	3.50	2.20E-02	1.98	4.88E-02	-1.10	6.33E-01	1.25	4.17E-01	2.20	2.95E-01	-1.63	5.70E-01	0.65	5.60E-01
Bnascaffold0315G0000300ZS	NIL	NIL	NIL	NIL	-1.53	1.00E+00	NIL	NIL	NIL	NIL	-0.95	1.00E+00	NIL	NIL	NIL	NIL	NIL	NIL	NIL	NIL	NIL	NIL	NIL	NIL	0.70	1.00E+00	NIL	NIL	NIL	NIL	NIL	NIL	NIL	NIL
Bnascaffold0316G0000100ZS	NIL	NIL	NIL	NIL	NIL	NIL	0.70	1.00E+00	NIL	NIL	NIL	NIL	NIL	NIL	NIL	NIL	NIL	NIL	NIL	NIL	NIL	NIL	-1.05	1.00E+00	NIL	NIL	NIL	NIL	1.32	8.36E-01	NIL	NIL	NIL	NIL
Bnascaffold0316G0000300ZS	NIL	NIL	NIL	NIL	NIL	NIL	NIL	NIL	NIL	NIL	NIL	NIL	-0.09	1.00E+00	NIL	NIL	NIL	NIL	NIL	NIL	1.01	1.00E+00	NIL	NIL	NIL	NIL	NIL	NIL	NIL	NIL	NIL	NIL	-0.85	1.00E+00
Bnascaffold0318G0000100ZS	-3.83	1.95E-01	NIL	NIL	-2.58	1.00E+00	NIL	NIL	-2.13	1.00E+00	-2.01	1.00E+00	-2.02	1.00E+00	NIL	NIL	1.67	1.00E+00	NIL	NIL	NIL	NIL	NIL	NIL	-1.09	7.76E-01	NIL	NIL	NIL	NIL	-0.95	1.00E+00	NIL	NIL
Bnascaffold0318G0000200ZS	-3.32	1.00E+00	NIL	NIL	-4.41	3.52E-01	0.70	1.00E+00	-2.58	1.00E+00	-3.82	1.00E+00	0.93	1.00E+00	0.04	1.00E+00	NIL	NIL	NIL	NIL	2.03	1.00E+00	-0.08	1.00E+00	1.29	8.50E-01	NIL	NIL	1.32	8.36E-01	NIL	NIL	-0.90	1.00E+00
Bnascaffold0322G0000100ZS	-1.88	1.00E+00	-1.34	1.00E+00	NIL	NIL	NIL	NIL	-2.12	1.00E+00	NIL	NIL	NIL	NIL	NIL	NIL	-0.25	1.00E+00	NIL	NIL	NIL	NIL	NIL	NIL	-2.07	1.00E+00	-0.86	1.00E+00	NIL	NIL	NIL	NIL	NIL	NIL
Bnascaffold0326G0000200ZS	NIL	NIL	NIL	NIL	-1.19	1.00E+00	-1.53	1.00E+00	NIL	NIL	-0.61	1.00E+00	NIL	NIL	-1.88	1.00E+00	NIL	NIL	0.54	1.00E+00	NIL	NIL	NIL	NIL	1.31	1.00E+00	1.06	1.00E+00	NIL	NIL	0.98	1.00E+00	NIL	NIL
Bnascaffold0327G0000400ZS	-2.79	1.76E-01	2.66	1.34E-01	-2.14	1.00E+00	1.55	1.00E+00	-0.49	1.00E+00	0.83	1.00E+00	-2.62	2.06E-01	-3.36	1.00E+00	2.29	2.91E-01	2.98	1.00E+00	-2.98	8.88E-02	-1.90	1.00E+00	-2.23	4.18E-01	-1.79	1.00E+00	-2.76	1.05E-01	-0.99	7.17E-01	-1.81	1.00E+00
Bnascaffold0327G0000500ZS	-3.97	1.68E-17	-3.86	1.10E-08	-3.33	2.10E-15	-1.14	3.38E-01	0.14	8.85E-01	-0.04	9.81E-01	-3.98	2.48E-19	-4.60	1.70E-16	4.08	8.74E-13	3.25	1.65E-08	3.96	2.57E-10	-0.16	9.06E-01	0.35	1.49E-01	0.88	5.05E-02	3.76	8.59E-06	0.14	8.94E-01	-0.54	2.59E-01
Bnascaffold0328G0000200ZS	-0.07	1.00E+00	0.49	1.00E+00	1.46	1.00E+00	-2.59	1.00E+00	NIL	NIL	NIL	NIL	NIL	NIL	0.04	1.00E+00	-0.25	1.00E+00	-1.49	1.00E+00	-1.78	1.00E+00	1.19	1.00E+00	NIL	NIL	1.14	1.00E+00	-1.77	7.73E-01	NIL	NIL	1.07	1.00E+00
Bnascaffold0331G0000100ZS	NIL	NIL	NIL	NIL	0.39	1.00E+00	-1.53	1.00E+00	NIL	NIL	0.97	1.00E+00	NIL	NIL	-1.88	1.00E+00	NIL	NIL	0.54	1.00E+00	NIL	NIL	NIL	NIL	NIL	NIL	1.06	1.00E+00	NIL	NIL	0.98	1.00E+00	NIL	NIL
Bnascaffold0332G0000200ZS	0.77	1.00E+00	5.82	1.00E+00	0.39	1.00E+00	0.30	1.00E+00	1.32	1.00E+00	2.47	1.00E+00	-0.18	1.00E+00	0.90	6.86E-01	0.56	1.00E+00	2.03	1.00E+00	-5.42	1.00E+00	2.49	2.52E-01	NIL	NIL	-0.74	1.00E+00	-6.07	1.00E+00	0.81	1.00E+00	1.87	4.04E-01
Bnascaffold0338G0000200ZS	NIL	NIL	NIL	NIL	NIL	NIL	1.95	1.00E+00	NIL	NIL	NIL	NIL	NIL	NIL	NIL	NIL	NIL	NIL	NIL	NIL	NIL	NIL	-2.30	1.00E+00	NIL	NIL	NIL	NIL	2.58	5.56E-01	NIL	NIL	NIL	NIL
Bnascaffold0340G0000100ZS	NIL	NIL	NIL	NIL	NIL	NIL	NIL	NIL	0.67	1.00E+00	NIL	NIL	-2.02	1.00E+00	0.04	1.00E+00	1.67	1.00E+00	NIL	NIL	NIL	NIL	1.19	1.00E+00	NIL	NIL	NIL	NIL	NIL	NIL	-0.95	1.00E+00	1.07	1.00E+00
Bnascaffold0343G0000100ZS	-4.20	9.05E-02	NIL	NIL	0.06	9.79E-01	-2.00	3.55E-01	-3.46	1.00E+00	0.56	1.00E+00	1.39	1.00E+00	-0.82	6.40E-01	NIL	NIL	0.47	8.13E-01	2.49	1.00E+00	1.67	4.37E-01	-0.53	8.56E-01	3.63	1.70E-01	2.15	6.86E-01	3.46	1.00E+00	1.21	6.00E-01
Bnascaffold0343G0000200ZS	-1.20	4.67E-02	-2.69	1.12E-03	-0.66	1.79E-01	-0.29	6.26E-01	0.53	5.68E-01	0.43	5.91E-01	-1.43	1.77E-03	-0.83	3.58E-02	1.70	3.93E-04	1.05	1.83E-02	2.97	1.02E-04	0.55	2.36E-01	0.30	6.98E-01	0.73	2.35E-01	3.30	7.63E-06	0.17	7.96E-01	0.73	1.52E-01
Bnascaffold0343G0000300ZS	-0.71	6.12E-01	-1.74	2.38E-01	2.52	7.93E-02	0.66	4.05E-01	0.02	1.00E+00	1.33	1.00E+00	-0.29	8.04E-01	1.19	2.89E-01	0.71	5.87E-01	-1.25	3.05E-01	2.16	8.26E-02	-0.68	3.34E-01	-2.06	3.28E-01	1.09	3.46E-01	3.60	1.65E-04	-0.79	6.70E-01	0.65	5.23E-01
Bnascaffold0343G0000400ZS	-1.55	4.93E-13	-2.16	2.69E-11	-0.43	2.66E-02	-0.58	2.12E-03	0.04	9.30E-01	-0.11	8.29E-01	-1.44	5.94E-08	-0.19	3.76E-01	1.57	1.78E-15	0.28	2.15E-01	2.30	6.90E-10	0.71	3.97E-05	-0.03	9.41E-01	0.99	1.89E-06	2.72	2.55E-21	-0.21	4.38E-01	1.01	9.03E-05
Bnascaffold0349G0000100ZS	NIL	NIL	NIL	NIL	NIL	NIL	NIL	NIL	NIL	NIL	0.97	1.00E+00	-0.09	1.00E+00	-0.25	1.00E+00	NIL	NIL	1.50	1.00E+00	1.01	1.00E+00	1.84	1.00E+00	NIL	NIL	NIL	NIL	NIL	NIL	0.98	1.00E+00	0.77	1.00E+00
Bnascaffold0349G0000200ZS	1.38	1.00E+00	-2.78	4.30E-01	1.85	4.83E-01	-0.63	7.57E-01	NIL	NIL	2.24	1.00E+00	1.52	1.00E+00	-1.41	5.54E-01	-1.70	1.00E+00	0.34	8.80E-01	2.62	5.24E-01	-0.44	8.59E-01	0.70	1.00E+00	1.06	6.67E-01	3.44	2.20E-01	3.21	1.00E+00	0.24	9.52E-01
Bnascaffold0353G0000100ZS	1.44	1.00E+00	-1.88	5.69E-01	-1.53	1.00E+00	0.25	1.00E+00	NIL	NIL	-0.95	1.00E+00	2.01	1.00E+00	1.14	1.00E+00	-1.75	1.00E+00	NIL	NIL	2.15	4.45E-01	1.47	1.00E+00	0.70	1.00E+00	-2.38	1.00E+00	-0.08	9.87E-01	NIL	NIL	-0.84	8.06E-01
Bnascaffold0354G0000200ZS	-0.07	1.00E+00	-1.34	1.00E+00	0.46	1.00E+00	-2.58	1.00E+00	0.67	1.00E+00	-0.95	1.00E+00	-2.02	1.00E+00	NIL	NIL	0.71	1.00E+00	-1.47	1.00E+00	NIL	NIL	NIL	NIL	0.70	1.00E+00	1.13	1.00E+00	NIL	NIL	-0.95	1.00E+00	NIL	NIL
Bnascaffold0355G0000200ZS	-1.03	1.00E+00	-1.34	1.00E+00	-0.56	1.00E+00	-1.08	1.00E+00	1.52	1.00E+00	-1.79	1.00E+00	-1.40	5.32E-01	2.19	1.00E+00	2.53	3.68E-01	-1.27	1.00E+00	2.49	1.00E+00	1.99	4.49E-01	0.59	1.00E+00	0.95	1.00E+00	1.32	8.36E-01	-2.76	1.00E+00	0.77	7.70E-01
Bnascaffold0358G0000100ZS	0.77	1.00E+00	1.56	4.66E-01	NIL	NIL	0.77	1.00E+00	NIL	NIL	NIL	NIL	2.94	2.44E-01	NIL	NIL	-1.08	1.00E+00	NIL	NIL	0.28	8.51E-01	-1.11	1.00E+00	NIL	NIL	-1.70	1.00E+00	-2.56	2.87E-01	NIL	NIL	-3.89	1.11E-01
Bnascaffold0358G0000400ZS	-0.11	1.00E+00	-0.46	8.90E-01	NIL	NIL	NIL	NIL	-0.29	1.00E+00	NIL	NIL	1.89	4.48E-01	0.04	1.00E+00	-0.21	1.00E+00	NIL	NIL	2.14	2.88E-01	1.19	1.00E+00	-1.22	1.00E+00	-1.79	1.00E+00	-1.73	7.82E-01	-0.95	1.00E+00	-2.83	2.64E-01
Bnascaffold0369G0000100ZS	-3.48	2.55E-01	NIL	NIL	NIL	NIL	NIL	NIL	-2.74	1.00E+00	NIL	NIL	0.74	1.00E+00	NIL	NIL	NIL	NIL	NIL	NIL	1.84	1.00E+00	NIL	NIL	-2.71	1.00E+00	NIL	NIL	NIL	NIL	NIL	NIL	-1.70	1.00E+00
Bnascaffold0370G0000100ZS	NIL	NIL	NIL	NIL	NIL	NIL	NIL	NIL	NIL	NIL	NIL	NIL	-0.09	1.00E+00	NIL	NIL	NIL	NIL	NIL	NIL	1.01	1.00E+00	NIL	NIL	NIL	NIL	NIL	NIL	NIL	NIL	NIL	NIL	-0.85	1.00E+00
Bnascaffold0370G0000200ZS	NIL	NIL	NIL	NIL	NIL	NIL	0.77	1.00E+00	NIL	NIL	NIL	NIL	NIL	NIL	NIL	NIL	NIL	NIL	NIL	NIL	NIL	NIL	-1.11	1.00E+00	NIL	NIL	NIL	NIL	1.39	8.31E-01	NIL	NIL	NIL	NIL
Bnascaffold0372G0000200ZS	-0.07	1.00E+00	-0.38	1.00E+00	-1.53	1.00E+00	0.77	1.00E+00	NIL	NIL	-0.95	1.00E+00	NIL	NIL	NIL	NIL	-0.25	1.00E+00	NIL	NIL	-0.92	1.00E+00	-1.11	1.00E+00	0.70	1.00E+00	-0.86	1.00E+00	0.39	9.35E-01	NIL	NIL	NIL	NIL
Bnascaffold0373G0000100ZS	NIL	NIL	NIL	NIL	NIL	NIL	NIL	NIL	NIL	NIL	NIL	NIL	-0.09	1.00E+00	0.84	1.00E+00	NIL	NIL	NIL	NIL	1.01	1.00E+00	1.98	1.00E+00	NIL	NIL	NIL	NIL	NIL	NIL	NIL	NIL	0.91	1.00E+00
Bnascaffold0380G0000100ZS	-1.52	1.65E-03	-1.01	8.62E-02	-0.10	8.34E-01	-1.20	4.54E-03	0.86	1.25E-01	0.52	3.87E-01	-2.67	8.00E-12	-0.91	1.93E-02	2.36	1.10E-09	0.58	1.92E-01	0.70	2.40E-01	0.91	2.64E-02	0.13	8.47E-01	1.45	2.01E-03	1.42	5.70E-03	-0.24	6.57E-01	1.49	1.09E-03
Bnascaffold0385G0000100ZS	NIL	NIL	NIL	NIL	NIL	NIL	NIL	NIL	NIL	NIL	NIL	NIL	-0.09	1.00E+00	NIL	NIL	NIL	NIL	NIL	NIL	1.01	1.00E+00	NIL	NIL	NIL	NIL	NIL	NIL	NIL	NIL	NIL	NIL	-0.85	1.00E+00
[truncated: 84,518 more rows]
