# Supplementary material for: Integration of GWAS and transcriptome analysis to identify temperature-dependent genes involved in germination of rapeseed (Brassica napus L.)
Source: Front Plant Sci. 2025 Mar 3;16:1551317. doi: 10.3389/fpls.2025.1551317 (PMC11911475; doi:10.3389/fpls.2025.1551317)
Supplement: Supplementary file 4 [file DataSheet4.csv]

Supplementary Table 19. 25°C late response germination (NT-LTRG) genes identified in JY1621 and JY1605.
Cultivar	ZS11_GeneID	AGI	Gene name	Gene annotation	JY1605 25°C 8H_FPKM	JY1605 25°C 36H_FPKM	JY1605 8°C 8H_FPKM	JY1605 8°C 36H_FPKM	JY1621 25°C 8H_FPKM	JY1621 25°C 36H_FPKM	JY1621 8°C 8H_FPKM	JY1621 8°C 36H_FPKM
JY1621	BnaA01G0005400ZS	AT4G39540	(ATSK2);SHIKIMATE KINASE 2 (SK2)	Encodes a shikimate kinase. Its transcripts appear to be expressed in vegetative tissues and developing embryos. SK2 transcript levels rise in response to Phytophthora infestans spores. SK2 is believed to be localized to the chloroplast.	0.27	4.24	0.20	0.10	0.29	1.72	0.19	0.60
JY1621	BnaA01G0008600ZS	AT4G39940	APS-KINASE 2 (AKN2);ADENOSINE-5'-PHOSPHOSULFATE (APS) KINASE 2 (APK2)	adenosine-5'-phosphosulfate-kinase (akn2) mRNA; complete The mRNA is cell-to-cell mobile.	1.01	6.42	0.31	0.72	0.89	3.56	1.11	1.05
JY1621	BnaA01G0010300ZS	AT4G38050	NIL	Xanthine/uracil permease family protein;(source:Araport11)	33.40	4.33	32.40	34.00	17.22	6.61	28.23	19.57
JY1621	BnaA01G0010900ZS	AT4G37980	CINNAMALDEHYDE AND HEXENAL REDUCTASE (CHR);CINNAMYL-ALCOHOL DEHYDROGENASE 7 (CAD7);ELICITOR-ACTIVATED GENE 3-1 (ELI3-1);ELICITOR-ACTIVATED GENE 3 (ELI3); (ATCAD7)	NADPH-dependent cinnamaldehyde and hexenal reductase involved in the production of green leaf volitile compounds.	0.18	26.94	0.00	0.12	0.16	1.57	0.02	0.06
JY1621	BnaA01G0012200ZS	AT4G37790	BRASSINOSTEROID-RELATED HOMEOBOX 3 (BHB3); (HAT22);ABA INSENSITIVE GROWTH 1 (ABIG1)	Encodes homeobox protein HAT22; member of the HD-Zip II family. The mRNA is cell-to-cell mobile.	0.37	0.31	0.20	0.51	1.16	0.39	0.85	1.08
JY1621	BnaA01G0012700ZS	AT4G37740	GROWTH-REGULATING FACTOR 2 (AtGRF2);GROWTH-REGULATING FACTOR 2 (GRF2)	Growth regulating factor encoding transcription activator. One of the nine members of a GRF gene family; containing nuclear targeting domain. Mutants result in smaller leaves indicating the role of the gene in leaf development. Expressed in root; shoot and flower	0.03	9.27	0.00	0.02	0.00	0.46	0.01	0.04
JY1621	BnaA01G0015600ZS	AT4G37300	MATERNAL EFFECT EMBRYO ARREST 59 (MEE59)	maternal effect embryo arrest 59;(source:Araport11)	2.28	5.25	1.54	1.98	2.68	5.70	2.86	2.00
JY1621	BnaA01G0016500ZS	AT4G36900	RELATED TO AP2 10 (RAP2.10);DREB AND EAR MOTIF PROTEIN 4 (DEAR4)	Encodes a member of the DREB subfamily A-5 of ERF/AP2 transcription factor family (RAP2.10). The protein contains one AP2 domain. There are 16 members in this subfamily including RAP2.9 and RAP2.1.	21.39	3.69	41.53	35.84	19.17	8.88	22.37	24.07
JY1621	BnaA01G0016900ZS	AT4G36930	SPATULA (SPT)	Encodes a transcription factor of the bHLH protein family. Mutants have abnormal; unfused carpels and reduced seed dormancy.	0.26	18.98	0.11	0.37	0.60	2.43	0.40	0.82
JY1621	BnaA01G0018400ZS	AT4G37110	NIL	Zinc-finger domain of monoamine-oxidase A repressor R1;(source:Araport11)	0.62	6.61	0.36	0.31	0.31	1.54	0.23	0.21
JY1621	BnaA01G0018500ZS	AT4G37130	TRANSCURVATA 1 (TCU1); (NUP58)	Encodes a member of the Nup62 subcomplex of the Arabidopsis NPC.	5.73	15.77	2.10	3.13	5.05	13.27	2.27	4.30
JY1621	BnaA01G0018900ZS	AT4G37180	NIL	UIF1 is a nuclear and cytoplasmically localized myb-domain containing member of the GARP G2-like subfamily of transcription factors. Interacts with ULT1 and binds to the WUS promoter. UIF1 binding domains are also found in CUC and AG promoters suggesting they are also direct targets. This locus was also identified as a putative cytoskeletal protein in a yeast screen.	23.14	3.13	14.92	43.20	33.95	11.81	22.07	41.24
JY1621	BnaA01G0020700ZS	AT4G36730	G-BOX BINDING FACTOR 1 (GBF1); (ATGBF1)	member of a gene family encoding basic leucine zipper proteins (GBFs) which bind the G-box	9.57	10.10	7.47	5.39	1.88	5.15	2.09	1.73
JY1621	BnaA01G0023600ZS	AT4G36250	ALDEHYDE DEHYDROGENASE 3F1 (ALDH3F1)	Encodes a putative aldehyde dehydrogenase. The gene is not responsive to osmotic stress and is expressed constitutively at a low level in plantlets and root cultures.	15.64	47.19	3.68	9.61	2.26	9.52	2.76	3.81
JY1621	BnaA01G0026000ZS	AT4G35940	NIL	hypothetical protein;(source:Araport11)	33.66	8.69	19.35	47.87	29.51	13.02	24.53	37.41
JY1621	BnaA01G0026400ZS	AT4G35880	NIL	Eukaryotic aspartyl protease family protein;(source:Araport11)	0.20	3.39	0.10	0.15	0.46	1.45	0.29	0.13
JY1621	BnaA01G0026600ZS	AT4G35850	NIL	Pentatricopeptide repeat (PPR) superfamily protein;(source:Araport11)	20.60	50.70	12.62	14.47	14.57	35.69	14.12	10.87
JY1621	BnaA01G0027700ZS	AT4G35760	LUMEN THIOL OXIDOREDUCTASE 1 (LTO1)	Encodes a bimodular enzyme comprising an integral domain homologous to the catalytic subunit of mammalian vitamin K epoxide reductase (VKORC1; EC 1.1.4.1) that is fused to a soluble thioredoxin-like moiety. Using yeast microsomes as a recombinant system; it was shown that the VKORC1 domain of At4g35760 functions as a stringent naphthoquinone reductase; and that its reduced Trx-like partner can se…	6.18	16.23	4.06	3.01	4.70	11.21	4.67	3.54
JY1621	BnaA01G0027900ZS	AT4G35730	IST1-LIKE 3 (ISTL3)	Regulator of Vps4 activity in the MVB pathway protein;(source:Araport11)	24.73	31.24	19.86	16.17	25.05	49.25	20.68	17.23
JY1621	BnaA01G0029600ZS	AT4G35450	(AKR2A); (AFT);ANKYRIN REPEAT-CONTAINING PROTEIN 2 (AKR2)	A molecular chaperone that binds to the transmembrane domains of interacting proteins to prevent aggregation and direct them to the right location after translation.Involved in targeting of chloroplast outer membrane proteins to the chloroplast. Double mutants of AKR2A and the highly homologous AKR2B have yellow leaves; significantly reduced chloroplast proteins; and no thylakoid membranes.	17.28	133.14	8.63	15.72	44.42	109.58	31.60	33.05
JY1621	BnaA01G0030000ZS	AT4G35390	AT-HOOK PROTEIN OF GA FEEDBACK 1 (AGF1);AT-HOOK MOTIF NUCLEAR LOCALIZED PROTEIN 25 (AHL25)	AT-hook protein of GA feedback 1;(source:Araport11)	6.28	6.58	6.76	7.83	5.19	2.24	5.63	5.35
JY1621	BnaA01G0030400ZS	AT4G35350	XYLEM CYSTEINE PEPTIDASE 1 (XCP1)	tracheary element vacuolar protein. A clubroot pathogen effector targets cruciferous cysteine proteases to suppress plant immunity.	0.32	13.98	0.06	0.17	0.10	2.32	0.24	0.16
JY1621	BnaA01G0030500ZS	AT5G41760	NIL	Nucleotide-sugar transporter family protein;(source:Araport11)	0.91	5.00	0.26	0.41	0.53	1.60	0.27	0.69
JY1621	BnaA01G0034900ZS	AT4G34790	(DEG4);SMALL AUXIN UPREGULATED RNA 3 (SAUR3)	Putative OXS2-binding DEGs were constitutively activated by OXS2.	0.10	10.82	0.00	0.10	0.06	2.25	0.00	0.10
JY1621	BnaA01G0035400ZS	AT4G34750	SMALL AUXIN UPREGULATED RNA 49 (SAUR49)	SAUR-like auxin-responsive protein family;(source:Araport11)	5.08	0.89	4.26	8.90	5.08	2.11	4.56	6.95
JY1621	BnaA01G0035800ZS	AT4G34710	(ATADC2); (SPE2);ARGININE DECARBOXYLASE 2 (ADC2)	Encodes a arginine decarboxylase (ADC); a rate-limiting enzyme that catalyzes the first step of polyamine (PA) biosynthesis via ADC pathway in Arabidopsis thaliana. Arabidopsis genome has two ADC paralogs; ADC1 and ADC2. ADC2 is stress-inducible (osmotic stress). Double mutant analysis showed that ADC genes are essential for the production of PA; and are required for normal seed development. Over…	0.13	0.04	0.07	0.10	0.34	0.12	0.39	0.42
JY1621	BnaA01G0037600ZS	AT4G34450	GAMMA2 COAT PROTEIN (gamma2-COP)	Member of the Coat Protein I (COPI) complex is a seven-subunit coatomer complex consisting of the &#945;; &#946;; &#946;&#8242;; &#947;; &#948;; &#949;; and &#950; proteins. COPI is required for retrograde transport from the Golgi to the endoplasmic reticulum; Golgi maintenance; and cell plate formation.	25.85	55.85	16.18	12.25	21.84	44.43	16.51	15.43
JY1621	BnaA01G0037900ZS	AT4G34412	NIL	EKC/KEOPS complex subunit tprkb-like protein;(source:Araport11)	4.65	30.92	1.94	2.25	0.82	2.91	0.61	0.25
JY1621	BnaA01G0039800ZS	AT4G34215	NIL	Encodes a member of the SGNH-hydrolase superfamily of enzymes. The enzymes of the SGNH-hydrolase superfamily facilitate the hydrolysis of ester; thioester and amide bonds in a range of substrates including complex polysaccharides; lysophospholipids; acyl-CoA esters and other compounds.	0.47	5.56	0.02	0.11	0.14	2.51	0.06	0.17
JY1621	BnaA01G0040100ZS	AT3G42050	(VHA-H)	Member of V-ATPase family. Vacuolar-type H + -ATPase (V-ATPase) is a multisubunit proton pump located on the endomembranes.	8.73	50.74	6.75	7.17	7.21	22.04	5.09	9.31
JY1621	BnaA01G0041300ZS	AT4G34000	(ATABF3);ABSCISIC ACID RESPONSIVE ELEMENTS-BINDING FACTOR 3 (ABF3);DC3 PROMOTER-BINDING FACTOR 5 (DPBF5)	Encodes an ABA-responsive element-binding protein with similarity to transcription factors that is expressed in response to stress and abscisic acid.	0.38	9.09	0.07	0.27	0.12	1.30	0.12	0.33
JY1621	BnaA01G0046400ZS	AT4G33220	(PMEI-PME44);A. THALIANA PECTIN METHYLESTERASE 44 (ATPME44);PECTIN METHYLESTERASE 44 (PME44)	Pectin methylesterase inhibitor; INVI-PMEI protein isoform which clustered with a PME.	0.00	4.34	0.00	0.00	0.03	1.48	0.00	0.00
JY1621	BnaA01G0049100ZS	AT4G32940	LEGUMAIN GAMMA (LEG GAMMA); (ATLEG GAMMA);ASPARAGINYL ENDOPEPTIDASE 3 (AEP3);GAMMA VACUOLAR PROCESSING ENZYME (GAMMA-VPE); (GAMMAVPE)	Encodes a vacuolar processing enzyme belonging to a novel group of cysteine proteinases that is expressed in vegetative organs and is upregulated in association with various types of cell death and under stressed conditions. They are essential in processing seed storage proteins and for mediating the susceptible response of toxin-induced cell death.	9.15	15.78	4.47	3.81	6.13	16.64	3.43	4.94
JY1621	BnaA01G0051000ZS	AT4G32730	NIL	Encodes a putative c-myb-like transcription factor with three MYB repeats.	0.14	0.67	0.04	0.21	0.15	0.38	0.07	0.13
JY1621	BnaA01G0051300ZS	AT4G32700	POLYMERASE THETA (POLQ);TEBICHI (TEB)	Encodes a DNA polymerase required for microhomology mediated repair of DNA double strand breaks and is required for T-DNA integration. The protein contains two conserved functional domains: an N-terminal superfamily II DNA/RNA helicase domain and a C-terminal prokaryotic-type DNA polymerase I domain. Required for regulated cell division and differentiation in meristems. Mutant plants show morphol…	0.70	2.71	0.29	0.35	0.50	2.10	0.26	0.40
JY1621	BnaA01G0052500ZS	AT4G32600	NIL	C3H4 type zinc finger protein;(source:Araport11)	37.05	9.21	19.23	41.18	28.94	12.41	20.59	33.37
JY1621	BnaA01G0052700ZS	AT4G32570	NIL	TIFY domain protein 8;(source:Araport11)	1.73	8.31	1.16	0.89	1.31	3.83	1.50	1.49
JY1621	BnaA01G0053500ZS	AT4G32500	K+ TRANSPORTER 5 (AKT5);K+ TRANSPORTER 5 (KT5)	Encodes AKT5; a member of the Shaker family potassium ion (K+) channel. This family includes five groups based on phylogenetic analysis (FEBS Letters (2007) 581: 2357): I (inward rectifying channel): AKT1 (AT2G26650); AKT5 (AT4G32500) and SPIK (also known as AKT6; AT2G25600); II (inward rectifying channel): KAT1 (AT5G46240) and KAT2 (AT4G18290); III (weakly inward rectifying channel): AKT2 (AT4G2…	0.60	1.04	0.02	0.30	0.22	0.52	0.09	0.12
JY1621	BnaA01G0055300ZS	AT4G32295	KINASE-INDUCIBLE DOMAIN INTERACTING 9 (KIX9)	histone acetyltransferase;(source:Araport11)	0.11	1.66	0.08	0.10	0.26	1.06	0.33	0.14
JY1621	BnaA01G0056200ZS	AT4G32120	HYDROXYPROLINE O-GALACTOSYLTRANSFERASE 2 (HPGT2)	Encodes a hydroxyproline O-galactosyltransferase.	8.91	19.98	3.80	5.03	0.85	2.01	0.64	0.54
JY1621	BnaA01G0056600ZS	AT4G32060	(MICU)	Encodes an EF-hand protein with homology to constituents of the mitochondrial Ca2+ uniporter machinery in mammals. MICU binds Ca2+ and localizes to the mitochondria in Arabidopsis. It is a negative regulator of mitochondrial calcium uptake. Mutants display elevated matrix calcium at steady state and modified calcium transient kinetics in vivo.	37.29	110.82	13.71	29.90	74.87	227.91	31.99	30.36
JY1621	BnaA01G0062200ZS	AT4G31320	SMALL AUXIN UPREGULATED RNA 37 (SAUR37)	SAUR-like auxin-responsive protein family;(source:Araport11)	0.03	22.51	0.08	0.77	0.04	5.78	0.18	0.07
JY1621	BnaA01G0063200ZS	AT4G31140	NIL	O-Glycosyl hydrolases family 17 protein;(source:Araport11)	8.21	2.22	8.08	17.87	7.69	2.97	9.43	20.36
JY1621	BnaA01G0064600ZS	AT4G30993	NIL	Calcineurin-like metallo-phosphoesterase superfamily protein;(source:Araport11)	0.53	5.76	0.02	0.26	0.55	1.23	0.22	0.18
JY1621	BnaA01G0065100ZS	AT4G30920	(AtLAP2);LEUCYL AMINOPEPTIDASE 2 (LAP2)	Encodes LAP2; an aminopeptidase playing key roles in senescence; stress response and amino acid turnover.	2.01	14.62	2.08	2.35	1.70	4.51	1.60	1.99
JY1621	BnaA01G0071800ZS	AT4G30170	NIL	Peroxidase family protein;(source:Araport11)	0.00	11.92	0.00	0.00	0.00	0.40	0.00	0.00
JY1621	BnaA01G0072500ZS	AT4G30090	EMBRYO DEFECTIVE 1353 (emb1353)	golgin family A protein;(source:Araport11)	0.31	3.38	0.24	0.31	0.21	1.08	0.10	0.14
JY1621	BnaA01G0072900ZS	AT4G30020	NIL	PA-domain containing subtilase family protein;(source:Araport11)	0.10	3.66	0.29	0.06	0.08	0.81	0.11	0.15
JY1621	BnaA01G0076400ZS	AT4G29690	NIL	Alkaline-phosphatase-like family protein;(source:Araport11)	0.00	13.62	0.00	0.00	0.00	0.79	0.00	0.01
JY1621	BnaA01G0076700ZS	AT4G29660	EMBRYO DEFECTIVE 2752 (EMB2752)	embryo defective 2752;(source:Araport11)	18.23	12.75	11.27	11.02	8.19	3.48	6.33	12.85
JY1621	BnaA01G0076900ZS	AT4G29520	SENSITIVE TO SALT1 (SES1)	SES1 is an ER localized chaperone involved in salt and heat stress response.	0.37	5.98	0.00	0.66	0.09	0.67	0.22	0.10
JY1621	BnaA01G0081100ZS	AT4G29010	ABNORMAL INFLORESCENCE MERISTEM (AIM1)	Functions in beta-oxidation of fatty acids; similar to CuMFP with L-3-hydroxyacyl-CoA hydrolyase ; L-3-hydroxyacyl-dehydrogenase; D-3-hydroxyacyl-CoA epimerase; and 3; 2-enoyl-CoA isomerase activities.	43.55	26.35	36.11	37.50	6.21	19.82	8.22	6.60
JY1621	BnaA01G0081500ZS	AT3G23890	(ATTOPII);TOPOISOMERASE II (TOPII)	Encodes a topoisomerase II that is highly expressed in young seedlings. The protein is localized in the nucleus and gene expression levels are increased in proliferative tissues.	0.30	4.58	0.06	0.12	0.14	0.55	0.08	0.11
JY1621	BnaA01G0083100ZS	AT4G28730	GLUTAREDOXIN C5 (GrxC5)	Encodes a glutaredoxin GrxC5. GrxC5 exists as two forms when expressed in Escherichia coli. The monomeric apoprotein possesses deglutathionylation activity mediating the recycling of plastidial methionine sulfoxide reductase B1 and peroxiredoxin IIE; whereas the dimeric holoprotein incorporates a [2Fe-2S] cluster.	10.25	18.20	3.59	9.15	9.85	3.22	9.40	13.53
JY1621	BnaA01G0083400ZS	AT4G28710	(XIH);MYOSIN XI H (ATXIH)	member of Myosin-like proteins The mRNA is cell-to-cell mobile.	4.21	4.63	2.48	2.61	3.89	8.39	3.19	3.12
JY1621	BnaA01G0087100ZS	AT2G07170	NIL	ARM repeat superfamily protein;(source:Araport11)	0.01	1.58	0.04	0.00	0.02	0.16	0.05	0.02
JY1621	BnaA01G0090500ZS	AT4G18020	PSEUDO-RESPONSE REGULATOR 2 (PRR2); (APRR2)	Encodes pseudo-response regulator 2 (APRR2) that interacts with a calcium sensor (CML9).	0.55	3.13	0.43	0.39	0.43	1.29	0.64	0.59
JY1621	BnaA01G0090600ZS	AT4G18030	NIL	S-adenosyl-L-methionine-dependent methyltransferases superfamily protein;(source:Araport11)	1.07	25.10	0.31	0.84	2.64	9.92	1.80	1.80
JY1621	BnaA01G0091200ZS	AT4G18160	TANDEM-PORE K+ CHANNEL 3 (TPK3);CA2+ ACTIVATED OUTWARD RECTIFYING K+ CHANNEL 6 (ATKCO6);CA2+ ACTIVATED OUTWARD RECTIFYING K+ CHANNEL 6 (KCO6); (ATTPK3)	Encodes AtTPK3 (KCO6); a member of the Arabidopsis thaliana K+ channel family of AtTPK/KCO proteins. AtTPK3 is found in the thylakoid stromal lamellae. May form homomeric ion channels in vivo. It modulates the partitioning of the proton motive force (pmf) between the delta psi and delta pH in chloroplasts in vivo at physiological light intensities. Vacuolar K+-conducting TPC1 and TPK1/TPK3 channe…	8.22	4.28	9.44	7.33	10.96	4.24	6.82	9.02
JY1621	BnaA01G0092100ZS	AT5G66840	NIL	SAP domain-containing protein;(source:Araport11)	0.46	2.10	0.00	0.32	0.28	2.57	0.00	0.19
JY1621	BnaA01G0092800ZS	AT4G18370	PROTEASE HHOA PRECUSOR (HHOA);DEGRADATION OF PERIPLASMIC PROTEINS 5 (DEG5);DEGP PROTEASE 5 (DEGP5)	Encodes DEG5. Forms a hexamer with DEG8 in the thylakoid lumen. Involved in the cleavage of photodamaged D2 protein of photosystem II (PSII).	0.66	1.06	0.39	0.68	0.30	0.99	0.56	0.37
JY1621	BnaA01G0096700ZS	AT4G18650	DOG1-LIKE 4 (DOGL4)	A maternally expressed imprinted gene in the endosperm. It's expression is positively regulated by ROS1.	48.32	1.25	14.32	26.58	33.93	4.82	20.12	14.41
JY1621	BnaA01G0096900ZS	AT4G18670	LEUCINE-RICH REPEAT EXTENSIN 5 (LRX5)	Leucine rich extensin protein involved in cell wall biogenesis and organization. Interacts with several members of the RALF family of ligand peptides.	3.41	20.96	2.02	1.74	2.52	7.77	1.77	1.59
JY1621	BnaA01G0100300ZS	AT4G19050	NIL	NB-ARC domain-containing disease resistance protein;(source:Araport11)	0.00	0.71	0.01	0.00	0.01	0.27	0.01	0.01
JY1621	BnaA01G0100600ZS	AT4G19140	NIL	exopolysaccharide production negative regulator;(source:Araport11)	40.68	10.67	13.89	47.23	39.60	15.09	26.64	49.30
JY1621	BnaA01G0102800ZS	AT4G19380	NIL	Long-chain fatty alcohol dehydrogenase family protein;(source:Araport11)	0.01	0.15	0.04	0.00	0.03	0.28	0.00	0.01
JY1621	BnaA01G0103200ZS	AT4G19420	PECTIN ACETYLESTERASE 8 (PAE8)	Pectinacetylesterase family protein;(source:Araport11)	0.79	3.79	0.18	0.54	0.80	2.90	0.42	0.67
JY1621	BnaA01G0103900ZS	AT4G19590	NIL	Chaperone DnaJ-domain superfamily protein;(source:Araport11)	0.23	1.77	0.03	0.14	0.07	0.59	0.09	0.09
JY1621	BnaA01G0104500ZS	AT4G19650	(MTERF26)	Mitochondrial transcription termination factor family protein;(source:Araport11)	0.33	1.20	0.24	0.20	0.29	0.65	0.40	0.30
JY1621	BnaA01G0105000ZS	AT4G19690	IRON-REGULATED TRANSPORTER 1 (IRT1)	The gene encodes Fe2+ transporter protein. It is a member of the Zrt/Irt-like protein (ZIP) family of transporters. AtIRT1 has broad specificity for divalent heavy metals; mediating the transport of zinc; manganese; cobalt and cadmium under Fe-deficient conditions. IRT1 is monoubiquitinated to promote endocytic trafficking. The mRNA is cell-to-cell mobile.	0.27	5.15	0.06	0.27	0.26	0.98	0.21	0.35
JY1621	BnaA01G0105700ZS	AT4G19810	NIL	ChiC encodes a Class V chitinase that is a part of glycoside hydrolase family 18 based on CAZy groupings. It appears to primarily act as an exochitinase in vitro where it predominantly cleaves a chitobiose (GlcNAc)2 residue from the non-reducing end of a chitin oligosaccharide. However; it shows some minor endochitinase activity in vitro; as well. A putative 24 amino-acid signal peptide may direc…	31.72	41.21	20.33	32.58	36.86	144.98	27.35	34.04
JY1621	BnaA01G0106400ZS	AT4G19970	NIL	nucleotide-diphospho-sugar transferase family protein;(source:Araport11)	0.01	0.28	0.00	0.05	0.00	0.16	0.00	0.00
JY1621	BnaA01G0106500ZS	AT4G19980	NIL	hypothetical protein;(source:Araport11)	0.00	1.53	0.00	0.00	0.00	0.80	0.00	0.03
JY1621	BnaA01G0107600ZS	AT4G20140	SCHENGEN 3 (SGN3);GASSHO1 (GSO1)	Encodes GASSHO1 (GSO1); a putative leucine-rich repeat transmembrane-type receptor kinase. GSO1 and a homolog GSO2 (At5g44700) are required for the formation of a normal epidermal surface during embryogenesis. Necessary for localizing CASPARIAN STRIP DOMAIN PROTEINS (CASPs) - major players of endodermal differentiation - into an uninterrupted; ring-like domain.	0.19	1.40	0.01	0.03	0.25	0.73	0.11	0.10
JY1621	BnaA01G0110000ZS	AT1G09940	(HEMA2)	Encodes glutamyl-tRNA reductase. Involved in heme biosynthesis in non-photosynthetic tissues and induced by oxidative stress in photosynthetic tissues to supply heme for defensive hemoproteins	2.01	34.87	4.87	0.82	0.00	1.27	0.40	0.10
JY1621	BnaA01G0111000ZS	AT4G20830	OLIGOGALACTURONIDE OXIDASE 1 (OGOX1); (ATBBE20); (ATBBE19)	Encodes an oligogalacturonide oxidase that inactivates the elicitor-active oligogalacturonides (OGs). It is involved in plant immunity. Overexpressing plants are more resistant to B. cinerea.	12.14	51.62	12.97	19.81	21.76	52.67	17.08	15.02
JY1621	BnaA01G0111400ZS	AT4G20870	NIL	encodes a fatty acid hydroxylase; required for the AtBI-1-mediated suppression of programmed cell death.	3.37	33.37	5.36	3.32	2.98	14.95	3.67	2.82
JY1621	BnaA01G0111700ZS	AT4G20910	HUA ENHANCER 1 (HEN1);CORYMBOSA 2 (CRM2)	Encodes an enhancer of hua1 and hua2 tha acts to specify reproductive organ identities and to repress A gene function. HEN1 also shares AG's non-homeotic function in controlling floral determinacy. Mutants display corymb-like inflorescences. HEN1 is a methyltransferase that methylates miRNAs and siRNAs on the ribose of the last nucleotide. The 3'-end methylation probably protects the 3' ends of t…	1.54	3.25	0.72	0.64	1.04	2.40	0.54	0.53
JY1621	BnaA01G0114000ZS	AT4G21180	(ATERDJ2B)	J domain protein localized in ER membrane.	0.98	10.18	0.94	0.73	1.02	3.99	0.76	0.70
JY1621	BnaA01G0114800ZS	AT4G21280	PHOTOSYSTEM II SUBUNIT Q-1 (PSBQ-1);PHOTOSYSTEM II SUBUNIT Q (PSBQ);PHOTOSYSTEM II SUBUNIT QA (PSBQA)	Encodes the PsbQ subunit of the oxygen evolving complex of photosystem II.	0.44	11.72	0.48	0.66	0.33	1.42	0.18	0.56
JY1621	BnaA01G0116200ZS	AT4G21470	RIBOFLAVIN KINASE/FMN HYDROLASE (FMN/FHY);RIBOFLAVIN KINASE/FMN HYDROLASE (ATFMN/FHY)	Bifunctional enzyme that catalyzes hydrolysis of FMN to riboflavin; and phosphorylation of riboflavin to FMN. The mRNA is cell-to-cell mobile.	4.97	10.16	4.38	3.68	4.11	9.55	4.51	3.34
JY1621	BnaA01G0117900ZS	AT4G21680	NITRATE TRANSPORTER 1.8 (NRT1.8);NRT1/ PTR FAMILY 7.2 (NPF7.2); (ATNPF7.2)	Encodes a nitrate transporter (NRT1.8). Functions in nitrate removal from the xylem sap. Mediates cadmium tolerance.	21.17	1.86	18.59	39.47	12.73	6.13	20.66	27.05
JY1621	BnaA01G0121100ZS	AT4G22010	SKU5 SIMILAR 4 (sks4)	SKU5 similar 4;(source:Araport11)	0.47	71.94	0.02	0.18	0.87	17.27	0.48	1.02
JY1621	BnaA01G0126700ZS	AT4G22770	NIL	AT hook motif DNA-binding family protein;(source:Araport11)	3.71	1.69	2.15	6.47	4.09	1.84	2.65	5.61
JY1621	BnaA01G0126800ZS	AT4G22780	ACT DOMAIN REPEAT 7 (ACR7)	Member of a family of ACT domain containing proteins . ACT domains are involved in amino acid binding .	0.74	0.28	0.27	0.55	1.11	0.26	1.05	1.68
JY1621	BnaA01G0128400ZS	AT4G22970	HOMOLOGY OF SEPARASE 1 (AESP1);HOMOLOG OF SEPARASE (ESP);HOMOLOG OF SEPARASE (AESP);RADIALLY SWOLLEN 4 (RSW4)	Encodes a separase (ESP); homologous to human and mouse separase protein. Separase is a capase family protease required for the release of sister chromatid cohesion during meiosis and mitosis. Arabidopsis separase contains a predicted 2Fe2S-ferredoxin domain that is not present in the proteins of other organisms. Also contains a putative EF-hand calcium binding domain. Mutant seeds exhibited embr…	0.86	2.51	0.74	0.32	0.37	1.29	0.35	0.28
JY1621	BnaA01G0131100ZS	AT4G23490	NIL	fringe-like protein (DUF604);(source:Araport11)	1.42	1.86	0.93	2.57	1.57	0.77	1.19	2.26
JY1621	BnaA01G0134900ZS	AT4G23900	NIL	Nucleoside diphosphate kinase family protein;(source:Araport11)	0.00	1.62	0.04	0.00	0.11	0.70	0.06	0.02
JY1621	BnaA01G0138000ZS	AT4G24175	NIL	kinesin-like protein;(source:Araport11)	1.91	10.00	0.65	1.24	1.42	3.08	0.79	0.87
JY1621	BnaA01G0138200ZS	AT4G24190	SHEPHERD (SHD);HEAT SHOCK PROTEIN 90-7 (AtHsp90-7);HEAT SHOCK PROTEIN 90.7 (AtHsp90.7);HEAT SHOCK PROTEIN 90.7 (HSP90.7); (HSP90)	encodes an ortholog of GRP94; an ER-resident HSP90-like protein and is involved in regulation of meristem size and organization. Single and double mutant analyses suggest that SHD may be required for the correct folding and/or complex formation of CLV proteins. Lines carrying recessive mutations in this locus exhibits expanded shoot meristems; disorganized root meristems; and defective pollen tub…	14.45	113.81	5.80	4.03	11.62	44.30	6.22	10.21
JY1621	BnaA01G0144100ZS	AT4G24830	NIL	arginosuccinate synthase family;(source:Araport11)	2.48	13.17	1.36	1.34	1.46	4.95	1.88	1.30
JY1621	BnaA01G0145100ZS	AT4G24960	HVA22 HOMOLOGUE D (HVA22D);ARABIDOPSIS THALIANA HVA22 HOMOLOGUE D (ATHVA22D)	Homologous to a eukaryote specific ABA- and stress-inducible gene first isolated from barley. Groups in one subfamily with ATHVA22E. Along with other members of the ATHVA22 family; it may be involved in regulation of autophagy during development. The mRNA is cell-to-cell mobile.	0.07	0.40	0.12	0.14	0.11	1.73	0.34	0.54
JY1621	BnaA01G0148700ZS	AT4G25300	NIL	2-oxoglutarate (2OG) and Fe(II)-dependent oxygenase superfamily protein;(source:Araport11)	0.46	0.24	0.32	0.27	0.49	1.61	0.31	0.33
JY1621	BnaA01G0151200ZS	AT4G25610	NIL	C2H2-like zinc finger protein;(source:Araport11)	2.39	2.11	1.08	2.36	4.06	1.74	3.25	4.88
JY1621	BnaA01G0153400ZS	AT4G25830	CASP-LIKE PROTEIN 2C1 (CASPL2C1)	Uncharacterized protein family (UPF0497);(source:Araport11)	0.00	3.74	0.00	0.12	0.00	0.86	0.08	0.02
JY1621	BnaA01G0155200ZS	AT5G57110	AUTOINHIBITED CA2+ -ATPASE; ISOFORM 8 (ACA8);AUTOINHIBITED CA2+ -ATPASE; ISOFORM 8 (AT-ACA8)	Arabidopsis-autoinhibited Ca2+ -ATPase; isoform 8; contains all of the characteristic motifs of Ca2+ -transporting P-type Ca2+ -ATPases and is localized to the plasma membrane.	2.20	0.34	1.55	2.75	2.04	0.76	2.60	3.40
JY1621	BnaA01G0156400ZS	AT4G26130	NIL	cotton fiber protein;(source:Araport11)	1.29	12.95	1.84	1.57	1.90	6.70	2.19	2.57
JY1621	BnaA01G0157100ZS	AT4G26200	1-AMINO-CYCLOPROPANE-1-CARBOXYLATE SYNTHASE 7 (ACCS7);1-AMINO-CYCLOPROPANE-1-CARBOXYLATE SYNTHASE 7 (ACS7); (ATACS7)	Member of a family of proteins in Arabidopsis that encode 1-Amino-cyclopropane-1-carboxylate synthase; an enzyme involved in ethylene biosynthesis. Not expressed in response to IAA.	0.00	0.82	0.00	0.00	0.00	0.35	0.00	0.00
JY1621	BnaA01G0160900ZS	AT4G26650	NIL	RNA-binding (RRM/RBD/RNP motifs) family protein;(source:Araport11)	0.00	0.97	0.04	0.00	0.04	0.45	0.05	0.04
JY1621	BnaA01G0161700ZS	AT4G26760	MICROTUBULE-ASSOCIATED PROTEIN 65-2 (MAP65-2)	microtubule-associated protein 65-2;(source:Araport11)	0.10	1.42	0.06	0.12	0.06	0.45	0.08	0.08
JY1621	BnaA01G0162400ZS	AT4G26850	VITAMIN C DEFECTIVE 2 (VTC2);GDP-L-GALACTOSE PHOSPHORYLASE (GGP)	Encodes a novel protein involved in ascorbate biosynthesis; which was shown to catalyze the transfer of GMP from GDP-galactose to a variety of hexose-1-phosphate acceptors. Recessive mutation has a reduced amount of vitamin C; lower level of non-photochemical quenching; and reduced rate of conversion of violaxanthin to zeaxanthin in high light.	70.86	30.69	71.40	106.09	65.61	28.51	75.20	113.31
JY1621	BnaA01G0162900ZS	AT4G26900	HIS HF (AT-HF); (HISN4)	encodes a glutamine amidotransferase and cyclase; catalyzes the fifth and sixth steps of the histidine biosynthetic pathway	0.00	0.66	0.00	0.04	0.17	0.70	0.35	0.25
JY1621	BnaA01G0165000ZS	AT4G27170	SEED STORAGE ALBUMIN 4 (SESA4); (AT2S4)	seed storage albumin 4;(source:Araport11)	1.66	1.09	6.62	1.69	7.33	1.26	22.91	10.78
JY1621	BnaA01G0167600ZS	NIL	NIL	NIL	0.27	0.31	2.03	1.57	0.77	0.06	0.72	1.08
JY1621	BnaA01G0167700ZS	AT4G27470	RING MEMBRANE-ANCHOR 3 (RMA3); (ATRMA3)	Encodes a RING finger E3 ubiquitin ligase.	9.02	2.23	23.57	15.09	7.15	2.87	9.68	10.26
JY1621	BnaA01G0171400ZS	AT4G27690	VACUOLAR PROTEIN SORTING 26B (VPS26B)	vacuolar protein sorting 26B;(source:Araport11)	16.71	2.67	10.46	11.35	9.41	3.93	12.73	8.12
JY1621	BnaA01G0171700ZS	AT4G27740	NIL	Yippee family putative zinc-binding protein;(source:Araport11)	1.27	2.86	0.12	0.17	0.00	1.44	0.38	0.28
JY1621	BnaA01G0172700ZS	AT4G27860	MEMBRANE OF ER BODY 1 (MEB1)	vacuolar iron transporter (VIT) family protein;(source:Araport11)	0.00	2.65	0.00	0.00	0.03	0.77	0.00	0.02
JY1621	BnaA01G0173300ZS	AT4G27950	CYTOKININ RESPONSE FACTOR 4 (CRF4)	Encodes a member of the ERF (ethylene response factor) subfamily B-5 of ERF/AP2 transcription factor family. The protein contains one AP2 domain. There are 7 members in this subfamily. CRF proteins relocalize to the nucleus in response to cytokinin.	3.17	0.53	0.65	4.34	1.60	0.32	1.21	2.88
JY1621	BnaA01G0173500ZS	AT4G27970	SLAC1 HOMOLOGUE 2 (SLAH2)	Encodes a protein with ten predicted transmembrane helices. The SLAH2 protein has similarity to the SLAC1 protein involved in ion homeostasis in guard cells. But; it is not expressed in guard cells and cannot complement a slac1-2 mutant suggesting that it performs a different function. SLAH2:GFP localizes to the plasma membrane.	83.42	21.24	58.56	233.40	93.51	42.70	105.36	197.14
JY1621	BnaA01G0174000ZS	AT4G28040	USUALLY MULTIPLE ACIDS MOVE IN AND OUT TRANSPORTERS 33 (UMAMIT33)	nodulin MtN21-like transporter family protein	0.01	0.67	0.02	0.06	0.02	0.63	0.02	0.02
JY1621	BnaA01G0174100ZS	AT4G28050	TETRASPANIN7 (TET7)	Member of TETRASPANIN family	0.52	4.06	0.24	0.58	0.22	1.45	0.19	0.26
JY1621	BnaA01G0174700ZS	AT4G28100	ENDODERMIS7 (EN7)	transmembrane protein;(source:Araport11)	0.78	19.18	0.32	0.91	0.99	2.60	0.61	1.13
JY1621	BnaA01G0175700ZS	AT4G28250	(ATHEXP BETA 1.6);EXPANSIN B3 (ATEXPB3);EXPANSIN B3 (EXPB3)	putative beta-expansin/allergen protein. Naming convention from the Expansin Working Group (Kende et al; 2004. Plant Mol Bio). Involved in the formation of nematode-induced syncytia in roots of Arabidopsis thaliana.	0.06	6.38	0.21	0.22	0.02	0.66	0.26	0.15
JY1621	BnaA01G0176100ZS	AT4G28300	FLOE1 (FLOE1)	Encodes a protein with 13.6% proline amino acids that is predicted to localize to the cell wall. The mRNA is cell-to-cell mobile.	44.88	9.38	65.55	69.42	44.95	20.14	44.62	60.61
JY1621	BnaA01G0176300ZS	AT4G28320	ENDO-BETA-MANNASE 5 (MAN5); (AtMAN5)	Encodes a endo-beta-mannanase involved in seed germination.	3.61	4.24	3.71	5.79	3.70	1.78	3.95	5.47
JY1621	BnaA01G0176700ZS	AT4G28365	EARLY NODULIN-LIKE PROTEIN 3 (ENODL3); (AtENODL3)	early nodulin-like protein 3;(source:Araport11)	2.94	0.44	1.77	3.34	3.27	0.94	2.51	2.27
JY1621	BnaA01G0177100ZS	AT4G17480	NIL	alpha/beta-Hydrolases superfamily protein;(source:Araport11)	0.31	2.23	0.11	0.18	0.19	1.00	0.07	0.18
JY1621	BnaA01G0181500ZS	AT4G16970	NIL	Protein kinase superfamily protein;(source:Araport11)	0.02	1.21	0.10	0.10	0.05	0.29	0.06	0.06
JY1621	BnaA01G0182500ZS	AT4G16780	HOMEOBOX PROTEIN 2 (HB-2);HOMEOBOX PROTEIN 2 (ATHB-2); (HAT4);ARABIDOPSIS THALIANA HOMEOBOX PROTEIN 2 (ATHB2)	Encodes a homeodomain-leucine zipper protein that is rapidly and strongly induced by changes in the ratio of red to far-red light. It is also involved in cell expansion and cell proliferation and in the response to auxin. The mRNA is cell-to-cell mobile.	41.10	9.78	34.61	65.55	48.71	22.45	51.67	76.02
JY1621	BnaA01G0185700ZS	NIL	NIL	NIL	0.50	6.87	0.58	1.02	0.57	3.46	0.30	0.00
JY1621	BnaA01G0185800ZS	NIL	NIL	NIL	0.37	3.07	0.22	0.46	0.23	2.35	0.12	0.00
JY1621	BnaA01G0185900ZS	AT4G16563	NIL	Eukaryotic aspartyl protease family protein;(source:Araport11)	0.36	6.43	0.15	0.28	0.18	3.74	0.19	0.25
JY1621	BnaA01G0186600ZS	AT4G16500	NIL	Cystatin/monellin superfamily protein;(source:Araport11)	0.25	12.10	0.00	0.13	0.92	9.35	0.11	1.20
JY1621	BnaA01G0186900ZS	AT4G16500	NIL	Cystatin/monellin superfamily protein;(source:Araport11)	0.13	21.32	0.00	0.23	0.38	1.74	0.00	0.32
JY1621	BnaA01G0189700ZS	NIL	NIL	NIL	0.02	6.97	0.00	0.01	0.00	0.41	0.00	0.00
JY1621	BnaA01G0191100ZS	NIL	NIL	NIL	1.20	8.72	0.72	0.76	0.71	2.07	0.56	0.68
JY1621	BnaA01G0193000ZS	AT4G15790	NIL	uveal autoantigen with coiled-coil/ankyrin;(source:Araport11)	3.08	21.69	1.11	1.60	2.59	6.09	2.45	1.63
JY1621	BnaA01G0194400ZS	AT4G15730	NIL	CW-type Zinc Finger;(source:Araport11)	2.13	1.07	0.38	2.60	4.75	13.90	5.74	6.10
JY1621	BnaA01G0194800ZS	AT4G15570	NIL	Similar to yeast Sen1 (splicing endonuclease 1)helicase protein. Involved in female gametophyte development.The mRNA is cell-to-cell mobile.	2.81	7.01	2.13	1.75	1.96	3.83	2.12	1.75
JY1621	BnaA01G0194900ZS	AT4G15563	NIL	F-box-like protein;(source:Araport11)	7.94	2.25	4.75	9.49	5.17	2.14	4.08	7.41
JY1621	BnaA01G0195000ZS	AT4G15560	1-DEOXY-D-XYLULOSE 5-PHOSPHATE SYNTHASE 2 (DXPS2);1-DEOXY-D-XYLULOSE 5-PHOSPHATE SYNTHASE (DXS); (CLA); (AtCLA1); (DEF);CLOROPLASTOS ALTERADOS 1 (CLA1);1-DEOXY-D-XYLULOSE 5-PHOSPHATE (DXP) SYNTHASE 1 (DXS1)	Encodes a protein with 1-deoxyxylulose 5-phosphate synthase activity involved in the MEP pathway. It is essential for chloroplast development in Arabidopsis	0.04	1.50	0.06	0.09	0.11	0.94	0.11	0.25
JY1621	BnaA01G0198500ZS	AT4G15160	(PAC2)	According to PMID:14623884; PAC2 has not been correctly annotated; At4g15160 (protease inhibitor/seed storage/lipid transfer protein (LTP) family protein) containsAtPAC2(nucleotides 3269-3831).	0.62	61.64	0.30	2.81	0.54	23.16	0.56	1.42
JY1621	BnaA01G0199500ZS	NIL	NIL	NIL	71.90	14.26	13.33	43.80	29.80	9.90	18.63	27.57
JY1621	BnaA01G0202000ZS	AT4G14790	SUPPRESSOR OF VAR 3 (SUV3); (ATSUV3);EMBRYO SAC DEVELOPMENT ARREST 15 (EDA15)	encodes a nuclear-encoded DExH box RNA helicase; which is localized to mitochondria and whose in vitro ATPase activity is stimulated with mitochondrial RNA.	9.78	3.32	2.26	8.08	9.16	3.95	4.45	10.08
JY1621	BnaA01G0204100ZS	AT4G14620	NIL	DUF506 gene family member	24.66	3.79	18.28	21.71	52.15	14.81	22.19	31.69
JY1621	BnaA01G0206200ZS	AT3G51600	LIPID TRANSFER PROTEIN 5 (LTP5)	Predicted to encode a PR (pathogenesis-related) protein. Belongs to the lipid transfer protein (PR-14) family with the following members: At2g38540/LTP1; At2g38530/LTP2; At5g59320/LTP3; At5g59310/LTP4; At3g51600/LTP5; At3g08770/LTP6; At2g15050/LTP7; At2g18370/LTP8; At2g15325/LTP9; At5g01870/LTP10; At4g33355/LTP11; At3g51590/LTP12; At5g44265/LTP13; At5g62065/LTP14; At4g08530/LTP15.	0.00	4.83	0.00	0.03	0.15	4.71	0.00	0.11
JY1621	BnaA01G0206800ZS	AT3G51510	NIL	Membrane protein located in chloroplast.	17.78	3.44	12.50	15.29	10.62	5.03	14.87	11.48
JY1621	BnaA01G0208500ZS	AT3G51160	SENSITIVE TO FREEZING8 (SFR8);MURUS 1 (MUR1);MURUS 1 (MUR_1);GDP-D-MANNOSE-4;6-DEHYDRATASE 2 (GMD2)	Catalyzes the first step in the de novo synthesis of GDP-L-fucose. Loss of function mutations result in reduced levels of fucosylation and decreased freezing tolerance.	0.14	13.04	0.04	1.20	0.30	8.40	0.26	0.58
JY1621	BnaA01G0208900ZS	AT3G51090	NIL	coiled-coil 90B-like protein (DUF1640);(source:Araport11)	9.20	14.71	4.62	9.68	2.10	0.77	2.18	5.19
JY1621	BnaA01G0210400ZS	NIL	NIL	NIL	16.58	3.60	10.59	10.48	15.05	3.80	12.41	8.46
JY1621	BnaA01G0218700ZS	AT3G49360	6-PHOSPHOGLUCONOLACTONASE 2 (PGL2)	Encodes a cytosolic 6-phosphogluconolactonase (PGL) thought to be involved in the oxidative pentose-phosphate pathway (OPPP).	0.00	0.49	0.00	0.02	0.00	0.31	0.03	0.01
JY1621	BnaA01G0220100ZS	AT3G49120	PEROXIDASE 34 (PRX34);ARABIDOPSIS THALIANA PEROXIDASE CB (ATPCB);PEROXIDASE CB (PRXCB);PEROXIDASE 34 (PERX34); (ATPERX34);ARABIDOPSIS THALIANA PEROXIDASE 34 (ATPRX34)	Class III peroxidase Perx34. Expressed in roots; leaves and stems. Located in the cell wall. Involved in cell elongation. Expression activated by light. May play a role in generating H2O2 during defense response. The mRNA is cell-to-cell mobile.	0.59	38.00	0.18	0.31	0.26	1.21	0.04	0.14
JY1621	BnaA01G0232300ZS	AT3G46490	NIL	2-oxoglutarate (2OG) and Fe(II)-dependent oxygenase superfamily protein;(source:Araport11)	0.15	41.60	0.09	0.04	0.15	1.74	0.16	0.08
JY1621	BnaA01G0233700ZS	AT3G45600	TETRASPANIN3 (TET3)	Member of TETRASPANIN family. During virus infection; the intact TET3 protein enhanced but GCCK/RP motif or cysteine residues-deficient TET3 variants abolished the cell-to-cell movement capability of virus.	0.40	17.29	0.14	0.78	0.40	3.02	0.45	1.01
JY1621	BnaA01G0239500ZS	NIL	NIL	NIL	3.07	0.39	4.85	2.83	17.62	5.36	11.87	12.47
JY1621	BnaA01G0252200ZS	AT1G54710	HOMOLOG OF YEAST AUTOPHAGY 18 (ATG18) H (ATG18H);HOMOLOG OF YEAST AUTOPHAGY 18 (ATG18) H (ATATG18H)	autophagy 18h-like protein;(source:Araport11)	6.82	1.57	2.09	7.85	6.08	2.20	3.44	7.66
JY1621	BnaA01G0257300ZS	AT1G56230	NIL	enolase (DUF1399);(source:Araport11)	0.61	4.53	0.15	0.23	0.39	1.31	0.22	0.50
JY1621	BnaA01G0257400ZS	AT1G56250	PHLOEM PROTEIN 2-B14 (AtPP2-B14);PHLOEM PROTEIN 2-B14 (PP2-B14);VIP1-BINDING F-BOX PROTEIN (VBF)	Encodes an F-box protein that can functionally replace VirF; regulating levels of the VirE2 and VIP1 proteins via a VBF-containing SCF complex. It is thought to be involved in DNA integration and T-DNA degradation.	0.00	2.80	0.06	0.06	0.14	1.02	0.02	0.12
JY1621	BnaA01G0258300ZS	AT1G56340	(AtCRT1a);CALRETICULIN 1A (CRT1a);CALRETICULIN 1 (CRT1)	Encodes one of three Arabidopsis calreticulins. In CRT-deficient mouse fibroblasts; this protein restores ER Ca2+ levels. Post-transcriptionally regulates together with CRT2 VAMP721/722 levels under ER stress. Loss-of-function results in activation of the ethylene signaling pathway; reduced susceptibility to Verticillium longisporum.	1.21	35.22	1.09	1.15	0.83	9.56	0.93	1.54
JY1621	BnaA01G0258400ZS	AT1G56420	NIL	antigenic heat-stable protein;(source:Araport11)	39.34	13.99	16.66	43.18	34.36	13.40	25.33	44.57
JY1621	BnaA01G0259300ZS	AT1G56580	SMALLER WITH VARIABLE BRANCHES (SVB)	Encodes SMALLER WITH VARIABLE BRANCHES (SVB); a protein with a conserved domain of unknown function (DUF538). The trichomes of the SVB mutants are smaller and exhibit branches of variable length and number. ABA responsive trichome formation regulator.	0.52	146.82	0.00	0.05	0.08	21.20	0.12	0.10
JY1621	BnaA01G0263300ZS	AT1G57943	PURINE PERMEASE 17 (ATPUP17);PURINE PERMEASE 17 (PUP17)	Member of a family of proteins related to PUP1; a purine transporter. May be involved in the transport of purine and purine derivatives such as cytokinins; across the plasma membrane.	14.65	2.44	6.01	32.94	25.33	10.82	12.66	25.07
JY1621	BnaA01G0265500ZS	AT1G58280	NIL	Phosphoglycerate mutase family protein;(source:Araport11)	3.02	28.25	0.86	2.03	5.37	19.64	3.29	3.52
JY1621	BnaA01G0265600ZS	AT1G53550	NIL	F-box family protein;(source:Araport11)	1.16	0.67	0.34	1.02	1.06	0.38	0.81	0.99
JY1621	BnaA01G0267400ZS	AT1G56550	RHAMNOGALACTURONAN SPECI&#64257;C XYLOSYLTRANSFERASE 3 (RGXT3)	Encodes a rhamnogalacturonan II specific xylosyltransferase.	0.10	6.02	0.14	0.06	0.04	0.76	0.02	0.02
JY1621	BnaA01G0268300ZS	AT1G58400	NIL	Disease resistance protein (CC-NBS-LRR class) family;(source:Araport11)	0.60	0.09	0.27	0.47	6.63	2.35	4.46	6.73
JY1621	BnaA01G0269500ZS	AT1G60010	NIL	PADRE protein down-regulated after infection by S. sclerotiorun.	7.27	7.93	8.64	8.21	7.65	16.98	9.67	8.05
JY1621	BnaA01G0270900ZS	AT5G16250	NIL	transmembrane protein;(source:Araport11)	3.12	0.28	0.68	2.81	3.06	1.19	4.09	3.70
JY1621	BnaA01G0272200ZS	AT1G60460	MEIOTIC TOPOISOMERASE VIB-LIKE (MTOPVIB)	Encodes a structural homolog of the archaeal topo VIB subunit that forms a complex with the two Arabidopsis thaliana SPO11 orthologs required for meiotic DSB formation (SPO11-1 and SPO11-2) and is essential for meiotic DSB formation.	0.87	3.98	1.13	0.35	0.67	1.70	0.74	0.66
JY1621	BnaA01G0274800ZS	AT3G08840	NIL	D-alanine-D-alanine ligase family;(source:Araport11)	0.02	1.08	0.04	0.02	0.21	1.17	0.30	0.40
JY1621	BnaA01G0279800ZS	AT1G61520	PHOTOSYSTEM I LIGHT HARVESTING COMPLEX GENE 3 (LHCA3)	PSI type III chlorophyll a/b-binding protein (Lhca3*1) The mRNA is cell-to-cell mobile.	0.11	0.34	0.12	0.20	0.21	0.69	0.39	0.16
JY1621	BnaA01G0284100ZS	AT1G61890	NIL	MATE efflux family protein;(source:Araport11)	38.62	8.26	24.96	48.01	38.47	15.69	26.54	34.12
JY1621	BnaA01G0285400ZS	AT3G23940	DIHYDROXYACID DEHYDRATASE (DHAD)	Encodes a member of the dihydroxyacid dehydrates family of proteins that encode enzymes involved in branched chain amino acid biosynthesis. Loss of function mutations have significantly reduced transmission and fertility due to defects in male and female gametophyte development and embryo lethality. Mutants have increased sensitivity to abiotic stressors which may be partially compensated by addi…	2.12	14.09	1.13	1.04	1.81	10.58	0.96	1.48
JY1621	BnaA01G0285900ZS	AT3G24070	NIL	Zinc knuckle (CCHC-type) family protein;(source:Araport11)	4.45	1.04	10.61	4.12	8.36	2.86	10.94	12.88
JY1621	BnaA01G0289100ZS	AT3G23690	CIB1 LIKE PROTEIN 2 (CIL2)	basic helix-loop-helix (bHLH) DNA-binding superfamily protein;(source:Araport11)	0.28	5.93	0.02	0.29	0.60	2.37	0.31	0.25
JY1621	BnaA01G0289600ZS	NIL	NIL	NIL	0.69	8.64	0.79	0.35	0.54	5.27	0.85	0.68
JY1621	BnaA01G0289700ZS	AT3G23640	NIL	heteroglycan glucosidase 1;(source:Araport11)	0.82	6.75	0.28	0.35	0.65	6.64	0.41	0.44
JY1621	BnaA01G0289800ZS	AT3G23640	NIL	heteroglycan glucosidase 1;(source:Araport11)	0.02	2.60	0.02	0.02	0.03	0.56	0.03	0.03
JY1621	BnaA01G0293000ZS	AT3G23280	XB3 ORTHOLOG 5 IN ARABIDOPSIS THALIANA (XBAT35)	Encodes a ubiquitin ligase that is a novel player in ethylene signaling involved in negatively regulating apical hook curvature; with alternative splicing controlling dual targeting to the nuclear and cytoplasmic compartments.	0.71	2.43	0.40	0.79	0.41	3.50	0.07	0.27
JY1621	BnaA01G0295300ZS	AT3G23090	WAVE-DAMPENED 2-LIKE 3 (WDL3)	Member of the microtubule regulatory protein WVD2/WDL family WDL3 stabilizes cortical microtubules and is involved in light induced hypocotyl elongation. WDL3 is ubiquinated by COP1; leading to its degadation in the dark;	1.70	0.21	0.73	2.26	2.74	0.99	3.51	6.96
JY1621	BnaA01G0298100ZS	AT3G22880	NIL	Expression of the AtDMC1 is restricted to pollen mother cells in anthers and to megaspore mother cells in ovules. Similar to meiosis-specific yeast DMC gene.	1.66	5.97	0.35	0.39	0.74	1.51	0.50	0.21
JY1621	BnaA01G0299300ZS	AT3G22790	NETWORKED 1A (NET1A)	Encodes a member of the NET superfamily of proteins that potentially couples different membranes to the actin cytoskeleton in plant cells. It binds filamentous actin and is localized to the plasma membrane and plasmodesmata.	0.18	2.14	0.16	0.06	0.06	0.40	0.08	0.07
JY1621	BnaA01G0301300ZS	AT3G22400	(LOX5);ARABIDOPSIS THALIANA LIPOXYGENASE 5 (ATLOX5)	Encodes lipoxygenase5 (LOX5). LOX5 activity in roots facilitates green peach aphid colonization of Arabidopsis foliage by promoting green peach aphid feeding from sieve element and water consumption from xylem.	0.02	3.99	0.00	0.01	0.01	0.19	0.00	0.01
JY1621	BnaA01G0302900ZS	AT3G22180	NIL	DHHC-type zinc finger family protein;(source:Araport11)	0.90	7.59	1.37	0.83	0.34	2.29	0.25	0.36
JY1621	BnaA01G0307800ZS	AT3G21250	ATP-BINDING CASSETTE C8 (ABCC8);MULTIDRUG RESISTANCE-ASSOCIATED PROTEIN 6 (MRP6)	member of MRP subfamily	0.10	0.51	0.15	0.07	0.11	0.26	0.04	0.06
JY1621	BnaA01G0309200ZS	AT3G21070	NAD KINASE 1 (NADK1)	Encodes a protein with NAD(H) kinase activity.	1.05	2.60	0.82	0.50	0.53	1.27	0.61	0.40
JY1621	BnaA01G0311300ZS	AT3G20820	NIL	Leucine-rich repeat (LRR) family protein;(source:Araport11)	2.07	23.31	5.57	1.70	2.13	6.96	2.73	1.92
JY1621	BnaA01G0316100ZS	AT3G20050	CHAPERONIN CONTAINING T-COMPLEX POLYPEPTIDE-1 SUBUNIT 1 (CCT1);T-COMPLEX PROTEIN 1 ALPHA SUBUNIT (ATTCP-1);T-COMPLEX PROTEIN 1 ALPHA SUBUNIT (TCP-1)	Encodes a putative cytoplasmic chaperonin that is similar to mouse Tcp-1 (t complex polypeptide 1).	12.47	50.56	15.65	10.35	7.58	17.10	6.75	8.23
JY1621	BnaA01G0316400ZS	AT3G20010	NIL	Encodes a member of the SNF2 family of helicase-like proteins and is involved in RNA-directed DNA methylation. It is functionally redundant with FRG2 and interacts physically with SUVR2; another component of the RdDM pathway.	0.44	0.25	0.00	0.32	0.04	0.24	0.04	0.05
JY1621	BnaA01G0316500ZS	AT3G20000	TRANSLOCASE OF THE OUTER MITOCHONDRIAL MEMBRANE 40 (TOM40)	Encodes a component of the TOM receptor complex responsible for the recognition and translocation of cytosolically synthesized mitochondrial preproteins. With TOM22; functions as the transit peptide receptor at the surface of the mitochondrial outer membrane and facilitates the movement of preproteins into the translocation pore. The mRNA is cell-to-cell mobile.	180.57	31.19	217.52	87.13	105.34	26.37	106.46	72.98
JY1621	BnaA01G0320800ZS	AT3G19390	NIL	Granulin repeat cysteine protease family protein;(source:Araport11)	0.51	10.25	0.34	0.53	0.17	0.69	0.24	0.16
JY1621	BnaA01G0324400ZS	AT3G18780	ENHANCER OF LRX1 2 (ENL2);LIGHT STRESS-REGULATED 2 (LSR2);DEFORMED ROOT HAIRS 1 (DER1);ACTIN 2 (ACT2)	Encodes an actin that is constitutively expressed in vegetative structures but not pollen. ACT2 is involved in tip growth of root hairs.	1.02	139.56	0.49	1.12	1.53	23.15	1.17	1.92
JY1621	BnaA01G0324700ZS	AT3G18770	AUTOPHAGY 13B (ATG13B)	Autophagy protein.	16.25	3.70	11.84	23.46	8.24	2.84	7.08	13.25
JY1621	BnaA01G0326600ZS	AT3G18490	ASPARTIC PROTEASE IN GUARD CELL 1 (ASPG1)	Encodes ASPG1 (ASPARTIC PROTEASE IN GUARD CELL 1). Functions in drought avoidance through abscisic acid (ABA) signalling in guard cells.	1.78	65.63	1.32	0.48	0.31	6.29	0.55	0.33
JY1621	BnaA01G0327800ZS	AT3G18295	NIL	DUF1639 family protein; putative (DUF1639);(source:Araport11)	8.76	3.53	6.29	8.54	5.62	1.84	2.68	4.49
JY1621	BnaA01G0328300ZS	AT3G18230	NIL	Octicosapeptide/Phox/Bem1p family protein;(source:Araport11)	0.55	6.49	0.05	0.27	0.13	0.47	0.01	0.09
JY1621	BnaA01G0329600ZS	AT3G18070	NIL	beta glucosidase 43;(source:Araport11)	1.07	32.35	0.63	0.29	0.22	0.97	0.36	0.23
JY1621	BnaA01G0330600ZS	AT3G17940	NIL	Galactose mutarotase-like superfamily protein;(source:Araport11)	1.13	24.47	0.67	0.62	0.74	4.67	0.59	0.29
JY1621	BnaA01G0331700ZS	AT3G17790	PURPLE ACID PHOSPHATASE 17 (PAP17); (ATACP5); (ATPAP17)	Expression is upregulated in the shoot of cax1/cax3 mutant and is responsive to phosphate (Pi) and not phosphite (Phi) in roots and shoots.	0.30	41.86	0.06	0.14	0.09	3.59	0.02	0.05
JY1621	BnaA01G0332400ZS	AT3G17650	YELLOW STRIPE LIKE 5 (YSL5);PIGMENT DEFECTIVE 321 (PDE321)	Arabidopsis thaliana metal-nicotianamine transporter YSL5	61.77	20.74	18.15	65.85	11.07	3.31	8.73	11.67
JY1621	BnaA01G0332900ZS	AT3G17630	CATION/H+ EXCHANGER 19 (ATCHX19);CATION/H+ EXCHANGER 19 (CHX19)	member of Putative Na+/H+ antiporter family	29.87	4.96	14.08	56.90	23.01	9.82	22.64	45.62
JY1621	BnaA01G0333400ZS	AT3G17580	NIL	SsrA-binding protein;(source:Araport11)	0.07	17.05	0.00	0.00	0.00	2.73	0.00	0.08
JY1621	BnaA01G0337800ZS	NIL	NIL	NIL	0.03	4.06	0.01	0.06	0.07	1.19	0.00	0.18
JY1621	BnaA01G0338000ZS	AT3G17020	NIL	Adenine nucleotide alpha hydrolases-like superfamily protein;(source:Araport11)	0.69	7.14	0.23	1.71	0.31	1.89	0.45	0.80
JY1621	BnaA01G0341700ZS	AT3G16430	(PBPII);JACALIN-RELATED LECTIN 31 (JAL31)	Encodes a protein that increases the beta-glucosidase activities of three scopolin glucosidases in vitro.	0.00	419.00	0.11	0.05	0.08	16.40	0.29	0.07
JY1621	BnaA01G0341800ZS	AT3G16450	JACALIN-RELATED LECTIN 33 (JAL33)	Mannose-binding lectin superfamily protein;(source:Araport11)	0.00	339.35	0.09	0.08	0.12	12.43	0.95	0.07
JY1621	BnaA01G0342200ZS	AT3G16400	NITRILE SPECIFIER PROTEIN 1 (ATNSP1);NITRILE SPECIFIER PROTEIN 1 (NSP1);MYROSINASE-BINDING PROTEIN-LIKE PROTEIN-470 (ATMLP-470)	Encodes a nitrile-specifier protein NSP1 responsible for constitutive and herbivore-induced simple nitrile formation in rosette leaves. NSP1 is one out of five (At3g16400/NSP1; At2g33070/NSP2; At3g16390/NSP3; At3g16410/NSP4 and At5g48180/NSP5) A. thaliana epithiospecifier protein (ESP) homologues that promote simple nitrile; but not epithionitrile or thiocyanate formation. The mRNA is cell-to-cel…	0.04	0.35	0.01	0.00	0.00	0.15	0.01	0.00
JY1621	BnaA01G0344200ZS	AT3G16740	F-BOX OVEREXPRESSED/OPPRESSED ABA SIGNALING 2 (FOA2)	Encodes an F-box protein highly expressed in siliques that is involved in regulating seed germination.	5.94	2.29	1.12	4.70	4.02	1.47	2.38	3.72
JY1621	BnaA01G0344700ZS	AT3G15950	(NAI2)	Similar to TSK-associating protein 1 (TSA1); contains 10 EFE repeats; a novel repeat sequence unique to plants. Expressed preferentially in the roots.Protein is localized to ER bodies- an endoplasmic reticulum derived structure. Loss of function mutations lack ER bodies.	0.28	49.76	0.11	0.13	0.02	3.67	0.00	0.03
JY1621	BnaA01G0345900ZS	AT3G15800	NIL	Glycosyl hydrolase superfamily protein;(source:Araport11)	0.01	1.24	0.00	0.03	0.00	0.18	0.02	0.00
JY1621	BnaA01G0346700ZS	AT3G15680	NIL	Ran BP2/NZF zinc finger-like superfamily protein;(source:Araport11)	0.00	23.71	0.23	0.15	0.08	0.93	0.00	0.15
JY1621	BnaA01G0349600ZS	AT3G15350	NIL	G14 enzyme	0.16	5.65	0.17	0.61	0.09	0.85	0.02	0.20
JY1621	BnaA01G0350700ZS	AT3G15115	NIL	serine/arginine repetitive matrix protein;(source:Araport11)	4.14	1.83	1.25	7.02	4.32	1.80	3.89	6.91
JY1621	BnaA01G0352000ZS	AT3G14770	(SWEET2); (AtSWEET2)	Nodulin MtN3 family protein;(source:Araport11)	12.42	0.88	11.18	21.89	5.73	1.90	6.38	11.10
JY1621	BnaA01G0352300ZS	AT3G14730	NIL	Pentatricopeptide repeat (PPR) superfamily protein;(source:Araport11)	1.68	1.56	0.63	2.58	1.01	0.48	0.67	1.16
JY1621	BnaA01G0354600ZS	AT3G14220	GUARD-CELL-ENRICHED GDSL LIPASE 18 (GGL18)	GDSL-motif esterase/acyltransferase/lipase. Enzyme group with broad substrate specificity that may catalyze acyltransfer or hydrolase reactions with lipid and non-lipid substrates.	0.17	18.21	0.14	0.04	0.08	1.84	0.09	0.04
JY1621	BnaA01G0355100ZS	AT3G14180	ARABIDOPSIS 6B-INTERACTING PROTEIN 1-LIKE 2 (ASIL2)	sequence-specific DNA binding transcription factor;(source:Araport11)	4.93	0.79	2.42	5.78	3.75	1.12	2.72	3.21
JY1621	BnaA01G0355700ZS	AT3G14120	(NUP107)	nuclear pore complex protein;(source:Araport11)	3.06	6.20	2.35	1.81	1.52	4.37	2.17	1.53
JY1621	BnaA01G0357600ZS	AT3G13790	ARABIDOPSIS THALIANA CELL WALL INVERTASE 1 (ATCWINV1); (ATBFRUCT1); (CWI1); (ATCWI1)	Encodes a protein with invertase activity.	1.03	31.22	0.22	0.83	0.80	8.78	0.35	0.67
JY1621	BnaA01G0357700ZS	AT3G13750	BETA GALACTOSIDASE 1 (BGAL1);BETA-GALACTOSIDASE 1 (BGAL1)	beta-galactosidase; glycosyl hydrolase family 35 The mRNA is cell-to-cell mobile.	0.00	2.28	0.01	0.00	0.02	0.54	0.01	0.02
JY1621	BnaA01G0360100ZS	AT3G13440	HEMK METHYLTRANSFERASE (NRF1)	Encodes a HemK class glutamine&#8208;methyltransferase that is involved in the termination of translation and essential for iron homeostasis.	1.65	2.94	1.10	0.72	1.40	3.76	1.22	0.91
JY1621	BnaA01G0360600ZS	AT3G13360	NIL	Encodes an outer nuclear membrane protein that anchors RanGAP1 to the nuclear envelope. It interacts with SUN proteins and is required for maintaining the elongated nuclear shape of epidermal cells.	0.58	6.85	0.12	0.49	0.95	2.08	0.30	0.84
JY1621	BnaA01G0362900ZS	AT3G13040	(GAMMAMYB2)	myb-like HTH transcriptional regulator family protein;(source:Araport11)	0.01	1.45	0.00	0.00	0.02	0.23	0.00	0.05
JY1621	BnaA01G0363500ZS	AT3G12955	SMALL AUXIN UPREGULATED RNA 74 (SAUR74)	SAUR-like auxin-responsive protein family;(source:Araport11)	10.39	0.97	3.57	8.43	2.75	1.01	2.72	3.57
JY1621	BnaA01G0365100ZS	AT3G12730	NIL	Homeodomain-like superfamily protein;(source:Araport11)	0.12	1.83	0.23	0.07	0.35	1.17	0.51	0.34
JY1621	BnaA01G0366200ZS	AT3G12610	DNA-DAMAGE REPAIR/TOLERATION 100 (DRT100)	Plays role in DNA-damage repair/toleration. Partially complements RecA- phenotypes.	0.03	15.17	0.02	0.08	0.77	7.59	0.34	0.46
JY1621	BnaA01G0367800ZS	AT3G12145	FLORAL TRANSITION AT THE MERISTEM4 (FTM4);FLOR1 (FLR1); (FLOR1)	A novel leucine-rich repeat protein. Interacts directly with MADS domain transcription factor.	0.01	5.09	0.05	0.02	0.04	2.75	0.15	0.09
JY1621	BnaA01G0368000ZS	AT3G12170	NIL	Chaperone DnaJ-domain superfamily protein;(source:Araport11)	0.10	5.82	0.06	0.11	0.15	2.50	0.28	0.07
JY1621	BnaA01G0372900ZS	AT3G11600	(GIR2)	One of two plant specific paralogs of unknown function. Interacts with GL2. GIR1/GIR2 loss of function resembles gl2 lof mutations.	0.00	5.28	0.20	0.22	2.38	12.99	2.85	2.47
JY1621	BnaA01G0375600ZS	AT3G10985	ARABIDOPSIS THALIANA WOUND-INDUCED PROTEIN 12 (ATWI-12);WOUND-INDUCED PROTEIN 12 (WI12);SENESCENCE ASSOCIATED GENE 20 (SAG20)	A senescence-associated gene whose expression is induced in response to treatment with Nep1; a fungal protein that causes necrosis. The mRNA is cell-to-cell mobile.	27.71	35.78	32.08	23.65	24.56	51.55	25.84	23.13
JY1621	BnaA01G0378400ZS	AT1G03220	SECRETED ASPARTIC PROTEASE 2 (SAP2)	Eukaryotic aspartyl protease family protein;(source:Araport11)	0.00	0.00	0.00	0.03	1.57	0.53	2.79	2.02
JY1621	BnaA01G0381700ZS	AT3G10070	TBP-ASSOCIATED FACTOR 12 (TAF12);TATA-ASSOCIATED FACTOR II 58 (TAFII58)	Encodes one of two Arabidopsis proteins with similarity to the TBP-associated factor TAF12.	0.24	4.81	0.29	0.07	0.31	2.84	0.52	0.27
JY1621	BnaA01G0383300ZS	AT4G08520	NIL	SNARE-like superfamily protein;(source:Araport11)	0.89	15.62	0.32	0.42	2.10	5.75	0.98	1.91
JY1621	BnaA01G0383400ZS	AT3G09820	ADENOSINE KINASE 1 (ADK1); (ATADK1)	Involved in the salvage synthesis of adenylates and methyl recycling	2.65	91.25	2.82	1.53	2.52	24.92	1.74	2.60
JY1621	BnaA01G0385100ZS	AT3G07410	RAB GTPASE HOMOLOG A5B (RABA5b);RAB GTPASE HOMOLOG A5B (AtRABA5b)	RAB GTPase homolog A5B;(source:Araport11)	0.27	2.11	0.10	0.31	0.58	2.02	0.28	0.34
JY1621	BnaA01G0395500ZS	AT3G05790	NIL	Encodes a member of the Lon protease-like proteins (Lon1/At5g26860; Lon2/At5g47040; Lon3/At3g05780; Lon4/At3g05790). Lon is a multifunctional ATP-dependent protease which exists in bacteria; archaea and within organelles in eukaryotic cells. Lon proteases are responsible for the degradation of abnormal; damaged and unstable proteins.	0.50	4.18	0.28	0.63	0.00	0.12	0.00	0.03
JY1621	BnaA01G0396100ZS	AT3G05710	(ATSYP43);SYNTAXIN OF PLANTS 43 (SYP43)	Encodes a member of SYP4 Gene Family that is a plant ortholog of the Tlg2/syntaxin16 Qa-SNARE. Together with SYP42; it regulates the secretory and vacuolar transport pathways in the post-Golgi network and maintains the morphology of the Golgi apparatus and TGN and is required for extracellular resistance responses to a fungal pathogen.	4.01	14.82	3.66	4.65	1.97	4.00	1.45	1.09
JY1621	BnaA01G0398400ZS	AT3G05380	ALWAYS EARLY 2 (ALY2)	ALWAYS EARLY 2;(source:Araport11)	16.54	31.36	8.42	8.34	7.22	14.50	3.63	4.10
JY1621	BnaA01G0403600ZS	AT3G04260	PLASTID TRANSCRIPTIONALLY ACTIVE 3 (PTAC3);PIGMENT DEFECTIVE 324 (PDE324)	PEP complex component.	2.46	18.29	10.67	2.20	0.20	0.53	0.11	0.13
JY1621	BnaA01G0406100ZS	AT3G03860	APR-LIKE 5 (ATAPRL5);APR-LIKE 5 (APRL5)	Encodes a protein disulfide isomerase-like (PDIL) protein; a member of a multigene family within the thioredoxin (TRX) superfamily. This protein also belongs to the adenosine 5'-phosphosulfate reductase-like (APRL) group. The mRNA is cell-to-cell mobile.	12.02	8.04	22.08	13.00	3.65	1.67	4.02	4.69
JY1621	BnaA01G0412700ZS	AT3G02780	ISOPENTENYL DIPHOSPHATE ISOMERASE 2 (IDI2);ISOPENTENYL PYROPHOSPHATE:DIMETHYLALLYL PYROPHOSPHATE ISOMERASE 2 (IPP2); (IPIAT1)	Encodes a protein with isopentenyl diphosphate:dimethylallyl diphosphate isomerase activity. There is genetic evidence that it functions in the mevalonate; but not the MEP biosynthetic pathway.	2.12	6.18	2.10	1.27	0.16	0.83	0.10	0.10
JY1621	BnaA01G0414300ZS	AT3G02580	BOULE 1 (BUL1);DWARF 7 (DWF7);STEROL 1 (STE1)	Brassinosteroid biosynthetic enzyme; catalyzes delta7 sterol C-5 desaturation step. Mutant has dwarf phenotype.	1.51	7.42	1.53	0.92	0.14	0.68	0.26	0.11
JY1621	BnaA01G0416800ZS	AT3G02250	(RRT2)	O-fucosyltransferase family protein;(source:Araport11)	0.17	2.85	0.17	0.11	0.14	0.61	0.20	0.14
JY1621	BnaA01G0421000ZS	NIL	NIL	NIL	14.74	13.85	8.38	29.07	23.46	5.59	10.75	25.31
JY1621	BnaA01G0422200ZS	AT3G01680	ARABIDOPSIS THALIANA SIEVE ELEMENT OCCLUSION-RELATED 1 (ATSEOR1);SIEVE-ELEMENT-OCCLUSION-RELATED 1 (SEOR1);SIEVE ELEMENT OCCLUSION B (SEOB)	Encodes a protein localized to phloem filaments that is required for phloem filament formation. The mRNA is cell-to-cell mobile.	0.00	3.27	0.00	0.00	0.00	0.82	0.01	0.00
JY1621	BnaA01G0422500ZS	AT3G01640	NIL	AtGlcAK is a sugar kinase able to phosphorylate D-GlcA to D-GlcA-1-phosphate in the presence of ATP.	3.88	3.39	21.12	5.53	6.14	1.98	8.10	6.46
JY1621	BnaA01G0423300ZS	AT3G08730	P70 RIBOSOMAL S6 KINASE (S6K1);PROTEIN-SERINE KINASE 1 (PK1);ROTEIN-SERINE KINASE 6 (PK6); (ATS6K1);ARABIDOPSIS THALIANA PROTEIN-SERINE KINASE 6 (ATPK6);ARABIDOPSIS THALIANA PROTEIN-SERINE KINASE 1 (ATPK1)	Encodes a protein-serine kinase that phosphorylates ribosomal protein in vitro. Activation of AtS6k is regulated by 1-naphthylacetic acid and kinetin; at least in part; via a lipid kinase-dependent pathway. Involved in translational up-regulation of ribosomal proteins. Phosphorylated by PDK1. Interacts with RAPTOR1; which in turn interacts with TOR. SPK6 activity is affected by osmotic stress; an…	13.64	24.35	9.16	14.60	18.34	52.54	12.89	22.81
JY1621	BnaA01G0426700ZS	AT3G07910	NIL	reactive oxygen species modulator-like protein;(source:Araport11)	209.18	30.41	102.31	216.20	288.91	79.67	146.91	315.79
JY1621	BnaA01G0427600ZS	AT3G07780	NIL	Encodes a nuclear PHD finger protein that is functionally redundant with OBE2 and plays an important role in the maintenance and/or establishment of the root and shoot apical meristems.The mRNA is cell-to-cell mobile.	28.30	32.29	28.42	18.76	36.12	75.25	29.35	20.02
JY1621	BnaA01G0427900ZS	AT3G07750	RIBOSOMAL RNA PROCESSING 42 (RRP42)	3-5-exoribonuclease family protein;(source:Araport11)	10.99	31.68	4.59	5.30	13.31	29.89	12.31	10.91
JY1621	BnaA02G0006300ZS	AT5G01090	NIL	Concanavalin A-like lectin family protein;(source:Araport11)	0.00	0.21	0.00	0.00	0.41	1.71	0.47	0.33
JY1621	BnaA02G0006500ZS	AT5G01040	LACCASE 8 (LAC8)	putative laccase; knockout mutant showed early flowering	0.00	0.22	0.00	0.00	0.00	0.19	0.00	0.01
JY1621	BnaA02G0006600ZS	AT2G26370	NIL	MD-2-related lipid recognition domain-containing protein;(source:Araport11)	0.00	10.40	0.00	0.00	0.04	14.27	0.27	0.00
JY1621	BnaA02G0006800ZS	AT1G12350	NIL	At1g12350 encodes phosphopantothenoylcysteine synthetase (phosphopantothenoylcysteine ligase). Its molecular function was shown to add cysteine forming (R)-4?-phospho-N-pantothenoylcysteine (PPC)	0.02	0.41	0.00	0.00	0.97	2.63	0.43	1.14
JY1621	BnaA02G0010400ZS	AT5G03050	NIL	knotted 1-binding protein;(source:Araport11)	0.79	1.99	0.83	0.97	0.96	3.46	1.35	1.42
JY1621	BnaA02G0012000ZS	AT5G03330	NIL	Cysteine proteinases superfamily protein;(source:Araport11)	0.05	1.23	0.04	0.08	0.20	0.70	0.20	0.20
JY1621	BnaA02G0012500ZS	AT5G03430	NIL	phosphoadenosine phosphosulfate (PAPS) reductase family protein;(source:Araport11)	0.06	10.28	0.13	0.02	0.15	3.88	0.13	0.18
JY1621	BnaA02G0017100ZS	AT5G04760	DIVARICATA2 (DIV2)	R-R-type MYB protein which plays negative roles in salt stress and is required for ABA signaling in Arabidopsis.	19.81	2.30	21.66	28.07	21.96	10.40	22.05	28.07
JY1621	BnaA02G0017800ZS	AT5G05010	NIL	clathrin adaptor complexes medium subunit family protein;(source:Araport11)	6.52	40.63	5.48	2.56	11.90	44.50	9.61	7.05
JY1621	BnaA02G0019100ZS	AT5G05290	EXPANSIN A2 (EXPA2); (ATHEXP ALPHA 1.12); (ATEXP2);EXPANSIN 2 (EXP2);EXPANSIN A2 (ATEXPA2)	Encodes an expansin. Naming convention from the Expansin Working Group (Kende et al; 2004. Plant Mol Bio)	0.06	14.73	0.00	0.00	0.02	1.43	0.13	0.01
JY1621	BnaA02G0021700ZS	AT5G06140	ARABIDOPSIS THALIANA SORTING NEXIN 1 (ATSNX1);SORTING NEXIN 1 (SNX1)	Homolog of yeast retromer subunit VPS5. Part of a retromer-like protein complex involved in endosome to lysosome protein transport. In roots it co-localizes with the PIN2 auxin efflux carrier. Involved in endocytic sorting of membrane proteins including PIN2; BOR1 and BRI1.	1.10	1.66	0.13	0.89	1.57	0.73	1.01	1.57
JY1621	BnaA02G0022700ZS	AT5G06530	ATP-BINDING CASSETTE G22 (ABCG22);ARABIDOPSIS THALIANA ATP-BINDING CASSETTE G22 (AtABCG22)	Encodes ABCG22; an ABC transporter gene. Mutation results in increased water transpiration and drought susceptibility.	0.04	0.24	0.03	0.03	0.68	0.21	0.86	0.58
JY1621	BnaA02G0023100ZS	AT3G13445	TATA BINDING PROTEIN 1 (TBP1);TRANSCRIPTION FACTOR IID-1 (TFIID-1)	TBP (TATA binding protein) associates with TAF(II)s (TBP-associated factors) to form the TFIID general transcription factor complex	0.45	0.02	0.23	0.55	1.84	0.41	1.23	2.32
JY1621	BnaA02G0023300ZS	AT5G06670	NIL	P-loop containing nucleoside triphosphate hydrolases superfamily protein;(source:Araport11)	0.07	2.39	0.06	0.05	0.26	4.17	0.23	0.56
JY1621	BnaA02G0024700ZS	AT2G17360	NIL	Ribosomal protein S4 (RPS4A) family protein;(source:Araport11)	7.15	79.41	4.17	11.45	18.97	54.90	12.47	25.70
JY1621	BnaA02G0025400ZS	AT5G07350	TUDOR-SN PROTEIN 1 (TSN1);TUDOR-SN PROTEIN 1 (TUDOR1);ARABIDOPSIS THALIANA TUDOR-SN PROTEIN 1 (AtTUDOR1)	RNA binding protein with nuclease activity essential for stress response. Involved in mechanisms acting on mRNAs entering the secretory pathway. Functionally redundant with TSN2.	14.08	59.66	8.59	7.86	23.65	78.76	19.93	20.41
JY1621	BnaA02G0028200ZS	AT5G23090	NIL	nuclear factor Y; subunit B13;(source:Araport11)	0.00	0.09	0.00	0.00	0.10	0.56	0.00	0.08
JY1621	BnaA02G0029200ZS	AT5G08380	ALPHA-GALACTOSIDASE 1 (AGAL1);ALPHA-GALACTOSIDASE 1 (AtAGAL1)	alpha-galactosidase 1;(source:Araport11)	8.85	66.78	7.39	4.42	17.70	93.84	16.32	18.63
JY1621	BnaA02G0036300ZS	AT5G10510	NIL	Encodes an AP2-domain transcription factor involved in root stem cell identity and root development. It is also required to maintain high levels of PIN1 expression at the periphery of the meristem and modulate local auxin production in the central region of the SAM which underlies phyllotactic transitions. Intronic sequences are required for its expression in flowers.Acts redundantly with PLT5 an…	21.54	5.76	8.41	28.13	31.67	9.22	18.40	39.96
JY1621	BnaA02G0036700ZS	AT5G10540	THIMET METALLOENDOPEPTIDASE 2 (TOP2)	Zincin-like metalloproteases family protein;(source:Araport11)	16.38	53.33	20.03	10.94	31.08	91.84	46.47	30.95
JY1621	BnaA02G0040700ZS	AT5G11550	NIL	ARM repeat superfamily protein;(source:Araport11)	0.08	3.24	0.14	0.12	0.88	2.88	0.70	0.48
JY1621	BnaA02G0042100ZS	AT5G11790	N-MYC DOWNREGULATED-LIKE 2 (NDL2)	Plays a role in dehydration stress response.	1.65	1.81	2.09	1.65	9.28	2.21	7.20	4.59
JY1621	BnaA02G0042200ZS	AT5G11800	ARABIDOPSIS THALIANA K+ EFFLUX ANTIPORTER 6 (ATKEA6);K+ EFFLUX ANTIPORTER 6 (KEA6)	member of Putative potassium proton antiporter family	0.00	0.51	0.00	0.10	0.08	1.25	0.00	0.14
JY1621	BnaA02G0042500ZS	AT5G11850	MAPKKK DELTA-1 (MKD1); (M3Kdelta1); (RAF3); (RAF6)	MAP3 kinase involved phosphorylation of a critical Ser171 for OST1/SnRK2.6 activation.	2.12	3.35	0.74	1.83	5.03	9.85	2.16	2.57
JY1621	BnaA02G0042900ZS	AT5G11950	(MOBP2);LONELY GUY 8 (LOG8)	Encodes a member of the LOG family of cytokinin riboside 5'-monophosphate phosphoribohydrolases that function in the direct cytokinin activation pathway. The relative activity of LOG8 is lower than that of other family members.	0.33	4.63	0.02	0.15	0.32	1.94	0.29	0.49
JY1621	BnaA02G0046300ZS	AT5G13060	ARMADILLO BTB PROTEIN 1 (ABAP1)	Encodes a novel Armadillo BTB protein that intreacts with the pre-replication complex and several transcription factors. Overexpression results in decreased cell proliferation and loss of function results in increased cell proliferation suggesting a role in negative regulation of cellular proliferation.	0.04	2.21	0.02	0.07	0.07	0.93	0.03	0.03
JY1621	BnaA02G0046600ZS	AT5G13140	NIL	Pollen Ole e 1 allergen and extensin family protein;(source:Araport11)	0.00	9.36	0.00	0.01	0.02	3.75	0.02	0.04
JY1621	BnaA02G0049300ZS	AT5G13590	NIL	hypothetical protein;(source:Araport11)	18.99	2.05	7.20	33.77	22.95	8.22	17.07	35.07
JY1621	BnaA02G0050100ZS	AT5G13710	STEROL METHYLTRANSFERASE 1 (SMT1);CEPHALOPOD (CPH)	SMT1 controls the level of cholesterol in plants	0.51	17.05	0.35	0.95	0.11	2.59	0.03	0.21
JY1621	BnaA02G0052100ZS	AT5G14130	NIL	Peroxidase superfamily protein;(source:Araport11)	0.04	2.42	0.00	0.04	0.05	1.09	0.00	0.04
JY1621	BnaA02G0053300ZS	AT5G14420	RING DOMAIN LIGASE2 (RGLG2)	Encodes RGLG2 (RING domain ligase 2); a RING domain ubiquitin E3 ligase that negatively regulates the drought stress response by mediating ERF53 transcriptional activity.	2.68	10.98	3.22	2.73	3.89	11.89	5.09	4.65
JY1621	BnaA02G0054900ZS	AT5G14700	NIL	NAD(P)-binding Rossmann-fold superfamily protein;(source:Araport11)	0.00	0.47	0.00	0.01	0.04	0.82	0.05	0.02
JY1621	BnaA02G0055900ZS	AT5G14890	NIL	potassium transporter;(source:Araport11)	0.06	0.47	0.03	0.04	0.26	0.65	0.51	0.22
JY1621	BnaA02G0058400ZS	AT5G15220	NIL	Ribosomal protein L27 family protein;(source:Araport11)	0.04	2.15	0.05	0.07	0.61	1.87	0.09	0.56
JY1621	BnaA02G0058500ZS	AT5G15230	GAST1 PROTEIN HOMOLOG 4 (GASA4)	Encodes gibberellin-regulated protein GASA4. Promotes GA responses and exhibits redox activity.	0.33	327.32	0.15	1.61	3.86	383.20	16.77	5.95
JY1621	BnaA02G0061200ZS	AT5G15820	NIL	RING/U-box superfamily protein;(source:Araport11)	2.56	0.71	1.30	3.56	6.03	2.66	3.14	5.89
JY1621	BnaA02G0063800ZS	AT5G16390	BIOTIN CARBOXYL-CARRIER PROTEIN 1 (BCCP-1); (CAC1-A);CHLOROPLASTIC ACETYLCOENZYME A CARBOXYLASE 1 (CAC1);BIOTIN CARBOXYL CARRIER PROTEIN (BCCP); (CAC1A);BIOTIN CARBOXYL-CARRIER PROTEIN 1 (BCCP1)	Encodes for the biotin carboxyl-carrier subunit of the multi-enzyme plastidial acetyl-coenzyme A carboxylase complex.	3.78	35.73	3.91	2.48	6.69	28.22	8.18	7.09
JY1621	BnaA02G0064500ZS	AT5G16480	PLANT AND FUNGI ATYPICAL DUAL-SPECI&#64257;CITY PHOSPHATASE 5 (PFA-DSP5); (AtPFA-DSP5)	Encodes an atypical dual-speci&#64257;city protein tyrosine phosphatase; affects the response of plants to high-salt conditions. Interacts directly with MPK3 and MPK6.	7.29	0.57	2.27	5.60	12.97	2.25	5.39	8.17
JY1621	BnaA02G0064900ZS	AT5G16560	KANADI (KAN);KANADI 1 (KAN1)	Encodes a KANADI protein (KAN) that regulates organ polarity in Arabidopsis. KAN is required for abaxial identity in both leaves and carpels; and encodes a nuclear-localized protein in the GARP family of putative transcription factors. Together with KAN2; this gene appears to be involved in the development of the carpel and the outer integument of the ovule.Along with KAN2 and KAN4; KAN1 appears …	7.79	3.97	1.12	7.30	15.84	5.27	14.70	16.02
JY1621	BnaA02G0065100ZS	AT5G16590	(LRR1);LEUCINE RICH REPEAT PROTEIN 1 (LRR1)	Leucine-rich repeat protein kinase family protein;(source:Araport11)	0.06	13.41	0.00	0.02	0.11	3.58	0.06	0.09
JY1621	BnaA02G0067600ZS	AT5G17050	UDP-GLUCOSYL TRANSFERASE 78D2 (UGT78D2)	The At5g17050 encodes a anthocyanidin 3-O-glucosyltransferase which specifically glucosylates the 3-position of the flavonoid C-ring. Anthocyanidins such as cyanidin and pelargonidin as well as flavonols such as kaempferol and quercetin are accepted substrates. Role in the glycosylation of coumarins for iron (Fe) acquisition under low-Fe conditions.	4.35	19.33	4.81	8.48	8.49	21.10	9.15	9.05
JY1621	BnaA02G0068000ZS	AT3G44300	NITRILASE 2 (AtNIT2);NITRILASE 2 (NIT2)	Encodes an enzyme that catalyzes the hydrolysis of indole-3-acetonitrile (IAN) to indole-3-acetic acid (IAA) (nitrile aminohydrolase; EC 3.5.5.1) and IAN to indole-3-acetamide (IAM) at lower levels. Mutants have reduced sensitivity to IAN and are sensitive to IAA. This enzyme likely participates in other non-auxin-related metabolic pathways. The mRNA is cell-to-cell mobile.	2.23	7.40	1.68	2.61	3.16	13.59	2.40	2.17
JY1621	BnaA02G0068300ZS	AT5G17210	NIL	transmembrane protein; putative (DUF1218);(source:Araport11)	9.66	0.97	5.17	11.27	7.65	1.60	4.05	7.82
JY1621	BnaA02G0069100ZS	AT5G17300	REVEILLE 1 (RVE1)	Myb-like transcription factor that regulates hypocotyl growth by regulating free auxin levels in a time-of-day specific manner.	1.33	0.22	1.66	1.78	2.44	0.69	3.66	3.49
JY1621	BnaA02G0071300ZS	AT5G17670	NIL	Hydrolase (ECM2)	0.05	1.71	0.18	0.07	0.16	0.84	0.22	0.12
JY1621	BnaA02G0072300ZS	AT5G17920	5-METHYLTETRAHYDROPTEROYLTRIGLUTAMATE HOMOCYSTEINE METHYLTRANSFERASE 1 (METS1);METHIONINE SYNTHESIS 1 (ATMS1); (ATMETS);COBALAMIN-INDEPENDENT METHIONINE SYNTHASE (ATCIMS)	Encodes a cytosolic cobalamin-independent methionine synthase; involved in methionine regeneration via the activated methyl cycle (SAM cycle). The protein undergoes thiolation following treatment with the oxidant tert-butylhydroperoxide. The mRNA is cell-to-cell mobile.	27.30	302.68	30.75	27.68	44.78	201.16	51.93	47.33
JY1621	BnaA02G0074600ZS	AT5G18500	NIL	Protein kinase superfamily protein;(source:Araport11)	0.03	0.97	0.06	0.02	0.00	0.34	0.09	0.08
JY1621	BnaA02G0078500ZS	AT5G19290	(MAGL16)	alpha/beta-Hydrolases superfamily protein;(source:Araport11)	3.30	40.78	3.42	3.37	5.86	22.07	6.34	4.42
JY1621	BnaA02G0079000ZS	AT5G19370	NIL	rhodanese-like domain-containing protein / PPIC-type PPIASE domain-containing protein;(source:Araport11)	0.17	2.75	0.20	0.19	0.15	0.57	0.24	0.14
JY1621	BnaA02G0080000ZS	AT5G19530	ACAULIS 5 (ACL5)	Encodes a spermine synthase. Required for internode elongation and vascular development; specifically in the mechanism that defines the boundaries between veins and nonvein regions. This mechanism may be mediated by polar auxin transport. Though ACL5 has been shown to function as a spermine synthase in E. coli; an ACL5 knockout has no effect on the endogenous levels of free and conjugated polyami…	0.02	9.66	0.00	0.09	0.01	1.14	0.02	0.29
JY1621	BnaA02G0081600ZS	AT5G19760	NIL	Encodes a novel mitochondrial carrier capable of transporting both dicarboxylates (such as malate; oxaloacetate; oxoglutarate; and maleate) and tricarboxylates (such as citrate; isocitrate; cis-aconitate; and trans-aconitate).	13.19	81.39	5.46	11.76	17.64	47.01	11.61	22.75
JY1621	BnaA02G0083900ZS	AT5G20130	NIL	sulfate adenylyltransferase subunit;(source:Araport11)	3.44	11.27	9.17	1.86	0.87	2.07	1.66	0.90
JY1621	BnaA02G0087800ZS	AT5G21070	NIL	Fe(3+) dicitrate transport system permease;(source:Araport11)	1.55	12.52	1.22	0.76	1.02	4.63	1.29	1.24
JY1621	BnaA02G0092400ZS	AT5G22500	FATTY ACID REDUCTASE 1 (FAR1)	Encodes a member of the eight-member gene family encoding alcohol-forming fatty acyl-CoA reductases (FARs) identified in Arabidopsis thaliana. Three of the FARs; FAR1 (At5g22500); FAR4 (At3g44540) and FAR5 (At3g44550); are shown to generate the fatty alcohols found in root; seed coat; and wound-induced leaf tissue.	0.04	23.30	0.00	0.00	0.00	2.48	0.00	0.03
JY1621	BnaA02G0094400ZS	AT5G22740	CELLULOSE SYNTHASE-LIKE A 2 (CSLA2); (ATCSLA2);ARABIDOPSIS THALIANA CELLULOSE SYNTHASE-LIKE A02 (ATCSLA02);CELLULOSE SYNTHASE-LIKE A02 (CSLA02);ARABIDOPSIS THALIANA CELLULOSE SYNTHASE-LIKE A2 (ATCSLA2)	Encodes a beta-mannan synthase based on in vitro enzyme assays from heterologously expressed protein. CSLA2 synthesizes the backbone of galactoglucomannan in seed coat epidermal cells. Both CSLA2 and MUCI10; which may be part of a protein complex; are critical for mucilage architecture.	0.17	5.87	0.07	0.15	0.19	2.07	0.29	0.31
JY1621	BnaA02G0095200ZS	AT5G22840	NIL	Protein kinase superfamily protein;(source:Araport11)	12.79	4.94	4.27	12.62	7.03	2.67	4.50	9.20
JY1621	BnaA02G0097100ZS	AT5G60700	NIL	glycosyltransferase family protein 2;(source:Araport11)	0.04	3.35	0.00	0.08	0.04	0.58	0.00	0.03
JY1621	BnaA02G0097400ZS	AT5G60550	GEMINIVIRUS REP INTERACTING KINASE 2 (GRIK2); (ATSNAK1)	Encodes a geminivirus Rep interacting kinase (GRIK; GRIK1/AT3G45240; GRIK2/AT5G60550). GRIKs are SnRK1 (SNF1-related kinases) activating kinases. Both GRIKs specifically bind to the SnRK1 catalytic subunit and phosphorylate the equivalent threonine residue in its activation loop in vitro.	4.84	4.74	1.81	2.45	6.17	2.75	5.07	7.18
JY1621	BnaA02G0099500ZS	AT5G60360	ALEURAIN-LIKE PROTEASE (ALP);SENESCENCE ASSOCIATED GENE2 (SAG2);ALEURAIN-LIKE PROTEASE (AALP)	Encodes a senescence-associated thiol protease. The mRNA is cell-to-cell mobile.	0.29	91.35	0.44	0.71	0.30	8.74	0.58	0.57
JY1621	BnaA02G0099800ZS	AT5G60210	NIL	Encodes RIP5 (ROP interactive partner 5); a putative Rho protein effector; interacting specifically with the active form of ROPs (Rho proteins of plants).	0.43	4.47	0.27	0.31	0.33	0.65	0.48	0.30
JY1621	BnaA02G0103200ZS	AT5G59730	EXOCYST SUBUNIT EXO70 FAMILY PROTEIN H7 (ATEXO70H7);EXOCYST SUBUNIT EXO70 FAMILY PROTEIN H7 (EXO70H7)	A member of EXO70 gene family; putative exocyst subunits; conserved in land plants. Arabidopsis thaliana contains 23 putative EXO70 genes; which can be classified into eight clusters on the phylogenetic tree. The mRNA is cell-to-cell mobile.	3.75	0.87	2.69	18.63	0.98	0.43	1.34	1.54
JY1621	BnaA02G0106400ZS	AT5G59050	NIL	G patch domain protein;(source:Araport11)	3.48	0.75	1.34	1.96	3.31	0.44	2.22	2.54
JY1621	BnaA02G0108600ZS	AT5G58800	NIL	Quinone reductase family protein;(source:Araport11)	35.29	10.50	30.82	42.52	45.91	21.29	35.62	44.41
JY1621	BnaA02G0109600ZS	AT5G58670	PHOSPHOLIPASE C1 (PLC1);PHOSPHOLIPASE C1 (ATPLC1);ARABIDOPSIS THALIANA PHOSPHOLIPASE C (ATPLC);PHOSPHOLIPASE C 1 (PLC1)	phosphatidylinositol-specific phospholipase C is induced to a significant extent under various environmental stresses; such as dehydration; salinity; and low temperature. May play a role in secondary ABA response. There are two genes called ATPLC1; one corresponding to AT4g38530 and one corresponding ot AT5g58670 (this one).	22.02	9.63	19.41	19.81	8.60	3.80	12.64	8.75
JY1621	BnaA02G0112200ZS	AT5G58160	FORMIN HOMOLOGY 13 (FH13)	Class II formin; modulator of pollen tube elongation.	24.31	3.77	13.71	37.87	2.10	0.83	2.63	2.15
JY1621	BnaA02G0112500ZS	AT5G58140	NIL	Membrane-bound protein serine/threonine kinase that functions as blue light photoreceptor in redundancy with PHO1. Involved in stomatal opening; chloroplast movement and phototropism. Mediates blue light-induced growth enhancements. PHOT1 and PHOT2 mediate blue light-dependent activation of the plasma membrane H+-ATPase in guard cell protoplasts. PHOT2 possesses two LOV (LOV1 and LOV2; for light-…	0.08	0.22	0.05	0.13	0.21	0.46	0.26	0.16
JY1621	BnaA02G0113300ZS	AT5G58070	TEMPERATURE-INDUCED LIPOCALIN (ATTIL);TEMPERATURE-INDUCED LIPOCALIN (TIL)	Encodes a temperature-induced lipocalin that is involved in thermotolerance and is required for retinal-mediated de novo root organogenesis. Peripherally associated with plasma membrane.	0.03	0.05	0.00	0.00	1.06	0.14	0.22	0.80
JY1621	BnaA02G0113700ZS	AT5G58030	(TRAPPC5)	Part of multi-protein complex; acting as guanine nucleotide exchange factors (GEFs) and possibly as tethers; regulating intracellular trafficking.	2.67	14.30	1.90	1.36	2.49	6.91	1.74	2.54
JY1621	BnaA02G0116900ZS	AT5G57580	(CBP60B)	Required for the expression of a guardee/decoy or a negative regulator of immunity mediated by receptors carrying an N-terminal Toll-interleukin-1 receptor-like domain.	0.03	1.99	0.00	0.01	0.00	0.24	0.03	0.02
JY1621	BnaA02G0125900ZS	NIL	NIL	NIL	44.66	1.52	24.95	76.17	13.50	2.35	12.86	18.60
JY1621	BnaA02G0126600ZS	AT5G55660	NIL	DEK domain-containing chromatin associated protein	2.51	30.86	2.98	1.30	3.26	13.82	5.11	3.23
JY1621	BnaA02G0128600ZS	AT5G55290	(VHA-E1)	Member of V-ATPase family. Vacuolar-type H + -ATPase (V-ATPase) is a multisubunit proton pump located on the endomembranes.	15.96	90.62	6.22	7.58	17.49	44.09	9.10	11.59
JY1621	BnaA02G0128800ZS	AT5G55230	NIL	Binds and bundles microtubules. Plays a role in stabilizing anti-parallel microtubules in the central spindle at anaphase to early cytokinesis but is not essential at the midline of the phragmoplast at later stages. The timing with which the MAP65-1 was targeted to the spindle appears to be regulated by a phosphorylation sensitive switch. Enhances microtubule polymerization; promotes nucleation a…	0.11	1.20	0.13	0.09	0.02	0.23	0.00	0.02
JY1621	BnaA02G0136900ZS	AT5G53880	NIL	hypothetical protein;(source:Araport11)	0.58	50.15	0.12	0.34	0.23	10.03	0.07	0.27
JY1621	BnaA02G0137600ZS	AT5G53790	DUF295 ORGANELLAR A 15 (ATDOA15)	F-box protein; putative (DUF295);(source:Araport11)	0.00	0.76	0.00	0.00	0.01	1.41	0.02	0.00
JY1621	BnaA02G0139100ZS	AT5G53420	CONSTANS; CO-LIKE AND TOC1 MOTIF; (CCT101)	Member of ASML2 family of CCT domain proteins.There is a preferential accumulation of RNA isoforms CCT101.1 and CCT101.2 in response to N-treatment; each isoform has different targets.	0.93	4.07	1.03	0.49	0.75	3.69	0.92	1.58
JY1621	BnaA02G0140200ZS	AT5G53250	ARABINOGALACTAN PROTEIN 22 (ATAGP22);ARABINOGALACTAN PROTEIN 22 (AGP22)	arabinogalactan protein 22;(source:Araport11)	0.55	19.12	0.83	0.50	0.44	5.43	0.21	0.31
JY1621	BnaA02G0141500ZS	AT5G53110	ARABIDOPSIS T??XICOS EN LEVADURA 96 (ATL96)	RING/U-box superfamily protein;(source:Araport11)	0.12	0.77	0.00	0.43	0.04	0.53	0.04	0.16
JY1621	BnaA02G0143300ZS	AT5G52860	ATP-BINDING CASSETTE G8 (ABCG8)	ABC-2 type transporter family protein;(source:Araport11)	0.14	0.62	0.00	0.05	0.10	0.53	0.05	0.06
JY1621	BnaA02G0144500ZS	AT5G52550	NIL	stress response NST1-like protein;(source:Araport11)	19.42	4.30	16.77	17.66	29.13	14.08	18.47	31.90
JY1621	BnaA02G0144800ZS	AT5G52540	NIL	keratin-associated protein; putative (DUF819);(source:Araport11)	0.10	0.93	0.01	0.49	0.25	0.88	0.50	0.24
JY1621	BnaA02G0145800ZS	AT5G52390	NIL	PAR1 protein;(source:Araport11)	0.37	0.15	0.19	0.08	0.04	0.88	0.10	0.01
JY1621	BnaA02G0147800ZS	AT5G51910	TCP DOMAIN PROTEIN 19 (TCP19)	TCP family transcription factor;(source:Araport11)	8.00	4.89	5.54	10.78	5.36	1.99	6.91	9.00
JY1621	BnaA02G0151600ZS	AT5G50850	MACCI-BOU (MAB1)	Transketolase family protein;(source:Araport11)	16.46	39.28	9.21	10.26	18.60	46.03	20.97	13.84
JY1621	BnaA02G0153000ZS	AT5G50420	DEFECTIVE IN SYSTEMIC DEFENSE INDUCED BY ABIETANE DITERPENOID 1 (DSA1)	O-fucosyltransferase family protein;(source:Araport11)	0.21	5.94	0.01	0.02	0.14	1.33	0.01	0.04
JY1621	BnaA02G0154300ZS	AT1G64970	VITAMIN E DEFICIENT 4 (VTE4);GAMMA-TOCOPHEROL METHYLTRANSFERASE (G-TMT); (TMT1)	gamma-tocopherol methyltransferase (g-TMT) mRNA; nuclear; mutant has Deficient in alpha and beta tocopherol; Accumulates gamma tocopherol in leaves	15.72	107.17	11.04	18.74	19.13	65.90	21.46	29.55
JY1621	BnaA02G0155500ZS	AT1G65160	NIL	ubiquitin carboxyl-terminal hydrolase family protein;(source:Araport11)	0.43	3.61	0.03	0.20	0.95	3.12	0.37	0.29
JY1621	BnaA02G0157000ZS	AT1G65510	(STMP7)	Secreted peptide which functions in plant growth and pathogen defense.	0.92	21.76	0.90	0.33	2.28	6.72	1.34	0.39
JY1621	BnaA02G0160000ZS	AT1G66250	NIL	O-Glycosyl hydrolases family 17 protein;(source:Araport11)	0.38	9.68	0.04	0.14	0.30	1.03	0.11	0.29
JY1621	BnaA02G0163200ZS	AT1G67060	NIL	peptidase M50B-like protein;(source:Araport11)	0.21	3.44	0.05	0.12	0.11	0.80	0.10	0.19
JY1621	BnaA02G0165600ZS	AT1G67320	EMBRYO DEFECTIVE 2813 (EMB2813)	DNA primase; large subunit family;(source:Araport11)	0.42	9.69	0.05	0.47	0.08	2.56	0.07	0.15
JY1621	BnaA02G0165700ZS	AT1G67330	(AGM2)	Arabinogalactan methylesterase;involved in arabinogalactan glucuronic acid methylation.	0.00	15.86	0.00	0.01	0.00	0.63	0.00	0.08
JY1621	BnaA02G0166000ZS	AT1G67400	(ELMOD_C)	Member of the ELMOD family.	0.55	2.46	0.50	0.69	0.64	2.23	0.79	0.65
JY1621	BnaA02G0166100ZS	AT1G67410	NIL	Exostosin family protein;(source:Araport11)	6.35	3.31	3.54	7.99	5.57	2.74	3.69	5.74
JY1621	BnaA02G0166400ZS	AT1G67480	NIL	Galactose oxidase/kelch repeat superfamily protein;(source:Araport11)	7.78	8.85	5.87	11.17	8.07	3.55	11.48	12.46
JY1621	BnaA02G0167500ZS	AT1G67590	NIL	Remorin family protein;(source:Araport11)	2.18	7.19	3.17	1.15	1.16	2.56	1.05	0.89
JY1621	BnaA02G0167800ZS	AT1G67630	DNA POLYMERASE ALPHA 2 (POLA2);EMBRYO DEFECTIVE 2814 (EMB2814)	DNA polymerase alpha 2;(source:Araport11)	0.21	4.87	0.24	0.47	0.05	1.19	0.20	0.17
JY1621	BnaA02G0168300ZS	AT1G67730	(ATKCR1);BETA-KETOACYL REDUCTASE 1 (KCR1); (YBR159)	Encodes one of the two Arabidopsis homologues to YBR159w encoding a S. cerevisiae beta-ketoacyl reductase (KCR); which catalyzes the first reduction during VLCFA (very long chain fatty acids; >18 carbon) elongation: KCR1 (At1g67730); KCR2 (At1g24470). Complementation of the yeast ybr159Delta mutant demonstrated that the two KCR proteins are divergent and that only AtKCR1 can restore heterologous …	14.11	53.11	9.39	7.37	15.50	42.49	9.59	12.25
JY1621	BnaA02G0172100ZS	AT1G68230	NIL	Reticulon family protein;(source:Araport11)	0.00	1.32	0.00	0.00	0.00	0.41	0.00	0.00
JY1621	BnaA02G0172900ZS	AT1G68340	NIL	hypothetical protein (DUF1639);(source:Araport11)	22.23	3.50	9.02	26.14	27.73	9.89	13.42	21.35
JY1621	BnaA02G0173100ZS	AT1G68360	GLABROUS INFLORESCENCE STEMS 3 (GIS3)	Encodes a nuclear localized member of the C2H2 family of TFIIIA transcription factors.GIS3 is involved in trichome initiation and development downstream of GA and cytokinin signaling. GIS regulates the expression GIS and GIS2.	2.01	2.07	0.76	1.38	1.47	0.30	2.40	1.74
JY1621	BnaA02G0176800ZS	AT1G68820	PROTEIN WITH THE RING DOMAIN AND TMEMB_185A 1 (PPRT1)	Putative C3HC4 zinc-finger ubiquitin E3 ligase; negative regulator in ABA and drought stress response. May act as a positive role in regulating the high temperature by mediating the degradation of unknown target proteins.	0.10	1.47	0.01	0.05	0.13	0.66	0.06	0.15
JY1621	BnaA02G0177000ZS	NIL	NIL	NIL	0.09	1.11	0.02	0.04	0.30	0.79	0.30	0.30
JY1621	BnaA02G0181400ZS	AT1G69420	NIL	DHHC-type zinc finger family protein;(source:Araport11)	0.18	6.24	0.09	0.10	0.16	1.78	0.20	0.20
JY1621	BnaA02G0184300ZS	AT1G69840	HYPERSENSITIVE INDUCED REACTION 1 (ATHIR1)	SPFH/Band 7/PHB domain-containing membrane-associated protein family;(source:Araport11)	18.84	19.88	11.48	14.46	7.16	15.19	4.76	3.45
JY1621	BnaA02G0184400ZS	AT1G69870	NRT1/ PTR FAMILY 2.13 (NPF2.13);NITRATE TRANSPORTER 1.7 (NRT1.7); (ATNPF2.13)	Encodes a low affinity nitrate transporter NRT1.7. Expressed in phloem. Responsible for source-to-sink remobilization of nitrate. The mRNA is cell-to-cell mobile.	0.43	12.60	0.00	0.92	0.33	4.44	0.00	0.26
JY1621	BnaA02G0187500ZS	AT1G70350	NIL	hypothetical protein;(source:Araport11)	11.38	15.61	8.39	16.33	6.35	3.12	5.43	7.84
JY1621	BnaA02G0188000ZS	AT1G70430	NIL	Protein kinase superfamily protein;(source:Araport11)	0.27	1.87	0.03	0.15	0.20	0.58	0.11	0.23
JY1621	BnaA02G0189000ZS	AT1G70560	SHADE AVOIDANCE 3 (SAV3);CYTOKININ INDUCED ROOT CURLING 1 (CKRC1);TRYPTOPHAN AMINOTRANSFERASE OF ARABIDOPSIS 1 (TAA1);WEAK ETHYLENE INSENSITIVE 8 (WEI8);TRANSPORT INHIBITOR RESPONSE 2 (TIR2)	TAA1 is involved in the shade-induced production of indole-3-pyruvate (IPA); a precursor to IAA; a biologically active auxin. It is also involved in regulating many aspects of plant growth and development from embryogenesis to flower formation and plays a role in ethylene-mediated signaling. This enzyme can catalyze the formation of IPA from L-tryptophan. Though L-Trp is expected to be the prefer…	0.15	5.73	0.12	0.06	0.16	1.52	0.12	0.27
JY1621	BnaA02G0189500ZS	AT1G23280	NIL	MAK16 protein-like protein;(source:Araport11)	2.93	10.38	2.10	2.11	1.52	4.74	1.63	1.29
JY1621	BnaA02G0193500ZS	NIL	NIL	NIL	11.97	23.81	2.44	6.26	5.84	12.95	4.35	6.55
JY1621	BnaA02G0193900ZS	AT1G71530	NIL	Protein kinase superfamily protein;(source:Araport11)	0.07	0.17	0.26	0.12	0.01	0.39	0.07	0.10
JY1621	BnaA02G0194500ZS	AT1G71400	RECEPTOR LIKE PROTEIN 12 (RLP12);RECEPTOR LIKE PROTEIN 12 (AtRLP12)	Encodes a CLAVATA2 (CLV2)-related gene. Complements the clv2 mutant when expressed under the control of the CLV2 promoter. The mRNA is cell-to-cell mobile.	0.01	0.91	0.00	0.00	0.03	0.27	0.00	0.02
JY1621	BnaA02G0196000ZS	AT1G71900	(ENOR3L4)	magnesium transporter; putative (DUF803);(source:Araport11)	1.63	9.51	0.85	0.50	1.98	5.42	0.86	1.43
JY1621	BnaA02G0197800ZS	AT1G72140	TRANSPORTER OF IBA1 (TOB1); (NPF5.12)	Tonoplast localized pH dependent; low affinity nitrogen transporter.In shoots; expressed in leaf veins and mesophyll. In roots; GUS activity was detected in root vascular stele. More highly expressed in roots.	0.00	3.13	0.00	0.00	0.00	0.18	0.00	0.00
JY1621	BnaA02G0201900ZS	AT1G72730	NIL	DEA(D/H)-box RNA helicase family protein;(source:Araport11)	0.08	12.85	0.02	0.11	0.02	0.57	0.02	0.20
JY1621	BnaA02G0203200ZS	AT1G72810	THREONINE SYNTHASE 2 (TSY)	Pyridoxal-5-phosphate-dependent enzyme family protein;(source:Araport11)	0.04	0.70	0.05	0.09	0.15	0.70	0.17	0.12
JY1621	BnaA02G0208100ZS	AT4G36840	NIL	Galactose oxidase/kelch repeat superfamily protein;(source:Araport11)	0.02	0.00	0.00	0.04	4.71	2.05	2.59	5.27
JY1621	BnaA02G0212500ZS	AT1G74670	GA-STIMULATED ARABIDOPSIS 6 (GASA6)	Cell wall localized protein that functions downstream of RGL2 integrating GA; ABA; and Glc signaling. Involved in seed germination and cell expansion.	0.00	31.75	0.00	0.00	0.00	0.63	0.00	0.00
JY1621	BnaA02G0212600ZS	AT1G74690	IQ-DOMAIN 31 (IQD31)	Encodes a microtubule-associated protein.Member of IQ67 (CaM binding) domain containing family.	0.68	8.12	0.34	0.30	0.00	0.20	0.06	0.05
JY1621	BnaA02G0212800ZS	AT1G74710	ARABIDOPSIS ISOCHORISMATE SYNTHASE 1 (ATICS1);SALICYLIC ACID INDUCTION DEFICIENT 2 (SID2);ISOCHORISMATE SYNTHASE 1 (ICS1);ENHANCED DISEASE SUSCEPTIBILITY TO ERYSIPHE ORONTII 16 (EDS16)	Encodes a protein with isochorismate synthase activity. Mutants fail to accumulate salicylic acid. Its function may be redundant with that of ICS2 (AT1G18870).	0.00	1.07	0.01	0.03	0.01	0.27	0.02	0.02
JY1621	BnaA02G0213200ZS	AT1G74840	NIL	Homeodomain-like superfamily protein;(source:Araport11)	0.00	1.56	0.00	0.05	0.00	0.42	0.00	0.00
JY1621	BnaA02G0215000ZS	AT1G75390	BASIC LEUCINE-ZIPPER 44 (AtbZIP44);BASIC LEUCINE-ZIPPER 44 (bZIP44)	basic leucine-zipper 44;(source:Araport11)	1.39	24.69	0.37	3.91	0.30	1.80	0.12	0.37
JY1621	BnaA02G0220100ZS	AT4G20095	NIL	hypothetical protein (DUF626);(source:Araport11)	35.36	5.68	42.30	49.04	13.84	6.51	18.48	22.86
JY1621	BnaA02G0224900ZS	AT1G77100	NIL	peroxidase superfamily protein;(source:Araport11)	0.32	13.86	0.17	0.26	0.03	1.35	0.10	0.06
JY1621	BnaA02G0225200ZS	AT1G77180	SNW/SKI-INTERACTING PROTEIN (SKIP); (SUD3)	Encodes a putative transcriptional factor. Shows transcriptional activator activity in yeast. Involved in response to abscisic acid; salt and osmotic stress. SKIP lengthens period of the circadian clock by impairing the alternative splicing of PRR7 and PRR9. SKIP regulates the splicing of SEF pre-mRNA and suppresses flowering by activation of FLC.	4.19	0.31	3.52	4.10	0.99	0.25	1.45	1.42
JY1621	BnaA02G0225700ZS	AT1G77330	ACC OXIDASE 5 (ACO5)	similar to 1-aminocyclopropane-1-carboxylate oxidase GI:3386565 from (Sorghum bicolor)	0.22	74.26	0.02	0.24	0.56	6.79	0.44	0.88
JY1621	BnaA02G0227900ZS	AT1G77690	LIKE AUX1 3 (LAX3)	Encodes an auxin influx carrier LAX3 (Like Aux1) that promotes lateral root emergence. Auxin-induced expression of LAX3 in turn induces a selection of cell-wall-remodelling enzymes; which are likely to promote cell separation in advance of developing lateral root primordia.	0.00	3.61	0.00	0.00	0.02	0.41	0.00	0.08
JY1621	BnaA02G0231000ZS	AT1G78240	THINGS FALL APART2 (TFA2);TUMOROUS SHOOT DEVELOPMENT 2 (TSD2);QUASIMODO2 (QUA2); (OSU1)	Encodes TSD2 (TUMOROUS SHOOT DEVELOPMENT2); a putative methyltransferase with an essential role in cell adhesion; anthocyanin accumulation; and coordinated plant development.	2.60	12.83	2.18	1.07	2.48	8.05	2.26	1.68
JY1621	BnaA02G0236300ZS	NIL	NIL	NIL	474.71	32.38	86.78	247.99	107.25	50.56	93.87	145.28
JY1621	BnaA02G0236600ZS	AT1G79260	NIL	nitrobindin heme-binding domain protein;(source:Araport11)	2.53	36.90	3.42	2.91	3.88	11.71	2.69	1.87
JY1621	BnaA02G0237800ZS	AT1G79500	(AtkdsA1); (ATKDO8PS);3-DEOXY-D-MANNO-OCTULOSONATE 8-PHOSPHATE SYNTHASE (KDO8PS)	Encodes a protein with 3-deoxy-8-phosphooctulonate synthase (KDOP synthase) activity which is involved in the biosynthesis of KDO; a component of cell wall rhamnogalacturonan II.	0.16	9.53	0.17	0.06	0.26	1.41	0.31	0.09
JY1621	BnaA02G0238800ZS	AT1G79600	ABC1-LIKE KINASE 3 (ABC1K3)	Encodes a chloroplast ABC1-like kinase that regulates vitamin E metabolism.	17.90	4.15	11.06	31.50	16.34	6.69	14.88	32.65
JY1621	BnaA02G0241100ZS	AT1G80640	NIL	Protein kinase superfamily protein;(source:Araport11)	0.60	9.05	0.50	0.44	0.80	2.96	0.90	0.58
JY1621	BnaA02G0241500ZS	AT1G66550	(AtWRKY67);WRKY DNA-BINDING PROTEIN 67 (WRKY67)	member of WRKY Transcription Factor; Group III	0.66	0.03	0.53	0.97	2.22	0.23	1.93	4.04
JY1621	BnaA02G0244100ZS	AT1G80380	GLYCERATE KINASE (GLYK)	encodes a glycerate kinase which catalyzes the last step of photorespiration C2 cycle.	0.35	3.15	0.65	0.33	0.59	1.61	0.59	0.33
JY1621	BnaA02G0246400ZS	AT1G80040	NIL	ubiquitin system component Cue;(source:Araport11)	58.04	9.25	34.44	81.28	54.35	20.95	37.11	79.03
JY1621	BnaA02G0247300ZS	AT1G64970	VITAMIN E DEFICIENT 4 (VTE4);GAMMA-TOCOPHEROL METHYLTRANSFERASE (G-TMT); (TMT1)	gamma-tocopherol methyltransferase (g-TMT) mRNA; nuclear; mutant has Deficient in alpha and beta tocopherol; Accumulates gamma tocopherol in leaves	0.07	5.27	0.19	0.19	0.20	1.53	0.19	0.18
JY1621	BnaA02G0249200ZS	AT4G00560	NIL	NAD(P)-binding Rossmann-fold superfamily protein;(source:Araport11)	1.76	8.47	1.14	0.55	1.04	4.98	0.58	0.63
JY1621	BnaA02G0251700ZS	AT1G01050	PYROPHOSPHORYLASE 1 (AtPPa1);PYROPHOSPHORYLASE 1 (PPa1)	Encodes a soluble protein with inorganic pyrophosphatase activity that is highly specific for Mg-inorganic pyrophosphate.	0.05	19.87	0.00	0.19	0.11	1.26	0.06	0.14
JY1621	BnaA02G0252200ZS	AT4G02120	CTP SYNTHASE 3 (CTPS3)	Cytidine triphosphate synthase.	2.86	8.12	2.47	1.95	2.03	7.75	2.77	2.20
JY1621	BnaA02G0253200ZS	AT4G02290	GLYCOSYL HYDROLASE 9B13 (AtGH9B13);GLYCOSYL HYDROLASE 9B13 (GH9B13)	glycosyl hydrolase 9B13;(source:Araport11)	0.01	9.54	0.00	0.00	0.00	0.52	0.00	0.02
JY1621	BnaA02G0253300ZS	AT5G42080	RADIAL SWELLING 9 (RSW9);DYNAMIN-RELATED PROTEIN 1A (DRP1A); (ADL1A)	Encodes a dynamin-like protein related to phragmoplastin. Mutations in this gene; in combination with mutation in ADL1E; result in defects in embryogenesis; cell plate formation and trichome branching. Also controls vascular patterning in combination with VAN3 and GNOM. DRP2B and DRP1A participate together in clathrin-coated vesicle formation during endocytosis.	2.10	1.22	1.30	1.51	0.54	1.88	1.45	0.66
JY1621	BnaA02G0255600ZS	AT4G02590	PERICYCLE FACTOR TYPE-B 1 (PFB1); (BHLH059);UNFERTILIZED EMBRYO SAC 12 (UNE12)	Basic helix loop helix class transcriptional regulator. Shows ecotype specific effects on temperature dependent salicylic acid accumulation and immunity. Governs the competence of pericycle cells to initiate lateral root primordium formation.	0.00	0.03	0.04	0.06	7.48	3.06	3.28	7.03
JY1621	BnaA02G0258200ZS	AT4G05150	NIL	Octicosapeptide/Phox/Bem1p family protein;(source:Araport11)	0.13	1.15	0.12	0.28	0.27	0.90	0.08	0.29
JY1621	BnaA02G0258500ZS	AT1G43910	NIL	P-loop containing nucleoside triphosphate hydrolases superfamily protein;(source:Araport11)	0.34	0.09	0.21	0.26	5.11	0.91	4.23	3.96
JY1621	BnaA02G0258700ZS	AT4G04760	(ESL3.03)	Early response to dehydration six-like (ESL) family member.	0.00	0.09	0.00	0.00	0.19	0.90	0.14	0.03
JY1621	BnaA02G0262700ZS	AT4G12340	NIL	copper ion binding protein;(source:Araport11)	10.76	28.53	7.45	8.98	12.22	29.17	6.65	9.41
JY1621	BnaA02G0264200ZS	AT4G12090	NIL	Cornichon family protein;(source:Araport11)	0.52	22.98	0.11	0.97	2.73	5.28	1.13	2.60
JY1621	BnaA02G0264600ZS	AT4G12080	(ATAHL1);AT-HOOK MOTIF NUCLEAR-LOCALIZED PROTEIN 1 (AHL1)	AT-hook motif nuclear-localized protein 1;(source:Araport11)	0.77	1.65	0.25	0.95	1.00	2.27	0.42	0.77
JY1621	BnaA02G0267400ZS	AT4G11320	NIL	Papain family cysteine protease;(source:Araport11)	0.64	5.44	0.49	0.10	0.17	1.53	0.11	0.28
JY1621	BnaA02G0269600ZS	AT5G23800	DOMAIN OF UNKNOWN FUNCTION 724 10 (DUF 10);DOMAIN OF UNKNOWN FUNCTION 724 10 (ATDUF10)	Member of the plant-specific DUF724 protein family. Arabidopsis has 10 DUF724 proteins. Loss of function mutant has a WT phenotype	0.39	2.22	0.06	0.10	0.39	1.04	0.40	0.42
JY1621	BnaA02G0270300ZS	AT4G10440	NIL	S-adenosyl-L-methionine-dependent methyltransferases superfamily protein;(source:Araport11)	0.92	0.10	0.21	1.17	0.54	0.07	0.15	0.29
JY1621	BnaA02G0273800ZS	AT5G49665	(WAV3)	E3 ubiquitin ligase involved in root gravitropism.	21.99	7.51	16.43	28.73	21.73	8.48	20.44	26.49
JY1621	BnaA02G0277500ZS	AT3G57790	POLYGALACTURONASE CLADE F 8 (PGF8)	Pectin lyase-like superfamily protein;(source:Araport11)	5.13	17.51	4.01	2.89	4.77	9.40	4.49	4.13
JY1621	BnaA02G0280400ZS	AT5G42830	NIL	HXXXD-type acyl-transferase family protein;(source:Araport11)	7.70	0.79	1.54	14.81	3.81	0.89	4.84	8.74
JY1621	BnaA02G0280800ZS	AT5G43010	REGULATORY PARTICLE TRIPLE-A ATPASE 4A (RPT4A)	26S proteasome AAA-ATPase subunit RPT4a (RPT4a) mRNA;	9.35	31.09	5.78	7.75	6.96	20.61	5.54	9.79
JY1621	BnaA02G0285600ZS	AT5G43990	NIL	Encodes SUVR2; one of the four closely related Arabidopsis SUVR proteins that belong to the SU(VAR)3-9 subgroup of SET-domain proteins. Proteins containing the evolutionarily conserved SET domain are involved in regulation of eukaryotic gene expression and chromatin structure through their histone lysine methyltransferase (HMTase) activity. SUVR1; SUVR2 and SUVR4 proteins contain a novel domain a…	5.18	10.28	5.22	5.57	4.89	11.92	7.29	5.00
JY1621	BnaA02G0286600ZS	AT5G44210	ERF DOMAIN PROTEIN- 9 (ATERF-9);ERF DOMAIN PROTEIN 9 (ERF9);ERF DOMAIN PROTEIN 9 (ATERF9)	encodes a member of the ERF (ethylene response factor) subfamily B-1 of ERF/AP2 transcription factor family (ATERF-9). The protein contains one AP2 domain. There are 15 members in this subfamily including ATERF-3; ATERF-4; ATERF-7; and leafy petiole.	1.09	2.21	0.88	2.34	2.28	0.75	2.87	2.38
JY1621	BnaA02G0287800ZS	AT5G44460	CALMODULIN LIKE 43 (CML43)	Calcium sensor.	3.18	2.97	0.93	2.05	4.96	0.86	2.19	2.32
JY1621	BnaA02G0291000ZS	AT5G45110	NPR1-LIKE PROTEIN 3 (NPR3); (ATNPR3)	Encodes NPR3; a paralog of NPR1. Involved in negative regulation of defense responses against bacterial and oomycete pathogens. npr3 mutants has elevated level of PR1 expression. Interacts with TGA2; TGA3; TGA5 and TGA6 in yeast two hybrid assays. NPR3 and NPR4 are receptors for the immune signal salicylic acid. The mRNA is cell-to-cell mobile.	46.80	1.00	7.25	82.29	13.94	1.74	7.64	12.75
JY1621	BnaA02G0291500ZS	AT4G36140	NIL	disease resistance protein (TIR-NBS-LRR class);(source:Araport11)	0.07	1.69	0.01	0.03	0.02	0.34	0.01	0.10
JY1621	BnaA02G0291600ZS	AT4G36150	NIL	Disease resistance protein (TIR-NBS-LRR class) family;(source:Araport11)	1.44	6.50	0.66	0.74	0.37	3.03	0.31	0.49
JY1621	BnaA02G0291900ZS	AT5G45250	RESISTANT TO P. SYRINGAE 4 (RPS4)	RPS4 belongs to the Toll/interleukin-1 receptor (TIR)-nucleotide binding site (NBS)-Leu-rich repeat (LRR) class of disease resistance (R ) genes. Confers specific resistance to Pseudomonas syringae pv. tomato carrying the avirulence gene AvrRPS4. Produces alternative transcripts with truncated open reading frames.	0.63	3.37	0.10	0.30	0.21	1.00	0.11	0.06
JY1621	BnaA02G0294000ZS	AT5G45430	NIL	Protein kinase superfamily protein;(source:Araport11)	13.42	3.83	16.38	24.16	4.70	1.49	5.35	10.53
JY1621	BnaA02G0295400ZS	AT5G45850	NIL	hypothetical protein (DUF688);(source:Araport11)	0.04	0.91	0.00	0.01	0.00	0.15	0.06	0.00
JY1621	BnaA02G0296100ZS	AT5G45950	(GGL28)	GDSL-motif esterase/acyltransferase/lipase. Enzyme group with broad substrate specificity that may catalyze acyltransfer or hydrolase reactions with lipid and non-lipid substrates.	0.02	43.38	0.00	0.03	0.04	5.17	0.00	0.16
JY1621	BnaA02G0297700ZS	AT5G46110	TRIOSE-PHOSPHATE &#8260; PHOSPHATE TRANSLOCATOR (TPT);ACCLIMATION OF PHOTOSYNTHESIS TO ENVIRONMENT 2 (APE2)	Encodes a chloroplast triose phosphate / 3-phosphoglycerate translocator that transports triose phosphates derived from the Calvin cycle in the stroma to the cytosol for use in sucrose synthesis and other biosynthetic processes. A tpt mutant has altered acclimation responses. The mRNA is cell-to-cell mobile.	0.09	22.48	0.12	0.18	0.17	3.15	0.30	0.22
JY1621	BnaA02G0298800ZS	AT5G46280	MINICHROMOSOME MAINTENANCE 3 (MCM3)	Involved in the replication of mungbean yellow mosaic India virus (MYMIV) DNA through an ex vivo system.	0.16	2.55	0.10	0.11	0.04	0.43	0.11	0.07
JY1621	BnaA02G0298900ZS	AT5G46290	KETOACYL-ACP SYNTHASE 1 (KAS1);3-KETOACYL-ACYL CARRIER PROTEIN SYNTHASE I (KASI)	Encodes beta-ketoacyl-[acyl carrier protein] synthase I (KASI). Crucial for fatty acid synthesis. Plays a role in chloroplast division and embryo development.	0.57	11.39	0.72	0.73	0.29	3.43	0.39	0.47
JY1621	BnaA02G0300200ZS	NIL	NIL	NIL	0.17	0.95	0.28	0.25	0.11	0.49	0.23	0.11
JY1621	BnaA02G0300800ZS	NIL	NIL	NIL	44.11	14.66	14.93	40.93	58.60	26.82	29.76	71.40
JY1621	BnaA02G0302700ZS	AT5G46800	NIL	Seedling lethal mutation; Mitochondrial Carnitine Acyl Carrier-Like Protein	1.95	12.72	0.89	2.08	1.17	2.92	0.77	1.25
JY1621	BnaA02G0308600ZS	AT5G47500	PECTIN METHYLESTERASE 5 (PME5)	predicted to encode a pectin methylesterase	0.00	1.34	0.00	0.09	0.00	0.49	0.00	0.02
JY1621	BnaA02G0309000ZS	AT5G47550	CYSTEINE PROTEINASE INHIBITOR 5 (CYS5)	Putative phytocystatin expressed in seedlings and induced by heat stress and abscisic acid. Overexpression increases germination rate and heat stress tolerance. CYS5 is a target of ABF1 and ABF3 transcriptional regulators which bind to its promoter.	0.22	11.24	0.22	0.68	0.03	4.00	0.22	0.55
JY1621	BnaA02G0309500ZS	AT5G47650	NIL	Encodes an ADP-ribose pyrophosphatase that confers enhanced tolerance to oxidative stress.	4.13	2.67	2.07	3.23	3.81	1.41	2.10	3.85
JY1621	BnaA02G0310400ZS	AT5G47730	NIL	Sec14p-like phosphatidylinositol transfer family protein;(source:Araport11)	0.76	4.40	1.57	1.05	0.33	1.13	0.34	0.54
JY1621	BnaA02G0310800ZS	AT5G47770	FARNESYL DIPHOSPHATE SYNTHASE 1 (FPS1)	Encodes a protein with farnesyl diphosphate synthase activity.	1.85	25.92	0.65	0.79	1.09	6.26	1.29	1.32
JY1621	BnaA02G0312300ZS	AT2G01170	BIDIRECTIONAL AMINO ACID TRANSPORTER 1 (BAT1); (ATGABP);GABA PERMEASE (GABP)	Encodes a bidirectional amino acid transporter that can transport ala; arg; glu and lys; GABA but not pro with both export and import activity. Its expression is localized in the vascular tissues suggesting a function in amino acids export from the phloem into sink tissue.	1.15	3.82	0.50	0.47	0.64	1.64	0.31	0.21
JY1621	BnaA02G0317300ZS	AT2G01720	OLIGOSACCHARYLTRANSFERASE 1A (OST1A)	Ribophorin I;(source:Araport11)	4.19	19.31	2.46	2.66	4.84	10.18	2.51	3.80
JY1621	BnaA02G0318100ZS	AT2G01820	TRANSMEMBRANE KINASE 3 (TMK3)	Transmembrane kinase (TMK); member of the plant receptor-like kinase (RLK) family. TMKs are characterized by an extracellular leucine-rich-repeat (LRR) domain; a single transmembrane region and a cytoplasmic kinase domain. TMKs have been shown to act as critical modulators of cell expansion and cell proliferation.	3.22	9.66	0.80	3.00	1.67	4.19	0.83	1.45
JY1621	BnaA02G0321600ZS	AT2G02220	PHYTOSULFOKIN RECEPTOR 1 (ATPSKR1);PHYTOSULFOKIN RECEPTOR 1 (PSKR1)	Encodes a protein interacting with phytosulfokine; a five amino acid sulfated peptide (YIYTQ). Contains dual guanylate cyclase and kinase catalytic activities that operate in vivo.	14.62	2.87	7.65	40.79	29.33	13.34	15.44	32.53
JY1621	BnaA02G0323600ZS	AT2G02500	2-C-METHYL-D-ERYTHRITOL 4-PHOSPHATE CYTIDYLTRANSFERASE (MCT); (ISPD); (ATMEPCT)	Encodes a protein with 4-Diphosphocytidyl-2C-methyl-D-erythritol synthase activity. The enzyme has an absolute requirement for divalent cations (Mg2+ reaches the highest catalytic activity).	0.70	8.96	0.21	0.69	0.46	1.19	0.17	0.41
JY1621	BnaA02G0325000ZS	AT2G02820	MYB DOMAIN PROTEIN 88 (MYB88)	Encodes a putative transcription factor (MYB88); involved in stomata development; double loss of MYB88 and FLP (MYB124) activity results in a failure of guard mother cells (GMCs) to adopt the guard cell fate; thus they continue to divide resulting in abnormal stomata consisting of clusters of numerous guard cell-like cells. This phenotype is enhanced in double mutants over the single mutant flp p…	1.24	0.96	0.68	1.89	0.89	0.44	0.70	1.12
JY1621	BnaA02G0325100ZS	AT2G02850	PLANTACYANIN (ARPN)	Encodes plantacyanin one of blue copper proteins. Involved in anther development and pollination. Expressed in the transmitting tract of the pistil.	6.56	69.69	5.85	4.89	8.65	47.07	10.44	9.33
JY1621	BnaA02G0327400ZS	AT2G03350	NIL	DUF538 family protein (Protein of unknown function; DUF538);(source:Araport11)	0.00	21.79	0.03	0.24	0.04	3.36	0.27	0.11
JY1621	BnaA02G0327600ZS	AT2G03450	PURPLE ACID PHOSPHATASE 9 (PAP9);PURPLE ACID PHOSPHATASE 9 (ATPAP9)	purple acid phosphatase 9;(source:Araport11)	0.95	0.55	0.25	1.23	0.93	0.43	0.63	1.15
JY1621	BnaA02G0328200ZS	AT2G03680	NIL	The SPR1 gene encodes a plant-specific 12-kD protein which has a repeated motif at both ends; separated by a predicted rod-like domain; suggesting that it may act as an intermolecular linker. Ubiquitously expressed and belongs to a six-member gene family in Arabidopsis; expressed in transgenic seedlings localized to microtubules within the cortical array; preprophase band; phragmoplast; and mitot…	4.54	41.76	3.37	2.45	4.96	10.74	3.01	3.03
JY1621	BnaA02G0329200ZS	NIL	NIL	NIL	3.07	0.36	0.34	3.01	1.74	0.31	0.48	1.62
JY1621	BnaA02G0329400ZS	AT5G42146	NIL	transmembrane protein;(source:Araport11)	0.14	9.15	0.00	0.00	0.56	3.54	0.22	0.11
JY1621	BnaA02G0333400ZS	AT3G25710	TARGET OF MONOPTEROS 5 (TMO5);BASIC HELIX-LOOP-HELIX 32 (BHLH32); (ATAIG1)	Encodes a basic helix-loop-helix transcription factor that is expressed in the hypophysis-adjacent embryo cells; and is required and partially sufficient for MP-dependent root initiation. Involved in response to phosphate starvation. Negative regulator of root hair development; anthocyanin formation and Pi content. Its expression is responsive to both phosphate (Pi) and phosphite (Phi) in shoots.	1.18	1.57	0.69	1.20	1.36	0.39	1.05	1.82
JY1621	BnaA02G0336600ZS	AT3G26330	CYTOCHROME P450; FAMILY 71; SUBFAMILY B; POLYPEPTIDE 37 (CYP71B37)	putative cytochrome P450	0.60	0.18	0.14	0.38	0.23	0.01	0.34	0.95
JY1621	BnaA02G0338000ZS	AT3G26520	(TIP1;2);TONOPLAST INTRINSIC PROTEIN 2 (TIP2);SALT-STRESS INDUCIBLE TONOPLAST INTRINSIC PROTEIN (SITIP); (GAMMA-TIP2)	gamma tonoplast intrinsic protein 2 (TIP2). expressed throughout the plant and transcript level is increased upon NaCl or ABA treatments. NaCl stress-sensitive yeast mutant strains exhibit more resistance to salt when expressing this protein.	0.00	203.71	0.00	0.00	0.00	8.97	0.00	0.04
JY1621	BnaA02G0338200ZS	AT3G26650	(GAPA1);GLYCERALDEHYDE 3-PHOSPHATE DEHYDROGENASE A SUBUNIT (GAPA);GLYCERALDEHYDE 3-PHOSPHATE DEHYDROGENASE A SUBUNIT 1 (GAPA-1)	Encodes one of the two subunits forming the photosynthetic glyceraldehyde-3-phosphate dehydrogenase (GAPDH) and as such a constituent of the supramolecular complex with phosphoribulokinase (PRK) thought to be linked by a small peptide encoded by CP12-2. GapA-1 is coordinately expressed by light with PRK and CP12-2. The enzyme activity; tested in leaf protein extracts dropped significantly after e…	0.57	0.03	0.35	1.44	1.23	0.20	1.11	0.83
JY1621	BnaA02G0339900ZS	AT3G26935	NIL	DHHC-type zinc finger family protein;(source:Araport11)	2.25	6.94	0.87	1.61	0.83	2.40	0.44	0.78
JY1621	BnaA02G0344500ZS	AT5G59960	NIL	K-stimulated pyrophosphate-energized sodium pump protein;(source:Araport11)	19.53	0.78	10.53	19.05	15.73	3.10	8.19	11.28
JY1621	BnaA02G0347000ZS	AT3G27950	NIL	GDSL-motif esterase/acyltransferase/lipase. Enzyme group with broad substrate specificity that may catalyze acyltransfer or hydrolase reactions with lipid and non-lipid substrates.	0.03	1.64	0.00	0.02	0.02	0.73	0.09	0.08
JY1621	BnaA02G0349100ZS	AT3G28730	HIGH MOBILITY GROUP (HMG);NUCLEOSOME/CHROMATIN ASSEMBLY FACTOR D (NFD);HIGH MOBILITY GROUP (ATHMG); (SSRP1)	encodes a component of the FAcilitates Chromatin Transcription (FACT) complex; SSRP1. Along with STP16 binds to the promoter of FLC.	17.76	27.31	22.01	31.36	13.91	31.14	17.48	12.83
JY1621	BnaA02G0351200ZS	AT5G39670	CALMODULIN-LIKE 46 (CML46)	Calmodulin like protein involved in negative regulation of pattern triggered immunity.	11.10	2.01	4.80	19.37	22.63	10.00	16.55	21.79
JY1621	BnaA02G0351400ZS	AT3G29030	EXPANSIN A5 (EXPA5);EXPANSIN 5 (EXP5);ARABIDOPSIS THALIANA EXPANSIN A5 (ATEXPA5);ARABIDOPSIS THALIANA EXPANSIN 5 (ATEXP5); (ATHEXP ALPHA 1.4)	Encodes an expansin. Naming convention from the Expansin Working Group (Kende et al; 2004. Plant Mol Bio)	0.11	3.00	0.04	0.03	0.02	1.29	0.03	0.08
JY1621	BnaA02G0354700ZS	AT3G29575	ABI FIVE BINDING PROTEIN 3 (AFP3)	ABI five binding protein 3;(source:Araport11)	4.50	0.18	3.31	7.03	1.45	0.64	1.84	2.02
JY1621	BnaA02G0355400ZS	AT3G29780	RALF-LIKE 27 (RALFL27)	Member of a diversely expressed predicted peptide family showing sequence similarity to tobacco Rapid Alkalinization Factor (RALF); and is believed to play an essential role in the physiology of Arabidopsis. Consists of a single exon and is characterized by a conserved C-terminal motif and N-terminal signal peptide.	0.09	3.46	0.08	0.35	0.36	1.46	0.47	0.30
JY1621	BnaA02G0358200ZS	AT3G30841	NIL	Cofactor-independent phosphoglycerate mutase;(source:Araport11)	3.05	6.12	2.22	1.78	1.42	3.05	0.72	1.02
JY1621	BnaA02G0359700ZS	AT5G48180	NITRILE SPECIFIER PROTEIN 5 (NSP5); (ATNSP5)	Encodes a nitrile-specifier protein NSP5. NSP5 is one out of five (At3g16400/NSP1; At2g33070/NSP2; At3g16390/NSP3; At3g16410/NSP4 and At5g48180/NSP5) A. thaliana epithiospecifier protein (ESP) homologues that promote simple nitrile; but not epithionitrile or thiocyanate formation.	0.97	2.96	0.09	0.45	0.12	6.18	0.06	0.31
JY1621	BnaA02G0360500ZS	AT1G09200	HISTONE 3.1 (H3.1); (HTR2)	Histone 3.1	2.20	44.27	1.20	1.58	0.66	7.38	0.70	0.69
JY1621	BnaA02G0361800ZS	AT5G48490	(DEG15);DIR1-LIKE (DIR1-LIKE)	Encodes a protein with similarity to a lipid transfer protein that may contribute to systemic acquired resistance (SAR).	0.05	104.61	0.00	0.10	0.06	20.05	0.31	0.41
JY1621	BnaA02G0362200ZS	AT5G51630	NIL	Disease resistance protein (TIR-NBS-LRR class) family;(source:Araport11)	0.00	0.22	0.00	0.01	0.00	0.06	0.00	0.00
JY1621	BnaA02G0363700ZS	AT5G48840	PANTOTHENATE SYNTHETASE (PTS);HOMOLOG OF BACTERIAL PANC (PANC);ARABIDOPSIS THALIANA PANTOTHENATE SYNTHETASE (ATPTS)	Encodes a pantothenate synthetase that appears to be located in the cytosol. This protein is expected to play a role in pantothenate (vitamin B5) biosynthesis. Analysis of the catalytic properties of this enzyme indicate that it might be able to synthesize adequate amounts of pantothenate even in the presence of low levels of pantoate.	0.54	0.24	0.45	1.02	1.68	0.40	0.67	1.52
JY1621	BnaA02G0364200ZS	AT5G48880	3-KETO-ACYL-COENZYME A THIOLASE 5 (KAT5)	Encodes a peroxisomal 3-keto-acyl-CoA thiolase 2 precursor. EC2.3.1.16 thiolases. AT5G48880.1 is named PKT1 and AT5G48880.2 is named PKT2.	0.58	8.41	0.18	0.29	0.24	0.72	0.20	0.12
JY1621	BnaA02G0364400ZS	AT5G48900	NIL	Pectin lyase-like superfamily protein;(source:Araport11)	0.01	3.56	0.07	0.00	0.00	0.94	0.00	0.03
JY1621	BnaA02G0366000ZS	AT5G49220	NIL	hypothetical protein (DUF789);(source:Araport11)	9.43	5.36	4.07	8.74	7.68	3.07	6.32	10.10
JY1621	BnaA02G0367100ZS	AT3G57880	MULTIPLE C2 DOMAIN AND TRANSMEMBRANE REGION PROTEIN 3 (MCTP3);FT INTERACTING PROTEIN 3 (FTIP3)	Required for maintenance of inflorescence and shoot SAMs and normal development of the derived vascular cambium; functions in the SAM to promote continuous organogenesis; affects SAM development through STM; where it affects intracellular localization of STM in SAM cells in the peripheral region and prevents STM localization toward the cell wall of SAM cells in the peripheral region.	1.96	5.91	1.54	1.46	0.74	2.39	0.97	0.75
JY1621	BnaA02G0367700ZS	AT5G16710	DEHYDROASCORBATE REDUCTASE 1 (DHAR3)	DHAR3 protein undergoes thiolation following treatment with the oxidant tert-butylhydroperoxide.Encodes 30-40% of extractable leaf GSH-dependent DHAR activity. Single knockout mutants show unaltered ascorbate and glutathione status in optimal and oxidative stress conditions.Makes a minor contribution to glutathione oxidation in response to increased intracellular hydrogen peroxide (catalase defic…	3.03	2.17	1.01	4.94	3.68	1.62	2.84	5.78
JY1621	BnaA02G0371700ZS	AT5G27420	ARABIDOPSIS TOXICOS EN LEVADURA 31 (ATL31);CARBON/NITROGEN INSENSITIVE 1 (CNI1)	Encodes CNI1 (Carbon/Nitrogen Insensitive1) (also named as ATL31); a RING type ubiquitin ligase that functions in the Carbon/Nitrogen response for growth phase transition in Arabidopsis seedlings. The mRNA is cell-to-cell mobile.	4.65	0.70	3.75	13.51	12.39	3.09	5.81	9.79
JY1621	BnaA02G0372100ZS	AT5G27470	NIL	seryl-tRNA synthetase / serine-tRNA ligase;(source:Araport11)	99.85	117.18	87.49	59.80	52.37	103.28	51.77	49.35
JY1621	BnaA02G0372900ZS	AT5G27730	NIL	heparan-alpha-glucosaminide N-acetyltransferase-like protein (DUF1624);(source:Araport11)	0.82	0.59	0.33	0.45	0.85	2.52	0.66	0.70
JY1621	BnaA02G0379600ZS	AT5G25610	(ATRD22);RESPONSIVE TO DESICCATION 22 (RD22)	responsive to dehydration 22 (RD22) mediated by ABA	1.10	55.64	1.13	0.36	0.42	31.92	0.79	0.52
JY1621	BnaA02G0381300ZS	AT5G25265	HYDROXYPROLINE O-ARABINOSYLATRANSFERASE 1 (HPAT1)	Hyp O-arabinosyltransferase-like protein;(source:Araport11)	1.47	13.38	1.59	0.77	0.55	2.69	0.60	0.26
JY1621	BnaA02G0382700ZS	AT5G24940	NIL	Protein phosphatase 2C family protein;(source:Araport11)	8.01	0.58	3.21	6.69	1.84	0.62	1.98	3.08
JY1621	BnaA02G0387500ZS	AT5G24150	(SQP1);SQUALENE MONOOXYGENASE 5 (SQE5)	squalene monooxygenase gene homolog	1.78	1.85	0.78	2.05	1.94	12.29	1.57	1.70
JY1621	BnaA02G0387800ZS	AT5G24030	SLAC1 HOMOLOGUE 3 (SLAH3)	Encodes a protein with ten predicted transmembrane helices. The SLAH3 protein has similarity to the SLAC1 protein involved in ion homeostasis in guard cells. Although it is not expressed in guard cells; it can complement an slac1-2 mutant suggesting that it performs a similar function. SLAH3:GFP localizes to the plasma membrane.	1.29	0.51	0.13	0.61	0.09	0.29	0.00	0.10
JY1621	BnaA02G0389300ZS	AT5G23480	NIL	SWIB/MDM2; Plus-3 and GYF domain-containing protein;(source:Araport11)	0.61	0.96	0.88	0.52	0.49	1.31	0.54	0.61
JY1621	BnaA02G0389600ZS	AT5G23420	HIGH-MOBILITY GROUP BOX 6 (HMGB6)	Encodes HMGB6; a protein belonging to the subgroup of HMGB (high mobility group B) proteins. Localized in the nucleus. Binds to supercoiled DNA in vitro. HMGB6 is phosphorylated by protein kinase CK2alpha within its acidic C-terminal domain.	0.00	21.45	0.00	0.04	0.09	3.71	0.11	0.00
JY1621	BnaA02G0390100ZS	AT5G23210	SERINE CARBOXYPEPTIDASE-LIKE 34 (SCPL34)	serine carboxypeptidase-like 34;(source:Araport11)	0.02	17.25	0.03	0.03	0.00	0.58	0.00	0.00
JY1621	BnaA02G0391100ZS	AT5G60850	(ATDOF5.4);OBF BINDING PROTEIN 4 (OBP4)	Encodes a zinc finger protein.	1.27	0.62	0.62	3.12	0.56	0.08	0.26	0.48
JY1621	BnaA02G0391700ZS	AT5G60930	NIL	P-loop containing nucleoside triphosphate hydrolases superfamily protein;(source:Araport11)	0.05	0.98	0.05	0.05	0.13	0.31	0.10	0.06
JY1621	BnaA02G0392600ZS	AT5G61130	(ATPDCB1);PLASMODESMATA CALLOSE-BINDING PROTEIN 1 (PDCB1)	Encodes a plasmodesmatal localized protein with callose binding activity. The function of PDCB1 is unknown but overexpression leads to the hyperaccumulation of callose.	0.20	6.31	0.19	0.15	0.00	0.70	0.04	0.00
JY1621	BnaA02G0393600ZS	AT5G61260	NIL	Plant calmodulin-binding protein-like protein;(source:Araport11)	0.15	2.37	0.11	0.20	0.24	0.99	0.11	0.24
JY1621	BnaA02G0396000ZS	AT5G62090	SEUSS-LIKE 2 (SLK2)	Encodes a protein that functions with LUH to promote Al binding to the root cell wall.	2.00	0.31	1.24	5.29	2.43	0.99	1.82	5.14
JY1621	BnaA02G0402100ZS	AT5G62890	NIL	Xanthine/uracil permease family protein;(source:Araport11)	0.06	3.52	0.05	0.03	0.06	0.99	0.05	0.00
JY1621	BnaA02G0404400ZS	AT5G63530	HEAVY METAL ASSOCIATED PROTEIN 54 (ATHMP54);FARNESYLATED PROTEIN 3 (FP3);ARABIDOPSIS THALIANA FARNESYLATED PROTEIN 3 (ATFP3)	Farnesylated protein that binds metals.	7.13	34.41	4.45	2.20	3.53	15.12	1.94	3.06
JY1621	BnaA02G0404600ZS	AT5G63590	(ATFLS3);FLAVONOL SYNTHASE 3 (FLS3);FLAVONOL SYNTHASE (FLS)	flavonol synthase 3;(source:Araport11)	0.20	0.23	0.06	0.01	0.06	0.75	0.02	0.02
JY1621	BnaA02G0405600ZS	AT5G63780	SHOOT APICAL MERISTEM ARREST 1 (SHA1)	Encodes SHA1 (shoot apical meristem arrest); a putative E3 ligase (a RING finger protein) required for post-embryonic SAM maintenance. The mutant sha1-1 shows a primary SAM-deficient phenotype at the adult stage.	0.45	3.94	0.07	1.46	0.52	1.16	0.31	0.45
JY1621	BnaA02G0407200ZS	AT5G64120	PEROXIDASE 71 (PRX71); (ATPRX71)	Encodes a cell wall bound peroxidase that is induced by hypo-osmolarity and is involved in the lignification of cell walls. Class III peroxidase cell wall-targeted protein localized to the micropylar endosperm facing the radicle. Involved in seed germination.	0.00	4.77	0.00	0.06	0.03	0.66	0.00	0.07
JY1621	BnaA02G0408700ZS	AT5G64440	FATTY ACID AMIDE HYDROLASE (FAAH);FATTY ACID AMIDE HYDROLASE (AtFAAH)	AtFAAH (fatty acid amide hydrolase) modulates endogenous NAEs (N-Acylethanolamines) levels in plants by hydrolyzing NAEs to ethanolamine and their corresponding free fatty acids. NAE depletion likely participates in the regulation of plant growth. The mRNA is cell-to-cell mobile.	0.12	7.70	0.13	0.05	0.08	0.55	0.09	0.18
JY1621	BnaA02G0409200ZS	AT5G64570	BETA-XYLOSIDASE4 (BXL4);ARABIDOPSIS THALIANA BETA-D-XYLOSIDASE 4 (ATBXL4);BETA-D-XYLOSIDASE 4 (XYL4)	Encodes a secreted beta-d-xylosidase that belongs to family 3 of glycoside hydrolases. Loss of function mutants show increased susceptibility to fungal pathogens.	0.82	15.22	0.03	0.24	0.31	5.41	0.13	0.40
JY1621	BnaA02G0416300ZS	AT5G67460	NIL	O-Glycosyl hydrolases family 17 protein;(source:Araport11)	0.00	0.63	0.00	0.02	0.00	0.29	0.00	0.00
JY1621	BnaA03G0001300ZS	AT5G01720	REGULATION OF ATALMT1 EXPRESSION 1 (RAE1)	RAE1 is an F-box protein component of a SCF-type E3 ligase complex. It is part of an alumium induced regulatory loop: its activity is induced by STOP1 and it in turn ubiquitinates STOP1 which is then targeted for degradation.	5.62	7.28	1.47	2.83	5.89	17.93	2.59	3.07
JY1621	BnaA03G0004100ZS	AT5G01110	NIL	Tetratricopeptide repeat (TPR)-like superfamily protein;(source:Araport11)	6.56	1.29	1.37	7.46	5.15	1.97	2.46	5.34
JY1621	BnaA03G0004400ZS	AT5G01040	LACCASE 8 (LAC8)	putative laccase; knockout mutant showed early flowering	0.22	4.72	0.01	0.10	0.19	0.74	0.06	0.18
JY1621	BnaA03G0005700ZS	AT5G02170	NIL	Transmembrane amino acid transporter family protein;(source:Araport11)	0.05	2.60	0.01	0.02	0.04	0.61	0.05	0.09
JY1621	BnaA03G0005800ZS	AT5G02260	EXPANSIN A9 (EXPA9); (ATHEXP ALPHA 1.10);EXPANSIN A9 (ATEXPA9); (EXP9); (ATEXP9)	member of Alpha-Expansin Gene Family. Naming convention from the Expansin Working Group (Kende et al; 2004. Plant Mol Bio)	0.67	28.32	0.17	0.12	0.65	11.25	0.13	0.10
JY1621	BnaA03G0006300ZS	AT5G02410	HOMOLOG OF YEAST ALG10 (ALG10)	Encodes ALG10; an ER-resident alpha1;2-glucosyltransferase that is required for lipid-linked oligosaccharide biosynthesis and subsequently for normal leaf development and abiotic stress response.	0.55	3.28	0.05	0.22	0.31	0.96	0.20	0.22
JY1621	BnaA03G0006400ZS	AT5G02420	(SMR3)	cyclin-dependent kinase inhibitor SMR3-like protein;(source:Araport11)	0.37	0.97	0.52	0.30	0.41	1.81	1.04	0.53
JY1621	BnaA03G0007000ZS	AT5G02540	NIL	NAD(P)-binding Rossmann-fold superfamily protein;(source:Araport11)	0.00	1.16	0.00	0.00	0.00	0.17	0.00	0.00
JY1621	BnaA03G0007100ZS	AT5G02550	NIL	hypothetical protein;(source:Araport11)	0.00	2.81	0.00	0.00	0.00	1.54	0.27	0.24
JY1621	BnaA03G0007200ZS	AT5G02580	NIL	argininosuccinate lyase;(source:Araport11)	0.53	49.08	0.00	0.07	0.15	14.60	0.07	0.07
JY1621	BnaA03G0009700ZS	AT5G03300	ADENOSINE KINASE 2 (ADK2)	Encodes adenosine kinase 2 (ADK2); a typical; constitutively expressed housekeeping enzyme. Shows a high sequence identity with ADK1. Involved in salvage synthesis of adenylates and methyl recycling. Enzyme activity is substantially inhibited in roots; siliques and dry seeds by an unknown compound. May contribute to cytokinin interconversion. The mRNA is cell-to-cell mobile.	0.22	5.67	0.31	0.29	0.32	3.91	0.73	0.50
JY1621	BnaA03G0016100ZS	AT5G04740	ACT DOMAIN REPEATS 12 (ACR12)	Encodes a ACT domain-containing protein. The ACT domain; named after bacterial aspartate kinase; chorismate mutase and TyrA (prephenate dehydrogenase); is a regulatory domain that serves as an amino acid-binding site in feedback-regulated amino acid metabolic enzymes.	2.14	11.09	1.03	4.28	2.74	7.55	1.76	3.10
JY1621	BnaA03G0016900ZS	AT5G04885	NIL	Encodes a beta-glucosidase involved in xyloglucan metabolism.	0.20	6.45	0.04	0.07	0.20	1.29	0.03	0.17
JY1621	BnaA03G0017000ZS	AT5G04890	RESTRICTED TEV MOVEMENT 2 (RTM2)	Specifically restricts the long-distance movement of tobacco etch potyvirus (TEV) without involving either hypersensitive cell death or systemic acquired resistance. Multidomain protein containing an N-terminal region with high similarity to plant small heat shock proteins (HSPs).	0.02	6.57	0.04	0.01	0.05	0.85	0.10	0.09
JY1621	BnaA03G0019100ZS	AT5G05180	NIL	myosin heavy chain; striated protein;(source:Araport11)	1.72	17.08	2.28	2.46	2.56	7.12	3.19	3.20
JY1621	BnaA03G0019200ZS	AT5G05190	ENHANCED DISEASE RESISTANCE4 (EDR4)	hypothetical protein (DUF3133);(source:Araport11)	4.43	1.34	1.53	6.00	3.44	1.27	2.09	2.58
JY1621	BnaA03G0020100ZS	AT5G05460	ENDO-BETA-N-ACETYGLUCOSAMINIDASE 85A (ENGase85A); (AtENGase85A)	Encodes a cytosolic beta-endo-N-acetyglucosaminidase (ENGase). ENGases N-glycans cleave the O-glycosidic linkage between the two GlcNAc residues of the N-glycan core structure and thus generate a protein with a single GlcNAc attached to asparagine.	1.37	5.12	0.66	0.76	1.62	4.31	0.84	0.87
JY1621	BnaA03G0025700ZS	AT5G06850	MULTIPLE C2 DOMAIN AND TRANSMEMBRANE REGION PROTEIN 1 (MCTP1);FT-INTERACTING PROTEIN 1 (FTIP1)	Encodes an endoplasmic reticulum protein that is involved in the transport of the florigen FT from companion cells to sieve elements; thus affecting FT transport through the phloem to the SAM.	0.12	1.57	0.06	0.03	0.20	0.46	0.10	0.19
JY1621	BnaA03G0026100ZS	AT5G07030	NIL	Eukaryotic aspartyl protease family protein;(source:Araport11)	0.95	43.43	0.84	1.05	0.59	8.50	0.72	0.61
JY1621	BnaA03G0026200ZS	AT2G17360	NIL	Ribosomal protein S4 (RPS4A) family protein;(source:Araport11)	43.39	321.17	32.41	36.08	28.02	85.20	28.74	31.18
JY1621	BnaA03G0026800ZS	AT5G07200	ARABIDOPSIS THALIANA GIBBERELLIN 20-OXIDASE 3 (ATGA20OX3); (YAP169);GIBBERELLIN 20-OXIDASE 3 (GA20OX3)	encodes a gibberellin 20-oxidase.	0.05	0.54	0.00	0.00	0.02	0.27	0.02	0.02
JY1621	BnaA03G0031100ZS	AT5G08160	SERINE/THREONINE PROTEIN KINASE 3 (PK3);SERINE/THREONINE PROTEIN KINASE 3 (ATPK3)	Encodes a serine/threonine protein kinase.	2.26	10.81	1.06	1.72	2.02	4.01	1.44	1.86
JY1621	BnaA03G0032600ZS	AT5G08391	NIL	transmembrane protein; putative (DUF 3339);(source:Araport11)	0.00	1.01	0.00	0.05	0.00	1.87	0.00	0.00
JY1621	BnaA03G0032700ZS	AT5G08390	KATANIN P80 SUBUNIT 3 (KTN80.3)	One of four katanin p80 subunits. Involved in targeting of katanin complex to crossover and branch points to properly sever microtubules.	0.06	1.42	0.03	0.06	0.38	1.14	0.34	0.36
JY1621	BnaA03G0035200ZS	AT5G08690	NIL	Encodes the mitochondrial ATP synthase beta-subunit. This subunit is encoded by a multigene family of three members (At5g08670; At5g08680; At5g08690) that shared 98% sequence identity at the amino acid level. The mRNA is cell-to-cell mobile.	27.23	143.93	19.00	19.72	34.03	71.12	23.18	32.00
JY1621	BnaA03G0037400ZS	AT5G09820	FIBRILLIN5 (FBN5)	Encodes fibrillin 5 (FBN5). Located in chloroplast stroma. Essential for plastoquinone-9 biosynthesis. Stimulates enzymatic activity of solanesyl diphosphate synthases (SPS) 1 and 2 through binding to solanesyl moiety. Two splicing variants; named FBN5-A shorter one and FBN5-B longer one. FBN5-B is the protein detected in chloroplast stroma. Involved in plastoquinone biosynthesis.	1.54	0.73	0.86	1.35	1.00	0.23	1.08	0.75
JY1621	BnaA03G0037800ZS	AT5G09870	CELLULOSE SYNTHASE 5 (CESA5);MUCILAGE-MODIFIED 3 (MUM3)	Encodes a cellulose synthase CESA5 that produces seed mucilage cellulose.Mutants are defective in seed coat mucilage.Involved in the regulation of mucilage composition and/or mucilage synthesis.	0.02	0.32	0.01	0.02	0.08	0.44	0.10	0.06
JY1621	BnaA03G0039300ZS	AT5G10160	NIL	Thioesterase superfamily protein;(source:Araport11)	0.02	0.10	0.02	0.00	17.00	33.73	16.28	10.14
JY1621	BnaA03G0039400ZS	AT5G10240	ASPARAGINE SYNTHETASE 3 (ASN3)	Encodes asparagine synthetase (ASN3).	1.51	4.14	1.58	1.56	4.97	15.54	6.70	4.18
JY1621	BnaA03G0040200ZS	AT5G10430	(JAGGER);ARABINOGALACTAN PROTEIN 4 (AGP4); (ATAGP4)	Encodes arabinogalactan-protein (AGP4) that is expressed in female reproductive tissues. It is involved in promoting degeneration of the persistent synergid after fertilization. In mutant ovules; the persistent synergid does not degrade resulting in polytuby.	0.00	0.06	0.00	0.00	0.64	1.81	0.28	0.37
JY1621	BnaA03G0041200ZS	AT5G10540	THIMET METALLOENDOPEPTIDASE 2 (TOP2)	Zincin-like metalloproteases family protein;(source:Araport11)	0.97	1.61	0.45	0.51	1.72	6.16	1.07	1.22
JY1621	BnaA03G0044600ZS	AT5G11520	ASPARTATE AMINOTRANSFERASE 3 (ASP3);YELLOW-LEAF-SPECIFIC GENE 4 (YLS4)	Encodes the chloroplastic isozyme of aspartate aminotransferase. Involved in aspartate biosynthesis and nitrogen metabolism. mRNA is expressed in senescing leaves.	104.46	335.46	50.60	84.99	66.70	143.60	49.93	71.59
JY1621	BnaA03G0046600ZS	AT5G11880	MESO-DIAMINOPIMELATE DECARBOXYLASE 2 (DAPDC2)	Meso-diaminopimelate decarboxylase which catalyzes the decarboxylation of mesodiaminopimelate; the final reaction in the diaminopimelate L-lysine biosynthetic pathway.	8.50	14.98	2.94	3.87	12.94	29.75	12.45	8.94
JY1621	BnaA03G0048100ZS	AT5G12080	MECHANOSENSITIVE CHANNEL OF SMALL CONDUCTANCE-LIKE 10 (MSL10); (MSCS-LIKE 10); (ATMSL10)	Encodes a mechanosensitive (or stretch-activated) ion channel in the plasma membrane with a moderate preference for anions.Cell death activity is negatively regulated by phosphorylation while mechanosensitive properties are unaffected.	0.13	0.86	0.03	0.05	0.14	0.42	0.09	0.17
JY1621	BnaA03G0053600ZS	AT5G13450	DELTA SUBUNIT OF MT ATP SYNTHASE (ATP5)	delta subunit of Mt ATP synthase;(source:Araport11)	6.61	26.96	4.82	5.32	3.89	10.87	4.64	4.51
JY1621	BnaA03G0054400ZS	AT5G13630	CONDITIONAL CHLORINA (CCH);H SUBUNIT OF MG-CHELATASE (CHLH); (CCH1);GENOMES UNCOUPLED 5 (GUN5);ABA-BINDING PROTEIN (ABAR)	Encodes magnesium chelatase involved in plastid-to-nucleus signal transduction.	0.02	0.05	0.01	0.07	0.02	0.18	0.00	0.03
JY1621	BnaA03G0055000ZS	AT5G13800	NIL	Encodes a pheophytinase that is involved in chlorophyll breakdown. Its transcript levels increase during senescence and pph-1 mutants have a stay-green phenotype.	37.54	4.62	32.02	58.80	30.92	12.14	21.71	42.95
JY1621	BnaA03G0055400ZS	AT5G13870	NIL	EXGT-A4; endoxyloglucan transferase;	0.00	6.81	0.00	0.00	0.08	0.66	0.00	0.00
JY1621	BnaA03G0056900ZS	AT5G14060	(CARAB-AK-LYS); (AK2)	lysine-sensitive aspartate kinase	0.11	3.39	0.04	0.14	0.23	2.10	0.40	0.28
JY1621	BnaA03G0057900ZS	AT5G14240	NIL	Thioredoxin superfamily protein;(source:Araport11)	4.41	7.99	1.54	2.02	4.84	10.29	2.05	1.95
JY1621	BnaA03G0059300ZS	AT5G14500	NIL	aldose 1-epimerase family protein;(source:Araport11)	3.92	2.82	2.94	4.28	0.98	3.06	0.58	0.45
JY1621	BnaA03G0059400ZS	AT5G14510	(VPNB1)	Armadillo (ARM) repeat containing protein involved in vascular development.	0.00	0.83	0.00	0.00	0.00	0.30	0.00	0.02
JY1621	BnaA03G0060000ZS	AT5G14720	MITOGEN-ACTIVATED PROTEIN KINASE KINASE KINASE KINASE4 (MAP4K4);TARGET OF TEMPERATURE3 (TOT3)	Membrane-localized protein kinase which regulates thermomorphogenesis.	0.04	0.00	0.00	0.00	4.13	1.60	3.20	4.21
JY1621	BnaA03G0060300ZS	AT5G14790	NIL	ARM repeat superfamily protein;(source:Araport11)	0.11	1.36	0.03	0.09	0.74	2.19	0.88	0.77
JY1621	BnaA03G0062300ZS	AT5G15220	NIL	Ribosomal protein L27 family protein;(source:Araport11)	7.27	49.26	9.25	7.52	6.86	21.08	10.58	6.55
JY1621	BnaA03G0062400ZS	AT5G15230	GAST1 PROTEIN HOMOLOG 4 (GASA4)	Encodes gibberellin-regulated protein GASA4. Promotes GA responses and exhibits redox activity.	0.00	404.57	0.00	0.33	0.06	70.95	0.37	1.19
JY1621	BnaA03G0066500ZS	AT3G02530	CHAPERONIN CONTAINING T-COMPLEX POLYPEPTIDE-1 SUBUNIT 6-2 (CCT6-2)	TCP-1/cpn60 chaperonin family protein;(source:Araport11)	17.58	60.75	19.98	12.40	14.13	42.00	22.99	14.44
JY1621	BnaA03G0067000ZS	AT5G16190	ARABIDOPSIS THALIANA CELLULOSE SYNTHASE LIKE A11 (ATCSLA11);CELLULOSE SYNTHASE LIKE A11 (CSLA11)	encodes a gene similar to cellulose synthase	0.05	3.92	0.02	0.00	0.03	0.33	0.00	0.09
JY1621	BnaA03G0069400ZS	AT5G16390	BIOTIN CARBOXYL-CARRIER PROTEIN 1 (BCCP-1); (CAC1-A);CHLOROPLASTIC ACETYLCOENZYME A CARBOXYLASE 1 (CAC1);BIOTIN CARBOXYL CARRIER PROTEIN (BCCP); (CAC1A);BIOTIN CARBOXYL-CARRIER PROTEIN 1 (BCCP1)	Encodes for the biotin carboxyl-carrier subunit of the multi-enzyme plastidial acetyl-coenzyme A carboxylase complex.	1.11	10.47	1.85	1.14	0.62	1.70	0.98	0.60
JY1621	BnaA03G0069700ZS	AT5G16450	NIL	Ribonuclease E inhibitor RraA/Dimethylmenaquinone methyltransferase;(source:Araport11)	0.04	4.58	0.61	0.13	0.14	1.00	0.44	0.08
JY1621	BnaA03G0073200ZS	AT5G17230	PHYTOENE SYNTHASE (PSY)	Encodes phytoene synthase that is the rate-limiting enzyme in the carotenoid biosynthetic pathway and that interacts with the ORANGE (OR) protein. PSY's expression is posttransciptionally regulated by OR.	0.16	0.71	0.10	0.12	0.18	0.60	0.14	0.17
JY1621	BnaA03G0073300ZS	AT5G17260	NAC DOMAIN CONTAINING PROTEIN 86 (NAC86);NAC DOMAIN CONTAINING PROTEIN 86 (anac086);NAC DOMAIN CONTAINING PROTEIN 86 (NAC086)	NAC domain containing protein 86;(source:Araport11)	0.00	0.62	0.00	0.00	0.00	0.26	0.00	0.04
JY1621	BnaA03G0074000ZS	AT5G17410	NIL	Spc97 / Spc98 family of spindle pole body (SBP) component;(source:Araport11)	1.41	4.46	1.06	0.57	1.21	2.60	1.27	0.86
JY1621	BnaA03G0075000ZS	AT5G17770	NADH:CYTOCHROME B5 REDUCTASE 1 (CBR);NADH:CYTOCHROME B5 REDUCTASE 1 (ATCBR);NADH:CYTOCHROME B5 REDUCTASE 1 (CBR1)	Encodes NADH:cytochrome (Cyt) b5 reductase that displayed strict specificity to NADH for the reduction of a recombinant Cyt b5 (AtB5-A); whereas no Cyt b5 reduction was observed when NADPH was used as the electron donor.	0.30	6.97	0.20	0.15	0.21	1.87	0.40	0.16
JY1621	BnaA03G0075900ZS	AT5G17920	5-METHYLTETRAHYDROPTEROYLTRIGLUTAMATE HOMOCYSTEINE METHYLTRANSFERASE 1 (METS1);METHIONINE SYNTHESIS 1 (ATMS1); (ATMETS);COBALAMIN-INDEPENDENT METHIONINE SYNTHASE (ATCIMS)	Encodes a cytosolic cobalamin-independent methionine synthase; involved in methionine regeneration via the activated methyl cycle (SAM cycle). The protein undergoes thiolation following treatment with the oxidant tert-butylhydroperoxide. The mRNA is cell-to-cell mobile.	7.66	362.98	11.78	4.82	5.11	59.27	7.74	5.12
JY1621	BnaA03G0076700ZS	AT5G18230	(NOT3)	transcription regulator NOT2/NOT3/NOT5 family protein;(source:Araport11)	3.87	9.02	1.47	1.58	2.52	5.11	1.88	1.73
JY1621	BnaA03G0077700ZS	AT5G18410	(PIRP); (SRA1);PIROGI 121 (PIR121);KLUNKER (KLK);PIROGI (PIR); (LPL2)	distorted trichomes and exhibits a diffuse actin cytoskeleton	0.76	2.51	0.14	0.31	0.85	3.04	0.38	0.67
JY1621	BnaA03G0080600ZS	AT5G18800	NIL	Cox19-like CHCH family protein;(source:Araport11)	13.99	51.54	9.36	8.77	16.71	35.02	19.72	15.95
JY1621	BnaA03G0084100ZS	AT5G19660	NIL	S1P appears to function as a Golgi-localized subtilase and to help protect seedlings against salt and osmotic stress. The roots of s1p-3 mutants are hypersensitive to NaCl; KCl; LiCl; and mannitol. Several salt-stress responsive genes show weaker induction in an s1P-3 mutant background. The proteolytic cleavage of the bZIP17 transcription factor depends on S1P in vitro. And there is evidence that…	7.86	9.70	5.16	4.23	8.27	16.58	6.19	5.04
JY1621	BnaA03G0084200ZS	AT5G19690	STAUROSPORIN AND TEMPERATURE SENSITIVE 3-LIKE A (STT3A)	encodes an oligosaccharyl transferase involved response to high salt. Mutants are hypersensitive to high salt conditions The mRNA is cell-to-cell mobile.	4.84	27.12	5.86	2.41	4.75	17.83	3.96	2.78
JY1621	BnaA03G0086000ZS	AT5G20040	ARABIDOPSIS THALIANA ISOPENTENYLTRANSFERASE 9 (ATIPT9);ISOPENTENYLTRANSFERASE 9 (IPT9)	Encodes tRNA isopentenyltransferase AtIPT9.	5.13	3.78	3.12	4.31	6.58	2.30	3.25	6.22
JY1621	BnaA03G0086200ZS	AT5G20060	NIL	alpha/beta-Hydrolases superfamily protein;(source:Araport11)	7.58	28.50	6.87	5.37	4.80	10.96	5.33	5.54
JY1621	BnaA03G0086400ZS	AT5G20080	NIL	FAD/NAD(P)-binding oxidoreductase;(source:Araport11)	8.01	49.19	4.30	4.51	8.01	26.78	5.88	5.60
JY1621	BnaA03G0090100ZS	AT5G20740	NIL	Plant invertase/pectin methylesterase inhibitor superfamily protein;(source:Araport11)	0.26	3.32	0.07	0.22	0.39	2.32	0.77	0.72
JY1621	BnaA03G0090400ZS	AT5G20830	SUCROSE SYNTHASE 1 (SUSY1)	Encodes a protein with sucrose synthase activity (SUS1).	0.41	18.72	0.22	0.26	0.50	2.50	0.31	0.38
JY1621	BnaA03G0091000ZS	AT5G08420	NIL	RNA-binding KH domain-containing protein;(source:Araport11)	0.32	0.53	0.08	0.41	3.29	1.04	1.81	4.37
JY1621	BnaA03G0093500ZS	AT5G22090	ENHANCER OF ABA CO-RECEPTOR 1 (EAR1)	EAR1 is a negative regulator of ABA signaling that enhances the activity of all six clade A PP2Cs (ABI1; ABI2; HAB1; HAB2; AHG1; AHG3) by interacting with and releasing the N-terminal autoinhibition of these proteins. EAR1 indirectly affects OST1 activity through enhancing ABI1 activity. The EAR1 141-287 fragment is sufficient for the functioning of EAR1 in ABA responses; the 131-248 region harbo…	0.59	6.97	0.23	0.40	0.60	1.84	0.97	0.65
JY1621	BnaA03G0096600ZS	AT3G45980	HISTONE 2B (H2B);HISTONE H2B (H2B); (HTB9)	Encodes a histone 2B (H2B) protein. This protein can be ubiquitinated in planta; and this modification depends on the HUB1 and HUB2 E3 ubiquitin ligases as well as the UBC1 and UBC2 E2 ubiquitin conjugating enzymes. Lysine 146 appears to be the site of the ubiquitin addition.	0.04	19.30	0.00	0.13	0.52	3.41	0.37	1.27
JY1621	BnaA03G0096800ZS	AT5G22920	NIL	Encodes a protein with sequence similarity to RING; zinc finger proteins. Loss of function mutations show reduced (15%) stomatal aperture under non stress conditions.	0.36	15.52	0.09	0.11	0.07	1.03	0.00	0.01
JY1621	BnaA03G0097000ZS	AT5G22940	FRA8 HOMOLOG (F8H)	Homolog of FRA8 (AT2G28110); a member of a member of glycosyltransferase family 47; exhibits high sequence similarity to tobacco (Nicotiana plumbaginifolia) pectin glucuronyltransferase.	0.02	3.21	0.01	0.02	0.01	0.43	0.03	0.03
JY1621	BnaA03G0098500ZS	AT1G07920	(ELONGATION FACTOR-TU FAMILY)	GTP binding Elongation factor Tu family protein.	217.31	812.87	157.03	154.55	118.61	265.96	104.57	122.06
JY1621	BnaA03G0100300ZS	AT3G45980	HISTONE 2B (H2B);HISTONE H2B (H2B); (HTB9)	Encodes a histone 2B (H2B) protein. This protein can be ubiquitinated in planta; and this modification depends on the HUB1 and HUB2 E3 ubiquitin ligases as well as the UBC1 and UBC2 E2 ubiquitin conjugating enzymes. Lysine 146 appears to be the site of the ubiquitin addition.	2.35	72.43	0.90	5.04	1.75	8.47	1.33	1.27
JY1621	BnaA03G0102500ZS	AT5G59350	NIL	transmembrane protein;(source:Araport11)	0.08	2.42	0.00	0.03	0.02	0.93	0.07	0.01
JY1621	BnaA03G0102600ZS	AT5G59320	LIPID TRANSFER PROTEIN 3 (LTP3)	Predicted to encode a PR (pathogenesis-related) protein. Belongs to the lipid transfer protein (PR-14) family with the following members: At2g38540/LTP1; At2g38530/LTP2; At5g59320/LTP3; At5g59310/LTP4; At3g51600/LTP5; At3g08770/LTP6; At2g15050/LTP7; At2g18370/LTP8; At2g15325/LTP9; At5g01870/LTP10; At4g33355/LTP11; At3g51590/LTP12; At5g44265/LTP13; At5g62065/LTP14; At4g08530/LTP15. The mRNA is cel…	0.00	19.82	0.00	0.04	0.00	1.34	0.00	0.00
JY1621	BnaA03G0104800ZS	AT5G58710	ROTAMASE CYP 7 (ROC7)	Encodes cyclophilin ROC7. The mRNA is cell-to-cell mobile.	0.41	18.31	0.53	0.64	0.15	2.19	0.26	0.32
JY1621	BnaA03G0110400ZS	AT5G57700	NIL	BNR/Asp-box repeat family protein;(source:Araport11)	0.00	2.83	0.10	0.02	0.06	1.18	0.18	0.07
JY1621	BnaA03G0112400ZS	AT5G57380	VERNALIZATION INSENSITIVE 3 (VIN3)	Encodes a plant homeodomain protein VERNALIZATION INSENSITIVE 3 (VIN3). In planta VIN3 and VRN2; VERNALIZATION 2; are part of a large protein complex that can include the polycomb group (PcG) proteins FERTILIZATION INDEPENDENT ENDOSPERM (FIE); CURLY LEAF (CLF); and SWINGER (SWN or EZA1). The complex has a role in establishing FLC (FLOWERING LOCUS C) repression during vernalization.	1.09	3.29	0.99	0.76	0.54	1.61	0.48	0.60
JY1621	BnaA03G0114200ZS	AT5G56850	NIL	hypothetical protein;(source:Araport11)	1.09	3.26	0.20	0.52	0.08	0.86	0.00	0.07
JY1621	BnaA03G0115000ZS	AT5G01560	L-TYPE LECTIN RECEPTOR KINASE VI.4 (LECRK-VI.4);LECTIN RECEPTOR KINASE A4.3 (LECRKA4.3)	Encodes LecRKA4.3; a member of the lectin receptor kinase subfamily A4 (LecRKA4.1 At5g01540; LecRKA4.2 At5g01550; LecRKA4.3 At5g01560). Together with other members of the subfamily; functions redundantly in the negative regulation of ABA response in seed germination.	0.18	0.12	0.20	0.26	0.27	0.07	0.42	0.30
JY1621	BnaA03G0119000ZS	AT5G55860	TOUCH-REGULATED PHOSPHOPROTEIN1 (TREPH1)	WEB1/PMI2 related protein involved in mecahnotransduction.TREPH1 is phosphorylated at position S625 in response to touch; and this is required for mechanosensitive growth response.	0.23	0.15	0.40	0.27	0.15	0.41	0.22	0.15
JY1621	BnaA03G0119200ZS	AT5G55820	(INCENP)	Encodes a plant ortholog of the inner centromere protein (INCENP); which is implicated in the control of chromosome segregation and cytokinesis in yeast and animals. Required for female gametophytic cell specification and seed development.	0.25	1.43	0.18	0.17	0.18	0.40	0.14	0.20
JY1621	BnaA03G0120600ZS	AT4G26640	(AtWRKY20); (WRKY20)	member of WRKY Transcription Factor; Group I	0.91	1.42	0.22	1.27	0.18	0.79	0.12	0.21
JY1621	BnaA03G0122200ZS	AT5G55230	NIL	Binds and bundles microtubules. Plays a role in stabilizing anti-parallel microtubules in the central spindle at anaphase to early cytokinesis but is not essential at the midline of the phragmoplast at later stages. The timing with which the MAP65-1 was targeted to the spindle appears to be regulated by a phosphorylation sensitive switch. Enhances microtubule polymerization; promotes nucleation a…	0.13	3.20	0.27	0.11	0.08	0.71	0.16	0.07
JY1621	BnaA03G0122300ZS	AT5G55210	HYGROMYCIN-SENSITIVE 1 (HS1)	Involved in hygromycin resistance through facilitating hygromycin phosphotransferase transportation from cytosol to chloroplast.	0.29	1.53	0.46	0.05	0.05	0.69	0.04	0.06
JY1621	BnaA03G0123600ZS	AT5G54970	NIL	hypothetical protein;(source:Araport11)	2.33	24.67	0.44	1.32	0.96	8.32	2.37	1.30
JY1621	BnaA03G0127100ZS	AT5G54160	O-METHYLTRANSFERASE 3 (OMT3); (ATCOMT);O-METHYLTRANSFERASE 1 (ATOMT1);O-METHYLTRANSFERASE 1 (OMT1);CAFFEATE O-METHYLTRANSFERASE 1 (COMT1)	A caffeic acid/5-hydroxyferulic acid O-methyltransferase. Interacts with 14-4-3 proteins in yeast 2 hybrid assay. AtOMT1 (At5g54160) encodes a flavonol 3?-O-methyltransferase that is highly active towards quercetin and myricetin. The substrate specificity identifies the enzyme as flavonol 3?-methyltransferase which replaces the former annotation of the gene to encode a caffeic acid/5-hydroxyferul…	0.03	41.65	0.14	0.05	0.06	0.57	0.00	0.01
JY1621	BnaA03G0129100ZS	AT5G53560	CYTOCHROME B5 ISOFORM E (CB5-E); (ATB5-A); (B5 #2);ARABIDOPSIS CYTOCHROME B5 ISOFORM E (ATCB5-E)	Encodes a cytochrome b5 isoform that can be reduced by AtCBR; a cytochrome b5 reductase.	0.16	109.29	0.11	0.03	0.06	1.62	0.10	0.05
JY1621	BnaA03G0129700ZS	AT5G53500	NIL	Transducin/WD40 repeat-like superfamily protein;(source:Araport11)	2.21	0.13	2.11	3.91	0.56	0.26	0.91	0.76
JY1621	BnaA03G0133500ZS	AT1G54400	NIL	HSP20-like chaperones superfamily protein;(source:Araport11)	0.00	2.06	0.00	0.00	0.00	0.29	0.00	0.00
JY1621	BnaA03G0141300ZS	AT5G51110	RUBISCO ASSEMBLY FACTOR 2 (RAF2);ATAIRP2 TARGET PROTEIN 1 (ATP1);SDIR1-INTERACTING PROTEIN1 (SDIRIP1)	Encodes a protein involved in Rubisco assembly that also mediates Abscisic acid-dependent stress response. It is a ubiquitination target of the intracellular E3 ligase SDIR1. It selectively regulates the expression of the downstream basic region/leucine zipper motif transcription factor gene ABA-INSENSITIVE5; rather than ABA-RESPONSIVE ELEMENTS BINDING FACTOR3 (ABF3) or ABF4; to regulate ABA-medi…	0.45	5.11	0.28	0.27	1.35	3.38	1.29	1.22
JY1621	BnaA03G0142700ZS	AT5G50860	NIL	Protein kinase superfamily protein;(source:Araport11)	0.39	0.42	0.94	1.56	0.77	1.58	0.73	0.54
JY1621	BnaA03G0143500ZS	AT5G50740	HEAVY METAL ASSOCIATED PROTEIN 52 (ATHMP52)	Heavy metal transport/detoxification superfamily protein;(source:Araport11)	0.00	7.09	0.00	0.00	0.00	0.68	0.00	0.01
JY1621	BnaA03G0143600ZS	AT5G50720	HVA22 HOMOLOGUE E (HVA22E);ARABIDOPSIS THALIANA HVA22 HOMOLOGUE E (ATHVA22E)	Encodes one of five HVA22 homologs in Arabidopsis. HVA22 is an ABA- and stress-inducible gene first isolated from barley. Members of this gene family have only been found in eukaryotes. AtHVA22e mRNA is upregulated to varying degrees in response to cold stress; salt stress; ABA treatment or dehydration.	0.37	14.72	0.12	0.18	0.20	4.93	0.17	0.05
JY1621	BnaA03G0144000ZS	AT2G29990	ALTERNATIVE NAD(P)H DEHYDROGENASE 2 (NDA2)	alternative NAD(P)H dehydrogenase 2;(source:Araport11)	42.95	7.21	17.54	34.11	34.16	15.71	15.50	33.75
JY1621	BnaA03G0148300ZS	AT2G30700	NIL	GPI-anchored protein;(source:Araport11)	18.89	2.87	8.16	24.93	17.10	7.22	9.09	19.81
JY1621	BnaA03G0149000ZS	AT2G30880	(ATSWAP70); (SWAP70)	Pleckstrin homology (PH) domain-containing protein;(source:Araport11)	0.11	1.72	0.06	0.15	0.13	2.21	0.42	0.20
JY1621	BnaA03G0149100ZS	AT2G30890	NIL	Cytochrome b561/ferric reductase transmembrane protein family;(source:Araport11)	0.02	4.19	0.00	0.00	0.00	0.83	0.00	0.23
JY1621	BnaA03G0149400ZS	AT2G31010	NIL	Protein kinase superfamily protein;(source:Araport11)	1.25	3.61	0.66	1.22	0.97	2.47	0.92	1.16
JY1621	BnaA03G0152400ZS	AT2G31570	(GPXL2);GLUTATHIONE PEROXIDASE 2 (GPX2);GLUTATHIONE PEROXIDASE 2 (ATGPX2)	glutathione peroxidase GPx	2.48	43.49	1.34	1.28	1.62	21.56	0.88	1.92
JY1621	BnaA03G0152800ZS	AT2G24645	NIL	Transcriptional factor B3 family protein;(source:Araport11)	0.00	1.17	0.00	0.01	0.06	0.54	0.00	0.12
JY1621	BnaA03G0153800ZS	AT2G31750	NIL	Encodes an auxin glycosyltransferase that is likely to be involved in regulation of auxin by glycosylation.	1.04	8.35	0.46	0.98	0.57	4.72	0.83	0.73
JY1621	BnaA03G0154300ZS	AT2G31890	(ATRAP); (RAP)	Protein contains putative RNA binding domain. Expressed in response to Pseudomonas syringae infection. Resistance requires silencing of AtRAP suggesting it functions as a negative regulator of plant disease resistance. Alpha helical repeat protein; only member of the OPR (octotricopeptide repeat) protein family in land plants.	3.37	5.91	7.01	2.72	4.61	9.28	4.91	4.34
JY1621	BnaA03G0156200ZS	NIL	NIL	NIL	0.25	4.85	0.13	0.17	0.32	8.63	0.16	0.27
JY1621	BnaA03G0157100ZS	AT2G32720	(B5 #4); (CYTB5-D);ARABIDOPSIS CYTOCHROME B5 ISOFORM B (ATCB5-B);CYTOCHROME B5 ISOFORM B (CB5-B)	Participates with ELO2 in VLCFA synthesis.	1.86	30.16	0.77	1.00	0.52	3.89	0.56	1.10
JY1621	BnaA03G0157800ZS	AT2G32800	(AP4.3A);L-TYPE LECTIN RECEPTOR KINASE S.2 (LECRK-S.2)	protein kinase family protein;(source:Araport11)	5.98	0.56	4.60	16.04	8.34	3.62	5.27	8.75
JY1621	BnaA03G0158100ZS	AT2G33040	GAMMA SUBUNIT OF MT ATP SYNTHASE (ATP3)	gamma subunit of Mt ATP synthase;(source:Araport11)	17.65	76.38	9.57	11.79	23.60	62.05	25.98	22.33
JY1621	BnaA03G0159000ZS	AT2G32930	(ATC3H26);ZINC FINGER NUCLEASE 2 (ZFN2)	Encodes a zinc finger protein.	1.40	0.38	0.36	1.58	0.99	0.41	0.43	1.02
JY1621	BnaA03G0161600ZS	AT2G33510	(CFL1)	CFL1 is a negative regulator of cuticle development. Overexpression of CFL1 causes defects in cuticle formation. Interacts with FBH1; FBH3 and HDG1 to regulate cuticle formation. The physical interaction requires the C terminal 50 amino acids.	0.53	2.14	0.70	1.42	1.36	2.88	1.42	1.31
JY1621	BnaA03G0162200ZS	NIL	NIL	NIL	0.17	1.17	0.45	0.14	0.45	1.37	0.99	0.49
JY1621	BnaA03G0163400ZS	AT4G29270	NIL	HAD superfamily; subfamily IIIB acid phosphatase;(source:Araport11)	0.00	9.39	0.00	0.00	0.00	0.36	0.00	0.00
JY1621	BnaA03G0163900ZS	AT2G34020	NIL	Calcium-binding EF-hand family protein;(source:Araport11)	0.01	1.71	0.01	0.06	0.02	0.26	0.00	0.02
JY1621	BnaA03G0164000ZS	AT2G34040	NIL	Apoptosis inhibitory protein 5 (API5);(source:Araport11)	35.46	52.05	56.48	27.91	34.98	80.59	49.84	36.47
JY1621	BnaA03G0165200ZS	AT2G34360	NIL	MATE efflux family protein;(source:Araport11)	0.05	1.51	0.01	0.02	0.04	0.31	0.04	0.01
JY1621	BnaA03G0166600ZS	AT2G34680	AUXIN-INDUCED IN ROOT CULTURES 9 (AIR9)	isolated from differential screening of a cDNA library from auxin-treated root culture. sequence does not show homology to any known proteins and is predicted to be extracellular.	0.18	5.09	0.32	0.18	0.05	0.82	0.06	0.03
JY1621	BnaA03G0170400ZS	AT2G35650	CELLULOSE SYNTHASE LIKE (CSLA07);CELLULOSE SYNTHASE LIKE A7 (CSLA7);CELLULOSE SYNTHASE LIKE (ATCSLA07); (CSLA07); (ATCSLA7)	a member of Glycosyltransferase- Family 2 and encodes a beta-mannan synthase based on in vitro enzyme assays from heterologously expressed protein. Mutants exhibit defects in pollen tube growth and embryo development. The defective embryonic development was associated with reduced proliferation and failed cellularization of the endosperm.	0.35	4.10	0.08	0.71	0.07	1.30	0.08	0.32
JY1621	BnaA03G0172200ZS	AT2G35900	NIL	Mal d 1-associated protein;(source:Araport11)	1.90	0.05	1.09	0.82	25.95	5.63	15.72	15.93
JY1621	BnaA03G0172600ZS	AT2G35930	(ATPUB23);PLANT U-BOX 23 (PUB23)	Encodes a cytoplasmically localized U-box domain containing E3 ubiquitin ligase that is involved in the response to water stress and acts as a negative regulator of PAMP-triggered immunity.	0.16	0.67	0.13	0.30	2.63	0.96	1.89	2.53
JY1621	BnaA03G0175200ZS	AT2G36420	TON1 RECRUITING MOTIF 27 (TRM27)	nucleolin-like protein;(source:Araport11)	1.10	0.60	0.48	1.66	1.27	0.38	0.63	1.27
JY1621	BnaA03G0177700ZS	AT2G37170	NIL	a member of the plasma membrane intrinsic protein subfamily PIP2. localizes to the plasma membrane and exhibits water transport activity in Xenopus oocyte. expressed specifically in the vascular bundles and protein level increases slightly during leaf dev	0.13	4.36	0.31	0.43	0.45	1.78	1.12	0.59
JY1621	BnaA03G0179400ZS	AT2G37440	NIL	DNAse I-like superfamily protein;(source:Araport11)	0.06	1.51	0.02	0.03	0.05	0.33	0.01	0.03
JY1621	BnaA03G0179700ZS	AT2G37530	NIL	forkhead box protein G1;(source:Araport11)	7.09	3.16	7.54	10.01	9.95	2.78	8.99	11.43
JY1621	BnaA03G0180700ZS	AT2G37700	NIL	Fatty acid hydroxylase superfamily;(source:Araport11)	0.26	0.62	0.08	0.07	0.11	0.42	0.17	0.08
JY1621	BnaA03G0182500ZS	AT2G38040	ACETYL CO-ENZYME A CARBOXYLASE CARBOXYLTRANSFERASE ALPHA SUBUNIT (CAC3)	encodes the carboxyltransferase alpha subunit of acetyl-CoA carboxylase; involved in de novo fatty acid biosynthesis	0.04	5.06	0.13	0.02	0.04	0.81	0.05	0.01
JY1621	BnaA03G0182900ZS	AT2G38180	NIL	SGNH hydrolase-type esterase superfamily protein;(source:Araport11)	0.50	5.59	1.63	0.21	0.46	3.68	0.78	0.61
JY1621	BnaA03G0183000ZS	AT2G38185	ABERRANT POLLEN DEVELOPMENT 1 (APD1)	RING/U-box superfamily protein;(source:Araport11)	9.96	1.91	5.11	17.46	6.22	1.84	6.68	15.18
JY1621	BnaA03G0185800ZS	AT2G38580	NIL	Mitochondrial ATP synthase D chain-related protein;(source:Araport11)	2.65	7.48	0.96	1.55	1.80	3.99	0.89	1.31
JY1621	BnaA03G0187400ZS	AT2G38750	(ATANN4);ANNEXIN 4 (ANNAT4)	Annexins are a family of calcium dependent membrane binding proteins though to be involved in Golgi mediated secretion. This is one of four annexins identified in Arabidopsis.	0.00	38.36	0.00	0.00	0.04	2.64	0.00	0.01
JY1621	BnaA03G0187500ZS	AT2G38760	(ATANN3);ANNEXIN 3 (ANN3);ANNEXIN 3 (ANNAT3)	Annexins are calcium binding proteins that are localized in the cytoplasm. When cytosolic Ca2+ increases; they relocate to the plasma membrane. The mRNA is cell-to-cell mobile.	0.27	11.90	0.05	0.11	0.24	2.67	0.27	0.23
JY1621	BnaA03G0189900ZS	AT2G28290	CHROMATIN REMODELING COMPLEX SUBUNIT R 3 (CHR3);SPLAYED (SYD)	Encodes a SWI2/SNF2-like protein in the SNF2 subclass. Homozygous plants with null mutations exhibit premature termination of the meristem and carpelloid structures from the inflorescence meristem. Co-activator of floral homeotic gene expression. Acts with LFY to regulate shoot apical meristem identity. Required for meristem maintenance. Regulates flowering under a non-inductive photoperiod. It p…	18.39	16.15	22.84	13.20	12.29	26.73	17.57	12.48
JY1621	BnaA03G0190900ZS	AT2G39200	MILDEW RESISTANCE LOCUS O 12 (MLO12);MILDEW RESISTANCE LOCUS O 12 (ATMLO12)	A member of a large family of seven-transmembrane domain proteins specific to plants; homologs of the barley mildew resistance locus o (MLO) protein. The Arabidopsis genome contains 15 genes encoding MLO proteins; with localization in plasma membrane. Phylogenetic analysis revealed four clades of closely-related AtMLO genes. ATMLO6 belongs to the clade IV; with AtMLO2; AtMLO3 and AtMLO12. The gen…	0.69	2.43	0.00	0.00	0.61	2.86	0.00	0.15
JY1621	BnaA03G0191900ZS	AT2G39300	NIL	CAP-gly domain linker;(source:Araport11)	14.62	4.51	5.38	11.86	10.15	4.47	4.55	10.27
JY1621	BnaA03G0192500ZS	AT2G39420	(MAGL8)	alpha/beta-Hydrolases superfamily protein;(source:Araport11)	0.47	43.16	0.36	0.85	1.09	8.79	0.47	0.78
JY1621	BnaA03G0193400ZS	AT2G39700	(ATEXP4); (ATHEXP ALPHA 1.6);EXPANSIN A4 (EXPA4);EXPANSIN A4 (XPA4);EXPANSIN A4 (ATEXPA4)	putative expansin. Naming convention from the Expansin Working Group (Kende et al; 2004. Plant Mol Bio). Involved in the formation of nematode-induced syncytia in roots of Arabidopsis thaliana.	0.55	1.99	0.00	0.25	0.44	1.15	0.05	0.27
JY1621	BnaA03G0193600ZS	NIL	NIL	NIL	0.23	0.32	0.00	0.00	1.37	3.22	0.90	0.87
JY1621	BnaA03G0193900ZS	AT2G39750	NIL	S-adenosyl-L-methionine-dependent methyltransferases superfamily protein;(source:Araport11)	0.72	9.21	0.09	0.12	0.54	3.00	0.23	0.38
JY1621	BnaA03G0194300ZS	AT2G39770	EMBRYO DEFECTIVE 101 (EMB101);SENSITIVE TO OZONE 1 (SOZ1);VITAMIN C DEFECTIVE 1 (VTC1);CYTOKINESIS DEFECTIVE 1 (CYT1)	Encodes a GDP-mannose pyrophosphorylase/ mannose-1-pyrophosphatase. This enzyme provides GDP-mannose; which is used for cell wall carbohydrate biosynthesis and protein glycosylation as well as for ascorbate (vitamin C) biosynthesis. Mutations in this gene confer hypersensitivity to NH4+.	4.46	45.66	6.67	4.09	5.82	20.00	4.30	3.14
JY1621	BnaA03G0194400ZS	AT2G39800	DELTA1-PYRROLINE-5-CARBOXYLATE SYNTHASE 1 (P5CS1); (ATP5CS)	encodes a delta1-pyrroline-5-carboxylate synthase that catalyzes the rate-limiting enzyme in the biosynthesis of proline. Gene is expressed in reproductive organs and tissues under non-stress conditions but in the whole plant under water-limiting condition. Expression is also induced by abscisic acid and salt stress in a light-dependent manner. encodes a delta1-pyrroline-5-carboxylate synthase th…	0.31	3.29	0.14	0.19	0.26	0.96	0.26	0.40
JY1621	BnaA03G0195000ZS	AT2G39900	WLIM2A (WLIM2a)	Encodes a member of the Arabidopsis LIM proteins: a family of actin bundlers with distinct expression patterns. WLIM1; WLIM2a; and WLIM2b are widely expressed; whereas PLIM2a; PLIM2b; and PLIM2c are predominantly expressed in pollen. Regulates actin cytoskeleton organization.	0.33	11.35	0.05	1.74	0.23	1.89	0.38	0.25
JY1621	BnaA03G0198000ZS	AT2G40330	REGULATORY COMPONENTS OF ABA RECEPTOR 9 (RCAR9);PYR1-LIKE 6 (PYL6)	Encodes a member of the PYR (pyrabactin resistance )/PYL(PYR1-like)/RCAR (regulatory components of ABA receptor) family proteins with 14 members. PYR/PYL/RCAR family proteins function as abscisic acid sensors. Mediate ABA-dependent regulation of protein phosphatase 2Cs ABI1 and ABI2.	0.12	4.87	0.26	0.17	0.78	1.86	0.55	0.33
JY1621	BnaA03G0198300ZS	AT2G40475	ALTERED SEED GERMINATION 8 (ASG8)	hypothetical protein;(source:Araport11)	0.47	1.53	0.70	0.32	0.52	1.44	0.70	0.22
JY1621	BnaA03G0198900ZS	AT2G40640	(PUB62)	Plant U-box type E3 ubiquitin ligase (PUB).	0.17	2.38	0.12	0.63	0.23	0.72	0.33	0.30
JY1621	BnaA03G0207100ZS	AT2G42580	TETRATRICOPETIDE-REPEAT THIOREDOXIN-LIKE 3 (TTL3);VHI-INTERACTING TPR CONTAINING PROTEIN (VIT)	Encodes a member of the TTL family and contains a thioredoxin like domain and three tandom TPRs. Interacts physically with BRL2/VH1 and appears to play a role in brassiosteroid and auxin signaling. Belongs to one of the 36 carboxylate clamp (CC)-tetratricopeptide repeat (TPR) proteins (Prasad 2010; Pubmed ID: 20856808) with potential to interact with Hsp90/Hsp70 as co-chaperones. The TTL family i…	1.90	10.50	1.62	1.05	3.21	6.99	1.85	1.26
JY1621	BnaA03G0207200ZS	AT2G42590	(GRF14); (GF14 MU);GENERAL REGULATORY FACTOR 9 (GRF9)	14-3-3 gene. Binds calcium and displays induced structural changes.	0.23	8.43	0.31	0.15	0.30	4.39	0.35	0.35
JY1621	BnaA03G0208500ZS	AT2G42910	PHOSPHORIBOSYL DIPHOSPHATE SYNTHASE 4 (PRS4); (ATPRS4)	Phosphoribosyltransferase family protein;(source:Araport11)	5.36	14.80	3.62	3.20	4.36	8.86	3.66	3.22
JY1621	BnaA03G0209100ZS	AT2G43040	NIL	encodes a calmodulin-binding protein that is expressed specifically in pollen and is required for pollen development.	0.41	1.78	0.04	0.33	0.43	0.89	0.17	0.18
JY1621	BnaA03G0210000ZS	AT5G01020	PBS1-LIKE8 (PBL8)	Protein kinase superfamily protein;(source:Araport11)	1.32	9.44	0.91	0.79	1.06	3.39	0.73	1.07
JY1621	BnaA03G0210800ZS	AT2G43340	NIL	hypothetical protein (DUF1685);(source:Araport11)	0.41	5.10	0.11	0.85	0.62	2.61	1.00	0.75
JY1621	BnaA03G0211000ZS	AT2G43360	BIOTIN AUXOTROPH B (BIOB);BIOTIN AUXOTROPH 2 (BIO2); (EMB49)	Catalyzes the conversion of dethiobiotin to biotin.	0.20	4.94	0.14	0.18	0.12	1.11	0.11	0.14
JY1621	BnaA03G0215300ZS	AT2G44050	COI1 SUPPRESSOR1 (COS1);CORONATINE INSENSITIVE1 SUPPRESSOR (COS1)	6;7-dimethyl-8-ribityllumazine synthase / DMRL synthase / lumazine synthase / riboflavin synthase [Arabidopsis thaliana]. Acts in the jasmonic acid signaling pathway. The mRNA is cell-to-cell mobile.	0.29	33.51	0.63	0.16	3.00	7.50	2.88	2.23
JY1621	BnaA03G0219500ZS	AT2G45180	DISEASE RELATED NONSPECI&#64257;C LIPID TRANSFER PROTEIN 1 (DRN1)	nsLTP family-related gene. Expression is strongly suppressed by bacterial pathogens. Mutants are more susceptible to pathogens and abiotic stressors suggesting a function in basal stress response.	0.05	53.72	0.00	0.11	0.00	13.10	0.00	0.02
JY1621	BnaA03G0219900ZS	AT2G45220	PECTIN METHYLESTERASE 17 (PME17); (ATPME17)	Pectin methylesterase involved in pectin remodelling. Regulated by its PRO region that triggers PME activity in the resistance to Botrytis cinerea.	0.00	0.22	0.00	0.00	0.00	0.19	0.00	0.00
JY1621	BnaA03G0220400ZS	AT4G17910	NIL	transferases; transferring acyl groups;(source:Araport11)	0.51	3.98	0.61	0.43	0.49	0.99	0.66	0.36
JY1621	BnaA03G0222200ZS	AT2G45790	PHOSPHOMANNOMUTASE (ATPMM);PHOSPHOMANNOMUTASE (PMM)	Encodes a cytoplasmic phosphomannomutase; involved in ascorbate biosynthesis	2.92	34.11	0.60	1.87	2.66	11.15	1.35	2.62
JY1621	BnaA03G0224700ZS	AT2G46410	CAPRICE (CPC)	Nuclear-localized R3-type MYB transcription factor. Positive regulator of hair-cell differentiation. Preferentially transcribed in hairless cells. Moves from atrichoblasts into trichoblast via plasmodesmata in a tissue-specific mode. N-terminus and part of the Myb domain are required for this movement; with W76 playing a crucial role. Capability to increase the size-exclusion limit of plasmodesma…	4.14	1.86	5.01	7.84	8.67	3.16	11.71	8.37
JY1621	BnaA03G0227200ZS	AT2G47330	NIL	P-loop containing nucleoside triphosphate hydrolases superfamily protein;(source:Araport11)	10.86	1.16	7.40	7.75	9.83	3.55	8.46	10.20
JY1621	BnaA03G0227900ZS	AT2G47470	ARABIDOPSIS THALIANA PROTEIN DISULFIDE ISOMERASE 11 (ATPDI11);PROTEIN DISULFIDE ISOMERASE 11 (PDI11);PDI-LIKE 2-1 (ATPDIL2-1);UNFERTILIZED EMBRYO SAC 5 (UNE5);MATERNAL EFFECT EMBRYO ARREST 30 (MEE30)	Encodes a protein disulfide isomerase-like (PDIL) protein; a member of a multigene family within the thioredoxin (TRX) superfamily. Transcript levels for this gene are up-regulated in response to three different chemical inducers of ER stress (dithiothreitol; beta-mercaptoethanol; and tunicamycin). AtIRE1-2 does not appear to be required for this response; but the atbzip60 mutant has a diminished…	12.99	81.58	9.95	8.17	11.66	47.84	15.31	12.79
JY1621	BnaA03G0228700ZS	AT4G22100	BETA GLUCOSIDASE 2 (BGLU3)	beta glucosidase 2;(source:Araport11)	0.50	0.69	0.23	0.40	0.30	0.79	0.49	0.41
JY1621	BnaA03G0229100ZS	AT5G07900	(MTERF7)	Mitochondrial transcription termination factor family protein;(source:Araport11)	2.42	2.88	1.10	3.96	2.49	1.20	1.64	3.32
JY1621	BnaA03G0230600ZS	AT2G28840	XB3 ORTHOLOG 1 IN ARABIDOPSIS THALIANA (XBAT31)	Putative E3 Ub protein ligase; regulates thermoresponsive hypocotyl growth through mediating degradation of the thermosensor ELF3.	2.30	14.94	3.76	2.48	3.40	15.54	2.67	3.18
JY1621	BnaA03G0231400ZS	AT5G52930	DUF295 ORGANELLAR B 4 (ATDOB4)	hypothetical protein (DUF295);(source:Araport11)	0.00	0.24	0.00	0.69	0.07	0.57	0.00	0.05
JY1621	BnaA03G0232500ZS	AT2G28105	NIL	replication factor-A carboxy-terminal domain protein;(source:Araport11)	2.52	1.40	1.86	2.02	1.07	0.16	0.49	1.55
JY1621	BnaA03G0235000ZS	AT2G27260	NIL	Late embryogenesis abundant (LEA) hydroxyproline-rich glycoprotein family;(source:Araport11)	18.14	2.68	16.01	32.31	40.73	9.91	18.36	42.03
JY1621	BnaA03G0235100ZS	AT5G22110	DNA POLYMERASE EPSILON SUBUNIT B2 (DPB2);CYCLOPS 2 (CYL2);DNA POLYMERASE EPSILON SUBUNIT B2 (ATDPB2)	Encodes a protein with similarity to DNA polymerase epsilon subunit B an essential gene that is required for DNA replication. Homozygous mutants are embryo lethal. Expressed in meristematic ; rapidly dividing regions.	0.21	3.82	0.25	0.18	0.10	0.90	0.15	0.13
JY1621	BnaA03G0235400ZS	AT2G27140	NIL	HSP20-like chaperones superfamily protein;(source:Araport11)	0.00	6.99	0.00	0.02	0.00	1.65	0.14	0.00
JY1621	BnaA03G0237200ZS	AT2G26440	PECTIN METHYLESTERASE 12 (PME12)	pectin methylesterase; INVI-PMEI protein isoform clustered with PME.	3.99	25.07	1.93	2.95	2.43	6.83	2.67	3.19
JY1621	BnaA03G0238500ZS	AT2G25737	NIL	Sulfite exporter TauE/SafE family protein;(source:Araport11)	2.33	3.14	1.27	4.99	1.38	0.59	0.80	1.27
JY1621	BnaA03G0239900ZS	AT3G63540	NIL	Conceptual translation of this open reading frame gave the sequence of a 229-residue hypothetical protein that contains the same sequence as the mature A. thaliana chloroplast luminal 19-kDa protein linked to a putative signal sequence. Protein P82658.	6.07	12.23	10.24	5.59	6.38	13.01	8.19	6.34
JY1621	BnaA03G0240000ZS	AT2G24210	TERPENE SYNTHASE 10 (TPS10)	terpene synthase 10;(source:Araport11)	0.06	1.64	0.01	0.01	0.18	0.57	0.10	0.03
JY1621	BnaA03G0241600ZS	AT2G21340	EDS5 HOMOLOGUE (EDS5H)	Encodes a homolog of the multidrug and toxin extrusion transporter ENHANCED DISEASE SUSCEPTIBILITY5 that is constitutively expressed in green tissues independent of pathogen infection and is expressed in the chloroplast envelope. Unlike EDS5; it does not contribute to pathogen-induced SA accumulation.	0.05	0.95	0.04	0.02	0.02	0.27	0.07	0.02
JY1621	BnaA03G0242500ZS	AT5G49760	(HPCA1);CANNOT RESPOND TO DMBQ 1 (CARD1)	Leucine rich receptor kinase. Encodes a receptor of extracellular reactive oxygen species.	0.00	1.64	0.03	0.02	0.01	0.14	0.06	0.03
JY1621	BnaA03G0243100ZS	AT5G49890	CHLORIDE CHANNEL C (CLC-C); (ATCLC-C)	member of Anion channel protein family	1.70	4.63	0.21	0.90	0.99	4.55	0.53	1.12
JY1621	BnaA03G0245900ZS	AT5G50375	CYCLOPROPYL ISOMERASE (CPI1)	Converts pentacyclic cyclopropyl sterols to conventional tetracyclic sterols. CPI1 function during and just after division and support gravitropism by establishing polar PIN2 localization. Required for endocytosis of PIN2	0.10	8.88	0.35	0.15	0.18	2.91	0.28	0.20
JY1621	BnaA03G0249600ZS	AT5G40080	NIL	Mitochondrial ribosomal protein L27;(source:Araport11)	10.18	10.95	3.08	7.88	17.68	4.61	7.77	15.89
JY1621	BnaA03G0250600ZS	AT4G09170	NIL	transmembrane protein;(source:Araport11)	12.98	4.57	6.40	11.96	17.39	6.01	7.39	13.88
JY1621	BnaA03G0252700ZS	AT4G09810	UDP-RHA/UDP-GAL TRANSPORTER 5 (URGT5)	Nucleotide-sugar transporter family protein. Can function in yeast as glucose transporter.	1.87	13.72	0.50	0.78	1.72	4.89	0.76	1.47
JY1621	BnaA03G0253400ZS	AT4G10050	PROTEIN PHOSPHATASE METHYLESTERASE (PMES)	esterase/lipase/thioesterase family protein;(source:Araport11)	9.19	12.56	8.19	7.44	7.89	18.06	7.86	6.99
JY1621	BnaA03G0254500ZS	AT4G10380	(AtNIP5;1);NOD26-LIKE MIP 8 (NLM8);NOD26-LIKE INTRINSIC PROTEIN 5;1 (NIP5;1);NOD26-LIKE MIP 6 (NLM6)	Boric acid channel. Essential for efficient boron uptake and plant development under boron limitation. Also functions in arsenite transport and tolerance. Localized preferentially in outer membrane domains of root cells.	1.01	19.54	0.47	0.85	0.41	7.43	0.37	0.73
JY1621	BnaA03G0254600ZS	AT4G10490	DMR6-LIKE OXYGENASE 2 (DLO2)	2-oxoglutarate (2OG) and Fe(II)-dependent oxygenase superfamily protein;(source:Araport11)	8.12	0.38	1.57	8.41	2.62	0.92	1.15	2.38
JY1621	BnaA03G0255800ZS	AT4G11120	NIL	translation elongation factor Ts (EF-Ts);(source:Araport11)	0.53	4.77	1.79	0.63	0.21	0.74	0.54	0.24
JY1621	BnaA03G0255900ZS	AT4G14180	(MEI1);PUTATIVE RECOMBINATION INITIATION DEFECT 1 (AtPRD1);PUTATIVE RECOMBINATION INITIATION DEFECT 1 (PRD1)	Encodes a protein that is involved in meiotic recombination and is required for meiotic double strand break repair.	0.30	0.38	0.07	0.12	0.22	0.53	0.10	0.16
JY1621	BnaA03G0260400ZS	AT4G12420	(SKU5)	Encodes a protein of unknown function involved in directed root tip growth. It is a member of 19-member gene family and is distantly related structurally to the multiple-copper oxidases ascorbate oxidase and laccase; though it lacks the copper-binding domains. The protein is glycosylated and GPI-anchored. It is localized to the plasma membrane and the cell wall. The gene is expressed most strongl…	0.00	19.03	0.00	0.00	0.00	1.31	0.00	0.00
JY1621	BnaA03G0261300ZS	AT1G54460	NIL	TPX2 (targeting protein for Xklp2) protein family;(source:Araport11)	2.13	8.42	1.45	0.79	0.86	2.44	0.60	0.58
JY1621	BnaA03G0265700ZS	AT4G03420	NIL	hypothetical protein (DUF789);(source:Araport11)	20.47	34.10	11.15	17.27	0.47	3.58	0.10	0.11
JY1621	BnaA03G0266700ZS	AT4G03280	PHOTOSYNTHETIC ELECTRON TRANSFER C (PETC);PROTON GRADIENT REGULATION 1 (PGR1)	Encodes the Rieske FeS center of cytochrome b6f complex. Gene is expressed in shoot but not in root. Mutant has reduced electron transport at saturating light intensities and Q-cycle activity is hypersensitive to acidification of the thylakoid lumen. The mRNA is cell-to-cell mobile.	0.24	1.54	0.19	0.77	0.22	1.34	0.21	0.42
JY1621	BnaA03G0270600ZS	AT4G02520	GLUTATHIONE S-TRANSFERASE PHI 2 (GSTF2); (GST2);GLUTATHIONE S-TRANSFERASE PHI 2 (ATGSTF2); (ATPM24.1); (ATPM24)	Encodes glutathione transferase belonging to the phi class of GSTs. Naming convention according to Wagner et al. (2002). The expression of this gene is upregulated by herbicide safeners such as benoxacor and fenclorim.	46.41	21.45	26.70	42.45	140.06	295.00	82.63	85.99
JY1621	BnaA03G0271200ZS	AT4G02390	NIL	Encodes a DNA dependent nuclear poly (ADP-ribose) polymerase (E.C.2.4.2.30); thought to be involved in post-translational modification .	2.43	10.05	1.09	1.01	0.34	1.68	0.11	0.21
JY1621	BnaA03G0272900ZS	AT4G02060	PROLIFERA (PRL); (MCM7)	Member of the minichromosome maintenance complex; involved in DNA replication initiation. Abundant in proliferating and endocycling tissues. Localized in the nucleus during G1; S and G2 phases of the cell cycle; and are released into the cytoplasmic compartment during mitosis. Binds chromatin.	0.22	5.11	0.14	0.21	0.05	1.64	0.11	0.26
JY1621	BnaA03G0275300ZS	AT4G01450	USUALLY MULTIPLE ACIDS MOVE IN AND OUT TRANSPORTERS 30 (UMAMIT30)	nodulin MtN21-like transporter family protein	0.01	0.57	0.02	0.00	0.00	0.23	0.12	0.01
JY1621	BnaA03G0276100ZS	AT4G00820	IQ-DOMAIN 17 (iqd17)	Member of IQ67 (CaM binding) domain containing family.	0.17	7.00	0.05	0.16	0.32	1.26	0.32	0.21
JY1621	BnaA03G0277800ZS	AT4G01210	NIL	glycosyl transferase family 1 protein;(source:Araport11)	0.49	5.19	0.33	0.14	0.18	1.12	0.07	0.13
JY1621	BnaA03G0279500ZS	AT4G00585	NIL	transmembrane protein;(source:Araport11)	7.99	53.30	5.21	6.14	13.53	32.23	13.32	10.33
JY1621	BnaA03G0280400ZS	AT4G00430	PLASMA MEMBRANE INTRINSIC PROTEIN 1E (PIP1E);PLASMA MEMBRANE INTRINSIC PROTEIN 1;4 (PIP1;4);TRANSMEMBRANE PROTEIN C (TMP-C)	a member of the plasma membrane intrinsic protein subfamily PIP1. involved redundantly with PIP1;1/2/3/5 in hydraulics and carbon fixation; regulates the expression of related genes that affect plant growth and development.	3.04	24.58	0.82	0.95	1.81	4.38	0.99	1.55
JY1621	BnaA03G0281500ZS	AT3G01810	NIL	EEIG1/EHBP1 protein amino-terminal domain protein;(source:Araport11)	0.87	3.37	1.10	1.33	0.90	2.19	1.23	1.04
JY1621	BnaA03G0286700ZS	AT3G02180	SPIRAL1-LIKE3 (SP1L3)	SPIRAL1-LIKE3 belongs to a six-member gene family in Arabidopsis; all members share high sequence similarity in amino- and carboxy-terminal regions. Regulates cortical microtubule organization. Mutant plants exhibit altered patterns of root; leaf and petal growth as a result of defective anisotropic cell expansion.	0.68	44.50	0.04	0.25	0.16	1.99	0.33	0.05
JY1621	BnaA03G0287000ZS	AT3G02250	(RRT2)	O-fucosyltransferase family protein;(source:Araport11)	1.83	1.34	1.09	2.46	0.97	0.47	0.92	1.96
JY1621	BnaA03G0288200ZS	AT3G02540	RADIATION SENSITIVE23C (RAD23C)	Encodes a member of the RADIATION SENSITIVE23 (RAD23) family: AT1G16190(RAD23A); AT1G79650(RAD23B); AT3G02540(RAD23C); AT5G38470(RAD23D). RAD23 proteins play an essential role in the cell cycle; morphology; and fertility of plants through their delivery of UPS (ubiquitin/26S proteasome system) substrates to the 26S proteasome.	7.97	25.28	7.77	7.47	5.37	13.86	8.84	6.14
JY1621	BnaA03G0289100ZS	AT3G02660	EMBRYONIC FACTOR 31 (FAC31);EMBRYO DEFECTIVE 2768 (emb2768)	Tyrosyl-tRNA synthetase; class Ib; bacterial/mitochondrial;(source:Araport11)	1.08	4.02	0.59	0.84	0.54	1.16	0.68	0.56
JY1621	BnaA03G0292300ZS	AT3G03770	NIL	Leucine-rich repeat protein kinase family protein;(source:Araport11)	0.01	4.78	0.00	0.01	0.11	0.67	0.06	0.04
JY1621	BnaA03G0293300ZS	AT3G04120	GLYCERALDEHYDE-3-PHOSPHATE DEHYDROGENASE C SUBUNIT 1 (GAPC1);GLYCERALDEHYDE-3-PHOSPHATE DEHYDROGENASE C SUBUNIT (GAPC); (GAPC-1)	encodes cytosolic GADPH (C subunit) involved in the glycolytic pathway but also interacts with H2O2 potentially placing it in a signalling cascade induced by ROS. The mRNA is cell-to-cell mobile.	2.25	13.20	1.56	1.75	8.05	19.96	9.84	8.05
JY1621	BnaA03G0294600ZS	AT3G04600	NIL	Nucleotidylyl transferase superfamily protein;(source:Araport11)	8.73	19.03	7.47	3.42	7.77	15.95	5.30	4.87
JY1621	BnaA03G0298300ZS	AT2G31470	DROUGHT TOLERANCE REPRESSOR (DOR)	Encodes a F-Box protein DOR (Drought tolerance Repressor) functionally as an inhibitory factor for abscisic acid-induced stomatal closure under drought stress.	9.44	3.07	3.13	6.76	6.43	2.22	4.20	5.92
JY1621	BnaA03G0299400ZS	AT3G05590	RIBOSOMAL PROTEIN L18 (RPL18)	Encodes cytoplasmic ribosomal protein L18.	10.15	114.30	9.31	7.56	10.20	31.35	14.17	9.12
JY1621	BnaA03G0301400ZS	AT3G05970	LONG-CHAIN ACYL-COA SYNTHETASE 6 (LACS6); (ATLACS6)	encode peroxisomal long-chain acyl-CoA synthetase (LACS) isozymes	30.60	40.58	10.09	17.97	20.86	45.38	12.23	20.07
JY1621	BnaA03G0305100ZS	AT3G06770	POLYGALACTURONASE CLADE F 4 (PGF4)	Pectin lyase-like superfamily protein;(source:Araport11)	0.02	2.43	0.01	0.01	0.01	0.45	0.04	0.00
JY1621	BnaA03G0305600ZS	AT3G06850	DARK INDUCIBLE 3 (DIN3); (BCE2); (LTA1)	dihydrolipoamide branched chain acyltransferase	5.37	10.30	4.48	4.63	3.68	10.46	6.09	3.76
JY1621	BnaA03G0305700ZS	AT3G06860	MULTIFUNCTIONAL PROTEIN 2 (ATMFP2);MULTIFUNCTIONAL PROTEIN 2 (MFP2)	Encodes a multifunctional protein. Involved in peroxisomal fatty acid beta oxidation. Loss-of-function mutant lacks hydroxyacyl-CoA dehydrogenase activity and have reduced levels of long-chain enoyl-CoA hydratase activity. The mutant has fewer but larger peroxisomes. The mRNA is cell-to-cell mobile.	69.21	288.70	75.41	81.21	93.52	332.23	122.69	138.45
JY1621	BnaA03G0305900ZS	AT3G06880	NIL	Transducin/WD40 repeat-like superfamily protein;(source:Araport11)	0.17	0.17	0.36	0.14	0.08	0.23	0.10	0.03
JY1621	BnaA03G0310200ZS	AT3G07640	(PBAC5)	period circadian protein;(source:Araport11)	10.12	23.28	5.58	7.88	7.61	18.78	7.08	5.94
JY1621	BnaA03G0310500ZS	AT3G07800	(TK1);THYMIDINE KINASE 1A (TK1A); (ATTK1A)	Encodes a thymidine kinase that salvages DNA precursors.	0.14	4.06	0.00	0.23	0.22	1.14	0.25	0.03
JY1621	BnaA03G0311600ZS	AT3G08010	(ATAB2)	Encodes a chloroplast-localized protein ATAB2. ATAB2 is involved in the biogenesis of Photosystem I and II. ATAB2 has A/U-rich RNA-binding activity and presumably functions as an activator of translation with targets at PS I and PS II.	6.70	3.08	3.69	8.21	4.83	1.98	2.91	6.68
JY1621	BnaA03G0312400ZS	AT3G10180	NIL	P-loop containing nucleoside triphosphate hydrolases superfamily protein;(source:Araport11)	0.22	1.63	0.11	0.09	0.07	0.78	0.07	0.08
JY1621	BnaA03G0312600ZS	AT3G10050	L-O-METHYLTHREONINE RESISTANT 1 (OMR1)	first enzyme in the biosynthetic pathway of isoleucine	0.53	1.50	0.19	0.11	0.08	0.45	0.10	0.04
JY1621	BnaA03G0314200ZS	AT3G09400	POL-LIKE 3 (PLL3)	Similar to POLTERGEIST (POL) protein phosphatase 2C. No phenotype observed in plants homozygous for a null allele. Ubiquitously expressed.	0.00	0.01	0.00	0.00	0.03	0.22	0.04	0.01
JY1621	BnaA03G0317300ZS	AT3G08770	(ATLTPI-6);LIPID TRANSFER PROTEIN 6 (LTP6)	Predicted to encode a PR (pathogenesis-related) protein. Belongs to the lipid transfer protein (PR-14) family with the following members: At2g38540/LTP1; At2g38530/LTP2; At5g59320/LTP3; At5g59310/LTP4; At3g51600/LTP5; At3g08770/LTP6; At2g15050/LTP7; At2g18370/LTP8; At2g15325/LTP9; At5g01870/LTP10; At4g33355/LTP11; At3g51590/LTP12; At5g44265/LTP13; At5g62065/LTP14; At4g08530/LTP15.	0.00	18.11	0.00	0.00	0.22	5.58	0.12	0.08
JY1621	BnaA03G0317500ZS	AT3G08770	(ATLTPI-6);LIPID TRANSFER PROTEIN 6 (LTP6)	Predicted to encode a PR (pathogenesis-related) protein. Belongs to the lipid transfer protein (PR-14) family with the following members: At2g38540/LTP1; At2g38530/LTP2; At5g59320/LTP3; At5g59310/LTP4; At3g51600/LTP5; At3g08770/LTP6; At2g15050/LTP7; At2g18370/LTP8; At2g15325/LTP9; At5g01870/LTP10; At4g33355/LTP11; At3g51590/LTP12; At5g44265/LTP13; At5g62065/LTP14; At4g08530/LTP15.	2.60	286.20	0.71	0.64	2.59	54.36	1.36	1.79
JY1621	BnaA03G0318100ZS	AT3G08600	NIL	transmembrane protein; putative (DUF1191);(source:Araport11)	0.14	4.03	0.08	0.18	0.44	1.80	0.31	0.25
JY1621	BnaA03G0319400ZS	AT5G04590	SULFITE REDUCTASE (SIR)	A.thaliana gene encoding sulfite reductase.	4.80	5.29	3.23	7.47	4.15	17.53	2.11	4.63
JY1621	BnaA03G0320300ZS	AT3G10690	DNA GYRASE A (GYRA)	Encodes a protein that when expressed together with GYRB2 generates an active supercoiling DNA gyrase enzyme that shares similar properties to its bacterial counterpart; including sensitivity to gyrase-specific antibiotics.	15.55	25.30	17.32	12.71	7.23	15.87	8.82	6.34
JY1621	BnaA03G0321400ZS	AT3G10985	ARABIDOPSIS THALIANA WOUND-INDUCED PROTEIN 12 (ATWI-12);WOUND-INDUCED PROTEIN 12 (WI12);SENESCENCE ASSOCIATED GENE 20 (SAG20)	A senescence-associated gene whose expression is induced in response to treatment with Nep1; a fungal protein that causes necrosis. The mRNA is cell-to-cell mobile.	0.21	18.04	0.26	1.06	0.80	4.43	1.61	0.77
JY1621	BnaA03G0324600ZS	AT3G11710	LYSYL-TRNA SYNTHETASE 1 (ATKRS-1)	lysyl-tRNA synthetase 1;(source:Araport11)	11.82	37.94	12.16	8.49	9.41	28.09	12.48	8.75
JY1621	BnaA03G0325500ZS	AT3G11900	NIL	encodes an amino acid transporter that transports aromatic and neutral amino acids; IAA; and 2;4-D. Expressed in all tissues with highest abundance in flowers and cauline leaves. a member of a small gene family in Arabidopsis and represents a new class of amino acid transporters.	31.86	24.03	72.16	30.91	19.57	50.10	28.56	20.71
JY1621	BnaA03G0325900ZS	AT3G11945	HOMOGENTISATE PRENYLTRANSFERASE (HST);HOMOGENTISATE PRENYLTRANSFERASE (ATHST);PHYTOENE DESATURATION 2 (PDS2)	Encodes a protein involved in plastoquinone-9 biosynthesis. The enzyme possesses homogentisate prenyltransferase activity and was shown to use solanesyl diphosphate; farnesyl diphosphate and geranylgeranyldiphosphate as prenyl donors; but not phytyldiphosphate. This gene At3g11945 derives from a split of At3g11950; publications Tian et al (2007) and Sadre et al (2006) refer to this gene as At3g11…	1.04	4.10	0.55	0.68	0.51	1.65	0.44	0.66
JY1621	BnaA03G0327900ZS	AT3G12390	NIL	Nascent polypeptide-associated complex (NAC); alpha subunit family protein;(source:Araport11)	29.60	361.78	20.15	17.75	21.71	112.66	23.01	17.91
JY1621	BnaA03G0328500ZS	AT3G12530	(PSF2)	PSF2;(source:Araport11)	0.92	17.94	5.80	1.16	0.50	3.74	0.88	0.64
JY1621	BnaA03G0329500ZS	AT3G12700	NANA (NANA)	Encodes an aspartic protease has an important regulatory function in chloroplasts that not only influences photosynthetic carbon metabolism but also plastid and nuclear gene expression.	0.07	18.25	0.01	0.01	0.06	2.82	0.00	0.01
JY1621	BnaA03G0332500ZS	AT3G13310	DNA J PROTEIN C66 (DJC66)	Chaperone DnaJ-domain superfamily protein;(source:Araport11)	10.50	4.06	10.97	18.47	18.46	5.88	17.61	18.63
JY1621	BnaA03G0332800ZS	AT3G13340	NIL	Transducin/WD40 repeat-like superfamily protein;(source:Araport11)	58.00	60.51	55.59	47.37	52.72	123.94	40.11	45.65
JY1621	BnaA03G0335100ZS	AT3G13690	NIL	kinase with adenine nucleotide alpha hydrolases-like domain-containing protein;(source:Araport11)	0.06	3.09	0.00	0.03	0.05	0.63	0.01	0.03
JY1621	BnaA03G0337300ZS	AT3G14240	NIL	Subtilase family protein;(source:Araport11)	0.63	16.38	0.15	0.47	0.52	2.13	0.29	0.34
JY1621	BnaA03G0338900ZS	AT3G14810	MECHANOSENSITIVE CHANNEL OF SMALL CONDUCTANCE-LIKE 5 (MSL5)	mechanosensitive channel of small conductance-like 5;(source:Araport11)	0.01	0.78	0.04	0.08	0.07	0.41	0.06	0.07
JY1621	BnaA03G0339000ZS	AT3G14850	TRICHOME BIREFRINGENCE-LIKE 41 (TBL41)	Encodes a member of the TBL (TRICHOME BIREFRINGENCE-LIKE) gene family containing a plant-specific DUF231 (domain of unknown function) domain. TBL gene family has 46 members; two of which (TBR/AT5G06700 and TBL3/AT5G01360) have been shown to be involved in the synthesis and deposition of secondary wall cellulose; presumably by influencing the esterification state of pectic polymers. A nomenclature…	0.77	5.22	0.30	0.24	0.62	1.84	0.40	0.50
JY1621	BnaA03G0341400ZS	AT3G15370	EXPANSIN 12 (EXPA12); (ATHEXP ALPHA 1.24);EXPANSIN 12 (ATEXPA12);EXPANSIN 12 (EXP12); (ATEXP12)	member of Alpha-Expansin Gene Family. Naming convention from the Expansin Working Group (Kende et al; 2004. Plant Mol Bio)	0.00	5.36	0.00	0.00	0.00	1.02	0.00	0.04
JY1621	BnaA03G0341600ZS	AT3G15380	CHOLINE TRANSPORTER-LIKE 1 (CTL1);CHOLINE TRANSPORTER-LIKE 1 (CHER1);CHOLINE TRANSPORTER-LIKE 1 (ATCTL1)	Encodes a member of a choline transporter-like protein family that facilitates choline transport; localizes to the trans-Golgi network; and during cytokinesis is associated with the phragmoplast. Loss-of-function results in an altered choline metabolite profile; defects in sieve plate and sieve pore formation and impaired phloem transport.	1.41	6.63	0.77	0.73	1.05	3.17	0.92	0.91
JY1621	BnaA03G0343000ZS	AT3G15820	REDUCED OLEATE DESATURATION 1 (ROD1)	Functions as phosphatidylcholine:diacylglycerol cholinephosphotransferase; a major reaction for the transfer of 18:1 into phosphatidylcholine for desaturation and also for the reverse transfer of 18:2 and 18:3 into the triacylglycerols synthesis pathway	0.07	4.31	0.01	0.06	0.04	0.41	0.06	0.09
JY1621	BnaA03G0344100ZS	AT3G15980	BETA PRIME2-COP (B?2-COP)	Coatomer; beta subunit;(source:Araport11)	2.82	8.45	0.90	2.13	2.38	6.65	1.77	3.30
JY1621	BnaA03G0346200ZS	AT3G16490	IQ-DOMAIN 26 (IQD26)	Member of IQ67 (CaM binding) domain containing family.	0.03	1.97	0.00	0.00	0.06	0.34	0.09	0.06
JY1621	BnaA03G0346300ZS	AT3G16500	INDOLE-3-ACETIC ACID INDUCIBLE 26 (IAA26);PHYTOCHROME-ASSOCIATED PROTEIN 1 (PAP1)	phytochrome-associated protein 1 (PAP1)	0.06	8.64	0.05	0.15	0.30	1.43	0.20	0.40
JY1621	BnaA03G0347300ZS	AT3G16850	POLYGALACTURONASE CLADE F 5 (PGF5)	Pectin lyase-like superfamily protein;(source:Araport11)	0.61	3.13	0.53	1.15	0.46	0.98	0.29	0.20
JY1621	BnaA03G0347600ZS	AT3G16950	LIPOAMIDE DEHYDROGENASE 1 (LPD1); (ptlpd1)	encodes a plastid lipoamide dehydrogenase; subunit of the pyruvate dehydrogenase complex which provides acetyl-CoA for de novo fatty acid biosynthesis. The gene is highly expressed in developing seeds.	0.30	6.32	0.11	0.28	0.17	1.29	0.08	0.17
JY1621	BnaA03G0348200ZS	NIL	NIL	NIL	0.02	11.05	0.00	0.02	0.00	2.17	0.00	0.05
JY1621	BnaA03G0349600ZS	AT3G17470	NIL	CRSH-dependent ppGpp synthesis causes transient increase of intracellular ppGpp at night.	0.44	2.69	0.35	0.38	0.43	0.99	0.27	0.33
JY1621	BnaA03G0349700ZS	AT3G17510	CBL-INTERACTING PROTEIN KINASE 1 (CIPK1);SNF1-RELATED PROTEIN KINASE 3.16 (SnRK3.16)	Encodes a CBL-interacting protein kinase. Specifically interacts with ECT1 and ECT2.	1.89	3.24	3.67	1.71	0.75	2.82	1.17	0.73
JY1621	BnaA03G0351300ZS	AT3G17820	GLUTAMINE SYNTHETASE 1;3 (GLN1;3);ARABIDOPSIS THALIANA GLUTAMINE SYNTHASE CLONE KB6 (ATGSKB6);GLUTAMINE SYNTHETASE 1.3 (GLN1.3)	encodes a cytosolic glutamine synthetase; the enzyme has low affinity with substrate ammonium The mRNA is cell-to-cell mobile.	2.75	26.97	0.62	0.56	0.44	14.72	0.19	0.69
JY1621	BnaA03G0352400ZS	AT3G18050	NIL	GPI-anchored protein;(source:Araport11)	0.09	4.96	0.05	0.04	0.05	1.01	0.04	0.01
JY1621	BnaA03G0356000ZS	AT3G18950	ABA-INDUCED WD40 REPEAT 1 (AIW1)	Transducin/WD40 repeat-like superfamily protein;(source:Araport11)	0.56	0.05	0.08	0.64	0.45	0.14	0.15	0.48
JY1621	BnaA03G0356100ZS	AT3G18990	REDUCED VERNALIZATION RESPONSE 1 (VRN1);REPRODUCTIVE MERISTEM 39 (REM39)	Required for vernalization. Essential for the complete repression of FLC in vernalized plants. Required for the methylation of histone H3	0.08	1.68	0.13	0.27	0.68	1.42	0.22	0.34
JY1621	BnaA03G0361100ZS	AT3G20010	NIL	Encodes a member of the SNF2 family of helicase-like proteins and is involved in RNA-directed DNA methylation. It is functionally redundant with FRG2 and interacts physically with SUVR2; another component of the RdDM pathway.	0.48	1.77	0.45	0.49	0.28	0.99	0.26	0.43
JY1621	BnaA03G0361400ZS	AT3G20150	NIL	Kinesin motor family protein;(source:Araport11)	0.02	1.77	0.04	0.02	0.02	0.15	0.03	0.04
JY1621	BnaA03G0361900ZS	AT3G20240	NIL	Mitochondrial substrate carrier family protein;(source:Araport11)	6.46	3.79	2.29	7.20	4.38	2.00	3.20	6.57
JY1621	BnaA03G0362100ZS	AT3G20260	NIL	DUF1666 family protein (DUF1666);(source:Araport11)	0.05	6.43	0.03	0.03	0.08	1.63	0.20	0.15
JY1621	BnaA03G0363000ZS	AT3G20370	NIL	TRAF-like family protein;(source:Araport11)	0.07	87.40	0.15	0.10	0.09	5.46	0.12	0.05
JY1621	BnaA03G0363700ZS	AT3G20570	EARLY NODULIN-LIKE PROTEIN 9 (ENODL9); (AtENODL9)	early nodulin-like protein 9;(source:Araport11)	0.00	2.67	0.00	0.00	0.00	0.70	0.03	0.00
JY1621	BnaA03G0369000ZS	AT3G21690	NIL	MATE efflux family protein;(source:Araport11)	1.49	2.54	0.84	1.93	1.31	4.06	0.81	1.20
JY1621	BnaA03G0369900ZS	AT3G21790	NIL	UDP-Glycosyltransferase superfamily protein;(source:Araport11)	6.72	1.74	2.89	4.75	5.02	1.86	3.33	4.43
JY1621	BnaA03G0370500ZS	AT3G22142	NIL	Encodes a Protease inhibitor/seed storage/LTP family protein	25.25	253.64	42.53	23.77	45.08	204.34	45.98	40.94
JY1621	BnaA03G0370800ZS	AT3G22190	NIL	Member of IQ67 (CaM binding) domain containing family.	0.21	2.34	0.06	0.27	0.09	0.70	0.07	0.21
JY1621	BnaA03G0372700ZS	AT3G22540	NIL	hypothetical protein (DUF1677);(source:Araport11)	0.00	1.69	0.00	0.00	0.00	0.75	0.00	0.00
JY1621	BnaA03G0373300ZS	AT3G22670	MITOCHONDRIAL SPLICING FACTOR 2 (MISF2)	Encodes an essential mitochondrial splicing cofactor required for nad2 mRNA processing and embryo develop_x0002_ment.	6.75	3.04	3.17	8.61	5.64	2.39	4.08	8.54
JY1621	BnaA03G0373400ZS	AT3G22680	RNA-DIRECTED DNA METHYLATION 1 (RDM1);DEFECTIVE IN MERISTEM SILENCING 7 (DMS7)	Encodes RNA-DIRECTED DNA METHYLATION 1 (RDM1); forming a complex with DMS3 (AT3G49250) and DRD1 (AT2G16390). This complex is termed DDR. The DDR complex is required for polymerase V transcripts and RNA-directed DNA methylation.	6.30	3.21	3.98	11.18	6.13	2.16	5.32	6.94
JY1621	BnaA03G0373600ZS	AT3G22780	CHINESE FOR 'UGLY' (TSO1); (ATTSO1)	CHC protein involved in cell cycle progression (positive regulator).	0.00	0.70	0.03	0.01	0.00	0.29	0.01	0.00
JY1621	BnaA03G0373700ZS	AT3G22830	HEAT SHOCK TRANSCRIPTION FACTOR A6B (HSFA6B);ARABIDOPSIS THALIANA HEAT SHOCK TRANSCRIPTION FACTOR A6B (AT-HSFA6B)	member of Heat Stress Transcription Factor (Hsf) family	0.00	6.34	0.00	0.00	0.00	0.27	0.00	0.00
JY1621	BnaA03G0374500ZS	AT3G22942	(AtGG2);G-PROTEIN GAMMA SUBUNIT 2 (AGG2)	heterotrimeric G-protein gamma subunit 2(AGG2)	7.94	2.94	2.43	6.29	10.70	3.32	6.46	8.11
JY1621	BnaA03G0375100ZS	AT3G23050	INDOLE-3-ACETIC ACID 7 (IAA7);AUXIN RESISTANT 2 (AXR2)	Transcription regulator acting as repressor of auxin-inducible gene expression. Plays role in the control of gravitropic growth and development in light-grown seedlings. Auxin induces the degradation of the protein in a dosage-dependent manner in a process mediated by AtRac1. Auxin induced the relocalization of the protein within the nucleus from a diffused nucleoplasmic pattern to a discrete par…	2.02	18.29	0.62	1.62	0.28	1.75	0.34	0.79
JY1621	BnaA03G0378500ZS	AT3G23920	BETA-AMYLASE 1 (BAM1); (ATBAM1); (TR-BAMY);BETA-AMYLASE 7 (BMY7)	Encodes a chloroplast beta-amylase. Is necessary for leaf starch breakdown in the absence of BAM3.Activity of BAM1 increases 4 days after osmotic stress. BAM1 has a higher temperature optimum than BAM3 (PMID:25293962).	4.57	1.20	6.06	8.73	5.04	1.77	5.08	6.31
JY1621	BnaA03G0381600ZS	AT3G24810	(ICK3);KIP-RELATED PROTEIN 5 (KRP5)	Kip-related protein (KRP) gene; encodes CDK (cyclin-dependent kinase) inhibitor (CKI); negative regulator of cell division. A member of seven KRP genes found in Arabidopsis thaliana. Differential expression patterns for distinct KRPs were revealed by in situ hybridization.	0.21	6.29	0.07	0.09	0.09	0.77	0.03	0.18
JY1621	BnaA03G0383000ZS	AT2G04160	AUXIN-INDUCED IN ROOT CULTURES 3 (AIR3)	isolated from differential screening of a cDNA library from auxin-treated root culture. encodes a protein similar to subtilisin-like serine protease which is believed to be active outside the plant cell.	0.14	4.74	0.33	0.10	0.13	0.37	0.18	0.15
JY1621	BnaA03G0384200ZS	AT3G25220	FK506-BINDING PROTEIN 15 KD-1 (FKBP15-1)	immunophilin (FKBP15-1)	13.61	126.68	10.79	10.44	17.49	38.96	10.13	15.71
JY1621	BnaA03G0385000ZS	AT1G54410	DEHYDRIN 11KDA (HIRD11); (ATHIRD11)	Encodes a KS-type dehydrin can reduce the formation of reactive oxygen species (ROS) from Cu.	36.20	400.47	31.43	47.81	39.98	175.61	33.02	35.68
JY1621	BnaA03G0387900ZS	NIL	NIL	NIL	0.00	40.07	0.00	0.00	0.00	1.25	0.00	0.00
JY1621	BnaA03G0388000ZS	AT2G05590	OXIDATION RESISTANCE 2 (OXR2)	TLDc domain protein that confers increased tolerance to oxidative stress.	10.86	5.54	3.18	11.61	13.77	5.68	6.00	11.49
JY1621	BnaA03G0388300ZS	AT2G05710	ACONITASE 3 (ACO3)	Encodes an aconitase that can catalyze the conversion of citrate to isocitrate through a cis-aconitate intermediate; indicating that it may participate in the TCA cycle and other primary metabolic pathways. The protein is believed to accumulate in the mitochondria and the cytosol. It affects CSD2 (At2g28190 - a superoxide dismutase) transcript levels and may play a role in the response to oxidati…	43.88	74.48	36.13	33.93	40.16	101.01	44.31	37.92
JY1621	BnaA03G0388600ZS	AT2G07690	MINICHROMOSOME MAINTENANCE 5 (MCM5)	Member of the minichromosome maintenance complex; involved in DNA replication initiation. Abundant in proliferating and endocycling tissues. Localized in the nucleus during G1; S and G2 phases of the cell cycle; and are released into the cytoplasmic compartment during mitosis. Binds chromatin.	1.14	13.99	0.42	0.76	0.25	4.95	0.25	0.47
JY1621	BnaA03G0388800ZS	AT2G07050	CYCLOARTENOL SYNTHASE 1 (CAS1)	Involved in the biosynthesis of brassinosteroids. Catalyzes the reaction from epoxysqualene to cycloartenol.	0.29	7.05	0.57	0.17	0.16	2.77	0.34	0.25
JY1621	BnaA03G0389500ZS	AT2G06050	(AtOPR3);OXOPHYTODIENOATE-REDUCTASE 3 (OPR3)	Encodes a 12-oxophytodienoate reductase that is required for jasmonate biosynthesis. Mutants are male sterile and defective in pollen dehiscence. Shows activity towards 2;4;6-trinitrotoluene. CFA-Ile; CFA-Leu; CFA-Val; CFA-Met and CFA-Ala can restore the fertility of opr3 plants by inducing filament elongation and anther dehiscence.	0.47	6.76	0.26	0.76	0.78	2.11	0.58	0.91
JY1621	BnaA03G0389600ZS	AT2G05990	ENOYL-ACP REDUCTASE 1 (ENR1);MOSAIC DEATH 1 (MOD1)	Encodes enoyl-ACP reductase a component of the fatty acid synthase complex. A reduced function mutation in this gene; mod1; was found in a screen for premature cell death mutants. Mutant plants have reduced lipid level and pleiotropic morphological defects; including chlorotic and abnormally shaped leaves. The mRNA is cell-to-cell mobile.	0.70	14.05	0.25	0.40	0.36	2.28	0.52	0.53
JY1621	BnaA03G0392400ZS	AT2G14050	MINICHROMOSOME MAINTENANCE 9 (MCM9)	minichromosome maintenance 9;(source:Araport11)	0.07	0.92	0.00	0.11	0.02	0.25	0.01	0.05
JY1621	BnaA03G0393600ZS	AT2G14835	NIL	RING/U-box superfamily protein;(source:Araport11)	0.22	2.38	0.28	0.09	0.08	0.78	0.12	0.07
JY1621	BnaA03G0397100ZS	AT2G16250	NIL	Leucine-rich repeat protein kinase family protein;(source:Araport11)	0.01	0.67	0.01	0.01	0.01	0.15	0.00	0.03
JY1621	BnaA03G0397800ZS	AT2G16400	BEL1-LIKE HOMEODOMAIN 7 (BLH7)	BEL1-like homeodomain 7;(source:Araport11)	0.11	4.87	0.03	0.12	0.05	0.60	0.02	0.15
JY1621	BnaA03G0397900ZS	AT2G16440	MINICHROMOSOME MAINTENANCE 4 (MCM4)	Regulates DNA replication via interaction with BICE1 and MCM7.	1.26	15.87	0.72	1.12	0.78	6.36	0.53	0.76
JY1621	BnaA03G0398800ZS	AT2G16700	(ATADF5);ACTIN DEPOLYMERIZING FACTOR 5 (ADF5)	Encodes actin depolymerizing factor 5 (ADF5). Involved in actin cytoskeleton remodeling during a variety of processes including pollen tube growth and stomatal movement.	0.14	7.20	0.24	0.32	0.75	2.87	0.76	0.98
JY1621	BnaA03G0399200ZS	AT2G16720	(ATY49);MYB DOMAIN PROTEIN 7 (MYB7);ARABIDOPSIS THALIANA MYB DOMAIN PROTEIN 7 (ATMYB7)	Encodes a member of MYB3R- and R2R3- type MYB- encoding gene family that acts as a repressor of flavonol biosynthesis. AtMYB7 gene expression is induced by salt treatment.	7.67	2.77	5.27	15.69	14.73	6.08	11.29	19.96
JY1621	BnaA03G0403400ZS	AT5G23070	(TK2); (ATTK1B);THYMIDINE KINASE 1B (TK1B)	Encodes a thymidine kinase that salvages DNA precursors. The pyrimidine salvage pathway is crucial for chloroplast development and genome replication; as well as for the maintenance of its integrity.	47.30	28.29	22.78	53.31	48.45	21.77	33.73	53.45
JY1621	BnaA03G0403900ZS	AT5G60840	NIL	hypothetical protein;(source:Araport11)	1.04	7.44	0.63	0.36	0.57	2.83	0.86	0.31
JY1621	BnaA03G0405500ZS	AT5G60980	(ATG3BP-1); (ATG3BP8); (NTF2)	Nuclear transport factor 2 (NTF2) family protein with RNA binding (RRM-RBD-RNP motifs) domain-containing protein;(source:Araport11)	6.47	27.52	6.32	3.33	6.14	20.86	5.79	4.69
JY1621	BnaA03G0405700ZS	AT5G61000	(ATRPA70D);REPLICATION PROTEIN A 1D (RPA1D); (RPA70D)	Replication factor-A protein 1-like protein;(source:Araport11)	0.13	3.79	0.05	0.17	0.09	1.43	0.07	0.10
JY1621	BnaA03G0406400ZS	AT5G61130	(ATPDCB1);PLASMODESMATA CALLOSE-BINDING PROTEIN 1 (PDCB1)	Encodes a plasmodesmatal localized protein with callose binding activity. The function of PDCB1 is unknown but overexpression leads to the hyperaccumulation of callose.	0.02	30.78	0.06	0.00	0.00	5.86	0.00	0.05
JY1621	BnaA03G0409600ZS	AT5G61440	ATYPICAL CYS HIS RICH THIOREDOXIN 5 (ACHT5)	Encodes a member of the thioredoxin family protein. Located in the chloroplast. The mRNA is cell-to-cell mobile.	0.66	7.57	0.41	0.46	1.78	9.86	1.25	1.01
JY1621	BnaA03G0410200ZS	AT5G61480	PHLOEM INTERCALATED WITH XYLEM (PXY);TDIF RECEPTOR (TDR)	Encodes PXY; a receptor-like kinase essential for maintaining polarity during plant vascular-tissue development.	0.21	1.95	0.13	0.11	0.22	0.69	0.08	0.09
JY1621	BnaA03G0414100ZS	AT3G50110	PHOSPHATASE AND TENSIN HOMOLOG DELETED ON CHROMOSOME TEN 2B (PTEN2B);ARABIDOPSIS THALIANA PHOSPHATASE AND TENSIN HOMOLOG DELETED ON CHROMOSOME TEN 3 (ATPEN3);PTEN 3 (PEN3)	Encodes a phosphatase with low in vitro tyrosine phosphatase activity that is NOT capable of dephosphorylating in vitro the 3'phosphate group of PI3P; PI(3;4)P2.	0.40	3.31	0.16	0.16	0.43	1.05	0.31	0.26
JY1621	BnaA03G0415500ZS	AT3G50410	OBF BINDING PROTEIN 1 (OBP1);DOF PROTEIN 3.4 (DOF3.4)	Arabidopsis Dof protein containing a single 51-amino acid zinc finger DNA-binding domain; which may play an important roles in plant growth and development.	20.13	2.97	24.01	40.57	36.71	7.98	31.51	42.35
JY1621	BnaA03G0417600ZS	AT3G50890	ZINC FINGER HOMEODOMAIN 7 (ZHD7);HOMEOBOX PROTEIN 28 (HB28);HOMEOBOX PROTEIN 28 (AtHB28)	homeobox protein 28;(source:Araport11)	0.00	9.27	0.02	0.01	0.00	0.47	0.11	0.01
JY1621	BnaA03G0418500ZS	AT3G51030	THIOREDOXIN H-TYPE 1 (TRX1);ARABIDOPSIS THALIANA THIOREDOXIN H-TYPE 1 (Attrx h1);THIOREDOXIN H-TYPE 1 (ATTRX1)	encodes a cytosolic thioredoxin that reduces disulfide bridges of target proteins by the reversible formation of a disulfide bridge between two neighboring Cys residues present in the active site. Thioredoxins have been found to regulate a variety of biological reactions in prokaryotic and eukaryotic cells.	0.28	4.16	0.16	0.49	0.44	2.66	0.36	0.69
JY1621	BnaA03G0419200ZS	AT3G51150	NIL	ATP binding microtubule motor family protein;(source:Araport11)	0.16	0.75	0.18	0.22	0.16	0.40	0.20	0.13
JY1621	BnaA03G0421000ZS	NIL	NIL	NIL	6.72	156.49	3.11	6.85	9.99	83.30	9.86	14.88
JY1621	BnaA03G0422700ZS	AT3G51895	(AST12);SULFATE TRANSPORTER 3;1 (SULTR3;1)	Encodes a chloroplast-localized sulfate transporter.	0.09	3.37	0.00	0.05	0.12	0.76	0.09	0.07
JY1621	BnaA03G0422800ZS	AT3G51950	(ATC3H46)	Contains single CCCH domain.	0.48	1.91	0.92	0.30	0.35	1.75	0.28	0.12
JY1621	BnaA03G0425600ZS	AT3G52450	PLANT U-BOX 22 (PUB22); (ATPUB22)	Encodes a cytoplasmically localized U-box domain E3 ubiquitin ligase protein that is involved in the response to water stress and acts as a negative regulator of PAMP-triggered immunity.	0.00	4.13	0.02	0.01	0.04	0.97	0.00	0.09
JY1621	BnaA03G0426100ZS	AT4G15233	ATP-BINDING CASSETTE G42 (ABCG42)	ABC-2 and Plant PDR ABC-type transporter family protein;(source:Araport11)	0.03	1.80	0.00	0.12	0.01	0.38	0.01	0.03
JY1621	BnaA03G0428100ZS	AT4G15560	1-DEOXY-D-XYLULOSE 5-PHOSPHATE SYNTHASE 2 (DXPS2);1-DEOXY-D-XYLULOSE 5-PHOSPHATE SYNTHASE (DXS); (CLA); (AtCLA1); (DEF);CLOROPLASTOS ALTERADOS 1 (CLA1);1-DEOXY-D-XYLULOSE 5-PHOSPHATE (DXP) SYNTHASE 1 (DXS1)	Encodes a protein with 1-deoxyxylulose 5-phosphate synthase activity involved in the MEP pathway. It is essential for chloroplast development in Arabidopsis	0.56	5.63	0.41	0.48	0.28	1.55	0.52	0.54
JY1621	BnaA03G0429500ZS	AT4G15800	RALF-LIKE 33 (RALFL33); (RALF33)	Member of a diversely expressed predicted peptide family showing sequence similarity to tobacco Rapid Alkalinization Factor (RALF); and is believed to play an essential role in the physiology of Arabidopsis. Consists of a single exon and is characterized by a conserved C-terminal motif and N-terminal signal peptide. The mRNA is cell-to-cell mobile.	3.00	10.38	1.30	6.31	5.80	11.41	2.49	4.30
JY1621	BnaA03G0430100ZS	AT3G47350	HYDROXYSTEROID DEHYDROGENASE 2 (AtHSD2);HYDROXYSTEROID DEHYDROGENASE 2 (HSD2)	Encodes a putative hydroxysteroid dehydrogenase (HSD). Genes that encode HSD include: At5g50600 and At5g50700 (HSD1); At3g47350(HSD2); At3g47360(HSD3); At5g50590 and At5g50690(HSD4); At5g50770(HSD6) (Plant Cell Physiology 50:1463). Two copies of HSD1 and HSD4 exist due to a gene duplication event. In Plant Physiology 145:87; At5g50690 is HSD7; At4g10020 is HSD5.	0.16	5.52	0.05	0.21	0.25	0.87	0.11	0.14
JY1621	BnaA03G0431200ZS	AT4G15960	NIL	alpha/beta-Hydrolases superfamily protein;(source:Araport11)	1.58	12.84	1.05	1.20	1.00	2.76	1.15	0.66
JY1621	BnaA03G0433000ZS	AT4G16230	(ATGELP79);GDSL-TYPE ESTERASE/LIPASE 79 (GELP79)	GDSL-motif esterase/acyltransferase/lipase. Enzyme group with broad substrate specificity that may catalyze acyltransfer or hydrolase reactions with lipid and non-lipid substrates.	0.15	9.14	0.00	0.00	0.02	3.75	0.00	0.11
JY1621	BnaA03G0433400ZS	AT4G16380	HEAVY METAL ASSOCIATED PROTEIN 35 (ATHMP35)	Heavy metal transport/detoxification superfamily protein;(source:Araport11)	4.91	35.43	4.48	6.30	8.84	24.47	9.26	11.00
JY1621	BnaA03G0434800ZS	AT4G16520	AUTOPHAGY 8F (ATG8F)	Autophagy protein.	18.79	2.68	21.70	15.63	7.99	2.09	11.93	8.45
JY1621	BnaA03G0436600ZS	AT4G16660	HEAT SHOCK PROTEIN 70 (HSP70)	Heat shock protein 70 (Hsp 70) family protein.	4.89	25.34	1.78	2.63	2.67	9.05	2.11	3.65
JY1621	BnaA03G0437500ZS	AT4G16970	NIL	Protein kinase superfamily protein;(source:Araport11)	1.85	0.98	0.61	1.20	0.66	1.85	0.77	0.54
JY1621	BnaA03G0437700ZS	AT4G16980	NIL	arabinogalactan-protein family;(source:Araport11)	0.29	8.08	0.23	0.36	0.90	4.44	0.34	0.88
JY1621	BnaA03G0437800ZS	AT4G17030	EXPANSIN-LIKE B1 (EXLB1); (ATHEXP BETA 3.1);EXPANSIN-LIKE B1 (ATEXLB1); (AT-EXPR); (EXPR); (ATEXPR1)	Encodes EXLB1 (expansin-like B1); a member of the expansin family.	0.00	2.63	0.00	0.07	0.00	0.51	0.03	0.01
JY1621	BnaA03G0438200ZS	AT4G17050	UREIDOGLYCINE AMINOHYDROLASE (UGLYAH)	Encodes a protein with ureidoglycine aminohydrolase activity.	0.61	10.86	0.33	0.16	0.29	3.16	0.49	0.22
JY1621	BnaA03G0439000ZS	AT4G17100	NIL	poly(U)-specific endoribonuclease-B protein;(source:Araport11)	0.02	4.14	0.02	0.01	0.04	0.66	0.05	0.18
JY1621	BnaA03G0442600ZS	AT4G17770	TREHALOSE PHOSPHATASE/SYNTHASE 5 (TPS5);TREHALOSE PHOSPHATASE/SYNTHASE 5 (ATTPS5);TREHALOSE -6-PHOSPHATASE SYNTHASE S5 (TPS5)	Encodes an enzyme putatively involved in trehalose biosynthesis. The protein has a trehalose synthase (TPS)-like domain that may or may not be active as well as a trehalose phosphatase (TPP)-like domain. Phosphorylated TPS5 extracted from Arabidopsis cells binds directly to 14-3-3 isoforms. The mRNA is cell-to-cell mobile.	0.39	7.57	0.73	0.26	0.32	2.27	0.25	0.34
JY1621	BnaA03G0443300ZS	AT4G17830	N2-ACETYLORNITHINE DEACETYLASE (ATNAOD)	NAOD encodes a functional acetylornithine deacetylase. Silenced lines plants flower early but have reduced fertility (siliques do not develop) as well as reduced ornithine levels.NAOD mediates a linear pathway for ornithine biosynthesis.	9.69	20.84	10.39	7.73	10.35	25.81	10.45	8.10
JY1621	BnaA03G0445200ZS	AT4G18060	SH3 DOMAIN-CONTAINING PROTEIN 3 (SH3P3)	SH3 domain-containing protein;(source:Araport11)	5.17	12.59	1.34	2.43	1.63	3.26	0.70	1.40
JY1621	BnaA03G0446700ZS	AT4G18270	ARABIDOPSIS THALIANA TRANSLOCASE 11 (ATTRANS11);TRANSLOCASE 11 (TRANS11)	Encodes protein similar to similar to bacterial translocase I (mra Y). Expressed during flower bud development.	0.74	4.77	0.18	0.28	0.58	1.84	0.33	0.79
JY1621	BnaA03G0448100ZS	AT4G18480	LOW TEMPERATURE WITH OPEN-STOMATA 1 (LOST1); (CHLI-1); (CHLI1);CHLORINA 42 (CH-42);CHLORINA 42 (CH42); (CHL11)	Encodes the CHLI subunit of magnesium chelatase which is required for chlorophyll biosynthesis. All four cysteine residues of the protein form two disulfide bonds (Cys102-Cys193 and Cys354-Cys396) under oxidized conditions but are fully reduced by reduction. It was suggested that the redox state of CHLI is regulated in vivo by the change of the redox environment in the chloroplasts probably via t…	0.72	6.29	0.47	0.57	0.21	1.07	0.11	0.40
JY1621	BnaA03G0449200ZS	AT4G18570	INCREASED PETAL GROWTH ANISOTROPY 1 (IPGA1)	Microtubule associated protein involved in cortical microtubule organization.	2.61	1.45	3.69	3.91	3.02	1.41	3.63	3.62
JY1621	BnaA03G0451600ZS	AT4G18970	(GGL22)	GDSL-motif esterase/acyltransferase/lipase. Enzyme group with broad substrate specificity that may catalyze acyltransfer or hydrolase reactions with lipid and non-lipid substrates.	0.05	44.52	0.02	0.00	0.18	7.39	0.35	0.25
JY1621	BnaA03G0452700ZS	AT4G19140	NIL	exopolysaccharide production negative regulator;(source:Araport11)	0.07	0.02	0.05	0.16	1.16	0.34	1.57	0.99
JY1621	BnaA03G0454700ZS	AT4G19690	IRON-REGULATED TRANSPORTER 1 (IRT1)	The gene encodes Fe2+ transporter protein. It is a member of the Zrt/Irt-like protein (ZIP) family of transporters. AtIRT1 has broad specificity for divalent heavy metals; mediating the transport of zinc; manganese; cobalt and cadmium under Fe-deficient conditions. IRT1 is monoubiquitinated to promote endocytic trafficking. The mRNA is cell-to-cell mobile.	4.12	0.17	7.10	4.68	2.44	0.55	3.61	3.45
JY1621	BnaA03G0456500ZS	AT4G20150	NIL	excitatory amino acid transporter;(source:Araport11)	0.10	13.99	0.26	0.19	0.47	3.38	0.21	0.42
JY1621	BnaA03G0459700ZS	AT4G21150	RIBOPHORIN II (RPN2);HAPLESS 6 (HAP6)	ribophorin II (RPN2) family protein;(source:Araport11)	1.54	20.36	1.29	1.29	1.84	7.46	1.47	1.01
JY1621	BnaA03G0460100ZS	AT4G21215	NIL	transmembrane protein;(source:Araport11)	6.55	1.71	3.62	8.35	2.73	1.17	1.94	3.40
JY1621	BnaA03G0461700ZS	AT4G21680	NITRATE TRANSPORTER 1.8 (NRT1.8);NRT1/ PTR FAMILY 7.2 (NPF7.2); (ATNPF7.2)	Encodes a nitrate transporter (NRT1.8). Functions in nitrate removal from the xylem sap. Mediates cadmium tolerance.	2.63	0.26	3.25	6.42	1.97	0.74	3.02	4.20
JY1621	BnaA03G0461800ZS	AT4G21705	NIL	Tetratricopeptide repeat (TPR)-like superfamily protein;(source:Araport11)	2.84	2.08	2.07	4.42	2.27	0.91	1.47	1.99
JY1621	BnaA03G0462400ZS	AT4G21750	MERISTEM LAYER 1 (ATML1)	Encodes a homeobox protein similar to GL2. It is expressed in both the apical and basal daughter cells of the zygote as well as their progeny. Expression is detected starting the two-celled stage of embryo development and is later restricted to the outermost; epidermal cell layer from its inception. Its promoter is highly modular with each region contributing to specific aspects of the gene's spa…	2.34	13.20	1.47	1.74	1.12	3.71	0.66	1.22
JY1621	BnaA03G0465500ZS	AT4G22270	MEMBRANE RELATED BIGGER1 (MRB1);ARABIDOPSIS MEMBRANE RELATED BIGGER1 (ATMRB1)	Encodes a plasma membrane protein involved in the positive regulation of organ size development. Overexpression results in organ size enlargement.	2.25	0.75	2.71	2.91	3.50	1.37	2.83	2.99
JY1621	BnaA03G0465900ZS	AT4G22300	SUPPRESSOR OF AVRBST-ELICITED RESISTANCE 1 (SOBER1); (TIPSY1)	Formerly known as SOBER1; this locus was split in the TAIR10 annotation into AT4G22300 and AT4G22305. This locus is now known as TIPSY1 and AT4G22305 corresponds to SOBER1.	0.55	9.79	0.38	0.19	1.20	2.49	0.48	0.45
JY1621	BnaA03G0466700ZS	AT4G22570	ADENINE PHOSPHORIBOSYL TRANSFERASE 3 (APT3)	Encodes an adenine phosphoribosyltransferase (APT; EC 2.4.2.7); which is a constitutively expressed enzyme involved in the one-step salvage of adenine to AMP. APT3 has higher affinity for zeatin; isopentenyladenine and benzyladenine than APT1 but lower Vmax than APT1.	0.02	0.52	0.01	0.01	0.00	0.08	0.00	0.00
JY1621	BnaA03G0472300ZS	AT4G23440	TIR-NBS17 (TN17)	Disease resistance protein (TIR-NBS class);(source:Araport11)	0.02	2.14	0.01	0.00	0.03	0.25	0.01	0.02
JY1621	BnaA03G0473100ZS	AT4G23550	(WRKY29); (ATWRKY29)	Encodes WRKY DNA-binding protein 29 (WRKY29). The mRNA is cell-to-cell mobile.	0.08	3.28	0.00	0.14	0.00	0.85	0.00	0.09
JY1621	BnaA03G0474300ZS	AT4G23630	RETICULON 1 (RTN1);VIRB2-INTERACTING PROTEIN 1 (BTI1);RETICULAN LIKE PROTEIN B1 (RTNLB1)	VIRB2-interacting protein 1;(source:Araport11)	161.42	35.37	133.44	159.61	138.06	49.05	89.85	142.99
JY1621	BnaA03G0474600ZS	AT4G23680	NIL	Polyketide cyclase/dehydrase and lipid transport superfamily protein;(source:Araport11)	0.10	251.71	0.00	0.05	0.03	6.19	0.00	0.19
JY1621	BnaA03G0474700ZS	AT3G26460	NIL	Polyketide cyclase/dehydrase and lipid transport superfamily protein;(source:Araport11)	0.18	51.35	0.43	0.03	0.33	3.68	0.76	0.23
JY1621	BnaA03G0476000ZS	AT4G23820	(PGF13)	Pectin lyase-like superfamily protein;(source:Araport11)	0.17	13.28	0.03	0.13	0.10	1.81	0.03	0.19
JY1621	BnaA03G0478400ZS	AT4G24190	SHEPHERD (SHD);HEAT SHOCK PROTEIN 90-7 (AtHsp90-7);HEAT SHOCK PROTEIN 90.7 (AtHsp90.7);HEAT SHOCK PROTEIN 90.7 (HSP90.7); (HSP90)	encodes an ortholog of GRP94; an ER-resident HSP90-like protein and is involved in regulation of meristem size and organization. Single and double mutant analyses suggest that SHD may be required for the correct folding and/or complex formation of CLV proteins. Lines carrying recessive mutations in this locus exhibits expanded shoot meristems; disorganized root meristems; and defective pollen tub…	0.00	1.06	0.03	0.10	0.02	0.19	0.00	0.04
JY1621	BnaA03G0479300ZS	AT1G11070	NIL	hydroxyproline-rich glycoprotein family protein;(source:Araport11)	134.72	10.84	48.83	125.02	146.34	56.03	65.30	138.56
JY1621	BnaA03G0479800ZS	AT4G24440	NIL	transcription initiation factor IIA gamma chain / TFIIA-gamma (TFIIA-S);(source:Araport11)	18.13	6.85	18.45	17.94	14.50	6.49	18.29	19.11
JY1621	BnaA03G0481800ZS	AT4G24790	NIL	AAA-type ATPase family protein;(source:Araport11)	0.12	2.12	0.10	0.11	0.10	0.56	0.12	0.14
JY1621	BnaA03G0484900ZS	AT4G25260	PECTIN METHYLESTERASE INIHIBITOR 7 (PMEI7)	Pectin methylesterase inhibitor. Forms pH dependent complex with PME3.	9.48	46.47	3.52	2.23	6.15	16.90	3.18	6.54
JY1621	BnaA03G0489100ZS	AT4G25870	NIL	Core-2/I-branching beta-1;6-N-acetylglucosaminyltransferase family protein;(source:Araport11)	0.21	7.26	0.06	0.23	0.22	0.84	0.32	0.25
JY1621	BnaA03G0489200ZS	AT4G25880	NIL	Encodes a member of the Arabidopsis Pumilio (APUM) proteins containing PUF domain (eight repeats of approximately 36 amino acids each). PUF proteins regulate both mRNA stability and translation through sequence-specific binding to the 3 Prime UTR of target mRNA transcripts.	0.98	4.77	0.19	0.53	1.04	2.70	0.49	1.16
JY1621	BnaA03G0491100ZS	AT4G26200	1-AMINO-CYCLOPROPANE-1-CARBOXYLATE SYNTHASE 7 (ACCS7);1-AMINO-CYCLOPROPANE-1-CARBOXYLATE SYNTHASE 7 (ACS7); (ATACS7)	Member of a family of proteins in Arabidopsis that encode 1-Amino-cyclopropane-1-carboxylate synthase; an enzyme involved in ethylene biosynthesis. Not expressed in response to IAA.	0.02	1.35	0.00	0.12	0.01	0.73	0.05	0.10
JY1621	BnaA03G0493300ZS	AT4G26570	CALCINEURIN B-LIKE 3 (ATCBL3);CALCINEURIN B-LIKE 3 (CBL3)	member of AtCBLs (Calcineurin B-like Calcium Sensor Proteins); interacts with CIPK3/9/23/26 resulting in phosphorylation of their downstream targets; influencing the maintenance of cellular magnesium homeostasis.	22.93	17.63	15.21	28.11	20.82	8.89	17.17	39.08
JY1621	BnaA03G0496000ZS	AT4G27090	(RPL14B)	Cytoplasmic ribosomal protein.Essential gene as homozygotes are lethal and heterozygotes have various defects in gametophyte development and function.	86.95	375.42	53.03	68.36	113.56	228.77	75.17	105.54
JY1621	BnaA03G0499000ZS	AT4G27640	IMPORTIN-BETA 4 (IMB4)	Nuclear import receptor for GRF-interacting factors (GIFs);roles in ovule development.	3.13	8.96	1.07	1.42	2.02	5.00	0.94	1.91
JY1621	BnaA03G0506400ZS	AT4G28640	INDOLE-3-ACETIC ACID INDUCIBLE 11 (IAA11)	Auxin induced gene; IAA11 (IAA11). Check the Comments field on the locus page to view updated sequence annotation.	4.02	4.25	2.17	5.89	4.39	1.56	2.79	6.28
JY1621	BnaA03G0506800ZS	AT4G28730	GLUTAREDOXIN C5 (GrxC5)	Encodes a glutaredoxin GrxC5. GrxC5 exists as two forms when expressed in Escherichia coli. The monomeric apoprotein possesses deglutathionylation activity mediating the recycling of plastidial methionine sulfoxide reductase B1 and peroxiredoxin IIE; whereas the dimeric holoprotein incorporates a [2Fe-2S] cluster.	1.10	3.04	0.89	1.22	2.83	1.42	2.23	3.86
JY1621	BnaA03G0509600ZS	AT4G29170	NIL	A homolog of yeast; mouse and human mnd1delta protein. Null mutants exhibit normal vegetative and flower development; however; during prophase I; chromosomes become fragmented resulting in random distribution of the fragments between polyads. Both male and female meiosis are defective and strong accumulation of AtRAD51 was observed in the inflorescence nuclei of mutant plants. Similarly to its ye…	0.58	3.24	0.56	0.52	0.86	1.89	0.72	0.38
JY1621	BnaA03G0511900ZS	AT4G29720	POLYAMINE OXIDASE 5 (ATPAO5);POLYAMINE OXIDASE 5 (PAO5)	polyamine oxidase 5;(source:Araport11)	0.96	0.27	0.31	1.10	0.57	0.16	0.68	0.65
JY1621	BnaA03G0516000ZS	AT4G30170	NIL	Peroxidase family protein;(source:Araport11)	0.00	20.86	0.01	0.04	0.02	1.15	0.00	0.00
JY1621	BnaA03G0516800ZS	AT4G30230	NIL	hypothetical protein;(source:Araport11)	1.19	0.62	1.14	1.86	3.04	0.96	2.09	2.26
JY1621	BnaA03G0516900ZS	AT4G30260	NIL	Encodes one of the two YPT/RAB GTPase Interacting Protein 4a (YIP4a) and YIP4b (formerly YIP2); which form a TGN-localized complex with ECHIDNA (ECH). This complex is required for the secretion of cell wall polysaccharides.	0.00	0.00	0.00	0.02	0.34	0.00	0.27	0.39
JY1621	BnaA03G0531600ZS	AT4G32330	WAVE-DAMPENED 5 (WDL5)	WDL5 is an target of EIN3 that co-localizes with cortical microtubles. It its thought to function to stabilize microtubles during ethylene induced hypocotyl elongation.	4.90	40.48	5.46	4.50	3.47	14.20	3.89	5.19
JY1621	BnaA03G0531700ZS	AT4G32410	CELLULOSE SYNTHASE 1 (AtCESA1);RADIALLY SWOLLEN 1 (RSW1);ANISOTROPY1 (ANY1);CELLULOSE SYNTHASE 1 (CESA1)	Encodes a cellulose synthase isomer. CESA1 mutants have cellulose defect in the primary cell wall. Multiple lines of evidence suggest that CESA1; along with CESA3 and CESA6 are present in the same plasma membrane complex for cellulose biosynthesis. lasma membrane complex for cellulose biosynthesis. As inferred from the null role of secondary wall-type CesAs; included in a set of five primary wall…	1.90	22.82	0.61	1.20	1.90	12.90	0.93	2.06
JY1621	BnaA03G0533000ZS	AT4G32650	A. THALIANA LOW-K+-TOLERANT 1 (AtLKT1);ARABIDOPSIS THALIANA K+ RECTIFYING CHANNEL 1 (ATKC1);POTASSIUM CHANNEL IN ARABIDOPSIS THALIANA 3 (KAT3); (KC1)	Encodes KAT3; a member of the Shaker family of voltage-gated potassium channel subunits. Does not form functional potassium channel on its own. Involved in down-regulating AKT1 and KAT1 channel activity by forming heteromers with AKT1 or KAT1. The Shaker family K+ ion channels include five groups based on phylogenetic analysis (FEBS Letters (2007) 581: 2357): I (inwardly rectifying conductance): …	4.93	14.67	3.21	2.69	2.76	13.09	3.23	3.19
JY1621	BnaA03G0533600ZS	AT4G32800	ETHYLENE RESPONSE FACTOR 43 (ERF043)	encodes a member of the DREB subfamily A-4 of ERF/AP2 transcription factor family. The protein contains one AP2 domain. There are 17 members in this subfamily including TINY.	0.04	2.37	0.00	0.00	0.00	0.89	0.03	0.00
JY1621	BnaA03G0538300ZS	AT4G33625	NIL	vacuole protein;(source:Araport11)	0.78	6.47	0.69	0.28	0.54	3.73	1.12	0.68
JY1621	BnaA03G0538800ZS	AT3G24610	NIL	Galactose oxidase/kelch repeat superfamily protein;(source:Araport11)	8.49	1.58	6.70	20.10	8.10	3.71	8.13	11.88
JY1621	BnaA03G0539800ZS	AT4G33905	NIL	Peroxisomal membrane 22 kDa (Mpv17/PMP22) family protein;(source:Araport11)	17.19	1.20	9.82	38.08	9.62	3.55	7.87	17.71
JY1621	BnaA03G0542300ZS	AT3G42050	(VHA-H)	Member of V-ATPase family. Vacuolar-type H + -ATPase (V-ATPase) is a multisubunit proton pump located on the endomembranes.	3.76	23.73	2.41	1.97	4.01	11.51	3.54	2.53
JY1621	BnaA03G0542400ZS	AT4G34180	CYCLASE1 (CYCLASE1)	Encodes a cyclase-family protein that is a negative regulator of cell death that regulates pathogen-induced symptom development.	56.02	82.53	49.74	46.70	60.70	123.54	65.60	44.99
JY1621	BnaA03G0546300ZS	AT4G34730	NIL	ribosome-binding factor A family protein;(source:Araport11)	3.32	29.77	2.05	2.48	3.97	8.56	3.47	3.72
JY1621	BnaA03G0550600ZS	AT4G35560	DUO1-ACTIVATED WD40 1 (DAW1);TOMOSYN-LIKE (TMS-LIKE)	Target promoter of the male germline-specific transcription factor DUO1. The mRNA is cell-to-cell mobile.	1.81	0.40	1.18	1.71	1.42	0.45	1.23	1.58
JY1621	BnaA03G0551400ZS	AT4G35600	PBS1-LIKE 30 (PBL30);CONNEXIN 32 (CX32);CAST AWAY (CST);KINASE 4 (KIN4)	Encodes a receptor-like cytoplasmic kinase that acts as a spatial inhibitor of cell separation. Analysis of the cDNA previously described in Meiners et al.; 1991 revealed mistakes in the predicted open reading frame. The mRNA is cell-to-cell mobile.	5.43	0.68	2.54	8.81	11.04	2.49	6.46	10.94
JY1621	BnaA03G0552200ZS	AT4G35840	ARABIDOPSIS TOXICOS EN LEVADURA 26 (ATL26)	RING/U-box superfamily protein;(source:Araport11)	24.16	106.51	40.11	37.00	49.93	158.23	52.44	44.55
JY1621	BnaA03G0554100ZS	AT4G36220	CYTOCHROME P450 84A1 (CYP84A1); (F5H);FERULIC ACID 5-HYDROXYLASE 1 (FAH1)	encodes ferulate 5-hydroxylase (F5H). Involved in lignin biosynthesis.	0.46	5.37	0.06	0.37	0.10	0.89	0.13	0.11
JY1621	BnaA03G0556600ZS	AT4G36670	POLYOL TRANSPORTER 6 (PLT6); (AtPLT6);POLYOL/MONOSACCHARIDE TRANSPORTER 6 (PMT6); (AtPMT6)	Major facilitator superfamily protein;(source:Araport11)	0.49	1.32	0.38	0.39	0.36	1.38	0.68	0.39
JY1621	BnaA03G0558500ZS	AT4G36820	(MCU4)	Mitochondrial calcium channel.	3.06	0.38	5.15	6.34	3.51	1.21	4.22	5.17
JY1621	BnaA03G0559600ZS	AT4G37160	SKU5 SIMILAR 15 (sks15)	SKU5 similar 15;(source:Araport11)	0.01	20.51	0.00	0.00	0.01	0.77	0.00	0.00
JY1621	BnaA03G0562300ZS	AT2G23130	(ATAGP17);ARABINOGALACTAN PROTEIN 17 (AGP17)	AGP17 is a lysine-rich arabinogalactan-protein (AGP) and part of a multi-gene family of glycoproteins with approx. 50 members. It falls into one subclass with AGP18 and AGP19; other lysine-rich AGPs. 84% of its proline residues are hydroxylated to hydroproline and its heavy glycosylation accounts for appr. 69% of the molecular weight. The main glycosyl residues are arabinose (30.1%) and galactose…	1.63	46.30	2.72	1.55	1.35	12.19	1.08	0.83
JY1621	BnaA03G0565300ZS	NIL	NIL	NIL	9.83	15.63	2.46	2.89	2.29	5.54	1.43	1.32
JY1621	BnaA03G0565400ZS	AT1G60490	PHOSPATIDYLINOSITOL 3-KINASE (PI3K); (ATVPS34);VACUOLAR PROTEIN SORTING 34 (VPS34)	Encodes a phosphatidylinositol 3-kinase that is expressed in most plant tissues. Defects in VPS34 affect a number of cellular processes. Loss of function mutations are not transmitted through the male gametophyte due to defects in microgametogenesis therefore it is difficult to assess the effects of loss of VPS34 function in the whole plant. Involved in salt-stress responses.	9.22	16.62	5.43	4.96	2.30	6.03	2.15	1.86
JY1621	BnaA03G0565500ZS	AT4G22910	CELL CYCLE SWITCH PROTEIN 52 A1 (CCS52A1);FIZZY-RELATED 2 (FZR2)	FIZZY-related 2;(source:Araport11)	14.88	26.84	8.89	5.92	3.72	7.71	4.05	2.57
JY1621	BnaA03G0565800ZS	AT4G37790	BRASSINOSTEROID-RELATED HOMEOBOX 3 (BHB3); (HAT22);ABA INSENSITIVE GROWTH 1 (ABIG1)	Encodes homeobox protein HAT22; member of the HD-Zip II family. The mRNA is cell-to-cell mobile.	4.16	1.67	2.06	6.62	4.79	1.67	4.95	4.96
JY1621	BnaA03G0567000ZS	AT4G39955	NIL	alpha/beta-Hydrolases superfamily protein;(source:Araport11)	0.06	0.74	0.00	0.04	0.13	0.63	0.14	0.13
JY1621	BnaA03G0567200ZS	AT4G39940	APS-KINASE 2 (AKN2);ADENOSINE-5'-PHOSPHOSULFATE (APS) KINASE 2 (APK2)	adenosine-5'-phosphosulfate-kinase (akn2) mRNA; complete The mRNA is cell-to-cell mobile.	0.30	5.09	0.17	0.07	0.22	1.19	0.30	0.21
JY1621	BnaA03G0572000ZS	NIL	NIL	NIL	11.13	3.33	3.01	11.04	8.98	2.82	6.05	10.22
JY1621	BnaA03G0581900ZS	AT1G11510	NIL	DNA-binding storekeeper protein-related transcriptional regulator;(source:Araport11)	10.00	2.77	3.87	6.34	7.64	2.16	7.22	6.97
JY1621	BnaA03G0591400ZS	AT1G62800	ASPARTATE AMINOTRANSFERASE 4 (ASP4)	Encodes aspartate aminotransferase (Asp4).	2.87	14.97	1.31	0.78	1.87	4.11	1.71	1.17
JY1621	BnaA03G0592500ZS	AT1G62981	NIL	transmembrane protein; putative (DUF1191);(source:Araport11)	2.14	0.10	2.73	0.60	0.45	0.04	0.66	0.74
JY1621	BnaA04G0001500ZS	AT3G63210	MEDIATOR OF ABA-REGULATED DORMANCY 1 (MARD1); (MARD1)	encodes a novel zinc-finger protein with a proline-rich N-terminus; identical to senescence-associated protein SAG102	0.86	4.51	0.12	0.14	0.25	1.11	0.20	0.31
JY1621	BnaA04G0002700ZS	AT3G63130	RAN GTPASE-ACTIVATING PROTEIN 1 (ATRANGAP1);RAN GTPASE ACTIVATING PROTEIN 1 (RANGAP1)	Encodes a RAN GTPase activating protein involved in nuclear import; cell plate formation and mitotic spindle formation. Associates with nuclear envelope membranes.	0.23	9.12	0.14	0.28	0.33	1.24	0.13	0.27
JY1621	BnaA04G0006000ZS	AT3G62600	(ATERDJ3B); (ERDJ3B)	J domain protein localized in ER lumen. Can partially compensate for the growth defect in jem1 scj1 mutant yeast. Forms a complex SDF2-ERdj3B-BiP that is required for the proper accumulation of the surface-exposed leucine-rich repeat receptor kinases EFR. EFR is involved in PAMP (pathogen associated molecular patterns) triggered immunity.	1.50	13.24	0.91	1.14	0.66	3.54	0.72	0.46
JY1621	BnaA04G0006400ZS	AT3G62270	REQUIRES HIGH BORON 2 (BOR2)	BOR2 is involved in efficient borate crosslinking of rhamnogalacturonan II in cell walls under boron limitation.	0.03	5.50	0.00	0.12	0.04	0.42	0.01	0.06
JY1621	BnaA04G0007400ZS	AT3G62060	PECTIN ACETYESTERASE 6 (ATPAE6);PECTIN ACETYLESTERASE 6 (PAE6)	Pectinacetylesterase family protein;(source:Araport11)	0.04	0.34	0.01	0.03	0.21	0.85	0.04	0.04
JY1621	BnaA04G0007700ZS	AT3G61980	KAZAL-TYPE PROTEINASE INHIBITOR 1 (KPI-1); (ATKPI-1)	Encodes a Kazal-type serine proteinase inhibitor that is highly expressed in seedlings and flowers.	10.80	13.01	3.35	6.37	10.85	42.17	4.75	4.08
JY1621	BnaA04G0009000ZS	AT3G61820	NIL	Eukaryotic aspartyl protease family protein;(source:Araport11)	1.59	24.01	0.39	1.60	0.86	6.33	0.57	1.11
JY1621	BnaA04G0011800ZS	AT3G61180	NIL	RING/U-box superfamily protein;(source:Araport11)	9.68	19.15	1.83	5.54	3.36	13.38	1.83	2.56
JY1621	BnaA04G0014200ZS	AT3G60690	SMALL AUXIN UPREGULATED RNA 59 (SAUR59)	SAUR-like auxin-responsive protein family;(source:Araport11)	2.52	0.72	1.95	4.83	4.37	1.66	6.10	7.10
JY1621	BnaA04G0016000ZS	AT3G60380	NIL	cotton fiber protein;(source:Araport11)	3.63	1.25	1.09	3.48	9.64	2.49	4.25	8.19
JY1621	BnaA04G0017500ZS	AT3G60200	NIL	hypothetical protein;(source:Araport11)	0.73	3.04	0.71	0.85	1.82	6.15	1.21	1.60
JY1621	BnaA04G0019400ZS	AT3G59920	RAB GDP DISSOCIATION INHIBITOR 2 (ATGDI2);RAB GDP DISSOCIATION INHIBITOR 2 (GDI2)	RAB GDP DISSOCIATION INHIBITOR 2 The mRNA is cell-to-cell mobile.	18.99	36.33	48.34	15.64	15.56	31.33	21.74	13.62
JY1621	BnaA04G0020100ZS	AT3G59760	ARABIDOPSIS THALIANA CYSTEINSYNTHASE-C (ATCS-C);O-ACETYLSERINE (THIOL) LYASE ISOFORM C (OASC)	Arabidopsis thaliana O-acetylserine (thiol) lyase (OAS-TL) isoform oasC. Required for pollen tube growth and/or fertilization.	6.01	12.97	3.39	3.39	2.95	9.85	2.95	2.91
JY1621	BnaA04G0021300ZS	AT3G59360	UDP-GALACTOSE TRANSPORTER 6 (UTR6);UDP-GALACTOSE TRANSPORTER 6 (ATUTR6)	UDP-galactose transporter 6;(source:Araport11)	0.08	0.46	0.02	0.02	0.05	0.34	0.10	0.02
JY1621	BnaA04G0034500ZS	AT3G56700	NIL	Encodes a fatty-acyl-CoA reductase that is expressed in response to wounding.	0.00	5.28	0.00	0.00	0.00	0.14	0.00	0.00
JY1621	BnaA04G0035200ZS	AT3G56590	NIL	hydroxyproline-rich glycoprotein family protein;(source:Araport11)	0.26	2.10	0.14	0.11	0.20	1.44	0.19	0.16
JY1621	BnaA04G0036900ZS	AT3G56220	NIL	transcription regulator;(source:Araport11)	0.00	9.77	0.08	0.02	0.00	0.65	0.04	0.02
JY1621	BnaA04G0041400ZS	AT3G55440	CYTOSOLIC ISOFORM TRIOSE PHOSPHATE ISOMERASE (CYTOTPI);TRIOSEPHOSPHATE ISOMERASE (TPI);CYTOSOLIC TRIOSE PHOSPHATE ISOMERASE (ATCTIMC)	Encodes triosephosphate isomerase.	35.71	187.36	25.45	25.73	15.52	84.60	17.60	14.94
JY1621	BnaA04G0042800ZS	AT3G55260	BETA-HEXOSAMINIDASE 1 (HEXO1); (ATHEX2)	Encodes a protein with &#946;-hexosaminidase activity (the enzyme is active with p-nitrophenyl-&#946;-N-acetylglucosaminide as substrate but displayed only a minor activity toward p-nitrophenyl-&#946;-N-acetylgalactosaminide). The enzyme displays no distinct preference for a specific terminal GlcNAc residue and indeed cleaved the asialoagalactodabsylglycopeptide GnGn to a mixture of products.	0.32	7.95	0.25	0.20	0.33	1.94	0.41	0.46
JY1621	BnaA04G0045100ZS	AT2G36255	NIL	Encodes a defensin-like (DEFL) family protein.	0.00	0.04	0.00	0.00	0.57	2.62	0.37	0.38
JY1621	BnaA04G0045900ZS	AT3G54770	ABA-REGULATED RNA-BINDING PROTEIN 1 (ARP1)	Encodes a putative RNA binding protein that is localized in the nucleus and affects ABA-regulated seed germination of Arabidopsis.	0.02	19.64	0.10	0.04	0.00	1.31	0.00	0.03
JY1621	BnaA04G0046100ZS	AT3G54750	NIL	downstream neighbor of Son;(source:Araport11)	0.14	7.96	0.23	0.06	0.05	0.68	0.15	0.06
JY1621	BnaA04G0047000ZS	AT3G54650	F BOX-LIKE17 (FBL17)	F- box protein involved in regulation of cell cycle genes.	0.12	1.62	0.20	0.09	0.08	0.85	0.09	0.04
JY1621	BnaA04G0047500ZS	AT3G54500	NIL	Member of a small family (4 proteins) in Arabidopsis that have some overlap in function. LNK2 along with LNK1 functions in the integration of light signaling and circadian clock. It is regulated by the clock TOC1 complex. Functions as a transcriptional coactivator.	0.30	0.91	0.03	0.08	0.00	0.35	0.13	0.00
JY1621	BnaA04G0048200ZS	AT3G54400	NIL	Eukaryotic aspartyl protease family protein;(source:Araport11)	0.00	28.51	0.02	0.05	0.01	2.22	0.00	0.05
JY1621	BnaA04G0049300ZS	NIL	NIL	NIL	2.25	4.87	0.50	0.83	0.53	1.66	0.45	0.59
JY1621	BnaA04G0051400ZS	AT3G54020	ARABIDOPSIS INOSITOL PHOSPHORYLCERAMIDE SYNTHASE 1 (AtIPCS1)	Inositol phosphorylceramide synthase	19.99	5.75	9.31	27.00	26.97	10.57	20.09	24.29
JY1621	BnaA04G0051500ZS	AT3G54010	PASTICCINO 1 (PAS1); (DEI1)	Immunophilin-like protein similar to the p59 FK506-binding protein (FKBP52). Shows rotamase activity and contains an FKBP-like domain and three tetratricopeptide repeat units. Members of this class of mutation show ectopic cell proliferation in cotyledons. Gene may be alternatively spliced. Belongs to one of the 36 carboxylate clamp (CC)-tetratricopeptide repeat (TPR) proteins (Prasad 2010; Pubme…	8.77	16.46	8.23	6.67	7.32	18.49	8.31	7.43
JY1621	BnaA04G0055600ZS	AT4G14200	NIL	Pentatricopeptide repeat (PPR) superfamily protein;(source:Araport11)	0.22	2.28	0.01	0.19	0.46	1.50	0.27	0.47
JY1621	BnaA04G0056500ZS	AT5G24150	(SQP1);SQUALENE MONOOXYGENASE 5 (SQE5)	squalene monooxygenase gene homolog	0.23	0.16	0.01	0.04	0.36	2.40	0.26	0.14
JY1621	BnaA04G0059500ZS	AT3G51850	CALCIUM-DEPENDENT PROTEIN KINASE 13 (CPK13)	member of Calcium Dependent Protein Kinase The mRNA is cell-to-cell mobile.	4.06	6.28	1.85	2.52	1.17	2.79	0.56	1.17
JY1621	BnaA04G0062800ZS	AT3G52200	(LTA3);MITOCHONDRIAL PYRUVATE DEHYDROGENASE SUBUNIT 2-1 (MTE2-1)	Encodes a dihydrolipoamide S-acetyltransferase; a subunit of the mitochondrial pyruvate dehydrogenase complex.	7.01	15.97	5.69	5.04	6.40	13.74	6.53	5.36
JY1621	BnaA04G0063400ZS	AT5G06530	ATP-BINDING CASSETTE G22 (ABCG22);ARABIDOPSIS THALIANA ATP-BINDING CASSETTE G22 (AtABCG22)	Encodes ABCG22; an ABC transporter gene. Mutation results in increased water transpiration and drought susceptibility.	1.55	0.13	0.53	1.13	0.87	0.24	0.36	0.70
JY1621	BnaA04G0063900ZS	AT3G52390	NIL	TatD related DNase;(source:Araport11)	2.26	10.14	2.28	1.54	2.46	4.81	2.88	2.34
JY1621	BnaA04G0065600ZS	AT3G52600	CELL WALL INVERTASE 2 (CWINV2); (ATCWIN2);CELL WALL INVERTASE 2 (AtcwINV2)	Cell wall invertase expressed in flowers and ovary placental tissues. Reduced expression is correlated with decreased ovule production suggesting a link between sugar sensing and ovule initiation.	0.62	0.85	0.00	0.21	0.26	0.78	0.04	0.21
JY1621	BnaA04G0068200ZS	AT3G52940	EXTRA-LONG-LIFESPAN 1 (ELL1);FACKEL (FK); (HYD2)	Encodes a sterol C-14 reductase required for cell division and expansion and is involved in proper organization of the embryo.	0.20	3.75	0.16	0.22	0.11	1.53	0.24	0.21
JY1621	BnaA04G0068800ZS	AT3G53020	RIBOSOMAL PROTEIN L24 (RPL24); (RPL24B);SHORT VALVE1 (STV1)	RPL24B encodes ribosomal protein L24; homolog of cytosolic RPL24; found in archaea and higher eukaryotes. Arabidopsis has two RPL24 homologs; RPL24A (AT2G36620) and RPL24B. Mutants showed defects in apical-basal gynoecium patterning similar to previously described ett and mp mutants. Transformation of stv1-1 mutant with a uORF-eliminated ETT construct partially suppressed the stv1 gynoecium pheno…	140.84	245.83	172.35	107.85	215.42	488.31	213.22	179.68
JY1621	BnaA04G0071900ZS	AT3G57730	(ZRK3)	Protein kinase superfamily protein;(source:Araport11)	16.37	2.68	3.99	17.52	14.91	5.60	6.79	12.44
JY1621	BnaA04G0072400ZS	AT3G53620	PYROPHOSPHORYLASE 4 (AtPPa4);PYROPHOSPHORYLASE 4 (PPa4)	Encodes a soluble protein with inorganic pyrophosphatase activity that is highly specific for Mg-inorganic pyrophosphate. The mRNA is cell-to-cell mobile.	0.76	5.53	1.04	0.92	0.18	0.94	0.06	0.14
JY1621	BnaA04G0075300ZS	AT4G13650	NIL	Pentatricopeptide repeat (PPR) superfamily protein;(source:Araport11)	3.68	4.53	2.51	3.34	8.69	2.87	8.04	12.86
JY1621	BnaA04G0077200ZS	AT4G13370	CORTICAL MICROTUBULE DISORDERING3 (CORD3)	Member of a novel; plant specific family of microtubule associated proteins.	7.21	1.28	1.38	6.78	0.90	0.44	0.42	0.99
JY1621	BnaA04G0077600ZS	AT4G23180	CYSTEINE-RICH RLK (RECEPTOR-LIKE PROTEIN KINASE) 10 (CRK10); (RLK4)	Encodes a receptor-like protein kinase. Naming convention from Chen et al 2003 (PMID 14756307) The mRNA is cell-to-cell mobile.	1.28	0.50	0.67	1.59	6.85	1.76	3.33	6.63
JY1621	BnaA04G0078000ZS	AT4G13210	NIL	Pectin lyase-like superfamily protein;(source:Araport11)	0.28	5.74	0.33	0.35	0.13	1.24	0.17	0.15
JY1621	BnaA04G0078900ZS	AT4G13050	(FATA2)	Acyl-ACP thioesterase;(source:Araport11)	0.87	4.97	0.45	0.65	0.33	0.89	0.26	0.24
JY1621	BnaA04G0079000ZS	AT3G25120	NIL	Mitochondrial import inner membrane translocase subunit Tim17/Tim22/Tim23 family protein;(source:Araport11)	3.01	12.76	2.38	2.69	2.42	5.38	1.01	1.75
JY1621	BnaA04G0080100ZS	AT4G12840	NIL	GTPase Der (DUF707);(source:Araport11)	0.42	4.96	0.14	0.28	0.11	0.61	0.12	0.16
JY1621	BnaA04G0080500ZS	AT2G39780	RIBONUCLEASE 2 (RNS2)	Encodes the main endoribonuclease activity in plant cells and localizes to the endoplasmic reticulum (ER); ER-derived structures; and vacuoles. It is essential for normal ribosomal RNA recycling. The mRNA is cell-to-cell mobile.	45.57	87.17	16.98	21.18	35.27	93.67	19.64	16.95
JY1621	BnaA04G0089100ZS	AT5G35630	GLUTAMINE SYNTHETASE LIKE 1 (ATGSL1);GLUTAMINE SYNTHETASE 2 (GLN2);GLUTAMINE SYNTHETASE 2 (GS2)	chloroplastic glutamine synthetase The mRNA is cell-to-cell mobile.	0.02	1.60	0.00	0.01	0.00	0.32	0.00	0.00
JY1621	BnaA04G0092400ZS	AT5G36290	PHOTOSYNTHESIS-AFFECTED MUTANT 71 LIKE 3 (PML3)	Member of the UPF0016 family of membrane proteins; belongs to the conserved group of Mn/Ca transporters.	51.19	98.53	56.59	39.88	54.43	106.81	43.00	41.30
JY1621	BnaA04G0096400ZS	AT5G37570	NIL	Pentatricopeptide repeat (PPR-like) superfamily protein;(source:Araport11)	2.69	1.79	0.76	3.15	1.07	0.51	0.78	1.29
JY1621	BnaA04G0098300ZS	AT5G37790	NIL	Protein kinase superfamily protein;(source:Araport11)	0.09	2.06	0.13	0.00	0.13	0.57	0.09	0.07
JY1621	BnaA04G0099300ZS	AT5G38150	PLASTID MOVEMENT IMPAIRED 15 (PMI15)	Involved in chloroplast avoidance movement under high-light intensities	1.87	3.49	0.67	1.46	0.02	0.27	0.02	0.05
JY1621	BnaA04G0103000ZS	AT5G67150	NIL	HXXXD-type acyl-transferase family protein;(source:Araport11)	0.02	0.18	0.01	0.00	0.01	0.36	0.02	0.00
JY1621	BnaA04G0106100ZS	AT5G39340	HISTIDINE-CONTAINING PHOSPHOTRANSMITTER 3 (AHP3);ARABIDOPSIS THALIANA HISTIDINE-CONTAINING PHOSPHOTRANSMITTER 2 (ATHP2)	Encodes AHP3; one of the six Arabidopsis thaliana histidine phosphotransfer proteins (AHPs) involved in Histidine (His)-to-Aspartate (Asp) phosphorelay signal transduction. AHPs function as redundant positive regulators of cytokinin signaling. Members of the AHP gene family include: AT3G21510 (AHP1); AT3G29350 (AHP2); AT5G39340 (AHP3); AT3G16360 (AHP4); AT1G03430 (AHP5) and AT1G80100 (AHP6).	2.12	31.43	0.73	0.93	1.63	5.90	0.96	1.87
JY1621	BnaA04G0106400ZS	AT5G39380	NIL	Plant calmodulin-binding protein-like protein;(source:Araport11)	8.15	2.49	3.83	7.68	6.47	2.33	4.34	7.84
JY1621	BnaA04G0108700ZS	AT5G39590	OXIDATION RESISTANCE 5 (OXR5)	TLD-domain containing nucleolar protein;(source:Araport11)	14.99	5.06	8.70	21.82	16.69	7.26	17.43	23.20
JY1621	BnaA04G0110900ZS	AT5G39865	NIL	Glutaredoxin family protein;(source:Araport11)	0.19	0.21	0.11	0.25	0.52	0.10	0.62	0.62
JY1621	BnaA04G0114100ZS	AT1G77570	RESTRICTED TO NUCLEOLUS 1 (REN1); (ATREN1)	Winged helix-turn-helix transcription repressor DNA-binding. Expressed in pollen and mutants show enlarged pollen grain nucleoli.	13.59	0.36	15.72	27.64	4.80	0.65	6.77	7.36
JY1621	BnaA04G0115500ZS	AT5G40240	USUALLY MULTIPLE ACIDS MOVE IN AND OUT TRANSPORTERS 40 (UMAMIT40)	nodulin MtN21-like transporter family protein	0.45	2.12	0.65	0.23	0.40	1.16	0.78	0.40
JY1621	BnaA04G0117300ZS	AT5G40390	SEED IMBIBITION 1-LIKE (SIP1);RAFFINOSE SYNTHASE 5 (RS5)	Encodes a protein which might be involved in the formation of verbascose. A T-DNA insertion mutant was shown to have a decreased amount of verbascose (as well as mannitol) whereas the levels of raffinose and stachyose remained unchanged. Enhances drought tolerance through raffinose synthesis or galactinol hydrolysis.	1.30	0.46	3.57	1.29	9.84	2.67	7.14	6.29
JY1621	BnaA04G0118000ZS	AT5G40470	NIL	RNI-like superfamily protein;(source:Araport11)	4.82	0.66	3.36	5.84	4.80	1.39	4.87	4.02
JY1621	BnaA04G0118500ZS	AT5G40510	NIL	Sucrase/ferredoxin-like family protein;(source:Araport11)	0.31	13.88	0.12	0.38	0.22	0.70	0.21	0.12
JY1621	BnaA04G0119800ZS	AT5G40690	NIL	histone-lysine N-methyltransferase trithorax-like protein;(source:Araport11)	1.14	0.33	4.25	1.26	2.57	0.22	3.72	2.62
JY1621	BnaA04G0123100ZS	AT5G41080	(AtGDPD2);GLYCEROPHOSPHODIESTER PHOSPHODIESTERASE 2 (GDPD2)	Encodes a member of the glycerophosphodiester phosphodiesterase (GDPD) family.	0.07	7.91	0.00	0.13	0.02	0.27	0.09	0.00
JY1621	BnaA04G0123700ZS	AT5G41140	NIL	Myosin heavy chain-related protein;(source:Araport11)	0.33	3.33	0.32	0.15	0.17	1.05	0.25	0.29
JY1621	BnaA04G0124600ZS	AT1G63470	AT-HOOK MOTIF NUCLEAR LOCALIZED PROTEIN 5 (AHL5)	AT hook motif DNA-binding family protein;(source:Araport11)	0.98	4.86	0.30	0.70	0.73	2.22	0.45	0.83
JY1621	BnaA04G0124900ZS	AT5G41315	NIL	Encodes a basic helix loop helix domain protein that interacts with GL1 in trichome development.GL3 interacts with JAZ and DELLA proteins to regulate trichome initiation.	2.84	1.72	1.73	3.26	3.37	1.41	2.37	4.23
JY1621	BnaA04G0127300ZS	NIL	NIL	NIL	8.49	2.83	6.57	12.23	3.91	1.83	4.58	4.41
JY1621	BnaA04G0128300ZS	AT5G41790	COP1-INTERACTIVE PROTEIN 1 (CIP1)	encodes a protein that physically interacts specifically with the putative coiled-coil region of COP1 in vitro. In hypocotyl and cotyledon protoplasts; it is associated to the cytoskeleton; but not in the root. expression is not regulated by light. The mRNA is cell-to-cell mobile.	0.00	3.89	0.01	0.00	0.41	1.68	0.21	0.30
JY1621	BnaA04G0128500ZS	AT4G10320	NIL	tRNA synthetase class I (I; L; M and V) family protein;(source:Araport11)	8.85	28.71	8.81	5.04	3.81	12.90	5.90	4.50
JY1621	BnaA04G0128600ZS	AT5G41880	(POLA3); (POLA4)	DNA primase POLA3;(source:Araport11)	0.05	4.65	0.04	0.10	0.10	1.08	0.04	0.24
JY1621	BnaA04G0130100ZS	AT5G42110	NIL	hypothetical protein;(source:Araport11)	25.42	38.30	15.19	22.14	3.93	8.44	1.96	3.60
JY1621	BnaA04G0130400ZS	AT1G11510	NIL	DNA-binding storekeeper protein-related transcriptional regulator;(source:Araport11)	12.67	5.68	5.07	9.97	8.85	4.04	5.26	8.83
JY1621	BnaA04G0132600ZS	AT5G38970	BRASSINOSTEROID-6-OXIDASE (BR6OX);BRASSINOSTEROID-6-OXIDASE 1 (BR6OX1); (ATBR6OX); (CYP85A1)	Encodes a polypeptide involved in the C-6 oxidation of brassinosteroids. Heterologous expression of the protein in yeast conferred the ability to catalyze multiple reactions in which the C-6 position of 6-deoxocastasterone; 6-deoxotyphasterol; 3-dehydro-6-deoxoteasterone and 6-deoxoteasterone are oxidized.	0.19	1.46	0.05	0.08	0.05	0.36	0.12	0.02
JY1621	BnaA04G0136500ZS	AT2G21070	FIONA1 (FIO1)	This gene is predicted to an encode a nuclear-localized protein that is involved in regulating the period of circadian rhythms without affecting their amplitude or robustness. FIONA1 seems to act as a central oscillator-associated component; but its transcript levels are not regulated in a circadian or light-dependent manner. FIONA1 also appears to be involved in photoperiod-dependent flowering.	13.13	3.62	10.77	22.63	14.02	4.94	8.66	18.00
JY1621	BnaA04G0137400ZS	AT2G21170	NIL	Encodes a plastidic triose phosphate isomerase. Mutants with reduced pdTPI levels have difficulty transitioning from heterotrophic to autotrophic growth. The related phenotypes; such as chlorosis in light-grown seedlings may result from an accumulation of dihydroxyacetone phosphate (DHAP) and methylglyoxal (MG) in these mutants. Both splice variants appear to be expressed; but the At2g21170.2 var…	17.22	37.70	20.11	10.46	14.21	32.10	13.93	10.54
JY1621	BnaA04G0139700ZS	AT2G21590	(APL4)	Encodes the large subunit of ADP-glucose pyrophosphorylase; the enzyme which catalyzes the first and limiting step in starch biosynthesis. The large subunit plays a regulatory role whereas the small subunit (ApS) is the catalytic isoform. Four isoforms of the large subunit (ApL1-4) have been described.	0.25	0.90	0.10	0.05	0.05	0.27	0.01	0.02
JY1621	BnaA04G0139900ZS	AT5G36880	ACETYL-COA SYNTHETASE (ACS)	Encodes a plastidic acetyl-coA synthetase. This enzyme plays a role in converting acetate to acetyl-coA in the plastids. It does not appear to be a major contributor to fatty acid biosynthesis based on mutant phenotypes. The enzyme seems to act as a monomer and may play an important role in preventing the toxic accumulation of fermentation products including acetaldehyde; acetate; and ethanol. It…	11.17	47.26	6.87	8.10	9.22	21.24	8.69	7.30
JY1621	BnaA04G0141100ZS	AT2G21780	NIL	hypothetical protein;(source:Araport11)	6.19	1.22	6.42	8.60	12.11	4.21	8.55	18.36
JY1621	BnaA04G0141200ZS	AT2G34770	ARABIDOPSIS FATTY ACID HYDROXYLASE 1 (ATFAH1);FATTY ACID HYDROXYLASE 1 (FAH1)	encodes a fatty acid hydroxylase; required for the AtBI-1-mediated suppression of programmed cell death.	2.69	28.17	0.74	0.56	13.37	55.48	6.93	5.92
JY1621	BnaA04G0144100ZS	AT2G22230	NIL	Thioesterase superfamily protein;(source:Araport11)	0.08	2.02	0.15	0.12	0.02	0.61	0.12	0.03
JY1621	BnaA04G0144400ZS	AT1G16930	NIL	F-box/RNI-like/FBD-like domains-containing protein;(source:Araport11)	4.41	0.81	4.59	7.07	2.22	0.57	1.92	2.18
JY1621	BnaA04G0146000ZS	AT2G22420	(PRX17)	Encodes a cell wall-localized class III peroxidase that is directly regulated by the MADS-box transcription factor AGL15 and is involved in lignified tissue formation.	2.82	5.91	0.03	1.40	0.46	1.85	0.29	0.60
JY1621	BnaA04G0146800ZS	AT2G22500	PLANT UNCOUPLING MITOCHONDRIAL PROTEIN 5 (ATPUMP5);DICARBOXYLATE CARRIER 1 (DIC1);UNCOUPLING PROTEIN 5 (UCP5)	Encodes one of the mitochondrial dicarboxylate carriers (DIC): DIC1 (AT2G22500); DIC2 (AT4G24570); DIC3 (AT5G09470).	2.21	5.60	3.00	6.14	4.04	1.76	6.40	6.84
JY1621	BnaA04G0147100ZS	AT5G49680	NIL	Conserved among eukaryotes; similar to Arabidopsis SABRE. The phenotype of the kip/sab double mutant suggests related functions for both genes; however; the KIP protein is mostly required for tip-growth. Predicted to be targeted to the secretory pathway. mRNA was detected in all organs; with most abundance in pollen and roots.	0.03	0.58	0.00	0.00	0.02	0.20	0.04	0.05
JY1621	BnaA04G0148100ZS	AT2G22670	NIL	Encodes a transcriptional repressor of the auxin response that is auxin inducible and is involved in lateral root formation. The mRNA is cell-to-cell mobile. Promotes seed germination through down-regulation of ABI3 transcription. Cold and ROS act together to promote IAA8 protein accumulation during germination.	0.38	10.88	0.18	0.03	0.25	1.97	0.20	0.37
JY1621	BnaA04G0149100ZS	AT2G22770	(NAI1)	Regulates the development of ER bodies. also involves in response to the endophytic fungus Piriformospora indica.	0.07	5.09	0.05	0.09	0.05	0.56	0.06	0.06
JY1621	BnaA04G0150800ZS	AT5G49160	DNA METHYLTRANSFERASE 1 (DMT1);DNA METHYLTRANSFERASE 01 (DMT01);METHYLTRANSFERASE 1 (MET1);METHYLTRANSFERASE I (METI);METHYLTRANSFERASE 2 (MET2);DECREASED DNA METHYLATION 2 (DDM2)	Encodes a cytosine methyltransferase MET1. Required for silencing of FWA paternal allele in endosperm. Two lines with RNAi constructs directed against DMT1 have reduced agrobacterium-mediated tumor formation. The mRNA is cell-to-cell mobile.	0.04	0.19	0.06	0.02	0.11	0.25	0.09	0.07
JY1621	BnaA04G0151000ZS	NIL	NIL	NIL	1.04	0.16	0.46	0.98	0.78	0.03	0.27	0.61
JY1621	BnaA04G0157500ZS	AT2G23910	NIL	NAD(P)-binding Rossmann-fold superfamily protein;(source:Araport11)	6.00	17.23	5.28	4.50	7.01	16.12	5.54	4.19
JY1621	BnaA04G0160500ZS	AT2G24270	ALDEHYDE DEHYDROGENASE 11A3 (ALDH11A3)	Encodes a protein with non-phosphorylating NADP-dependent glyceraldehyde-3-phosphate dehydrogenase activity. The activity of the enzyme was determined from leaf extracts; the enzyme has not been purified to confirm activity.	0.12	42.52	0.27	0.13	0.12	0.98	0.17	0.07
JY1621	BnaA04G0160700ZS	AT2G24300	(CBP60E)	Calmodulin-binding protein;(source:Araport11)	0.09	4.22	0.09	0.03	0.09	1.20	0.19	0.19
JY1621	BnaA04G0167100ZS	AT2G25100	NIL	Polynucleotidyl transferase; ribonuclease H-like superfamily protein;(source:Araport11)	1.16	8.57	0.87	0.91	8.87	25.41	6.90	12.59
JY1621	BnaA04G0169300ZS	AT1G11280	NIL	S-locus lectin protein kinase family protein;(source:Araport11)	0.00	0.00	0.00	0.00	0.26	0.73	0.12	0.22
JY1621	BnaA04G0169600ZS	AT4G32440	NIL	Plant Tudor-like RNA-binding protein;(source:Araport11)	26.01	3.75	8.92	20.04	32.19	13.52	15.89	30.19
JY1621	BnaA04G0171100ZS	AT2G25810	TONOPLAST INTRINSIC PROTEIN 4;1 (TIP4;1)	tonoplast intrinsic protein 4;(source:Araport11)	0.04	25.40	0.04	0.13	0.04	2.64	0.09	0.09
JY1621	BnaA04G0172800ZS	AT2G26190	(IQM4)	IQM4 is a plastid localized; Ca2+ independent calmodulin binding protein that is involved in promoting seed dormancy.	0.39	0.07	0.18	0.32	0.04	0.75	0.02	0.05
JY1621	BnaA04G0173700ZS	AT2G26360	NIL	Mitochondrial substrate carrier family protein;(source:Araport11)	6.18	3.30	6.82	5.53	10.41	3.49	8.98	12.10
JY1621	BnaA04G0173800ZS	AT2G27190	PURPLE ACID PHOSPHATASE 12 (ATPAP12);PURPLE ACID PHOSPHATASE 1 (PAP1);ARABIDOPSIS THALIANA PURPLE ACID PHOSPHATASE 1 (ATPAP1);PURPLE ACID PHOSPHATASE 12 (PAP12)	Encodes a root-secreted purple acid phosphatase involved in extracellular phosphate-scavenging. PEP complex component.	0.07	1.16	0.04	0.02	0.22	1.08	0.10	0.04
JY1621	BnaA04G0174700ZS	AT2G26910	PERMEABLE CUTICLE 1 (PEC1); (ATABCG32);ATP-BINDING CASSETTE G32 (ABCG32);PLEIOTROPIC DRUG RESISTANCE 4 (PDR4);PLEIOTROPIC DRUG RESISTANCE 4 (ATPDR4)	Encodes a member of the PLEIOTROPIC DRUG RESISTANCE family of ATP binding cassette transporters. Required for the formation of a functional cuticle.	2.56	4.31	0.44	2.65	2.68	8.57	1.75	4.10
JY1621	BnaA04G0174800ZS	AT2G26980	CBL-INTERACTING PROTEIN KINASE 3 (CIPK3)	encodes a serine-threonine protein kinase whose expression increases in response to abscisic acid; cold; drought; high salt; and wounding conditions. The gene is expressed in developing seeds and seedlings. Lines carrying a T-DNA insertions have reduced germination efficiency and expression of cold; high-salt; and abscisic acid marker genes are altered; but not drought-response markers.	96.88	14.31	52.21	117.13	100.23	40.88	96.72	158.47
JY1621	BnaA04G0177100ZS	AT2G27260	NIL	Late embryogenesis abundant (LEA) hydroxyproline-rich glycoprotein family;(source:Araport11)	14.77	4.85	10.26	29.25	14.26	6.19	16.50	22.58
JY1621	BnaA04G0178700ZS	AT2G27460	(ATSEC23D)	Sec23 homolog ; forms a distinct clade with SEC23A.Mutants have defects in pollen exine patterning; tapetal development and pollen intine formation.	5.30	14.65	3.69	3.11	2.80	6.04	2.16	1.64
JY1621	BnaA04G0182800ZS	AT2G28310	NIL	trimethylguanosine synthase (DUF707);(source:Araport11)	0.17	3.95	0.35	0.02	0.04	1.46	0.24	0.05
JY1621	BnaA04G0183700ZS	AT2G28440	NIL	proline-rich family protein;(source:Araport11)	0.03	4.43	0.00	0.04	0.45	2.01	0.04	0.23
JY1621	BnaA04G0183800ZS	AT2G28040	NIL	Eukaryotic aspartyl protease family protein;(source:Araport11)	0.02	0.23	0.00	0.00	0.02	0.89	0.00	0.00
JY1621	BnaA04G0183900ZS	AT2G28500	LOB DOMAIN-CONTAINING PROTEIN 11 (LBD11)	LOB domain-containing protein 11;(source:Araport11)	0.33	1.30	0.28	0.10	0.11	1.51	0.38	0.19
JY1621	BnaA04G0187100ZS	AT2G28950	EXPANSIN A6 (EXPA6); (ATHEXP ALPHA 1.8);EXPANSIN A6 (ATEXPA6);ARABIDOPSIS THALIANA TEXPANSIN 6 (ATEXP6)	Encodes an expansin. Naming convention from the Expansin Working Group (Kende et al; 2004. Plant Mol Bio). Involved in the formation of nematode-induced syncytia in roots of Arabidopsis thaliana.	0.00	3.07	0.01	0.00	0.01	0.32	0.01	0.02
JY1621	BnaA04G0189300ZS	AT5G44640	BETA GLUCOSIDASE 13 (BGLU13)	beta glucosidase 13;(source:Araport11)	0.00	5.53	0.02	0.02	0.00	0.28	0.00	0.00
JY1621	BnaA04G0189400ZS	AT2G29320	NIL	NAD(P)-binding Rossmann-fold superfamily protein;(source:Araport11)	0.11	21.19	0.20	0.08	0.07	2.35	0.07	0.05
JY1621	BnaA04G0189500ZS	AT2G29320	NIL	NAD(P)-binding Rossmann-fold superfamily protein;(source:Araport11)	0.00	35.76	0.00	0.00	0.00	8.14	0.00	0.13
JY1621	BnaA04G0189600ZS	AT2G30670	NIL	NAD(P)-binding Rossmann-fold superfamily protein;(source:Araport11)	0.00	1.39	0.00	0.00	0.00	6.25	0.00	0.08
JY1621	BnaA04G0189700ZS	AT5G65940	BETA-HYDROXYISOBUTYRYL-COA HYDROLASE 1 (chy1)	hydrolyzes beta-hydroxyisobutyryl-CoA	0.35	6.62	0.27	0.23	0.19	1.59	0.43	0.39
JY1621	BnaA04G0190000ZS	AT2G29390	ARABIDOPSIS THALIANA STEROL 4-ALPHA-METHYL-OXIDASE 2-2 (ATSMO2-2);STEROL 4-ALPHA-METHYL-OXIDASE 2 (ATSMO2);STEROL 4-ALPHA-METHYL-OXIDASE 2-2 (SMO2-2)	Encodes a sterol 4-alpha-methyl-oxidase; specifically a 4-alpha-methyl-delta-7-sterol-4alpha-methyl-oxidase.	0.17	3.50	0.00	0.14	0.07	1.57	0.06	0.05
JY1621	BnaA04G0192000ZS	AT2G29995	NIL	PSY3-like protein;(source:Araport11)	0.00	0.05	0.00	0.00	0.18	2.60	0.11	0.40
JY1621	BnaA04G0196100ZS	AT2G30370	NIL	Encodes a small; potentially secreted protein that acts as an inhibitor of stomatal production though likely not through direct interaction with the TMM receptor. It is homologous to known stomatal regulators EPF1 and EPF2. Memmber of the EPF/EPFL (epidermal patterning factor/EPF-like) gene family; which genes encode plant-specific secretory peptides; several of which play a role in controlling s…	0.04	9.25	0.00	0.03	0.00	0.43	0.00	0.00
JY1621	BnaA04G0196900ZS	AT2G30500	NETWORKED 4B (NET4B)	Kinase interacting (KIP1-like) family protein;(source:Araport11)	0.06	7.60	0.06	0.06	0.08	1.74	0.23	0.12
JY1621	BnaA04G0199600ZS	AT2G05520	GLYCINE-RICH PROTEIN 3 (ATGRP-3);GLYCINE-RICH PROTEIN 3 (GRP-3)	Encodes a glycine-rich protein that is expressed mainly in stems and leaves. AtGRP3 functions in root size determination during development and in Al stress. mRNA levels are upregulated in response to ABA; salicylic acid and ethylene but downregulated in response to desiccation. The mRNA is cell-to-cell mobile.	0.00	61.57	0.09	0.33	0.11	7.02	0.71	0.51
JY1621	BnaA04G0200200ZS	AT2G30942	SMALL SUBUNIT OF SPT B (SSSPTB)	Encodes a 56-amino acid polypeptide with low but significant similarity to human small subunit of serine palmitoyltransferase that localizes to the ER and physically interacts with and greatly stimulates the activity of LCB1/LCB2 heterodimer ser palmitoyltransferase complex.	0.00	21.88	0.00	0.00	0.00	2.68	0.00	0.13
JY1621	BnaA04G0200400ZS	AT2G30970	ASPARTATE AMINOTRANSFERASE 1 (ASP1)	ASPARTATE AMINOTRANSFERASE 1	25.66	234.97	20.90	26.53	34.86	154.04	22.07	42.07
JY1621	BnaA04G0200700ZS	AT2G30980	SHAGGY-RELATED PROTEIN KINASE DZETA (SKdZeta);A. THALIANA SHAGGY-LIKE KINASE GROUP 2 2 (ATSK2-2);BIN2-LIKE 1 (BIL1);SHAGGY-LIKE PROTEIN KINASE 23 (ATSK23);SHAGGY-RELATED PROTEIN KINASE DZETA (ASKdZeta)	Encodes a GSK3-like protein kinase. This protein can interact with the BZR1 protein involved in brassinosteroid-mediated signaling in a Y2H assay and promotes BZR1 phosphorylation in protoplasts.	10.17	49.09	13.93	8.01	12.94	52.27	16.07	14.35
JY1621	BnaA04G0203500ZS	AT2G31260	AUTOPHAGY 9 (ATG9); (ATAPG9);AUTOPHAGY 9 (APG9)	Involved in autophagy; the process of vacuolar bulk degradation of cytoplasmic components. Mutant shows accelerated bolting and senescence. Potential heat-priming associated target of ATAF1.	17.59	4.18	6.73	17.45	17.87	8.41	7.89	18.62
JY1621	BnaA04G0206500ZS	AT2G31750	NIL	Encodes an auxin glycosyltransferase that is likely to be involved in regulation of auxin by glycosylation.	0.89	19.84	1.31	0.86	0.82	2.47	0.48	1.09
JY1621	BnaA04G0210400ZS	AT2G32690	GLYCINE-RICH PROTEIN 23 (GRP23);GLYCINE-RICH PROTEIN 23 (ATGRP23)	Glycine-rich protein similar in structure to GRP5. The expression of GRP23 is induced by HPA (cutin monomer; salicylic acid; and abscisic acid.	0.28	3.80	0.13	0.52	0.24	2.27	0.10	0.63
JY1621	BnaA04G0211400ZS	AT2G32860	BETA GLUCOSIDASE 33 (BGLU33)	beta glucosidase 33;(source:Araport11)	0.00	0.61	0.00	0.00	0.00	0.14	0.03	0.00
JY1621	BnaA04G0214700ZS	AT2G33400	NIL	FK506-binding nuclear-like protein;(source:Araport11)	0.20	4.81	0.68	0.50	0.67	1.97	0.69	0.34
JY1621	BnaA04G0217100ZS	AT2G33760	NIL	Pentatricopeptide repeat (PPR) superfamily protein;(source:Araport11)	1.79	1.99	1.91	2.14	1.59	3.43	1.87	1.56
JY1621	BnaA04G0217700ZS	AT2G33790	(ATAGP30);ARABINOGALACTAN PROTEIN 30 (AGP30)	pollen Ole e 1 allergen protein containing 14.6% proline residues; similar to arabinogalactan protein (Daucus carota) GI:11322245; SP:Q03211 Pistil-specific extensin-like protein precursor (PELP) {Nicotiana tabacum}; contains Pfam profile PF01190: Pollen proteins Ole e I family	0.00	5.87	0.02	0.00	0.00	0.59	0.00	0.00
JY1621	BnaA04G0218800ZS	AT2G33860	ETTIN (ETT);AUXIN RESPONSE TRANSCRIPTION FACTOR 3 (ARF3)	ettin (ett) mutations have pleiotropic effects on Arabidopsis flower development; causing increases in perianth organ number; decreases in stamen number and anther formation; and apical-basal patterning defects in the gynoecium. The ETTIN gene encodes a protein with homology to DNA binding proteins which bind to auxin response elements. ETT transcript is expressed throughout stage 1 floral merist…	0.53	2.16	0.37	0.24	0.72	1.90	1.07	0.83
JY1621	BnaA04G0220800ZS	AT2G34355	NIL	Major facilitator superfamily protein;(source:Araport11)	1.58	0.74	1.02	1.86	4.37	2.03	2.53	5.34
JY1621	BnaA04G0223600ZS	AT2G34840	EPSILON2 COAT PROTEIN (epsilon2-COP)	Member of the Coat Protein I (COPI) complex is a seven-subunit coatomer complex consisting of the &#945;; &#946;; &#946;&#8242;; &#947;; &#948;; &#949;; and &#950; proteins. COPI is required for retrograde transport from the Golgi to the endoplasmic reticulum; Golgi maintenance; and cell plate formation.	3.30	21.53	2.77	2.07	5.59	13.54	4.34	3.32
JY1621	BnaA04G0224900ZS	AT2G35120	NIL	Single hybrid motif superfamily protein;(source:Araport11)	0.07	0.45	0.00	0.00	0.18	0.91	0.34	0.03
JY1621	BnaA04G0226000ZS	AT2G35470	NIL	ribosome maturation factor;(source:Araport11)	0.03	6.51	0.16	0.28	0.07	1.50	0.00	0.11
JY1621	BnaA04G0226900ZS	AT2G35610	XYLOGLUCANASE 113 (XEG113)	Encodes an arabinosyltransferase that modifies extensin proteins in root hair cells.	0.26	2.81	0.37	0.32	0.28	1.51	0.22	0.20
JY1621	BnaA04G0227200ZS	AT2G35620	NIL	Encodes a plasma membrane localized leucine-rich repeat receptor kinase that is involved in cell wall elongation. Loss of function mutations of FEI1 and FEI2 exhibit defects in root and hypocotyl cell elongation. Double mutants are defective in cell wall biosynthesis and have thick hypocotyls; and short; thick roots.Mucilage is easily detached from fei2 mutants seeds; and forms a capsule that is …	1.29	10.00	0.69	0.22	1.13	5.51	0.63	0.49
JY1621	BnaA04G0228900ZS	AT2G35780	SERINE CARBOXYPEPTIDASE-LIKE 26 (scpl26)	serine carboxypeptidase-like 26;(source:Araport11)	0.60	15.43	0.64	0.40	0.77	3.26	0.82	0.52
JY1621	BnaA04G0229700ZS	AT2G35860	FASCICLIN-LIKE ARABINOGALACTAN PROTEIN 16 PRECURSOR (FLA16)	Fasciclin-like arabinogalactan protein. Possibly involved in embryogenesis and seed development.	0.12	2.95	0.08	0.11	0.15	0.52	0.09	0.10
JY1621	BnaA04G0230200ZS	AT1G56070	NIL	encodes a translation elongation factor 2-like protein that is involved in cold-induced translation. Mutations in this gene specifically blocks low temperature-induced transcription of cold-responsive genes but induces the expression of CBF genes and mutants carrying the recessive mutations fail to acclimate to cold and is freezing sensitive.	44.54	63.23	27.63	43.04	41.26	95.79	31.09	45.82
JY1621	BnaA04G0232500ZS	AT2G36200	NIL	P-loop containing nucleoside triphosphate hydrolases superfamily protein;(source:Araport11)	0.41	1.12	0.19	0.22	0.42	0.93	0.24	0.20
JY1621	BnaA04G0236500ZS	AT2G36870	(ATXTH32);XYLOGLUCAN ENDOTRANSGLUCOSYLASE/HYDROLASE 32 (XTH32)	Encodes a xyloglucan endotransglycosylase/hydrolase. Protein sequence and phylogenetic analysis indicates that this enzyme resides in Group III-A of the XTH family; with high similarity to Tropaeolum majus (nasturtium) xyloglucanase 1 (TmNXG1). By sequence similarity to XTH31 (At3g44990) and in vivo analysis; likely to exhibit predominant xyloglucan endo-hydrolase activity (EC 3.2.1.151) with onl…	0.00	3.44	0.00	0.00	0.00	0.28	0.02	0.00
JY1621	BnaA04G0236600ZS	AT2G36880	METHIONINE ADENOSYLTRANSFERASE 3 (MAT3)	Topoisomerase VI physically interacts with S-adenosylmethionine synthase methionine adenosyl transferase 3 (MAT3); which is required for H3K9me2. A Topoisomerase VI defect affects MAT3 occupancy on heterochromatic elements and its exclusion from euchromatic islands; thereby providing a possible mechanistic explanation to the essential role of Topoisomerase VI in the delimitation of chromatin doma…	0.10	1.56	0.36	0.05	0.60	1.58	0.57	0.37
JY1621	BnaA04G0238400ZS	AT2G37130	NIL	Peroxidase superfamily protein;(source:Araport11)	0.00	4.46	0.00	0.02	0.00	0.44	0.03	0.00
JY1621	BnaA04G0241200ZS	AT2G37540	NIL	NAD(P)-binding Rossmann-fold superfamily protein;(source:Araport11)	2.27	12.29	0.78	3.82	2.78	10.60	1.36	2.42
JY1621	BnaA04G0242300ZS	AT2G37690	NIL	phosphoribosylaminoimidazole carboxylase; putative / AIR carboxylase;(source:Araport11)	3.87	10.12	1.46	1.89	3.06	6.51	3.41	2.85
JY1621	BnaA04G0242400ZS	AT2G37700	NIL	Fatty acid hydroxylase superfamily;(source:Araport11)	0.00	0.10	0.00	0.00	0.03	0.21	0.00	0.04
JY1621	BnaA04G0245100ZS	AT2G38090	NIL	Duplicated homeodomain-like superfamily protein;(source:Araport11)	0.01	5.67	0.00	0.00	0.01	1.57	0.01	0.05
JY1621	BnaA04G0245700ZS	AT2G38230	ARABIDOPSIS THALIANA PYRIDOXINE BIOSYNTHESIS 1.1 (ATPDX1.1);PYRIDOXINE BIOSYNTHESIS 1.1 (PDX1.1)	Encodes a protein predicted to function in tandem with PDX2 to form glutamine amidotransferase complex with involved in vitamin B6 biosynthesis. The mRNA is cell-to-cell mobile.	14.27	87.47	77.01	23.68	22.87	62.28	36.17	24.82
JY1621	BnaA04G0246000ZS	AT2G38240	JASMONATE-INDUCED OXYGENASE4 (JOX4);JASMONIC ACID OXIDASE 4 (JAO4)	One of 4 paralogs encoding a 2-oxoglutarate/Fe(II)-dependent oxygenases that hydroxylates JA to 12-OH-JA.	0.66	0.28	0.28	0.82	2.99	1.33	2.66	4.07
JY1621	BnaA04G0246800ZS	AT2G38390	NIL	Peroxidase superfamily protein;(source:Araport11)	0.00	2.96	0.00	0.02	0.02	0.91	0.12	0.05
JY1621	BnaA04G0254500ZS	AT2G39700	(ATEXP4); (ATHEXP ALPHA 1.6);EXPANSIN A4 (EXPA4);EXPANSIN A4 (XPA4);EXPANSIN A4 (ATEXPA4)	putative expansin. Naming convention from the Expansin Working Group (Kende et al; 2004. Plant Mol Bio). Involved in the formation of nematode-induced syncytia in roots of Arabidopsis thaliana.	0.30	2.40	0.12	0.11	0.16	1.96	0.08	0.00
JY1621	BnaA04G0255400ZS	AT2G39450	(ATMTP11); (MTP11)	Encodes a Golgi-localized manganese transporter that is involved in Mn tolerance. When expressed into yeast cells; this gene confer Mn<sup>2+</sup> and Cu<sup>2+</sup> tolerance.	2.59	5.93	1.69	1.75	2.27	6.09	1.76	1.81
JY1621	BnaA04G0256100ZS	AT2G39310	JACALIN-RELATED LECTIN 22 (JAL22)	jacalin-related lectin 22;(source:Araport11)	0.00	17.38	0.00	0.02	0.00	0.21	0.00	0.02
JY1621	BnaA04G0256400ZS	AT2G39310	JACALIN-RELATED LECTIN 22 (JAL22)	jacalin-related lectin 22;(source:Araport11)	1.08	136.01	1.11	0.28	0.47	8.91	0.70	0.71
JY1621	BnaA04G0257100ZS	AT2G40340	(AtERF48); (DREB2C)	Encodes a member of the DREB subfamily A-2 of ERF/AP2 transcription factor family. The protein contains one AP2 domain. There are eight members in this subfamily including DREB2A AND DREB2B that are involved in response to drought.	12.60	9.17	16.85	7.81	16.35	44.96	10.19	7.63
JY1621	BnaA04G0258100ZS	AT2G40475	ALTERED SEED GERMINATION 8 (ASG8)	hypothetical protein;(source:Araport11)	0.06	6.16	0.00	0.00	0.02	0.94	0.00	0.00
JY1621	BnaA04G0258200ZS	AT2G40480	NIL	WEB family protein (DUF827);(source:Araport11)	0.00	1.88	0.00	0.00	0.01	0.28	0.01	0.02
JY1621	BnaA04G0258600ZS	AT2G40540	(TRK2); (ATKUP2);POTASSIUM TRANSPORTER 2 (KT2); (SHY3); (ATKT2); (KUP2)	putative potassium transporter AtKT2p (AtKT2) mRNA;	0.74	3.21	1.03	1.15	0.36	1.08	0.43	0.35
JY1621	BnaA04G0258700ZS	AT2G40550	E2F TARGET GENE 1 (ETG1)	Encodes a nuclear localized target of E2Fa-DPa; transcription factors controlling cell cycle progression. Required for sister chromatid cohesion and DNA repair.	0.54	9.09	0.22	0.60	0.09	3.29	0.15	0.14
JY1621	BnaA04G0259200ZS	AT2G40610	EXPANSIN A8 (EXPA8); (ATHEXP ALPHA 1.11);EXPANSIN A8 (ATEXPA8); (EXP8); (ATEXP8)	member of Alpha-Expansin Gene Family. Naming convention from the Expansin Working Group (Kende et al; 2004. Plant Mol Bio). Involved in the formation of nematode-induced syncytia in roots of Arabidopsis thaliana.	13.80	33.31	7.66	9.17	4.37	39.06	6.67	6.49
JY1621	BnaA04G0261300ZS	AT2G40820	NIL	stomatal closure actin-binding-like protein;(source:Araport11)	0.03	3.21	0.01	0.01	0.05	0.28	0.01	0.01
JY1621	BnaA04G0264900ZS	AT2G41430	EARLY RESPONSIVE TO DEHYDRATION 15 (ERD15)	Encodes hydrophilic protein lacking Cys residues that is expressed in response to drought stress; light stress and treatment with plant-growth-promoting rhizobacteria (Paenibacillus polymyxa); possibly revealing a connection between responses to biotic and abiotic stress. Also identified as a CTC Interacting Domain (CID) protein in a yeast two hybrid screen using the PAB2 protein as bait. Contain…	35.71	70.12	27.24	46.93	85.45	183.10	36.37	64.19
JY1621	BnaA04G0266300ZS	AT2G41705	FLUORIDE EXPORT PROTEIN (FEX)	Encodes a fluoride export protein.	1.80	3.78	2.44	2.88	5.31	12.47	5.00	5.84
JY1621	BnaA04G0266600ZS	AT2G41800	TEEBE; LONG IN THE MAYO-YOREME LANGUAGE (TEB)	Encodes a DUF642 cell wall protein that is highly induced during the M/G1 phases of the cell cycle and is involved in hypocotyl cell elongation.	1.73	9.99	0.85	0.87	5.58	16.21	2.44	2.84
JY1621	BnaA04G0266700ZS	AT2G41820	PXY/TDR-CORRELATED 3 (PXC3)	Constitutively interacts with Brassinosteroid Insensitive 1-Associated Receptor Kinase 1 and is involved in vascular development.	0.40	2.14	0.05	1.14	0.25	0.75	0.19	0.19
JY1621	BnaA04G0271500ZS	AT2G42600	PHOSPHOENOLPYRUVATE CARBOXYLASE 2 (PPC2);PHOSPHOENOLPYRUVATE CARBOXYLASE 2 (ATPPC2)	Encodes one of four Arabidopsis phosphoenolpyruvate carboxylase proteins.PPC1 and PPC2 are crucial for balancing carbon and nitrogen metabolism.	18.70	2.16	6.67	3.75	4.23	0.67	2.50	2.60
JY1621	BnaA04G0272200ZS	AT2G42770	NIL	Peroxisomal membrane 22 kDa (Mpv17/PMP22) family protein;(source:Araport11)	1.19	10.56	0.88	0.86	1.62	3.90	1.66	1.18
JY1621	BnaA04G0272400ZS	AT2G42840	PROTODERMAL FACTOR 1 (PDF1)	Encodes a putative extracellular proline-rich protein is exclusively expressed in the L1 layer of vegetative; inflorescence and floral meristems and the protoderm of organ primordia.	0.06	127.94	0.00	0.01	0.11	15.01	0.02	0.17
JY1621	BnaA04G0274500ZS	NIL	NIL	NIL	0.10	2.73	0.00	0.24	0.00	0.66	0.00	0.11
JY1621	BnaA04G0276200ZS	AT2G43340	NIL	hypothetical protein (DUF1685);(source:Araport11)	1.08	3.05	0.00	0.13	0.41	1.74	0.04	0.15
JY1621	BnaA04G0277400ZS	AT2G43620	NIL	Chitinase family protein;(source:Araport11)	0.00	3.26	0.00	0.02	0.00	0.53	0.10	0.08
JY1621	BnaA04G0279300ZS	AT2G43870	NIL	Pectin lyase-like superfamily protein;(source:Araport11)	0.00	0.01	0.00	0.00	0.00	0.23	0.00	0.00
JY1621	BnaA04G0279600ZS	AT2G43910	(ATHOL1);HARMLESS TO OZONE LAYER 1 (HOL1)	HARMLESS TO OZONE LAYER 1;(source:Araport11)	0.00	11.15	0.10	0.07	0.03	1.66	0.18	0.05
JY1621	BnaA04G0280100ZS	AT2G44060	LATE EMBRYOGENESIS ABUNDANT 26 (LEA26)	Late embryogenesis abundant protein; group 2;(source:Araport11)	1.44	51.15	0.58	1.27	0.86	6.09	0.95	1.22
JY1621	BnaA04G0283000ZS	AT2G44740	CYCLIN P4;1 (CYCP4;1)	cyclin p4;(source:Araport11)	0.00	9.10	0.04	0.10	0.00	0.77	0.00	0.02
JY1621	BnaA04G0283600ZS	AT2G44830	AGC VIIIA KINASE 1-3 (AGC1-3);PROTEIN KINASE ASSOCIATED WITH BRX (PAX)	AGCVIII kinase involved in the pulse-induced first positive phototropism. Plasma-membrane-associated element of a molecular rheostat that modulates auxin flux through developing protophloem sieve elements (PPSEs) while interacting with BRX; thereby timing PPSE differentiation. Activates PIN-mediated auxin efflux.	0.14	1.20	0.05	0.07	0.07	0.39	0.06	0.11
JY1621	BnaA04G0284600ZS	AT2G44990	NIL	More Axillary Branching; carotenoid cleavage dioxygenases.	25.45	0.97	32.22	26.47	9.13	2.04	11.99	8.17
JY1621	BnaA04G0285400ZS	AT2G45190	FILAMENTOUS FLOWER (FIL);YABBY1 (YAB1);ABNORMAL FLORAL ORGANS (AFO)	Encodes a member of the YABBY family of transcriptional regulators that is involved in abaxial cell type specification in leaves and fruits. YAB1 acts in a non-cell autonomous fashion within the meristem to affect phyllotactic patterning. The non-autonomous effect on the central region of the meristem is mediated through the activity if Lateral Suppressor (LAS).	1.51	71.89	1.49	0.85	3.23	24.15	1.60	3.59
JY1621	BnaA04G0288600ZS	AT3G61180	NIL	RING/U-box superfamily protein;(source:Araport11)	0.00	0.78	0.00	0.02	0.00	0.46	0.00	0.03
JY1621	BnaA04G0288900ZS	AT2G45770	(CPFTSY)	chloroplast SRP receptor homolog; alpha subunit CPFTSY. Required for LHCP integration into isolated thylakoids.	0.54	5.04	0.42	0.73	0.85	1.87	0.44	0.90
JY1621	BnaA04G0289800ZS	AT2G45900	NIL	Phosphatidylinositol N-acetyglucosaminlytransferase subunit P-like protein;(source:Araport11)	0.01	0.34	0.08	0.06	0.01	0.18	0.04	0.03
JY1621	BnaA04G0290300ZS	AT2G45960	NAMED PLASMA MEMBRANE INTRINSIC PROTEIN 1;2 (PIP1;2);PLASMA MEMBRANE INTRINSIC PROTEIN 1B (PIP1B);TRANSMEMBRANE PROTEIN A (TMP-A); (ATHH2)	a member of the plasma membrane intrinsic protein subfamily PIP1. localizes to the plasma membrane and exhibits water transport activity in Xenopus oocyte. expressed ubiquitously and protein level decreases slightly during leaf development. Involved redundantly with PIP1;1/3/4/5 in hydraulics and carbon fixation; regulates the expression of related genes that affect plant growth and development.	0.11	53.17	0.14	0.26	0.36	6.58	0.67	0.33
JY1621	BnaA04G0290400ZS	AT2G45980	ATG8-INTERACTING PROTEIN 1 (ATI1)	Encodes an Atg8-interacting protein that is partially associated with the ER during favorable growth conditions and becomes mainly associated with a spherical compartment that dynamically moves along the ER network. In stress induced plants; ATI1 is localized to a novel plastid associated bodies that are transported to vesicles; in what appears to be an autophagy dependent process. ATI1 interacts…	14.54	5.81	10.49	19.34	9.79	3.00	7.65	18.06
JY1621	BnaA04G0290500ZS	AT2G42395	NIL	hypothetical protein;(source:Araport11)	0.28	3.80	0.00	0.38	0.37	1.32	0.10	0.32
JY1621	BnaA04G0291400ZS	AT2G46090	LONG-CHAIN BASE (LCB) KINASE 2 (LCBK2)	Encodes a putative sphingosine kinase (SphK) containing the five conserved domains (C1-C5) previously identified in SphKs.	1.37	4.91	0.52	0.43	0.48	1.11	0.23	0.26
JY1621	BnaA04G0293500ZS	AT2G46570	LACCASE 6 (LAC6)	putative laccase; a member of laccase family of genes (with 17 members in Arabidopsis).	0.49	0.47	0.19	0.18	0.22	0.72	0.31	0.11
JY1621	BnaA04G0294100ZS	AT2G46630	NIL	serine/arginine repetitive matrix protein;(source:Araport11)	0.14	6.37	0.00	0.19	0.18	1.96	0.04	0.27
JY1621	BnaA04G0294600ZS	AT2G46700	(ATCRK3);CDPK-RELATED KINASE 3 (CRK3)	CDPK-related kinase 3;(source:Araport11)	0.29	3.59	0.12	0.05	0.27	1.69	0.15	0.08
JY1621	BnaA04G0297500ZS	AT2G47240	(CER8);ECERIFERUM 8 (CER8);LONG-CHAIN ACYL-COA SYNTHASE 1 (LACS1)	Encodes an acyl-CoA synthetase that acts on long-chain and very-long-chain fatty acids; involved in cuticular wax and cutin biosynthesis The mRNA is cell-to-cell mobile.	1.34	2.19	0.34	0.68	0.81	3.30	0.57	0.67
JY1621	BnaA04G0298500ZS	AT2G47485	NIL	hypothetical protein;(source:Araport11)	0.69	12.25	0.10	0.36	0.55	5.30	0.28	0.17
JY1621	BnaA04G0301300ZS	AT2G48140	GLYCOSYLPHOSPHATIDYLINOSITOL-ANCHORED LIPID PROTEIN TRANSFER 16 (LTPG16);EMBRYO SAC DEVELOPMENT ARREST 4 (EDA4)	Bifunctional inhibitor/lipid-transfer protein/seed storage 2S albumin superfamily protein;(source:Araport11)	0.27	0.24	0.41	0.13	0.45	1.23	0.27	0.19
JY1621	BnaA05G0001900ZS	AT2G47780	SMALL RUBBER PARTICLE PROTEIN2 (SRP2);LD-ASSOCIATED PROTEIN 2 (LDAP2)	Encodes a small rubber particle protein homolog. Plays dual roles as positive factors for tissue growth and development and in drought stress responses.	40.69	1315.21	29.13	18.23	10.41	77.41	11.39	11.04
JY1621	BnaA05G0002600ZS	AT2G47710	NIL	Adenine nucleotide alpha hydrolases-like superfamily protein;(source:Araport11)	130.14	33.76	128.74	69.09	46.33	92.17	32.34	26.75
JY1621	BnaA05G0005200ZS	AT2G47400	CP12 DOMAIN-CONTAINING PROTEIN 1 (CP12);CP12 DOMAIN-CONTAINING PROTEIN 1 (CP12-1)	CP12-1 encodes a small peptide found in the chloroplast stroma. It belongs to the CP12 gene family thought to be involved in the formation of a supramolecular complex with glyceraldehyde-3-phosphate dehydrogenase (GAPDH) and phosphoribulokinase (PRK) embedded in the Calvin cycle. The mRNA is cell-to-cell mobile.	49.17	85.33	81.65	63.67	37.17	74.61	36.13	29.07
JY1621	BnaA05G0005900ZS	AT2G47260	WRKY DNA-BINDING PROTEIN 23 (ATWRKY23);WRKY DNA-BINDING PROTEIN 23 (WRKY23)	Encodes a member of WRKY Transcription Factor; Group I. Involved in nematode feeding site establishment and auxin mediated PIN polar localization in roots. Expression is induced by auxin.	2.60	3.66	0.72	1.10	1.83	4.92	0.77	0.98
JY1621	BnaA05G0006100ZS	AT2G47240	(CER8);ECERIFERUM 8 (CER8);LONG-CHAIN ACYL-COA SYNTHASE 1 (LACS1)	Encodes an acyl-CoA synthetase that acts on long-chain and very-long-chain fatty acids; involved in cuticular wax and cutin biosynthesis The mRNA is cell-to-cell mobile.	2.09	12.67	0.50	0.81	1.32	11.99	1.50	1.25
JY1621	BnaA05G0007600ZS	AT2G47060	PTO-INTERACTING 1-4 (PTI1-4);CYTOSOLIC ABA RECEPTOR KINASE 3 (CARK3)	Encodes Pto-interacting 1-4 (PTI1-4); a member of the PTI1-like serine/threonine protein kinases that share strong sequence identity to the tomato PTI1 kinase.	2.42	9.00	1.33	2.62	2.36	5.34	1.53	1.79
JY1621	BnaA05G0010200ZS	AT2G46930	PECTIN ACETYLESTERASE 3 (PAE3)	Encodes a pectin acetylesterase that removes cell wall acetate associated with pectin formation in Arabidopsis leaves.	0.88	14.37	0.44	0.42	0.25	4.84	0.66	0.64
JY1621	BnaA05G0011900ZS	AT2G46740	L -GULONO-1;4-LACTONE ( L -GULL) OXIDASE 5 (GULLO5); (ATGULLO5)	Encodes a homolog of rat L-gulono-1;4-lactone (L-GulL) oxidase that is involved in the biosynthesis of L-ascorbic acid.	0.00	8.02	0.04	0.01	0.00	0.80	0.00	0.00
JY1621	BnaA05G0012100ZS	AT2G46710	ROP GUANOSINE TRIPHOSPHATASE (GTPASE)-ACTIVATING PROTEIN 3 (ROPGAP3)	ROP (Rho of plant GTPases) family member Involved in cell wall patterning. Encodes ROP inactivator; regulates the formation of ROP-activated domains; these in turn determined the pattern of cell wall pits. Positively regulates pit formation; but negatively regulates pit size; required for periodic formation of secondary cell wall pits.	0.07	3.56	0.01	0.06	0.19	1.52	0.11	0.05
JY1621	BnaA05G0013000ZS	AT2G46630	NIL	serine/arginine repetitive matrix protein;(source:Araport11)	0.00	1.07	0.00	0.01	0.10	0.90	0.00	0.03
JY1621	BnaA05G0013700ZS	AT2G46560	NIL	transducin family protein / WD-40 repeat family protein;(source:Araport11)	2.75	3.86	1.77	1.78	2.20	4.71	1.09	1.52
JY1621	BnaA05G0015800ZS	AT2G46340	SUPPRESSOR OF PHYA-105 1 (SPA1)	Encodes a member of the SPA (suppressor of phyA-105) protein family (SPA1-SPA4). SPA proteins contain an N-terminal serine/threonine kinase-like motif followed by a coiled-coil structure and a C-terminal WD-repeat domain. SPA1 is a PHYA signaling intermediate; putative regulator of PHYA signaling pathway. Light responsive repressor of photomorphogenesis. Involved in regulating circadian rhythms a…	15.75	2.20	8.38	19.84	7.27	3.33	6.06	10.09
JY1621	BnaA05G0019100ZS	AT2G40475	ALTERED SEED GERMINATION 8 (ASG8)	hypothetical protein;(source:Araport11)	0.08	0.71	0.00	0.00	0.09	1.20	0.04	0.12
JY1621	BnaA05G0020900ZS	AT2G40820	NIL	stomatal closure actin-binding-like protein;(source:Araport11)	0.17	2.34	0.06	0.07	0.04	0.51	0.01	0.05
JY1621	BnaA05G0022400ZS	AT2G41170	NIL	F-box family protein;(source:Araport11)	0.03	4.25	0.00	0.00	0.05	1.03	0.00	0.05
JY1621	BnaA05G0023000ZS	AT2G41231	NIL	transmembrane protein;(source:Araport11)	1.52	4.98	0.76	1.52	1.02	3.13	0.86	1.07
JY1621	BnaA05G0023600ZS	AT2G41300	STRICTOSIDINE SYNTHASE-LIKE 1 (SSL1)	Although this enzyme is predicted to encode a strictosidine synthase (SS); it lacks a conserved catalytic glutamate residue found in active SS enzymes and it is not expected to have SS activity.	0.00	1.78	0.02	0.02	0.03	0.45	0.00	0.06
JY1621	BnaA05G0023700ZS	AT2G41310	RESPONSE REGULATOR 3 (RR3);RESPONSE REGULATOR 3 (ATRR3);RESPONSE REGULATOR 8 (ARR8)	Encodes an A- type response Regulator that is primarily expressed in the root and is involved in cytokinin-mediated signalling. Phosphatidylinositol 4-phosphate 5-kinase (PIP5K) enzyme family member.	0.00	6.19	0.00	0.00	0.00	0.55	0.00	0.00
JY1621	BnaA05G0023900ZS	AT2G41370	BLADE ON PETIOLE2 (BOP2)	Encodes BOP2; a cytoplasmic and nuclear-localized NPR1 like protein with BTB/POZ domain and ankyrin repeats. Interacts with BOP1 and appears to be genetically redundant with BOP1.bop1/bop2 double mutants have longer leaves; often with leaflets on the petiole; asymmetric flowers with extra organs and no nectaries. Also defective in floral organ abscission. BOP1/2 promotes floral meristem fate and …	4.59	2.32	1.53	6.63	7.26	3.24	3.84	7.65
JY1621	BnaA05G0026300ZS	AT2G41720	EMBRYO DEFECTIVE 2654 (EMB2654)	Encodes a pentatricopeptide repeat protein that is essential for trans-splicing of a chloroplast small ribosomal subunit transcript.	9.14	7.83	7.90	5.55	7.36	15.38	7.16	5.43
JY1621	BnaA05G0027200ZS	AT2G41800	TEEBE; LONG IN THE MAYO-YOREME LANGUAGE (TEB)	Encodes a DUF642 cell wall protein that is highly induced during the M/G1 phases of the cell cycle and is involved in hypocotyl cell elongation.	0.28	12.44	0.15	0.16	0.54	2.20	0.67	0.40
JY1621	BnaA05G0027700ZS	AT2G41850	ARABIDOPSIS DEHISCENCE ZONE POLYGALACTURONASE 2 (ADPG2);POLYGALACTURONASE ABSCISSION ZONE A. THALIANA (PGAZAT)	ADPG2.	0.00	28.71	0.00	0.00	0.00	0.34	0.00	0.00
JY1621	BnaA05G0028300ZS	AT2G41940	ZINC FINGER PROTEIN 8 (ZFP8);ZINC FINGER PROTEIN8 (ZFP8)	Encodes a zinc finger protein containing only a single zinc finger. Together with GIS and GIS2 plays partially redundant and essential role in inflorescence trichome initiation and in its regulation by GA and cytokinins.	0.00	1.38	0.02	0.01	0.02	0.39	0.02	0.00
JY1621	BnaA05G0029100ZS	AT2G42130	NIL	Plastid-lipid associated protein PAP / fibrillin family protein;(source:Araport11)	0.72	8.51	1.43	0.78	0.14	0.90	0.25	0.20
JY1621	BnaA05G0030900ZS	AT2G42380	(ATBZIP34); (BZIP34); (DEG7)	Encodes a member of the BZIP family of transcription factors. Forms heterodimers with the related protein AtbZIP61. Binds to G-boxes in vitro and is localized to the nucleus in onion epidermal cells.	0.00	1.60	0.00	0.00	0.03	0.38	0.01	0.01
JY1621	BnaA05G0032500ZS	AT2G42570	TRICHOME BIREFRINGENCE-LIKE 39 (TBL39)	Encodes a member of the TBL (TRICHOME BIREFRINGENCE-LIKE) gene family containing a plant-specific DUF231 (domain of unknown function) domain. TBL gene family has 46 members; two of which (TBR/AT5G06700 and TBL3/AT5G01360) have been shown to be involved in the synthesis and deposition of secondary wall cellulose; presumably by influencing the esterification state of pectic polymers. A nomenclature…	0.18	16.01	0.00	0.02	0.02	2.19	0.01	0.03
JY1621	BnaA05G0035100ZS	AT2G42960	NIL	Protein kinase superfamily protein;(source:Araport11)	9.30	11.12	3.00	6.31	6.13	15.63	3.74	5.38
JY1621	BnaA05G0037100ZS	AT3G12440	NIL	Polynucleotidyl transferase; ribonuclease H-like superfamily protein;(source:Araport11)	0.00	2.06	0.00	0.02	0.00	0.48	0.00	0.00
JY1621	BnaA05G0037900ZS	AT2G43360	BIOTIN AUXOTROPH B (BIOB);BIOTIN AUXOTROPH 2 (BIO2); (EMB49)	Catalyzes the conversion of dethiobiotin to biotin.	3.04	5.51	1.98	3.80	0.26	2.05	0.44	0.21
JY1621	BnaA05G0039400ZS	AT2G43620	NIL	Chitinase family protein;(source:Araport11)	0.00	0.22	0.02	0.01	0.02	1.46	0.20	0.03
JY1621	BnaA05G0040100ZS	AT2G43740	NIL	Mannose-binding lectin superfamily protein;(source:Araport11)	1.11	0.35	0.59	2.16	1.47	0.33	1.57	1.14
JY1621	BnaA05G0045000ZS	AT2G44450	BETA GLUCOSIDASE 15 (BGLU15)	beta glucosidase 15;(source:Araport11)	0.00	3.11	0.00	0.00	0.00	0.55	0.00	0.03
JY1621	BnaA05G0047200ZS	AT2G44690	RHO-RELATED PROTEIN FROM PLANTS 8 (ROP8);ARABIDOPSIS RAC-LIKE 9 (ARAC9);RHO-RELATED PROTEIN FROM PLANTS 8 (ATROP8)	A member of ROP GTPase gene family; promotes autophagy.	0.13	0.76	0.05	0.06	0.20	1.37	0.03	0.14
JY1621	BnaA05G0048000ZS	AT2G44790	UCLACYANIN 2 (UCC2)	Encodes a uclacyanin; a protein precursor that is closely related to precursors of stellacyanins and a blue copper protein from pea pods.	0.03	14.03	0.00	0.00	0.00	1.10	0.03	0.02
JY1621	BnaA05G0049500ZS	AT2G44940	ETHYLENE-RESPONSIVE TRANSCRIPTION FACTOR 34 (ERF34)	encodes a member of the DREB subfamily A-4 of ERF/AP2 transcription factor family. The protein contains one AP2 domain. There are 17 members in this subfamily including TINY.	0.02	1.51	0.00	0.02	0.07	0.76	0.00	0.02
JY1621	BnaA05G0050100ZS	AT2G45030	NIL	Translation elongation factor EFG/EF2 protein;(source:Araport11)	37.22	80.35	19.34	25.53	33.90	80.60	22.04	30.76
JY1621	BnaA05G0050800ZS	AT2G45240	NIL	Encodes a cytoplasmic MAP1 like methionine aminopeptidase which is involved in removing the N-terminal methionine from proteins. Induced mutants using RNAi technology which knocks out both MAP1 and MAP2 like genes show abnormal development.	38.83	49.14	27.56	23.28	17.54	35.27	19.99	13.14
JY1621	BnaA05G0053600ZS	AT2G45540	BEACH-DOMAIN HOMOLOG C2 (BCHC2)	WD-40 repeat family protein / beige-like protein;(source:Araport11)	4.44	9.51	5.27	2.77	2.31	6.18	3.26	2.15
JY1621	BnaA05G0055300ZS	AT2G45790	PHOSPHOMANNOMUTASE (ATPMM);PHOSPHOMANNOMUTASE (PMM)	Encodes a cytoplasmic phosphomannomutase; involved in ascorbate biosynthesis	3.64	61.35	2.37	2.89	2.14	8.89	2.54	1.90
JY1621	BnaA05G0062000ZS	AT2G39960	NIL	Microsomal signal peptidase 25 kDa subunit (SPC25);(source:Araport11)	6.51	31.48	2.70	2.02	7.90	18.68	5.11	6.05
JY1621	BnaA05G0063500ZS	AT2G39800	DELTA1-PYRROLINE-5-CARBOXYLATE SYNTHASE 1 (P5CS1); (ATP5CS)	encodes a delta1-pyrroline-5-carboxylate synthase that catalyzes the rate-limiting enzyme in the biosynthesis of proline. Gene is expressed in reproductive organs and tissues under non-stress conditions but in the whole plant under water-limiting condition. Expression is also induced by abscisic acid and salt stress in a light-dependent manner. encodes a delta1-pyrroline-5-carboxylate synthase th…	1.54	2.81	1.33	1.54	1.38	6.09	1.48	1.70
JY1621	BnaA05G0063700ZS	AT2G39770	EMBRYO DEFECTIVE 101 (EMB101);SENSITIVE TO OZONE 1 (SOZ1);VITAMIN C DEFECTIVE 1 (VTC1);CYTOKINESIS DEFECTIVE 1 (CYT1)	Encodes a GDP-mannose pyrophosphorylase/ mannose-1-pyrophosphatase. This enzyme provides GDP-mannose; which is used for cell wall carbohydrate biosynthesis and protein glycosylation as well as for ascorbate (vitamin C) biosynthesis. Mutations in this gene confer hypersensitivity to NH4+.	0.00	0.82	0.00	0.00	0.02	0.29	0.09	0.02
JY1621	BnaA05G0064200ZS	AT2G39720	RING-H2 FINGER C2A (RHC2A);BCA2A ZINC FINGER ATL 11 (BTL11)	Encodes a putative RING-H2 finger protein RHC2a.	6.27	2.30	2.59	10.65	7.84	3.44	4.83	10.64
JY1621	BnaA05G0065300ZS	AT2G39630	NIL	Encodes a putative dolichyl-phosphate &beta;-glucosyltransferase.	1.73	3.44	0.85	0.51	0.80	1.93	1.05	0.76
JY1621	BnaA05G0065400ZS	AT2G39560	NIL	Putative membrane lipoprotein;(source:Araport11)	0.04	3.89	0.13	0.38	0.15	1.27	0.23	0.28
JY1621	BnaA05G0066100ZS	AT2G39470	PHOTOSYNTHETIC NDH SUBCOMPLEX L 1 (PnsL1);PSBP-LIKE PROTEIN 2 (PPL2)	PsbP-like protein 2;(source:Araport11)	46.79	213.84	32.59	35.54	42.02	90.62	34.02	42.13
JY1621	BnaA05G0071100ZS	AT2G38490	CBL-INTERACTING PROTEIN KINASE 22 (CIPK22);SNF1-RELATED PROTEIN KINASE 3.19 (SnRK3.19)	member of AtCIPKs	4.14	0.30	5.47	8.90	6.15	1.90	5.96	5.26
JY1621	BnaA05G0074100ZS	AT2G38090	NIL	Duplicated homeodomain-like superfamily protein;(source:Araport11)	0.00	4.11	0.00	0.00	0.00	0.30	0.02	0.02
JY1621	BnaA05G0074300ZS	AT2G38040	ACETYL CO-ENZYME A CARBOXYLASE CARBOXYLTRANSFERASE ALPHA SUBUNIT (CAC3)	encodes the carboxyltransferase alpha subunit of acetyl-CoA carboxylase; involved in de novo fatty acid biosynthesis	7.19	16.35	4.37	4.65	4.77	12.50	4.14	4.96
JY1621	BnaA05G0079000ZS	AT2G37440	NIL	DNAse I-like superfamily protein;(source:Araport11)	1.79	1.72	0.65	2.78	1.29	0.45	1.15	2.17
JY1621	BnaA05G0081400ZS	AT2G37170	NIL	a member of the plasma membrane intrinsic protein subfamily PIP2. localizes to the plasma membrane and exhibits water transport activity in Xenopus oocyte. expressed specifically in the vascular bundles and protein level increases slightly during leaf dev	0.31	5.06	0.13	0.37	0.46	1.95	0.22	0.56
JY1621	BnaA05G0081600ZS	AT2G37100	NIL	protamine P1 family protein;(source:Araport11)	1.29	1.17	1.00	3.33	5.73	1.75	2.69	4.93
JY1621	BnaA05G0081800ZS	AT2G37080	ROP INTERACTIVE PARTNER 2 (RIP2);ROP INTERACTIVE PARTNER 3 (RIP3);INTERACTOR OF CONSTITUTIVELY ACTIVE ROP2 (ICR2)	Encodes RIP2 (ROP interactive partner 2); a putative Rho protein effector; interacting specifically with the active form of ROPs (Rho proteins of plants).	0.00	2.21	0.01	0.04	0.04	0.82	0.07	0.10
JY1621	BnaA05G0083500ZS	AT2G36880	METHIONINE ADENOSYLTRANSFERASE 3 (MAT3)	Topoisomerase VI physically interacts with S-adenosylmethionine synthase methionine adenosyl transferase 3 (MAT3); which is required for H3K9me2. A Topoisomerase VI defect affects MAT3 occupancy on heterochromatic elements and its exclusion from euchromatic islands; thereby providing a possible mechanistic explanation to the essential role of Topoisomerase VI in the delimitation of chromatin doma…	12.29	243.59	5.90	6.04	11.98	49.12	5.59	7.05
JY1621	BnaA05G0083700ZS	AT2G36870	(ATXTH32);XYLOGLUCAN ENDOTRANSGLUCOSYLASE/HYDROLASE 32 (XTH32)	Encodes a xyloglucan endotransglycosylase/hydrolase. Protein sequence and phylogenetic analysis indicates that this enzyme resides in Group III-A of the XTH family; with high similarity to Tropaeolum majus (nasturtium) xyloglucanase 1 (TmNXG1). By sequence similarity to XTH31 (At3g44990) and in vivo analysis; likely to exhibit predominant xyloglucan endo-hydrolase activity (EC 3.2.1.151) with onl…	0.00	15.98	0.00	0.00	0.00	0.46	0.00	0.06
JY1621	BnaA05G0086400ZS	AT2G36350	AGC VIIIA KINASE 1-9 (AGC1-9)	Member of AGC VIIIa Kinase gene family.	0.83	3.62	0.29	0.65	0.33	1.37	0.32	0.47
JY1621	BnaA05G0086700ZS	AT2G36310	URIDINE-RIBOHYDROLASE 1 (URH1);NUCLEOSIDE HYDROLASE 1 (NSH1)	Encodes a cytoplasmic nucleoside hydrolase. It has the highest levels of activity with uridine followed by xanthosine. It shows little activity with inosine and none with cytidine. Mutant analyses indicate that it plays a role in purine and pyrimidine catabolism.	0.26	4.89	0.00	0.49	0.76	1.59	0.29	0.52
JY1621	BnaA05G0087000ZS	AT2G36290	NIL	alpha/beta-Hydrolases superfamily protein;(source:Araport11)	0.20	2.99	0.20	0.29	0.11	1.02	0.02	0.09
JY1621	BnaA05G0087600ZS	AT2G36200	NIL	P-loop containing nucleoside triphosphate hydrolases superfamily protein;(source:Araport11)	0.09	1.32	0.11	0.15	0.04	0.18	0.05	0.02
JY1621	BnaA05G0088500ZS	AT2G36090	NIL	F-box family protein;(source:Araport11)	0.11	6.71	0.04	0.36	0.05	1.31	0.04	0.26
JY1621	BnaA05G0091600ZS	AT2G35510	SIMILAR TO RCD ONE 1 (SRO1)	Encodes a WWE domain-containing protein with 76% similarity to RCD1. The protein also contains a PARP signature upstream of the C-terminal protein interaction domain. The PARP signature may bind NAD+ and attach the ADP-ribose-moiety from NAD+ to the target molecule. Its presence suggests a role for the protein in ADP ribosylation.	35.57	2.20	28.76	74.40	91.79	23.55	54.29	124.32
JY1621	BnaA05G0096900ZS	AT2G34830	WRKY DNA-BINDING PROTEIN 35 (AtWRKY35);WRKY DNA-BINDING PROTEIN 35 (WRKY35);MATERNAL EFFECT EMBRYO ARREST 24 (MEE24)	member of WRKY Transcription Factor; Group II-e	0.06	1.57	0.17	0.01	0.27	1.61	0.08	0.06
JY1621	BnaA05G0097100ZS	AT2G34810	(ATBBE16)	FAD-binding Berberine family protein;(source:Araport11)	0.37	4.04	0.24	0.49	0.26	3.14	0.50	0.67
JY1621	BnaA05G0101200ZS	AT2G34390	NOD26-LIKE INTRINSIC PROTEIN 2;1 (NIP2;1);NOD26-LIKE MIP 4 (NLM4)	aquaporin NIP2.1; encodes a member of the "Nodulin 26-like Intrinsic Protein" (NIP) subgroup of the aquaporin superfamily of membrane channel proteins. Expression is limited to the "anoxia core" region of the root stele under normal growth conditions; but shows substantial induction (up to 1;000-fold by 2-4?h of hypoxia) by low oxygen stress; and accumulation in all root tissues.	0.00	0.99	0.00	0.00	0.00	0.29	0.00	0.00
JY1621	BnaA05G0101400ZS	AT2G34390	NOD26-LIKE INTRINSIC PROTEIN 2;1 (NIP2;1);NOD26-LIKE MIP 4 (NLM4)	aquaporin NIP2.1; encodes a member of the "Nodulin 26-like Intrinsic Protein" (NIP) subgroup of the aquaporin superfamily of membrane channel proteins. Expression is limited to the "anoxia core" region of the root stele under normal growth conditions; but shows substantial induction (up to 1;000-fold by 2-4?h of hypoxia) by low oxygen stress; and accumulation in all root tissues.	0.05	3.97	0.00	0.21	0.07	2.69	0.00	0.02
JY1621	BnaA05G0103400ZS	AT2G34150	WISKOTT-ALDRICH SYNDROME PROTEIN FAMILY VERPROLIN HOMOLOGOUS PROTEIN 1 (WAVE1); (SCAR1); (ATSCAR1); (ATRANGAP2); (WAVE1)	Encodes a member of the SCAR family.These proteins are part of a complex (WAVE) complex.The SCAR subunit activates the ARP2/3 complex which in turn act as a nucleator for actin filaments.	0.11	1.72	0.03	0.14	0.05	0.42	0.07	0.11
JY1621	BnaA05G0106400ZS	AT2G33700	PROTEIN PHOSPHATASE 2C G GROUP 1 (PP2CG1)	Encodes a putative protein phosphatase 2C that positively regulates salt tolerance in abscisic acid-dependent manner.	28.01	7.39	14.91	30.12	30.76	13.47	17.27	32.35
JY1621	BnaA05G0109000ZS	AT2G33330	PLASMODESMATA-LOCATED PROTEIN 3 (PDLP3)	Encodes a plasmodesmal protein that affects the intercellular movement of molecules through the plasmodesmata. The protein has two DUF26 domains and a single transmembrane domain.	0.07	6.50	0.02	0.04	0.00	1.24	0.00	0.13
JY1621	BnaA05G0111500ZS	AT2G33040	GAMMA SUBUNIT OF MT ATP SYNTHASE (ATP3)	gamma subunit of Mt ATP synthase;(source:Araport11)	22.50	57.84	14.53	15.54	10.71	21.01	6.47	9.24
JY1621	BnaA05G0113300ZS	AT2G32920	PDI-LIKE 2-3 (PDIL2-3);PDI-LIKE 2-3 (ATPDIL2-3);PROTEIN DISULFIDE ISOMERASE 9 (PDI9);ARABIDOPSIS THALIANA PROTEIN DISULFIDE ISOMERASE 9 (ATPDI9)	Encodes a protein disulfide isomerase-like (PDIL) protein; a member of a multigene family within the thioredoxin (TRX) superfamily. Transcript levels for this gene are up-regulated in response to three different chemical inducers of ER stress (dithiothreitol; beta-mercaptoethanol; and tunicamycin). AtIRE1-2 does not appear to be required for this response; but the atbzip60 mutant has a diminished…	2.21	37.56	1.01	0.69	0.34	8.65	0.25	0.25
JY1621	BnaA05G0116000ZS	AT2G32280	VASCULATURE COMPLEXITY AND CONNECTIVITY (VCC)	Encodes a member of a plant-specific gene family that is required for embryo provasculature development. The gene product regulates vascular network complexity and connectivity in cotyledons.	0.07	2.48	0.00	0.03	0.00	0.36	0.00	0.02
JY1621	BnaA05G0117000ZS	AT2G32415	NIL	Polynucleotidyl transferase; ribonuclease H fold protein with HRDC domain-containing protein;(source:Araport11)	0.86	0.15	0.27	1.21	0.44	0.14	0.26	0.56
JY1621	BnaA05G0122600ZS	AT2G31580	ICARUS1 (ICA1)	ICA1 is a nuclear localized member of the tRNA(His) guanylyl transferase superfamily. Loss of function alleles show increased sensitivity to growth at high temperatures defects in cell cycle progression and DNA repair.	0.12	0.12	0.06	0.02	0.02	0.27	0.05	0.01
JY1621	BnaA05G0124600ZS	AT2G31570	(GPXL2);GLUTATHIONE PEROXIDASE 2 (GPX2);GLUTATHIONE PEROXIDASE 2 (ATGPX2)	glutathione peroxidase GPx	1.82	21.64	0.58	0.49	1.77	7.28	0.52	0.82
JY1621	BnaA05G0125400ZS	NIL	NIL	NIL	12.42	10.41	7.87	12.09	15.79	6.90	11.61	14.44
JY1621	BnaA05G0126300ZS	AT2G31360	(ATADS2);16:0DELTA9 DESATURASE 2 (DS2);16:0DELTA9 DESATURASE 2 (ADS2)	Encodes a protein homologous to delta 9 acyl-lipid desaturases of cyanobacteria and acyl-CoA desaturases of yeast and mammals. expression up-regulated by cold temperature. It is involved in the synthesis of the 24:1n-9 and 26:1n-9 components of seed lipids; sphingolipids and the membrane phospholipids phosphatidylserine (PS); and phosphatidylethanolamine (PE).	0.27	2.04	0.08	0.54	0.33	1.22	0.35	0.43
JY1621	BnaA05G0126900ZS	AT2G31320	POLY(ADP-RIBOSE) POLYMERASE 2 (PARP2); (ATPARP2);POLY(ADP-RIBOSE) POLYMERASE 1 (PARP1)	Encodes a poly(ADP-ribose) polymerase.	1.42	4.68	1.39	0.70	0.70	3.13	0.97	0.63
JY1621	BnaA05G0128300ZS	AT2G31270	ARABIDOPSIS HOMOLOG OF YEAST CDT1 (CDT1);HOMOLOG OF YEAST CDT1 A (CDT1A);ARABIDOPSIS HOMOLOG OF YEAST CDT1 A (ATCDT1A)	Encodes a cyclin-dependent protein kinase. Involved in nuclear DNA replication and plastid division. Located in nucleus and chloroplast.	0.33	6.52	0.09	0.32	0.08	2.46	0.02	0.09
JY1621	BnaA05G0130400ZS	NIL	NIL	NIL	0.40	0.06	0.37	1.00	0.86	0.19	0.49	0.88
JY1621	BnaA05G0132600ZS	NIL	NIL	NIL	23.25	1.82	2.56	23.79	13.61	1.57	11.32	19.78
JY1621	BnaA05G0133600ZS	AT2G30360	SNF1-RELATED PROTEIN KINASE 3.22 (SNRK3.22);CBL-INTERACTING PROTEIN KINASE 11 (CIPK11);PROTEIN KINASE SOS2-LIKE 5 (PKS5);SOS3-INTERACTING PROTEIN 4 (SIP4)	Encodes a SOS2-like protein kinase that is a member of the CBL-interacting protein kinase family.Loss of function mutants show a decrease in sensitivity to high pH.Phosphorylates AHA2; a plasma membrane H+ ATPase.This phosphorylation appears to regulate the activity of the proton transporter.	0.00	0.26	0.00	0.00	0.00	0.19	0.00	0.01
JY1621	BnaA05G0136200ZS	AT2G30050	NIL	transducin family protein / WD-40 repeat family protein;(source:Araport11)	7.35	3.68	9.22	14.43	9.97	4.30	10.34	12.71
JY1621	BnaA05G0136400ZS	AT2G30010	NIL	Encodes a member of the TBL (TRICHOME BIREFRINGENCE-LIKE) gene family containing a plant-specific DUF231 (domain of unknown function) domain. TBL gene family has 46 members; two of which (TBR/AT5G06700 and TBL3/AT5G01360) have been shown to be involved in the synthesis and deposition of secondary wall cellulose; presumably by influencing the esterification state of pectic polymers. A nomenclature…	0.00	0.80	0.03	0.00	0.00	0.18	0.02	0.00
JY1621	BnaA05G0138100ZS	AT5G20720	(CPN21); (ATCPN21);CHAPERONIN 20 (CPN20);CHLOROPLAST CHAPERONIN 10 (CPN10);CHLOROPLAST CHAPERONIN 10 (CHCPN10)	Encodes a chloroplast co-chaperonin with similarity to CPN21 from spinach; E.coli GroES.	4.89	2.08	4.26	5.10	6.05	1.81	7.55	6.55
JY1621	BnaA05G0143000ZS	AT5G37180	SUCROSE SYNTHASE 5 (SUS5);ARABIDOPSIS THALIANA SUCROSE SYNTHASE 5 (ATSUS5)	Encodes a protein with sucrose synthase activity (SUS5).	0.00	1.32	0.00	0.00	0.00	0.43	0.00	0.01
JY1621	BnaA05G0145200ZS	AT5G35220	ENHANCER OF VARIEGATION3 (EVR3);ETHYLENE-DEPENDENT GRAVITROPISM-DEFICIENT AND YELLOW-GREEN 1 (EGY1);AMMONIUM OVERLY SENSITIVE 1 (AMOS1)	Membrane-associated and ATP-independent metalloprotease; EGY1 protein contains eight trans-membrane domains at its C-terminus; and carries out beta-casein degradation in an ATP-independent manner. EGY1 is required for development of both thylakoid grana and a well-organized lamellae system in chloroplast. Additionally; EGY1 is required for the accumulation of chlorophyll and chlorophyll a/b bindi…	1.83	7.26	1.06	0.73	2.29	5.44	1.91	1.21
JY1621	BnaA05G0146500ZS	AT3G23690	CIB1 LIKE PROTEIN 2 (CIL2)	basic helix-loop-helix (bHLH) DNA-binding superfamily protein;(source:Araport11)	0.45	4.55	0.68	0.46	0.35	1.77	0.42	0.51
JY1621	BnaA05G0147200ZS	AT4G14570	ACYLAMINO ACID-RELEASING ENZYME (AARE); (AtAARE)	Encodes an acylamino acid-releasing enzyme (AARE) catalyzing the N-terminal hydrolysis of N[alpha]-acylpeptides to release N[alpha]-acylated amino acids The mRNA is cell-to-cell mobile.	0.68	9.02	0.94	0.27	0.60	3.77	0.75	0.55
JY1621	BnaA05G0147300ZS	AT4G31880	(ATPDS5C); (PDS5C)	One of 5 PO76/PDS5 cohesion cofactor orthologs of Arabidopsis.	0.05	0.59	0.02	0.10	0.00	0.15	0.00	0.00
JY1621	BnaA05G0153400ZS	AT1G36970	NIL	transmembrane protein; putative (DUF1985);(source:Araport11)	0.89	0.30	1.51	0.93	0.39	1.47	0.00	0.12
JY1621	BnaA05G0155700ZS	AT1G55080	(MED9)	mediator of RNA polymerase II transcription subunit-like protein;(source:Araport11)	222.25	8.56	293.01	229.37	148.39	39.06	175.53	155.29
JY1621	BnaA05G0156700ZS	AT1G54030	ENDOPLASMIC RETICULUM MORPHOLOGY 3 (ERMO3);NUCLEAR CAGE (NUC);MODIFIED VACUOLE PHENOTYPE 1 (MVP1);GOLGI DEFECTS 36 (GOLD36)	Encodes a vacuolar protein. Mutation causes organizational defects in the endoplasmic reticulum and aberrant protein trafficking in the plant secretory pathway. The mRNA is cell-to-cell mobile.	1.56	3.95	3.64	1.50	8.70	3.24	6.48	13.58
JY1621	BnaA05G0157100ZS	AT1G54010	GDSL-LIKE LIPASE 23 (GLL23)	GDSL-motif esterase/acyltransferase/lipase. Enzyme group with broad substrate specificity that may catalyze acyltransfer or hydrolase reactions with lipid and non-lipid substrates.	0.05	37.33	0.04	0.05	0.18	2.34	0.30	0.16
JY1621	BnaA05G0161100ZS	AT2G06925	PHOSPHOLIPASE A2-ALPHA (ATSPLA2-ALPHA); (PLA2-ALPHA)	Encodes a secretory phospholipase A2 enzyme; which specifically hydrolyzes the sn-2 position of phospholipids. The enzyme has a preference towards linoleoyl acyl chain over palmitoyl acyl chain. It also has a slight preference for phosphatidylcholine over phosphatidylethanolamine.	1.13	10.35	0.52	0.94	2.30	7.64	1.18	1.66
JY1621	BnaA05G0162100ZS	AT1G53300	TETRATRICOPEPTIDE-REPEAT THIOREDOXIN-LIKE 1 (TTL1)	Encodes one of the 36 carboxylate clamp (CC)-tetratricopeptide repeat (TPR) proteins (Prasad 2010; Pubmed ID: 20856808) with potential to interact with Hsp90/Hsp70 as co-chaperones. The TTL family is required for osmotic stress tolerance and male sporogenesis. The mRNA is cell-to-cell mobile.	0.04	2.98	0.05	0.02	0.07	0.56	0.08	0.06
JY1621	BnaA05G0163200ZS	AT1G53180	NIL	hypothetical protein;(source:Araport11)	0.00	1.69	0.00	0.00	0.00	0.35	0.00	0.00
JY1621	BnaA05G0164800ZS	AT1G53000	(AtCKS); (KDSB);CMP-KDO SYNTHETASE (CKS)	Encodes a mitochondrial-localized CMP-KDO (3-deoxy-D-manno-octulosonate) synthetase. This is the enzyme activating KDO as a nucleotide sugar prior to its incorporation into rhamnogalacturonan-II. Heterozygous mutants are defective in pollen development and in pollen tube elongation.	0.18	3.70	0.13	0.08	0.06	0.91	0.09	0.03
JY1621	BnaA05G0166100ZS	AT1G52565	NIL	cytochrome P450 family protein;(source:Araport11)	0.04	0.14	0.07	0.00	0.10	0.73	0.10	0.00
JY1621	BnaA05G0167200ZS	AT1G52420	NIL	UDP-Glycosyltransferase superfamily protein;(source:Araport11)	0.10	2.79	0.06	0.05	0.09	0.44	0.10	0.07
JY1621	BnaA05G0167700ZS	AT1G52360	BETA PRIME1-COP (B?1-COP)	Coatomer; beta subunit;(source:Araport11)	10.37	26.59	9.79	4.70	6.80	20.24	8.67	6.03
JY1621	BnaA05G0171500ZS	AT1G51660	ARABIDOPSIS THALIANA MITOGEN-ACTIVATED PROTEIN KINASE KINASE 4 (ATMEK4);ARABIDOPSIS THALIANA MITOGEN-ACTIVATED PROTEIN KINASE KINASE 4 (ATMKK4);MITOGEN-ACTIVATED PROTEIN KINASE KINASE 4 (MKK4)	Encodes a mitogen-activated map kinase kinase (there are nine in Arabidopsis) involved in innate immunity. This protein activates MPK3/MPK6 and early-defense genes redundantly with MKK5. In plants with both MKK5 and MKK4 levels reduced by RNAi plants; floral organs do not abscise suggestion a role for both proteins in mediating floral organ abscission. The mRNA is cell-to-cell mobile.	0.92	0.17	1.58	1.49	1.15	0.50	1.51	1.26
JY1621	BnaA05G0174400ZS	AT1G51070	BASIC HELIX-LOOP-HELIX 115 (bHLH115)	bHLH115 is a basic helix loop helix protein of the IVc subgroup that plays a role in iron homeostasis. It interacts with related family members and targets PYE and other genes involved in response to Fe.	0.20	26.31	0.33	0.38	0.14	3.27	0.45	0.42
JY1621	BnaA05G0174500ZS	AT1G51060	HISTONE H2A 10 (HTA10)	Encodes HTA10; a histone H2A protein. The mRNA is cell-to-cell mobile.	3.40	14.41	0.90	4.49	3.02	9.90	4.41	4.60
JY1621	BnaA05G0174900ZS	AT1G50950	(PDI13)	protein disulfide-isomerase 5-like protein (DUF1692);(source:Araport11)	0.07	1.16	0.09	0.09	0.05	0.51	0.04	0.06
JY1621	BnaA05G0176500ZS	AT1G50500	HEAT-INTOLERANT 1 (HIT1)	encodes a member of VPS53 family protein involved in the retrograde trafficking of vesicles to the late Golgi. Mutants in this gene are more sensitive to heat and osmotic stress.	6.01	12.42	3.90	3.83	5.73	12.33	3.91	5.40
JY1621	BnaA05G0183900ZS	AT1G48450	NIL	alanine-tRNA ligase; putative (DUF760);(source:Araport11)	11.44	24.12	6.69	7.21	16.09	47.58	8.20	9.67
JY1621	BnaA05G0184000ZS	AT1G48410	(ATAGO1);ARGONAUTE 1 (AGO1); (ICU9)	Encodes an RNA Slicer that selectively recruits microRNAs and siRNAs. There is currently no evidence that AGO1 Slicer is in a high molecular weight RNA-induced silencing complex (RISC). Mutants are defective in post-transcriptional gene silencing and have pleiotropic developmental and morphological defects. Through its action on the regulation of ARF17 expression; the protein regulates genes invo…	23.39	37.88	25.25	19.63	32.83	69.21	26.81	29.37
JY1621	BnaA05G0186400ZS	AT1G47603	PURINE PERMEASE 19 (PUP19);PURINE PERMEASE 19 (ATPUP19)	Member of a family of proteins related to PUP1; a purine transporter. May be involved in the transport of purine and purine derivatives such as cytokinins; across the plasma membrane.	0.29	12.87	0.27	0.37	0.40	1.47	0.24	0.37
JY1621	BnaA05G0187700ZS	AT1G47210	CYCLIN-DEPENDENT PROTEIN KINASE 3;2 (CYCA3;2)	cyclin-dependent protein kinase 3;(source:Araport11)	0.00	5.16	0.00	0.02	0.00	1.16	0.00	0.02
JY1621	BnaA05G0188100ZS	AT1G47330	NIL	methyltransferase; putative (DUF21);(source:Araport11)	1.65	3.74	1.94	1.29	2.41	5.64	3.41	2.27
JY1621	BnaA05G0204700ZS	NIL	NIL	NIL	1.09	0.39	2.89	0.90	2.80	1.22	3.11	2.59
JY1621	BnaA05G0316000ZS	AT1G35180	NIL	TRAM; LAG1 and CLN8 (TLC) lipid-sensing domain containing protein;(source:Araport11)	0.00	6.47	0.00	0.00	0.00	1.33	0.00	0.05
JY1621	BnaA05G0316400ZS	AT1G34640	NIL	peptidase;(source:Araport11)	0.43	0.60	0.20	0.10	0.58	2.38	0.31	0.48
JY1621	BnaA05G0318600ZS	AT1G33811	(GGL7)	GDSL-motif esterase/acyltransferase/lipase. Enzyme group with broad substrate specificity that may catalyze acyltransfer or hydrolase reactions with lipid and non-lipid substrates.	0.00	2.40	0.00	0.00	0.00	0.29	0.00	0.00
JY1621	BnaA05G0319700ZS	NIL	NIL	NIL	0.00	0.00	0.01	0.00	11.45	4.92	10.54	18.27
JY1621	BnaA05G0321900ZS	AT1G32900	GRANULE BOUND STARCH SYNTHASE 1 (GBSS1)	Glucosyltransferase specifically responsible for elongating amylose polymers.	4.53	29.44	2.34	1.92	6.62	14.29	5.31	4.83
JY1621	BnaA05G0322700ZS	AT1G32690	NIL	DUF740 family protein;(source:Araport11)	0.49	0.17	0.40	0.54	0.75	0.12	1.10	0.73
JY1621	BnaA05G0323600ZS	AT1G32540	LSD ONE LIKE 1 (LOL1)	Encodes a protein with 3 plant-specific zinc finger domains that acts as a positive regulator of cell death.	0.04	4.47	0.00	0.00	0.00	0.85	0.00	0.00
JY1621	BnaA05G0324700ZS	AT1G32400	TOBAMOVIRUS MULTIPLICATION 2A (TOM2A)	TOM2A encodes a 280 amino acid putative four-pass transmembrane protein with a C-terminal farnesylation signal; essential for efficient multiplication of tobacco mosaic viruses.	30.94	6.34	42.63	31.26	22.56	8.81	30.84	31.51
JY1621	BnaA05G0328500ZS	AT1G32050	(ATSCAMP5);SECRETORY CARRIER MEMBRANE PROTEIN 5 (SCAMP5)	SCAMP family protein;(source:Araport11)	16.24	24.55	10.00	11.37	8.90	17.50	5.87	8.36
JY1621	BnaA05G0330000ZS	AT1G31812	(ATACBP6);ACYL-COA-BINDING PROTEIN 6 (ACBP6);ACYL-COA-BINDING PROTEIN (ACBP)	Acyl-CoA-binding protein. Bind acyl-CoA esters and protect acyl-CoAs from degradation by microsomal acyl-hydrolases. Plays a role in determining seed oil content.	48.57	110.87	72.04	30.23	62.90	122.98	35.79	42.73
JY1621	BnaA05G0330200ZS	AT2G02030	NIL	F-box family protein;(source:Araport11)	0.00	0.00	0.00	0.00	2.71	1.19	2.15	4.14
JY1621	BnaA05G0331200ZS	AT3G23030	INDOLE-3-ACETIC ACID INDUCIBLE 2 (IAA2)	auxin inducible gene expressed in the nucleus	11.71	7.84	10.37	24.83	24.61	9.84	19.30	36.00
JY1621	BnaA05G0332100ZS	AT3G22930	CALMODULIN-LIKE 11 (CML11); (ATCML11)	Encodes a calmodulin-like protein.	0.00	0.00	0.00	0.00	3.52	1.20	3.37	4.65
JY1621	BnaA05G0332200ZS	AT3G22910	NIL	ATPase E1-E2 type family protein / haloacid dehalogenase-like hydrolase family protein;(source:Araport11)	0.45	0.08	0.09	0.67	0.86	0.28	0.58	0.83
JY1621	BnaA05G0333700ZS	AT3G22780	CHINESE FOR 'UGLY' (TSO1); (ATTSO1)	CHC protein involved in cell cycle progression (positive regulator).	0.98	3.67	0.33	0.44	0.88	2.39	0.66	0.72
JY1621	BnaA05G0335300ZS	AT3G22520	NIL	spindle assembly abnormal protein;(source:Araport11)	2.55	5.02	3.12	1.61	1.17	2.58	1.26	1.19
JY1621	BnaA05G0336300ZS	AT3G22410	NIL	Sec14p-like phosphatidylinositol transfer family protein;(source:Araport11)	0.31	0.25	0.24	1.20	0.71	0.15	0.61	1.31
JY1621	BnaA05G0338600ZS	AT3G22160	JASMONATE-ASSOCIATED VQ MOTIF GENE 1 (JAV1)	VQ motif-containing protein. JAV1 is a repressor of jasmonate-mediated defense responses.	5.04	1.19	1.97	10.23	6.91	1.89	3.62	8.30
JY1621	BnaA05G0347000ZS	AT3G21090	ATP-BINDING CASSETTE G15 (ABCG15)	ABC-2 type transporter family protein;(source:Araport11)	3.25	25.96	1.49	0.82	1.79	10.63	1.97	1.38
JY1621	BnaA05G0347100ZS	AT3G21070	NAD KINASE 1 (NADK1)	Encodes a protein with NAD(H) kinase activity.	8.37	1.46	3.03	7.85	8.62	2.51	5.27	5.79
JY1621	BnaA05G0348300ZS	AT3G20860	NIMA-RELATED KINASE 5 (ATNEK5);NIMA-RELATED KINASE 5 (NEK5)	Encodes a member of the NIMA-related serine/threonine kinases (Neks) that have been linked to cell-cycle regulation in fungi and mammals. Plant Neks might be involved in plant development processes.	0.00	0.33	0.00	0.00	0.01	0.21	0.01	0.01
JY1621	BnaA05G0349300ZS	AT3G20820	NIL	Leucine-rich repeat (LRR) family protein;(source:Araport11)	0.15	27.51	0.27	0.14	0.21	4.04	0.40	0.55
JY1621	BnaA05G0351600ZS	NIL	NIL	NIL	1.60	0.18	0.58	3.11	5.09	1.90	8.40	10.12
JY1621	BnaA05G0351900ZS	AT3G20570	EARLY NODULIN-LIKE PROTEIN 9 (ENODL9); (AtENODL9)	early nodulin-like protein 9;(source:Araport11)	0.05	4.43	0.15	0.13	0.05	1.02	0.16	0.00
JY1621	BnaA05G0353000ZS	AT3G20470	(ATGRP-5);GLYCINE-RICH PROTEIN 5 (GRP5); (ATGRP5);GLYCINE-RICH PROTEIN 5 (GRP-5)	encodes a glycine-rich protein that is expressed more abundantly in immature seed pods than in stems and leaves. Expression is not detected in roots or flowers.	0.00	1.45	0.00	0.00	0.00	0.94	0.00	0.00
JY1621	BnaA05G0357900ZS	AT3G20010	NIL	Encodes a member of the SNF2 family of helicase-like proteins and is involved in RNA-directed DNA methylation. It is functionally redundant with FRG2 and interacts physically with SUVR2; another component of the RdDM pathway.	0.09	0.95	0.14	0.07	0.06	0.30	0.11	0.11
JY1621	BnaA05G0358400ZS	AT3G19960	MYOSIN 1 (ATM1)	member of Myosin-like proteins	0.08	2.44	0.07	0.03	0.08	0.76	0.03	0.05
JY1621	BnaA05G0359500ZS	AT3G19820	CABBAGE 1 (CBB1);DIMINUTO 1 (DIM1);ENHANCED VERY-LOW-FLUENCE RESPONSES 1 (EVE1);DIMINUTIA (DIM);DWARF 1 (DWF1)	Involved in the conversion of the early brassinosteroid precursor 24-methylenecholesterol to campesterol. Brassinosteroids affect cellular elongation. Mutants have dwarf phenotype. DWF1 is a Ca2+-dependent calmodulin-binding protein.	2.12	32.62	2.05	1.38	2.52	10.70	1.56	2.36
JY1621	BnaA05G0360300ZS	NIL	NIL	NIL	0.43	0.13	0.30	0.24	4.57	1.53	4.03	5.89
JY1621	BnaA05G0361800ZS	AT3G19780	(DUF179)	Interacts with chloroplast chaperone CLPC1; which unfolds and delivers substrates to the stromal CLPPRT protease complex for degradation.	3.07	5.74	1.47	1.89	2.03	5.07	1.10	2.23
JY1621	BnaA05G0364000ZS	AT3G19580	ZINC-FINGER PROTEIN 2 (ZF2);ZINC-FINGER PROTEIN 2 (AZF2)	Encodes zinc finger protein. mRNA levels are upregulated in response to ABA; high salt; and mild desiccation. The protein is localized to the nucleus and acts as a transcriptional repressor.	20.57	1.16	13.39	29.67	32.66	8.71	14.03	21.23
JY1621	BnaA05G0366600ZS	AT3G19300	NIL	Protein kinase superfamily protein;(source:Araport11)	0.00	1.29	0.01	0.02	0.00	0.23	0.01	0.00
JY1621	BnaA05G0366700ZS	AT3G19290	(ATAREB2);ABRE BINDING FACTOR 4 (ABF4);ABA-RESPONSIVE ELEMENT BINDING PROTEIN 2 (AREB2)	bZIP transcription factor with specificity for abscisic acid-responsive elements (ABRE). Mediates ABA-dependent stress responses.ABF4 acts through SnRK2 pathway and binds to ABA response elements of the promoters of NYE1 and regulates their expression to promote chlorophyll degradation.	0.19	0.98	0.14	0.15	0.08	0.46	0.11	0.12
JY1621	BnaA05G0367000ZS	AT3G19260	LONGEVITY ASSURANCE GENE1 HOMOLOG 2 (LAG1 HOMOLOG 2);LAG1 HOMOLOGUE 2 (LOH2)	LAG1 homolog. Loss of function mutant is sensitive to AAL-toxin. LOH2 is presumed to function in sphingolipid metabolism. It encodes a ceramide synthase essential for production of LCFA-ceramides (mainly C16). Uses palmitoyl-CoA and dihydroxy LCB substrates.	0.99	6.34	0.07	0.34	0.50	1.33	0.23	0.33
JY1621	BnaA05G0376100ZS	AT3G18280	(ATTED4);TRACHEARY ELEMENT DIFFERENTIATION-RELATED 4 (TED4)	Bifunctional inhibitor/lipid-transfer protein/seed storage 2S albumin superfamily protein;(source:Araport11)	0.17	22.84	0.24	0.17	0.35	2.61	0.97	0.46
JY1621	BnaA05G0378800ZS	AT3G18050	NIL	GPI-anchored protein;(source:Araport11)	0.07	7.89	0.02	0.10	0.05	0.95	0.02	0.07
JY1621	BnaA05G0381200ZS	AT3G17820	GLUTAMINE SYNTHETASE 1;3 (GLN1;3);ARABIDOPSIS THALIANA GLUTAMINE SYNTHASE CLONE KB6 (ATGSKB6);GLUTAMINE SYNTHETASE 1.3 (GLN1.3)	encodes a cytosolic glutamine synthetase; the enzyme has low affinity with substrate ammonium The mRNA is cell-to-cell mobile.	106.62	408.12	42.53	73.75	100.31	236.14	63.78	108.46
JY1621	BnaA05G0383600ZS	AT3G17580	NIL	SsrA-binding protein;(source:Araport11)	0.00	22.48	0.00	0.08	0.00	4.38	0.08	0.43
JY1621	BnaA05G0384800ZS	AT3G17340	(PLANTKAP)	Ran effector.	0.23	5.67	0.11	0.12	0.12	1.49	0.05	0.17
JY1621	BnaA05G0387000ZS	NIL	NIL	NIL	0.03	20.24	0.00	0.00	0.00	1.92	0.00	0.00
JY1621	BnaA05G0390900ZS	AT1G52040	MYROSINASE-BINDING PROTEIN 1 (MBP1); (ATMBP)	Encodes myrosinase-binding protein expressed in flowers.	0.02	200.69	0.05	0.01	0.01	8.22	0.11	0.05
JY1621	BnaA05G0392800ZS	AT3G16240	(ATTIP2;1); (AQP1);DELTA TONOPLAST INTEGRAL PROTEIN (DELTA-TIP); (TIP2;1); (DELTA-TIP1)	Delta tonoplast intrinsic protein; functions as a water channel and ammonium (NH3) transporter. Highly expressed in flower; shoot; and stem. Expression shows diurnal regulation and is induced by ammonium (NH3). Protein localized to vacuolar membrane. The mRNA is cell-to-cell mobile.	0.00	51.50	0.00	0.00	0.02	1.00	0.11	0.00
JY1621	BnaA05G0394200ZS	AT3G16060	NIL	ATP binding microtubule motor family protein;(source:Araport11)	6.20	11.16	5.00	4.16	5.83	11.91	4.01	4.97
JY1621	BnaA05G0394800ZS	AT3G15950	(NAI2)	Similar to TSK-associating protein 1 (TSA1); contains 10 EFE repeats; a novel repeat sequence unique to plants. Expressed preferentially in the roots.Protein is localized to ER bodies- an endoplasmic reticulum derived structure. Loss of function mutations lack ER bodies.	0.01	31.33	0.01	0.00	0.00	1.40	0.00	0.01
JY1621	BnaA05G0395000ZS	AT3G15940	NIL	UDP-Glycosyltransferase superfamily protein;(source:Araport11)	0.04	4.48	0.01	0.03	0.05	2.36	0.07	0.06
JY1621	BnaA05G0396100ZS	AT3G15720	NIL	Pectin lyase-like superfamily protein;(source:Araport11)	0.04	15.08	0.00	0.00	0.00	0.94	0.00	0.09
JY1621	BnaA05G0399300ZS	AT3G15410	NIL	Leucine-rich repeat (LRR) family protein;(source:Araport11)	3.59	11.30	3.15	1.87	3.55	7.95	3.47	2.38
JY1621	BnaA05G0400200ZS	AT3G15353	(ATMT3);METALLOTHIONEIN 3 (MT3)	metallothionein; binds to and detoxifies excess copper and other metals; limiting oxidative damage	0.17	29.75	0.00	0.00	0.00	2.66	0.10	0.00
JY1621	BnaA05G0400600ZS	AT3G15354	NIL	Encodes a member of the SPA (suppressor of phyA-105) protein family (SPA1-SPA4). SPA proteins contain an N-terminal serine/threonine kinase-like motif followed by a coiled-coil structure and a C-terminal WD-repeat domain. SPA proteins function redundantly in suppressing photomorphogenesis in dark- and light-grown seedlings. SPA3 (and SPA4) predominantly regulates elongation growth in adult plants.	0.16	0.71	0.06	0.22	0.39	1.00	0.13	0.25
JY1621	BnaA05G0403000ZS	AT5G49000	(PHIF1)	F-box protein; part of SCF complex.	7.64	1.81	4.81	9.49	5.45	2.16	8.95	9.19
JY1621	BnaA05G0403400ZS	AT3G14940	PHOSPHOENOLPYRUVATE CARBOXYLASE 3 (ATPPC3);PHOSPHOENOLPYRUVATE CARBOXYLASE 3 (PPC3)	Encodes a cytosolic phosphoenolpyruvate carboxylase (PEPC) that has activity when expressed in E.coli. Its mRNA is most abundantly expressed in roots and siliques. PPC3 belongs to the plant-type PEPC family. It can form an enzymatically active complex with a castor bean ortholog of PPC4; which encodes a bacterial-type PEPC. The mRNA is cell-to-cell mobile.	0.29	11.25	0.09	0.16	0.19	0.78	0.34	0.22
JY1621	BnaA05G0405100ZS	AT3G14740	NIL	RING/FYVE/PHD zinc finger superfamily protein;(source:Araport11)	0.09	3.91	0.00	0.23	0.11	0.91	0.06	0.12
JY1621	BnaA05G0405600ZS	AT3G14590	(NTMC2T6.2); (NTMC2TYPE6.2)	Ca2+-dependent lipid-binding protein	1.09	0.12	0.35	1.37	0.47	0.08	0.47	0.33
JY1621	BnaA05G0407700ZS	AT3G14370	(WAG2)	The WAG2 and its homolog; WAG1 each encodes protein-serine/threonine kinase that are nearly 70% identical to PsPK3 protein. All three together with CsPK3 belong to PsPK3-type kinases. At the N-terminus; all four possess a serine/threonine-rich domain. They are closely related to Arabidopsis kinases PINOID. wag1/wag2 double mutants exhibit a pronounced wavy root phenotype when grown vertically on …	0.04	6.57	0.01	0.02	0.00	0.28	0.04	0.01
JY1621	BnaA05G0408200ZS	AT3G14310	OVERLY ZINC SENSITIVE 2 (OZS2);PECTIN METHYLESTERASE 3 (PME3);PECTIN METHYLESTERASE 3 (ATPME3)	encodes a pectin methylesterase; targeted by a cellulose binding protein (CBP) from the parasitic nematode Heterodera schachtii during parasitism.	0.25	0.69	0.15	0.19	0.31	0.70	0.29	0.20
JY1621	BnaA05G0410000ZS	AT3G14172	NIL	GPI-anchored adhesin-like protein;(source:Araport11)	0.41	2.76	0.12	0.17	0.97	1.92	0.48	0.85
JY1621	BnaA05G0410700ZS	AT3G14110	FLUORESCENT IN BLUE LIGHT (FLU)	Encodes a novel coiled-coil; TPR domain containing protein that is localized to the chloroplast membrane and is involved in chlorophyll biosynthesis. Mutants accumulate protochlorophyllide; an intermediate in the chlorophyll biosynthesis pathway; in dark and release singlet oxygen in plastids in a controlled and non-invasive manner upon a dark/light shift.	16.82	52.38	8.28	7.35	23.36	71.60	10.06	9.36
JY1621	BnaA05G0412400ZS	AT3G13910	NIL	hypothetical protein (DUF3511);(source:Araport11)	1.67	0.42	0.08	0.89	2.18	0.12	0.60	1.01
JY1621	BnaA05G0413300ZS	AT3G13790	ARABIDOPSIS THALIANA CELL WALL INVERTASE 1 (ATCWINV1); (ATBFRUCT1); (CWI1); (ATCWI1)	Encodes a protein with invertase activity.	4.64	21.98	0.96	2.55	4.86	21.27	3.10	2.95
JY1621	BnaA05G0416300ZS	AT3G13520	ARABINOGALACTAN PROTEIN 12 (AGP12); (ATAGP12)	Encodes a GPI-anchored arabinogalactan (AG) peptide with a short 'classical' backbone of 10 amino acids; seven of which are conserved among the 4 other Arabidopsis AG peptides. These peptides may be involved in cell signaling.	0.26	135.76	0.00	0.00	1.14	19.20	0.11	0.65
JY1621	BnaA05G0416400ZS	AT3G13510	NIL	carboxyl-terminal peptidase; putative (DUF239);(source:Araport11)	0.00	3.37	0.05	0.03	0.00	0.47	0.13	0.07
JY1621	BnaA05G0422900ZS	AT3G12775	NIL	ubiquitin-conjugating enzyme family protein;(source:Araport11)	0.02	0.01	0.00	0.10	0.29	0.03	0.16	0.24
JY1621	BnaA05G0423700ZS	AT3G12710	NIL	DNA glycosylase superfamily protein;(source:Araport11)	0.02	10.79	0.00	0.00	0.00	1.07	0.00	0.17
JY1621	BnaA05G0426000ZS	AT3G12345	NIL	FKBP-type peptidyl-prolyl cis-trans isomerase;(source:Araport11)	1.42	8.31	4.32	2.61	3.21	7.84	3.92	2.83
JY1621	BnaA05G0427800ZS	AT3G12120	FATTY ACID DESATURASE 2 (FAD2); (ATFAD2)	Major enzyme responsible for the synthesis of 18:2 fatty acids in the endoplasmic reticulum. Contains His-rich motifs; which contribute to the interaction with the electron donor cytochrome b5. Mutations in this gene suppress the low temperature-induced phenotype of Arabidopsis tocopherol-deficient mutant vte2.	73.09	152.13	36.15	83.14	164.38	568.73	110.11	239.56
JY1621	BnaA05G0428500ZS	AT3G12040	NIL	Encodes a 3-methyladenine-DNA glycosylase. Arabdiopsis cDNA complements the methyl methanesulfonate-sensitive phenotype of an Escherichia coli double mutant deficient in 3-methyladenine glycosylases (DNA-3-methyladenine glycosidases I and II; EC 3.2.2.20 and 3.2.2.21; respectively; encoded by tag and alkA).	11.81	1.32	17.84	14.26	20.18	5.80	19.99	13.19
JY1621	BnaA05G0429400ZS	AT3G11945	HOMOGENTISATE PRENYLTRANSFERASE (HST);HOMOGENTISATE PRENYLTRANSFERASE (ATHST);PHYTOENE DESATURATION 2 (PDS2)	Encodes a protein involved in plastoquinone-9 biosynthesis. The enzyme possesses homogentisate prenyltransferase activity and was shown to use solanesyl diphosphate; farnesyl diphosphate and geranylgeranyldiphosphate as prenyl donors; but not phytyldiphosphate. This gene At3g11945 derives from a split of At3g11950; publications Tian et al (2007) and Sadre et al (2006) refer to this gene as At3g11…	2.63	3.75	1.35	1.38	0.55	1.30	0.68	0.59
JY1621	BnaA05G0432000ZS	AT3G11660	NDR1/HIN1-LIKE 1 (NHL1)	encodes a protein whose sequence is similar to tobacco hairpin-induced gene (HIN1) and Arabidopsis non-race specific disease resistance gene (NDR1). Expression of this gene is induced by cucumber mosaic virus. Localization of the gene product is similar to that of NHL3 (plasma membrane) but it is yet inconclusive.	0.79	15.65	0.53	0.46	0.25	2.36	0.22	0.52
JY1621	BnaA05G0432100ZS	AT3G11650	NDR1/HIN1-LIKE 2 (NHL2)	Encodes a protein whose sequence is similar to tobacco hairpin-induced gene (HIN1) and Arabidopsis non-race specific disease resistance gene (NDR1). Expression of this gene is induced by cucumber mosaic virus and spermine. Overexpression of the gene induces the expression of PR-1 gene and shows light-dependent 'speck disease-like' symptom on leaves. The gene product is localized to the chloroplast	14.82	5.44	8.62	18.49	14.04	6.48	12.29	14.09
JY1621	BnaA05G0434600ZS	AT5G05970	NEURAL PRECURSOR CELL EXPRESSED; DEVELOPMENTALLY DOWN-REGULATED GENE 1 (NEDD1)	a WD40 repeat protein related to the animal NEDD1/GCP-WD protein; which interacts with the g-tubulin complex. Plays a critical role in MT organization during mitosis	0.18	1.42	0.07	0.20	0.26	0.56	0.17	0.21
JY1621	BnaA05G0436500ZS	AT3G11090	LOB DOMAIN-CONTAINING PROTEIN 21 (LBD21)	LOB domain-containing protein 21;(source:Araport11)	1.51	0.26	0.52	2.05	1.28	2.93	1.14	0.56
JY1621	BnaA05G0438900ZS	AT3G09900	RAB GTPASE HOMOLOG E1E (RABE1e);RAB GTPASE HOMOLOG E1E (ATRABE1E); (ATRAB8E)	RAB GTPase homolog E1E;(source:Araport11)	0.04	0.12	0.00	0.01	0.84	3.58	0.33	0.97
JY1621	BnaA05G0439800ZS	AT4G08520	NIL	SNARE-like superfamily protein;(source:Araport11)	0.69	9.75	0.21	0.34	0.39	2.23	0.26	0.58
JY1621	BnaA05G0441300ZS	AT3G09540	NIL	Pectin lyase-like superfamily protein;(source:Araport11)	26.23	9.00	49.94	38.59	33.71	15.33	53.60	47.18
JY1621	BnaA05G0441700ZS	AT3G09430	NIL	peptide transporter family protein;(source:Araport11)	0.28	3.11	0.14	0.29	0.18	1.56	0.09	0.14
JY1621	BnaA05G0444900ZS	AT3G08910	NIL	DNAJ heat shock family protein;(source:Araport11)	5.18	2.41	2.15	4.82	4.67	1.74	2.23	4.91
JY1621	BnaA05G0445900ZS	AT3G10940	LIKE SEX4 2 (LSF2)	Encodes a protein with a predicted dual-specificity phosphatase domain; similar to the glucan phosphorylases SEX4 and LSF1; however; it lacks the carbohydrate binding domain present in those proteins. Has phosphoglucan phosphatase activity. It binds to starch and specifically hydrolyzes phosphate from the C3-position.	0.58	3.84	0.48	0.14	0.71	2.47	0.80	0.47
JY1621	BnaA05G0447400ZS	AT3G10760	NIL	Homeodomain-like superfamily protein;(source:Araport11)	9.28	7.81	6.20	17.06	11.83	5.13	8.25	15.02
JY1621	BnaA05G0447800ZS	AT3G10680	SIEVE ELEMENT-LINING CHAPERONE 1 (SLI1)	SLI1 is a heat shock like protein that is found in sieve elements; sieve plates and spherical bodies peripheral to the mitochondria. Mutants show increased phloem feeding by aphids and decreased heat tolerance.	0.02	0.50	0.00	0.02	0.01	0.22	0.00	0.04
JY1621	BnaA05G0449200ZS	AT5G04430	BINDING TO TOMV RNA 1 (BTR1); (ATKH22);BINDING TO TOMV RNA 1L (LONG FORM) (BTR1L)	Gene model AT5G04430.1 produces active protein. (BTS1S). Binds to ToMV genomic RNA and prevents viral multiplication.	3.75	1.01	3.46	3.96	4.69	1.60	3.68	3.97
JY1621	BnaA05G0449800ZS	AT3G10340	PHENYLALANINE AMMONIA-LYASE 4 (PAL4)	Encodes PAL4; a putative a phenylalanine ammonia-lyase. Arabidopsis has four PALs: AT2G37040 (PAL1); AT3G53260 (PAL2); AT5G04230 (PAL3) and AT3G10340 (PAL4).	0.01	0.00	0.05	0.05	0.23	0.05	0.41	0.83
JY1621	BnaA05G0450600ZS	AT3G08770	(ATLTPI-6);LIPID TRANSFER PROTEIN 6 (LTP6)	Predicted to encode a PR (pathogenesis-related) protein. Belongs to the lipid transfer protein (PR-14) family with the following members: At2g38540/LTP1; At2g38530/LTP2; At5g59320/LTP3; At5g59310/LTP4; At3g51600/LTP5; At3g08770/LTP6; At2g15050/LTP7; At2g18370/LTP8; At2g15325/LTP9; At5g01870/LTP10; At4g33355/LTP11; At3g51590/LTP12; At5g44265/LTP13; At5g62065/LTP14; At4g08530/LTP15.	1.29	15.07	0.38	0.47	1.88	5.67	2.20	1.38
JY1621	BnaA05G0452200ZS	AT3G08610	NIL	NADH dehydrogenase ubiquinone 1 alpha subcomplex subunit;(source:Araport11)	53.20	77.52	32.63	21.54	96.47	195.65	97.80	72.48
JY1621	BnaA05G0453500ZS	AT3G07990	SERINE CARBOXYPEPTIDASE-LIKE 27 (SCPL27)	serine carboxypeptidase-like 27;(source:Araport11)	0.15	2.85	0.02	0.07	0.43	1.35	0.40	0.37
JY1621	BnaA05G0454700ZS	AT3G07800	(TK1);THYMIDINE KINASE 1A (TK1A); (ATTK1A)	Encodes a thymidine kinase that salvages DNA precursors.	0.05	8.88	0.00	0.07	0.22	2.13	0.12	0.07
JY1621	BnaA05G0456100ZS	AT3G07660	NIL	flocculation protein (DUF1296);(source:Araport11)	3.10	8.10	3.74	2.33	1.87	5.42	1.52	2.06
JY1621	BnaA05G0456700ZS	AT3G07580	NIL	hypothetical protein;(source:Araport11)	7.29	29.74	2.40	2.73	5.55	13.87	3.00	3.20
JY1621	BnaA05G0457300ZS	AT3G07540	FORMIN 10 (FH10)	Actin-binding FH2 (formin homology 2) family protein;(source:Araport11)	0.51	0.55	0.52	0.97	0.19	0.71	0.11	0.14
JY1621	BnaA05G0459000ZS	AT3G07320	NIL	O-Glycosyl hydrolases family 17 protein;(source:Araport11)	0.19	8.00	0.09	0.13	0.42	3.95	0.21	0.29
JY1621	BnaA05G0459200ZS	AT3G07300	NIL	NagB/RpiA/CoA transferase-like superfamily protein;(source:Araport11)	3.90	6.66	2.51	2.49	1.64	3.60	1.31	1.38
JY1621	BnaA05G0461900ZS	AT3G07010	NIL	Pectin lyase-like superfamily protein;(source:Araport11)	0.16	4.71	0.17	0.05	0.07	0.51	0.07	0.05
JY1621	BnaA05G0464100ZS	AT3G06620	(RAF7)	Raf-like kinase required for stomatal vapor pressure difference response.	0.92	0.12	0.24	0.50	0.49	0.11	0.43	0.82
JY1621	BnaA05G0466200ZS	AT3G06410	(ATC3H34)	Zinc finger C-x8-C-x5-C-x3-H type family protein;(source:Araport11)	0.88	4.60	0.67	0.60	0.60	1.60	0.50	0.27
JY1621	BnaA05G0470300ZS	AT3G05970	LONG-CHAIN ACYL-COA SYNTHETASE 6 (LACS6); (ATLACS6)	encode peroxisomal long-chain acyl-CoA synthetase (LACS) isozymes	3.46	9.39	3.60	2.79	1.61	4.03	1.71	1.39
JY1621	BnaA05G0470800ZS	AT3G05930	GERMIN-LIKE PROTEIN 8 (GLP8)	germin-like protein (GLP8)	3.00	1.86	0.65	1.34	0.46	1.15	0.15	0.41
JY1621	BnaA05G0473200ZS	AT3G05590	RIBOSOMAL PROTEIN L18 (RPL18)	Encodes cytoplasmic ribosomal protein L18.	0.00	0.00	0.00	0.05	4.37	1.68	2.62	5.59
JY1621	BnaA05G0476000ZS	AT3G05270	NIL	Encodes a protein that localizes at motile vesicle-like small compartments in differentiating xylem cells that is associated with microtubule plus-ends. VETH-positive compartments are unlikely to be elements in conventional endomembrane trafficking pathways. It can associate with COG2; and together these two proteins co-localize with the EXO70A1 exocyst subunit; tethering EXO70A1 to compartments …	0.38	3.17	0.26	0.18	0.64	3.53	0.33	0.29
JY1621	BnaA05G0476500ZS	AT3G05220	HEAVY METAL ASSOCIATED PROTEIN 23 (ATHMP23)	Heavy metal transport/detoxification superfamily protein;(source:Araport11)	144.14	56.61	220.58	252.82	131.47	59.37	144.35	156.70
JY1621	BnaA05G0476800ZS	AT3G05180	(GGL16)	GDSL-motif esterase/acyltransferase/lipase. Enzyme group with broad substrate specificity that may catalyze acyltransfer or hydrolase reactions with lipid and non-lipid substrates.	0.00	3.44	0.03	0.00	0.00	0.19	0.00	0.00
JY1621	BnaA05G0477000ZS	AT3G05165	NIL	Major facilitator superfamily protein;(source:Araport11)	0.01	1.15	0.06	0.08	0.00	0.16	0.01	0.01
JY1621	BnaA05G0478700ZS	AT3G05000	(TRAPPC6); (TRS33)	Part of multi-protein complex; acting as guanine nucleotide exchange factors (GEFs) and possibly as tethers; regulating intracellular trafficking.	10.78	21.03	10.85	7.50	10.71	21.71	9.37	10.00
JY1621	BnaA05G0478900ZS	AT3G04980	NIL	DNAJ heat shock N-terminal domain-containing protein;(source:Araport11)	2.18	3.97	1.35	1.86	0.86	2.08	0.82	0.78
JY1621	BnaA05G0479000ZS	AT3G04970	NIL	DHHC-type zinc finger family protein;(source:Araport11)	4.46	1.27	1.91	4.55	2.29	0.88	1.00	1.81
JY1621	BnaA05G0482900ZS	AT3G04290	(ATLTL1);LI-TOLERANT LIPASE 1 (LTL1)	Li-tolerant lipase 1;(source:Araport11)	0.00	20.21	0.00	0.00	0.01	0.45	0.00	0.00
JY1621	BnaA05G0485000ZS	AT3G03250	UDP-GLUCOSE PYROPHOSPHORYLASE 1 (AtUGP1);UDP-GLUCOSE PYROPHOSPHORYLASE (UGP);UDP-GLUCOSE PYROPHOSPHORYLASE 1 (UGP1)	Is thought to encode a cytosolic UDP-glucose pyrophosphorylase with strong similarity to potato UTP--glucose-1-phosphate uridylyltransferase. Downregulated by flooding.	4.87	25.80	3.35	1.70	2.70	7.24	2.81	1.98
JY1621	BnaA05G0489700ZS	AT3G02530	CHAPERONIN CONTAINING T-COMPLEX POLYPEPTIDE-1 SUBUNIT 6-2 (CCT6-2)	TCP-1/cpn60 chaperonin family protein;(source:Araport11)	9.75	11.31	9.52	3.87	13.27	28.35	15.77	12.06
JY1621	BnaA05G0489800ZS	AT3G02520	(GF14 NU);GENERAL REGULATORY FACTOR 7 (GRF7)	Encodes GF14 &#957;; a 14-3-3 protein isoform (14-3-3&#957;).	25.57	55.17	17.65	12.31	23.83	52.70	20.94	14.40
JY1621	BnaA05G0490900ZS	AT3G02820	NIL	zinc knuckle (CCHC-type) family protein;(source:Araport11)	0.58	9.12	0.68	0.67	0.46	1.56	0.09	0.56
JY1621	BnaA06G0004300ZS	AT1G55530	BCA2A ZINC FINGER ATL 6 (BTL06)	RING/U-box superfamily protein;(source:Araport11)	20.06	7.59	23.22	15.04	11.79	5.39	9.70	13.49
JY1621	BnaA06G0005500ZS	AT1G55260	GLYCOSYLPHOSPHATIDYLINOSITOL-ANCHORED LIPID PROTEIN TRANSFER 6 (LTPG6)	Bifunctional inhibitor/lipid-transfer protein/seed storage 2S albumin superfamily protein;(source:Araport11)	0.61	27.16	0.14	0.26	0.17	1.41	0.07	0.28
JY1621	BnaA06G0006300ZS	AT1G55120	BETA-FRUCTOFURANOSIDASE 5 (FRUCT5);BETA-FRUCTOFURANOSIDASE 5 (ATFRUCT5);6-FRUCTAN EXOHYDROLASE (AtcwINV3)	Encodes a protein with fructan exohydrolase (FEH) activity acting on levan-type fructans (6-FEH; levanase). The enzyme does not have invertase activity.	0.00	1.17	0.00	0.00	0.00	0.09	0.02	0.00
JY1621	BnaA06G0009600ZS	AT1G53840	PECTIN METHYLESTERASE 1 (ATPME1);PECTIN METHYLESTERASE 1 (PME1)	encodes a pectin methylesterase	0.34	14.13	0.07	1.36	0.77	9.75	0.62	1.31
JY1621	BnaA06G0009700ZS	AT4G08500	(MAPKKK8); (ARAKIN);MAPK/ERK KINASE KINASE 1 (MEKK1); (ATMEKK1)	Encodes a member of the A1 subgroup of the MEKK (MAPK/ERK kinase kinase) family. MEKK is another name for Mitogen-Activated Protein Kinase Kinase Kinase (MAPKKK or MAP3K). This subgroup has four members: At4g08500 (MEKK1; also known as ARAKIN; MAP3Kb1; MAPKKK8); At4g08480 (MEKK2; also known as MAP3Kb4; MAPKKK9); At4g08470 (MEKK3; also known as MAP3Kb3; MAPKKK10) and At4g12020 (MEKK4; also known a…	0.31	1.53	0.18	0.26	0.09	0.92	0.10	0.09
JY1621	BnaA06G0010200ZS	AT1G53730	STRUBBELIG-RECEPTOR FAMILY 6 (SRF6)	STRUBBELIG-receptor family 6;(source:Araport11)	0.46	1.32	0.10	1.13	0.19	0.63	0.17	0.21
JY1621	BnaA06G0011300ZS	AT1G53520	FATTY-ACID-BINDING PROTEIN 3 (FAP3); (ATFAP3)	Encodes a plastid stroma localized fatty acid binding protein involved in fatty acid metabolism.	1.37	1.48	0.90	1.04	1.56	0.68	1.81	1.38
JY1621	BnaA06G0011500ZS	AT1G53560	NIL	Ribosomal protein L18ae family;(source:Araport11)	0.32	1.46	0.54	0.24	0.35	2.33	0.49	0.42
JY1621	BnaA06G0011600ZS	AT1G53580	ETHYLMALONIC ENCEPHALOPATHY PROTEIN1 (ETHE1);GLYOXALASE 2-3 (GLX2-3);ETHE1-LIKE (ETHE1);GLYOXALASE II 3 (GLY3)	Mononuclear Fe(II)-containing member of the b-lactamase fold superfamily. ETHE1 is homodimeric in solution; exhibits low-level esterase activity; and specifically binds a single Fe(II) atom in the active site.	3.06	18.49	3.07	1.15	2.28	7.32	2.26	1.67
JY1621	BnaA06G0012400ZS	AT1G53390	ATP-BINDING CASSETTE G24 (ABCG24)	P-loop containing nucleoside triphosphate hydrolases superfamily protein;(source:Araport11)	0.30	3.48	0.10	0.35	0.32	1.90	0.34	0.74
JY1621	BnaA06G0015800ZS	AT1G52910	NIL	fiber (DUF1218);(source:Araport11)	1.89	29.57	0.48	1.87	1.11	6.51	1.34	1.44
JY1621	BnaA06G0016900ZS	AT1G52760	CAFFEOYL SHIKIMATE ESTERASE (CSE);LYSOPHOSPHOLIPASE 2 (LysoPL2); (ATMAGL3)	Encodes caffeoyl shikimate esterase and is involved in lignin biosynthesis. CSE converts caffeoyl shikimate to caffiate. Loss of function mutations have reduced lignin content and collapsed vessel elements. It is also reported to function as a lysophospholipase 2 (LysoPL2) involved in tolerance to cadmium-induced oxidative stress. Binds Acyl-CoA-binding protein 2 (ACBP2).	5.43	5.84	1.06	4.11	2.35	4.98	1.17	2.05
JY1621	BnaA06G0020000ZS	AT1G52190	(ATNPF1.2);NITRATE TRANSPORTER 1.11 (NRT1.11);NRT1/ PTR FAMILY 1.2 (NPF1.2)	Encodes a low affinity nitrate transporter that is expressed in the plasma membrane and found in the phloem of the major veins of leaves. It is responsible for nitrate redistribution to young leaves.	0.02	0.96	0.00	0.01	0.00	0.30	0.00	0.02
JY1621	BnaA06G0025700ZS	AT1G51100	CHLORORESPIRATORY REDUCTION 41 (CRR41)	Chloroplast NADH dehydrogenase assembly protein. Mutants are defective in the accumulation of subcomplex A.	3.04	3.87	1.13	2.79	2.09	0.92	1.65	2.90
JY1621	BnaA06G0029600ZS	AT1G50570	NIL	Calcium-dependent lipid-binding (CaLB domain) family protein;(source:Araport11)	59.89	10.55	45.61	47.25	82.09	28.31	43.62	56.84
JY1621	BnaA06G0031500ZS	NIL	NIL	NIL	0.34	0.73	0.00	0.21	4.34	9.82	3.25	4.64
JY1621	BnaA06G0032000ZS	AT1G50200	(ACD);ALANYL-TRNA SYNTHETASE (ALATS)	Alanyl-tRNA synthetase;(source:Araport11)	26.07	51.57	33.58	21.11	25.98	68.62	40.16	28.86
JY1621	BnaA06G0034100ZS	AT1G49620	NIL	Kip-related protein (KRP) gene; encodes CDK (cyclin-dependent kinase) inhibitor (CKI); negative regulator of cell division. A member of seven KRP genes found in Arabidopsis thaliana. Differential expression patterns for distinct KRPs were revealed by in situ hybridization. Binds to D type cyclins and may inhibit cell cycle.	13.50	1.48	7.02	18.19	18.10	4.22	9.05	16.19
JY1621	BnaA06G0034800ZS	AT1G49670	(NQR)	molecular function has not been defined. Was shown involved in oxidative stress tolerance.	0.05	0.53	0.00	0.02	0.01	0.66	0.00	0.03
JY1621	BnaA06G0038200ZS	AT1G48870	NIL	Transducin/WD40 repeat-like superfamily protein;(source:Araport11)	1.30	0.38	1.62	1.41	0.74	0.10	0.92	0.72
JY1621	BnaA06G0041900ZS	AT1G48260	CBL-INTERACTING PROTEIN KINASE 17 (CIPK17);SNF1-RELATED PROTEIN KINASE 3.21 (SnRK3.21)	Encodes a member of the SNF1-related kinase (SnRK) gene family (SnRK3.21); which has also been reported as a member of the CBL-interacting protein kinases (CIPK17).	0.12	0.68	0.26	0.07	0.12	0.44	0.32	0.16
JY1621	BnaA06G0042800ZS	AT1G48100	POLYGALACTURONASE INVOLVED IN EXPANSION3 (PGX3)	Pectin lyase-like superfamily protein;(source:Araport11)	0.01	0.11	0.03	0.02	0.00	0.50	0.03	0.00
JY1621	BnaA06G0043800ZS	AT1G47970	NIL	nucleolin;(source:Araport11)	55.68	45.04	52.23	99.44	56.19	26.32	46.70	109.55
JY1621	BnaA06G0044100ZS	AT1G07650	LEUCINE-RICH REPEAT RECEPTOR-LIKE KINASE WITH EXTRACELLULAR MALECTIN-LIKE DOMAIN 1 (LMK1)	Leucine-rich repeat receptor-like kinase with extracellular malectin-like domain; which possesses cell death induction activity in plant leaves.	0.07	1.86	0.10	0.12	0.11	0.64	0.08	0.04
JY1621	BnaA06G0045100ZS	AT1G07720	NIL	Encodes KCS3; a member of the 3-ketoacyl-CoA synthase family involved in the biosynthesis of VLCFA (very long chain fatty acids).	0.00	1.32	0.00	0.00	0.01	0.62	0.00	0.02
JY1621	BnaA06G0049100ZS	AT1G08280	GLYCOSYLTRANSFERASE 29A (GALT29A)	Encodes a glycosyltransferase (GT) GALT29A; which belongs to the Carbohydrate Active Enzyme family GT29. GALT29A co-expresses with other arabinogalactan GTs; GALT31A and GLCAT14A. The recombinant GALT29A expressed in Nicotiana benthamiana demonstrated a galactosyltransferase activity; transferring galactose from UDP-galactose to a mixture of various oligosaccharides derived from arabinogalactan p…	3.18	5.78	5.31	1.88	0.67	1.70	0.44	0.36
JY1621	BnaA06G0050500ZS	AT1G08470	STRICTOSIDINE SYNTHASE-LIKE 3 (SSL3)	Although this enzyme is predicted to encode a strictosidine synthase (SS); it lacks a conserved catalytic glutamate residue found in active SS enzymes and it is not expected to have SS activity.	2.34	21.32	1.89	2.45	2.27	7.28	1.37	1.21
JY1621	BnaA06G0051100ZS	AT1G08540	SIGMA FACTOR 2 (ATSIG2); (ABC1);SIGMA FACTOR 1 (ATSIG1);SIGMA FACTOR B (SIGB);RNAPOLYMERASE SIGMA SUBUNIT 2 (SIG2);RNA POLYMERASE SIGMA SUBUNIT 1 (SIG1); (SIGA)	Enodes a subunit of chloroplast RNA polymerase; confers the ability to recognize promoter sequences on the core enzyme. SIG1 is induced by red and blue light.	2.54	9.83	0.78	1.47	1.52	4.29	1.09	1.49
JY1621	BnaA06G0051800ZS	AT1G08650	PHOSPHOENOLPYRUVATE CARBOXYLASE KINASE 1 (PPCK1)	Encodes a phosphoenolpyruvate carboxylase kinase that is expressed at highest levels in leaves. Expression is induced by light. The mRNA is cell-to-cell mobile.	15.34	2.84	10.46	12.26	14.21	4.15	9.90	16.19
JY1621	BnaA06G0054000ZS	AT1G08970	NUCLEAR FACTOR Y; SUBUNIT C9 (NF-YC9);HEME ACTIVATED PROTEIN 5C (HAP5C)	Encodes a NUCLEAR FACTOR-Y C (NF-YC) homologue NF-YC9. NF-YC3.; NF-YC4 and NF-YC9 redundantly modulate GA- and ABA-mediated seed germination.	5.37	6.27	3.41	3.94	1.73	3.68	1.12	0.90
JY1621	BnaA06G0057500ZS	AT1G09530	NIL	Transcription factor interacting with photoreceptors phyA and phyB. Forms a ternary complex in vitro with G-box element of the promoters of LHY; CCA1. Acts as a negative regulator of phyB signalling. It degrades rapidly after irradiation of dark grown seedlings in a process controlled by phytochromes. Does not play a significant role in controlling light input and function of the circadian clockw…	0.26	16.76	0.32	0.25	0.86	2.50	1.00	0.83
JY1621	BnaA06G0058600ZS	AT1G09630	ARABIDOPSIS RAB GTPASE A2A (ATRABA2A);RAB GTPASE 11C (ATRAB11C);RAB GTPASE 11C (RAB11c);RAB GTPASE A2A (RAB-A2A);ARABIDOPSIS RAB GTPASE A2A (ATRAB-A2A)	Encodes a putative GTP-binding protein. Associates with organelles on a pathway from the Golgi to the plasma membrane in interphase. In dividing cells acts at the cell plate.	27.47	15.24	17.00	40.45	29.87	12.76	20.05	43.42
JY1621	BnaA06G0061500ZS	AT1G09880	NIL	Rhamnogalacturonate lyase family protein;(source:Araport11)	0.03	2.54	0.02	0.05	0.02	0.25	0.06	0.02
JY1621	BnaA06G0063000ZS	AT1G10020	NIL	formin-like protein (DUF1005);(source:Araport11)	0.70	3.88	0.07	1.12	0.43	1.50	0.36	0.48
JY1621	BnaA06G0063300ZS	AT1G10070	BRANCHED-CHAIN AMINO ACID TRANSAMINASE 2 (ATBCAT-2);BRANCHED-CHAIN AMINO ACID TRANSAMINASE 2 (BCAT-2);BRANCHED-CHAIN AMINO ACID TRANSFERASE 2 (BCAT2)	Encodes a chloroplast branched-chain amino acid aminotransferase. Complements the yeast leu/iso-leu/val auxotrophy mutant. Involved in cell wall development.	4.15	1.06	1.78	4.24	1.42	7.83	1.87	2.53
JY1621	BnaA06G0064200ZS	AT1G10200	WLIM1 (WLIM1); (ATWLIM1)	Encodes a member of the Arabidopsis LIM proteins: a family of actin bundlers with distinct expression patterns. WLIM1; WLIM2a; and WLIM2b are widely expressed; whereas PLIM2a; PLIM2b; and PLIM2c are predominantly expressed in pollen. Regulates actin cytoskeleton organization.	0.00	8.17	0.04	0.04	0.00	0.51	0.07	0.00
JY1621	BnaA06G0071200ZS	AT1G60950	(FD2); (FED A);FERREDOXIN 2 (ATFD2)	encodes a major leaf ferredoxin	0.09	13.43	0.09	0.25	0.19	1.07	0.49	0.12
JY1621	BnaA06G0072300ZS	AT1G11170	NIL	lysine ketoglutarate reductase trans-splicing-like protein (DUF707);(source:Araport11)	14.84	0.86	9.02	17.11	10.42	2.52	9.97	10.95
JY1621	BnaA06G0072400ZS	AT1G11180	SECRETORY CARRIER MEMBRANE PROTEIN 2 (SCAMP2); (ATSCAMP2)	Secretory carrier membrane protein (SCAMP) family protein;(source:Araport11)	1.12	11.17	1.74	0.66	1.25	2.64	1.13	0.79
JY1621	BnaA06G0073800ZS	AT1G80740	DNA METHYLTRANSFERASE 4 (DMT4);CHROMOMETHYLASE 1 (CMT1)	ecotype Kl-0 chromomethylase (CMT1). A plant line expressing an RNAi construct directed against DMT4 has reduced agrobacterium-mediated tumor formation.	0.02	8.75	0.01	0.11	0.03	0.66	0.02	0.05
JY1621	BnaA06G0074600ZS	AT1G11545	XYLOGLUCAN ENDOTRANSGLUCOSYLASE/HYDROLASE 8 (XTH8)	xyloglucan endotransglucosylase/hydrolase 8;(source:Araport11)	0.00	27.86	0.02	0.05	0.00	5.75	0.05	0.02
JY1621	BnaA06G0075400ZS	AT1G11660	HEAT SHOCK PROTEIN 70-16 (HSP70-16)	Member of the heat shock protein 70 family. Mutants show reduced fertility due to defects in sepal cuticular wax composition.	2.18	10.52	1.28	1.11	4.07	10.37	1.97	3.28
JY1621	BnaA06G0076400ZS	AT1G11755	LEAF WILTING 1 (LEW1)	Encodes a cis-prenyltransferase; involved in dolichol biosynthesis. Wilted leaves in mutants due to cell membrane lesions. Mutants have increased drought tolerance; but hypersensitve to dark stress.	4.98	3.11	1.65	4.20	3.21	1.43	2.25	4.00
JY1621	BnaA06G0077100ZS	AT1G13340	IST1-LIKE 6 (ISTL6)	Regulator of Vps4 activity in the MVB pathway protein;(source:Araport11)	0.01	0.02	0.03	0.04	0.01	0.16	0.04	0.02
JY1621	BnaA06G0077600ZS	AT1G13260	(ATRAV1);ETHYLENE RESPONSE DNA BINDING FACTOR 4 (EDF4);RELATED TO ABI3/VP1 1 (RAV1)	Encodes an AP2/B3 domain transcription factor which is upregulated in response to low temperature. It contains a B3 DNA binding domain. It has circadian regulation and may function as a negative growth regulator. The mRNA is cell-to-cell mobile.	0.00	3.45	0.00	0.04	0.10	1.66	0.12	0.11
JY1621	BnaA06G0079800ZS	AT1G12900	NIL	glyceraldehyde 3-phosphate dehydrogenase A subunit 2;(source:Araport11)	0.06	0.98	0.09	0.13	0.04	0.54	0.13	0.04
JY1621	BnaA06G0083700ZS	AT1G12240	VACUOLAR INVERTASE 2 (VIN2); (ATVI2);VACUOLAR INVERTASE 2 (VI2); (ATBETAFRUCT4);FRUCTOSIDASE 4 (FRUCT4);VACUOLAR INVERTASE (VAC-INV); (ATFRUCT4)	Encodes a vacuolar invertase betaFruct4. betaFruct4 is transported from the endoplasmic reticulum through the intermediate compartments as a membrane protein. The N-terminal cytoplasmic domain contains multiple sequence motifs that are involved at various stages in the trafficking of betaFruct4 from the ER to the central vacuole. The mRNA is cell-to-cell mobile.	0.00	0.99	0.01	0.00	0.00	0.18	0.00	0.00
JY1621	BnaA06G0083900ZS	AT1G12200	FLAVIN MONOOXYGENASE (FMO)	Putative flavin monooxygenase.	1.15	0.44	2.01	1.18	0.29	0.68	0.43	0.29
JY1621	BnaA06G0084400ZS	AT1G62480	NIL	Vacuolar calcium-binding protein-like protein;(source:Araport11)	0.00	166.25	0.02	0.05	0.44	9.41	0.42	0.53
JY1621	BnaA06G0086600ZS	AT1G11890	(SEC221);SECRETION 22 (ATSEC22);SECRETION 22 (SEC22)	Member of SEC22 Gene Family; regulates cell morphogenesis via affecting cytoskeleton organization and stabilities.	3.48	9.60	3.04	1.69	0.80	1.74	1.21	0.75
JY1621	BnaA06G0088800ZS	AT1G13730	(ATG3BP-5); (ATG3BP2)	Nuclear transport factor 2 (NTF2) family protein with RNA binding (RRM-RBD-RNP motifs) domain-containing protein;(source:Araport11)	0.16	0.52	0.24	0.06	1.04	2.46	1.20	0.90
JY1621	BnaA06G0089200ZS	AT1G13780	NIL	F-box/RNI-like/FBD-like domains-containing protein;(source:Araport11)	0.01	0.01	0.02	0.00	1.18	0.47	1.53	2.73
JY1621	BnaA06G0089400ZS	AT5G27750	NIL	F-box/FBD-like domains containing protein;(source:Araport11)	13.86	1.47	19.81	18.70	6.33	2.46	7.15	13.51
JY1621	BnaA06G0089900ZS	AT1G13920	NIL	Remorin family protein;(source:Araport11)	0.00	0.87	0.00	0.00	0.00	0.26	0.00	0.00
JY1621	BnaA06G0091400ZS	AT1G14120	NIL	DAO2 is an IAA oxidase expressed in root caps. it is a member of a family of dioxygenase and 2OG Fe(II) oxygenase domain and DAO domain containing proteins. It is expressed specifically in root cap cells and does not appear to be the major IAA oxidase in planta.	0.00	26.88	0.00	0.00	0.02	10.56	0.02	0.04
JY1621	BnaA06G0091700ZS	AT1G14170	(ATKH2)	RNA-binding KH domain-containing protein;(source:Araport11)	0.04	0.57	0.00	0.02	0.34	1.34	0.15	0.47
JY1621	BnaA06G0093100ZS	AT1G14340	BPA1-LIKE 3 (BPL3)	ACD11 binding partner; negatively regulates ROS-mediated defense response.	2.65	3.74	1.11	1.09	0.54	2.39	0.53	0.48
JY1621	BnaA06G0093200ZS	AT1G14345	NIL	NAD(P)-linked oxidoreductase superfamily protein;(source:Araport11)	1.63	3.26	1.11	1.14	1.37	3.12	2.08	1.56
JY1621	BnaA06G0093300ZS	AT1G14350	(MYB124);FOUR LIPS (FLP)	Encodes a putative MYB transcription factor involved in stomata development; loss of FLP activity results in a failure of guard mother cells (GMCs) to adopt the guard cell fate; thus they continue to divide resulting in abnormal stomata consisting of clusters of numerous guard cell-like cells. This phenotype is enhanced in double mutants with MYB88. Its transcript levels change after inducing MUT…	0.07	2.71	0.04	0.06	0.34	1.31	0.14	0.09
JY1621	BnaA06G0094500ZS	AT1G14460	NIL	AAA-type ATPase family protein;(source:Araport11)	0.81	2.29	0.32	0.24	0.52	1.31	0.24	0.22
JY1621	BnaA06G0101600ZS	AT1G15215	DNA-BINDING TRANSCRIPTION FACTOR 1 (DTF1);SAWADEE HOMEODOMAIN HOMOLOG 1 (SHH1)	Encodes SHH1; a homeodomain protein required for DNA methylation. It is an atypical RNA-directed DNA methylation component; and functions in transcriptional silencing through both DNA methylation-dependent and -independent pathways.	1.94	5.55	1.10	1.95	1.38	3.77	1.49	1.51
JY1621	BnaA06G0102500ZS	AT1G15290	REDUCED CHLOROPLAST COVERAGE 3 (REC3)	Encodes REDUCED CHLOROPLAST COVERAGE 3 (REC3). Contributes to establishing the size of the chloroplast compartment.	1.84	2.66	1.65	1.33	0.28	0.66	0.35	0.28
JY1621	BnaA06G0104500ZS	AT1G15500	(ATNTT2);UCLEOTIDE TRANSPORTER 2 (NTT2)	TLC ATP/ADP transporter;(source:Araport11)	7.91	13.09	4.31	6.63	15.11	39.05	7.34	11.46
JY1621	BnaA06G0105100ZS	AT1G15570	CYCLIN A2;3 (CYCA2;3)	A2-type cyclin. Negatively regulates endocycles and acts as a key regulator of ploidy levels in Arabidopsis endoreduplication. Interacts physically with CDKA;1. Expressed preferentially in trichomes and young developing tissues.	0.22	3.57	0.28	0.05	0.20	1.07	0.28	0.16
JY1621	BnaA06G0107800ZS	AT1G15960	NRAMP METAL ION TRANSPORTER 6 (NRAMP6); (ATNRAMP6)	Member of Nramp2 family. NRAMP6 cooperates with NRAMP1 in Mn utilization.	0.28	2.80	0.08	0.17	0.16	1.39	0.17	0.20
JY1621	BnaA06G0110900ZS	AT1G79230	(STR1);ARABIDOPSIS THALIANA RHODANESE HOMOLOGUE 1 (ATRDH1);SULFURTRANSFERASE 1 (ST1);MERCAPTOPYRUVATE SULFURTRANSFERASE 1 (MST1); (ATMST1)	encodes a sulfurtransferase/rhodaneses; which belongs to a group of enzymes widely distributed in all three phyla that catalyze the transfer of sulfur from a donor to a thiophilic acceptor substrate. The protein and transcript levels are NOT affected by senescence or exogenous cyanide; suggesting that sulfurtransferases are involved in cyanide detoxification.	1.90	13.12	2.32	1.24	1.47	3.88	1.11	1.61
JY1621	BnaA06G0111900ZS	AT4G12640	ARABIDOPSIS THALIANA SPLIT ENDS 2 (ATSPEN2)	Encodes a member of the Split ends (Spen) protein family that is characterized by an N-terminal domain; with one or more RNA recognition motifs and a SPOC domain. Knockout and overexpression mutants show no apparent changes in growth; development and flowering time under standard growth conditions.	9.90	4.44	3.61	6.35	7.17	2.66	3.15	6.40
JY1621	BnaA06G0112000ZS	AT1G16510	SMALL AUXIN UPREGULATED 41 (SAUR41)	Encodes a clade III SAUR gene with a distinctive expression pattern in root meristems. It is normally expressed in the quiescent center and cortex/endodermis initials and upon auxin stimulation; the expression is found in the endodermal layer. Overexpression studies suggest roles in cell expansion and auxin transport.	28.06	2.25	24.81	61.12	32.10	9.82	32.53	65.34
JY1621	BnaA06G0112200ZS	AT1G16520	NAI2-INTERACTING PROTEIN 2 (NAIP2)	NAI1 interacting protein; involved in ER body and vesicle formation.	0.58	13.65	0.54	0.75	0.30	1.62	0.18	0.51
JY1621	BnaA06G0116000ZS	AT1G17010	NIL	2-oxoglutarate (2OG) and Fe(II)-dependent oxygenase superfamily protein;(source:Araport11)	134.22	13.94	207.01	166.81	155.67	32.42	212.23	186.78
JY1621	BnaA06G0120100ZS	AT1G17490	NIL	epidermal patterning factor-like protein;(source:Araport11)	16.22	3.48	23.66	17.03	19.02	6.93	30.43	23.59
JY1621	BnaA06G0121600ZS	AT1G17710	PHOSPHOETHANOLAMINE/PHOSPHOCHOLINE PHOSPHATASE 1 (PEPC1); (ATPEPC1);ARABIDOPSIS THALIANA PHOSPHOETHANOLAMINE/PHOSPHOCHOLINE PHOSPHATASE 1 (ATPEPC1)	Encodes a phosphoethanolamine/phosphocholine phosphatase. It is likely to be involved in the liberation of inorganic phosphate from intracellular sources. Expression is upregulated in the shoot of cax1/cax3 mutant.	0.06	0.27	0.05	0.13	0.04	0.57	0.17	0.15
JY1621	BnaA06G0122400ZS	AT1G17850	NIL	Rhodanese/Cell cycle control phosphatase superfamily protein;(source:Araport11)	0.79	4.44	0.38	0.64	0.56	1.35	0.27	0.53
JY1621	BnaA06G0124600ZS	AT1G18250	(ATLP-1)	encodes a thaumatin-like protein	0.06	22.32	0.20	0.09	0.05	2.86	0.19	0.26
JY1621	BnaA06G0126700ZS	AT1G18470	PROTEIN WITH THE RING DOMAIN AND TMEMB_185A 3 (PPRT3); (ATPPRT3)	Putative C3HC4 zinc-finger ubiquitin E3 ligase that is induced by ABA and plays a positive role in ABA signaling.	0.79	0.88	0.63	0.72	0.67	2.59	0.63	0.39
JY1621	BnaA06G0128100ZS	AT1G18590	ARABIDOPSIS SULFOTRANSFERASE 5C (ATST5C);SULFOTRANSFERASE 17 (ATSOT17);SULFOTRANSFERASE 17 (SOT17)	encodes a desulfoglucosinolate sulfotransferase; involved in the final step of glucosinolate core structure biosynthesis. Has a broad-substrate specificity with preference with methionine-derived desulfoglucosinolates.	1.78	5.87	0.39	1.93	2.41	7.14	1.87	2.96
JY1621	BnaA06G0129000ZS	AT1G18640	PHOSPHOSERINE PHOSPHATASE 1 (PSP1);3-PHOSPHOSERINE PHOSPHATASE (PSP)	Encodes a 3-phosphoserine phosphatase acting in the last step of serine biosynthesis within the chloroplast. Essential for embryo; pollen and root development.	2.00	14.61	0.81	1.97	0.29	1.75	0.60	0.36
JY1621	BnaA06G0129100ZS	AT1G18660	IAN9-ASSOCIATED PROTEIN1 (IAP1)	Membrane localized protein of unknown function. Involved in negative regulation of immune response. Mutants have increased resistance to pathogens.	0.44	4.23	0.27	0.39	0.53	2.78	0.26	0.49
JY1621	BnaA06G0130800ZS	AT1G18840	IQ-DOMAIN 30 (IQD30)	Member of IQ67 (CaM binding) domain containing family.	0.37	7.77	0.54	0.20	0.63	2.81	1.01	0.62
JY1621	BnaA06G0131200ZS	AT1G18880	NITRATE TRANSPORTER 1.9 (NRT1.9);NRT1/ PTR FAMILY 2.9 (NPF2.9); (ATNPF2.9)	Encodes a low-af&#64257;nity plasma membrane nitrate transporter expressed in the companion cells of root phloem.	0.02	17.63	0.01	0.00	0.05	2.65	0.02	0.10
JY1621	BnaA06G0134600ZS	AT1G19320	NIL	Pathogenesis-related thaumatin superfamily protein;(source:Araport11)	0.13	1.30	0.28	0.27	0.19	0.00	0.06	0.37
JY1621	BnaA06G0134800ZS	AT1G19320	NIL	Pathogenesis-related thaumatin superfamily protein;(source:Araport11)	0.00	0.16	0.02	0.04	0.15	1.33	0.02	0.06
JY1621	BnaA06G0135100ZS	AT1G19350	(BES1-L);BRASSINAZOLE-RESISTANT 2 (BZR2);BRI1-EMS-SUPPRESSOR 1 (BES1)	Encodes brassinosteroid (BR) signalling protein that accumulates in the nucleus as dephosphorylated form in response to BRs. Is phosphorylated by the BIN2 GSK3 kinase. It synergistically interacts with BIM1 to bind to E box sequences (CANNTG). The protein contains a nuclear localization signal (NLS); followed by a highly conserved amino-terminal domain (N) shared by all family members; a BIN2 pho…	5.45	20.60	7.49	4.42	7.58	20.50	4.02	5.96
JY1621	BnaA06G0135200ZS	AT1G19360	REDUCED RESIDUAL ARABINOSE 3 (RRA3)	Encodes an arabinosyltransferase that modifies extensin proteins in root hair cells.	2.55	8.74	1.25	1.89	2.10	4.18	1.11	1.26
JY1621	BnaA06G0136800ZS	AT1G19540	NIL	NmrA-like negative transcriptional regulator family protein;(source:Araport11)	2.24	3.08	3.02	2.39	29.36	61.62	23.51	24.57
JY1621	BnaA06G0137900ZS	AT1G19700	BEL1-LIKE HOMEODOMAIN 10 (BEL10);BEL1-LIKE HOMEODOMAIN 10 (BLH10)	Encodes a member of the BEL family of homeodomain proteins. Its interaction with PLP (PAS/LOV PROTEIN) is diminished by blue light.	0.74	1.45	0.27	0.45	0.23	0.53	0.18	0.23
JY1621	BnaA06G0138300ZS	AT1G19720	NIL	Pentatricopeptide repeat (PPR-like) superfamily protein;(source:Araport11)	1.68	3.34	0.69	1.75	2.35	6.63	2.82	2.81
JY1621	BnaA06G0138600ZS	AT1G19770	PURINE PERMEASE 14 (ATPUP14);PURINE PERMEASE 14 (PUP14)	Member of a family of proteins related to PUP1; a purine transporter. May be involved in the transport of purine and purine derivatives such as cytokinins; across the plasma membrane. The mRNA is cell-to-cell mobile.	9.88	1.06	16.95	24.26	12.34	4.04	15.22	16.77
JY1621	BnaA06G0141400ZS	AT1G20100	NIL	DNA ligase-like protein;(source:Araport11)	158.52	23.89	55.51	239.46	319.59	77.68	189.70	336.86
JY1621	BnaA06G0142500ZS	AT1G20260	(ATVAB3);V-ATPASE B SUBUNIT 3 (VAB3)	One of three genes encoding the vacuolar ATP synthase subunit B1. The protein binds to and co-localizes with F-actin; bundles F-actin to form higher-order structure; and stabilizes actin filaments in vitro. The mRNA is cell-to-cell mobile.	4.58	36.28	3.72	3.32	11.00	32.49	4.67	9.96
JY1621	BnaA06G0143800ZS	AT1G20450	EARLY RESPONSIVE TO DEHYDRATION 10 (ERD10);LOW TEMPERATURE INDUCED 45 (LTI45);LOW TEMPERATURE INDUCED 29 (LTI29)	Encodes a gene induced by low temperature and dehydration. Inhibits e.coli growth while overexpressed. Belongs to the dehydrin protein family; which contains highly conserved stretches of 7-17 residues that are repetitively scattered in their sequences; the K-; S-; Y- and lysine rich segments. LTI29 and LTI30 double overexpressors confer cold tolerance. Localized to membranes and cytoplasm.	2.68	0.64	0.81	5.27	6.53	3.01	3.11	7.22
JY1621	BnaA06G0144400ZS	AT1G20550	NIL	O-fucosyltransferase family protein;(source:Araport11)	23.15	5.47	11.84	38.37	12.99	4.39	10.85	23.57
JY1621	BnaA06G0149500ZS	AT1G21100	INDOLE GLUCOSINOLATE O-METHYLTRANSFERASE 1 (IGMT1)	O-methyltransferase family protein;(source:Araport11)	0.00	2.65	0.00	0.43	0.26	1.46	0.12	0.36
JY1621	BnaA06G0149600ZS	AT1G21130	INDOLE GLUCOSINOLATE O-METHYLTRANSFERASE 4 (IGMT4)	O-methyltransferase family protein;(source:Araport11)	0.15	4.42	0.22	0.72	0.69	1.99	0.05	0.34
JY1621	BnaA06G0155000ZS	AT1G21730	KINESIN 7.1 (KIN7.1)	P-loop containing nucleoside triphosphate hydrolases superfamily protein;(source:Araport11)	1.28	5.68	0.61	0.48	1.06	3.24	0.67	1.21
JY1621	BnaA06G0156700ZS	AT3G49680	BRANCHED-CHAIN AMINOTRANSFERASE 3 (BCAT3); (ATBCAT-3)	Encodes a chloroplast branched-chain amino acid aminotransferase. Complements the yeast leu/iso-leu/val auxotrophy mutant.	5.62	16.73	3.66	5.40	4.38	9.08	2.88	4.42
JY1621	BnaA06G0159900ZS	AT5G63200	NIL	tetratricopeptide repeat (TPR)-containing protein;(source:Araport11)	9.75	2.13	2.25	11.46	4.55	1.39	3.67	4.91
JY1621	BnaA06G0160400ZS	AT3G49290	ABL INTERACTOR-LIKE PROTEIN 2 (ABIL2)	One of four ABI-like proteins.	0.64	5.24	0.91	0.22	0.43	1.12	0.68	0.39
JY1621	BnaA06G0160900ZS	AT3G49220	PECTIN METHYLESTERASE 34 (PME34)	Pectin methylesterase involved in transpiration; heat tolerance.	0.09	8.11	0.02	0.11	0.21	2.81	0.06	0.17
JY1621	BnaA06G0164700ZS	AT3G48750	(CDKA;1); (CDKA1); (CDC2AAT);CELL DIVISION CONTROL 2 (CDC2); (CDK2); (CDC2A)	A-type cyclin-dependent kinase. Together with its specific inhibitor; the Kip-related protein; KRP2 they regulate the mitosis-to-endocycle transition during leaf development. Dominant negative mutations abolish cell division. Loss of function phenotype has reduced fertility with failure to transmit via pollen. Pollen development is arrested at the second mitotic division. Expression is regulated …	9.38	23.88	13.69	6.50	8.90	18.88	12.60	7.58
JY1621	BnaA06G0167200ZS	AT3G48490	NIL	hypothetical protein;(source:Araport11)	0.32	6.54	0.16	0.26	0.07	1.49	0.00	0.09
JY1621	BnaA06G0171900ZS	AT5G62620	(GALT6)	Encodes a Golgi-localized hydroxyproline-O-galactosyltransferase. Mutants display multiple phenotypes including reduced seed coat mucilage and accelerated leaf senescence.	0.06	1.14	0.00	0.01	0.29	0.73	0.25	0.15
JY1621	BnaA06G0173700ZS	AT3G47690	ATEB1-HOMOLOG2 (ATEB1H2);MICROTUBULE END BINDING PROTEIN EB1A (EB1A);ARABIDOPSIS THALIANA MICROTUBULE END BINDING PROTEIN EB1A (ATEB1A)	Encodes a homolog of animal microtubule-end-binding protein. There are two other members of this family. EB1 forms foci at regions where the minus ends of microtubules are gathered during mitosis and early cytokinesis.	2.33	9.32	0.75	1.45	1.93	6.02	1.12	1.91
JY1621	BnaA06G0174700ZS	AT1G29840	NIL	alpha/beta-Hydrolases superfamily protein;(source:Araport11)	1.07	12.24	1.35	0.42	0.67	3.86	0.96	0.84
JY1621	BnaA06G0175900ZS	AT3G47460	(SMC2B)	member of SMC subfamily	0.04	1.45	0.06	0.04	0.03	0.30	0.03	0.07
JY1621	BnaA06G0176600ZS	AT3G47390	PYRIMIDINE REDUCTASE (PYRR);PHOTOSENSITIVE 1 (PHS1)	Encodes a protein that is believed to function as a pyrimidine reductase involved in riboflavin and FAD biosynthesis. phs1 was identified as a photosensitive mutant that shows reduced growth; chloroplast developmental abnormalities; reduced chlorophyll levels; increased oxidative stress; reduced NADPH/NADP+ ratios; reduced photosystem I electron transport; and reduced photosynthetic protein level…	2.80	7.00	1.64	1.52	2.00	4.35	1.47	1.80
JY1621	BnaA06G0176800ZS	AT3G47380	(ATPMEI11)	Pectin methylesterase inhibitor that is involved in resistance to Botrytis cinerea. Affects PME activity during infection to prevent disease.	0.94	23.31	0.27	2.27	1.13	7.01	1.11	2.77
JY1621	BnaA06G0177400ZS	AT3G47295	NIL	hypothetical protein;(source:Araport11)	0.22	4.29	0.10	0.05	0.00	1.98	0.00	0.00
JY1621	BnaA06G0178000ZS	AT3G47080	NIL	Tetratricopeptide repeat (TPR)-like superfamily protein;(source:Araport11)	1.14	0.26	1.23	1.34	1.26	0.52	1.73	1.53
JY1621	BnaA06G0178300ZS	AT3G47010	NIL	Glycosyl hydrolase family protein;(source:Araport11)	0.13	0.57	0.04	0.05	0.03	0.16	0.02	0.05
JY1621	BnaA06G0178700ZS	AT3G47000	NIL	Glycosyl hydrolase family protein;(source:Araport11)	0.59	11.83	0.40	0.43	0.92	3.73	0.56	0.58
JY1621	BnaA06G0179300ZS	AT3G46950	(MTERF33)	Mitochondrial transcription termination factor family protein;(source:Araport11)	10.61	4.75	3.50	8.54	7.67	2.45	4.57	7.55
JY1621	BnaA06G0179900ZS	AT3G46870	NIL	Pentatricopeptide repeat (PPR) superfamily protein;(source:Araport11)	17.25	8.53	5.66	14.23	14.53	5.86	8.28	14.79
JY1621	BnaA06G0181400ZS	AT3G46550	SALT OVERLY SENSITIVE 5 (SOS5);FASCICLIN-LIKE ARABINOGALACTAN-PROTEIN 4 (FLA4)	Isolated in a screen for salt hypersensitive mutants. Mutants have thinner cell walls; abnormal siliques and root growth is inhibited under salt stress. The gene has similarity to arabinogalactan proteins and domains associated with cell adhesion.SOS5 is required for normal mucilage adherence to seeds.	0.20	7.41	0.11	0.16	0.18	1.99	0.31	0.27
JY1621	BnaA06G0185500ZS	AT3G45400	NIL	exostosin family protein;(source:Araport11)	4.03	3.14	1.59	4.62	3.31	1.41	2.57	4.81
JY1621	BnaA06G0186200ZS	AT5G60690	(AVB1);INTERFASCICULAR FIBERLESS 1 (IFL1);REVOLUTA (REV);AMPHIVASAL VASCULAR BUNDLE (AVB1);INTERFASCICULAR FIBERLESS (IFL)	REVOLUTA regulates meristem initiation at lateral positions. a member of a small homeodomain-leucine zipper family. Has overlapping functions with PHAVOLUTA and PHABULOSA. The mRNA is cell-to-cell mobile.	0.09	1.34	0.09	0.21	0.35	0.78	0.28	0.34
JY1621	BnaA06G0187100ZS	AT3G45010	SERINE CARBOXYPEPTIDASE-LIKE 48 (scpl48)	serine carboxypeptidase-like 48;(source:Araport11)	1.32	12.75	0.45	0.98	0.62	1.79	0.68	0.86
JY1621	BnaA06G0187200ZS	AT3G44990	(ATXTH31);XYLOGLUCAN ENDO-TRANSGLYCOSYLASE-RELATED 8 (XTR8); (ATXTR8);XYLOGLUCAN ENDOTRANSGLUCOSYLASE/HYDROLASE 31 (XTH31)	Encodes a xyloglucan endotransglycosylase/hydrolase. Protein sequence and phylogenetic analysis indicates that this enzyme resides in Group III-A of the XTH family; with high similarity to Tropaeolum majus (nasturtium) xyloglucanase 1 (TmNXG1).Enzyme kinetic analysis indicates predominant xyloglucan endo-hydrolase activity (EC 3.2.1.151) with only limited potential to act as a xyloglucan endo-tra…	0.77	70.28	0.17	0.06	1.93	7.67	0.67	0.76
JY1621	BnaA06G0188900ZS	AT1G48070	NIL	Thioredoxin superfamily protein;(source:Araport11)	0.00	0.06	0.00	0.04	1.51	3.96	0.48	0.57
JY1621	BnaA06G0191000ZS	AT3G44220	(NHL17)	Late embryogenesis abundant (LEA) hydroxyproline-rich glycoprotein family;(source:Araport11)	0.08	11.26	0.16	0.46	0.59	3.70	0.52	1.42
JY1621	BnaA06G0192000ZS	AT3G44150	NIL	Expp1 protein;(source:Araport11)	3.44	22.83	3.60	1.62	3.28	7.27	3.52	2.35
JY1621	BnaA06G0192700ZS	AT3G44020	NIL	thylakoid lumenal P17.1 protein;(source:Araport11)	11.63	8.66	4.18	14.20	13.47	5.40	7.10	16.45
JY1621	BnaA06G0196500ZS	AT1G66760	NIL	MATE efflux family protein;(source:Araport11)	0.42	1.99	0.17	0.20	0.46	1.06	0.52	0.19
JY1621	BnaA06G0197400ZS	AT1G65920	NIL	Regulator of chromosome condensation (RCC1) family with FYVE zinc finger domain-containing protein;(source:Araport11)	0.17	2.69	0.09	0.09	0.15	1.08	0.11	0.10
JY1621	BnaA06G0197600ZS	AT1G65890	ACYL ACTIVATING ENZYME 12 (AAE12)	acyl activating enzyme 12;(source:Araport11)	0.00	1.62	0.00	0.00	0.00	0.20	0.02	0.00
JY1621	BnaA06G0235500ZS	NIL	NIL	NIL	1.30	0.23	1.81	1.11	2.32	0.90	2.31	2.13
JY1621	BnaA06G0255600ZS	NIL	NIL	NIL	0.37	5.20	0.09	0.12	0.31	1.94	0.36	0.62
JY1621	BnaA06G0256700ZS	AT3G44330	NIL	M28 Zn-peptidase nicastrin;(source:Araport11)	13.48	27.76	16.58	7.66	9.92	20.44	13.44	8.46
JY1621	BnaA06G0260700ZS	AT3G47590	NIL	alpha/beta-Hydrolases superfamily protein;(source:Araport11)	0.37	5.43	0.53	0.32	0.15	1.01	0.21	0.17
JY1621	BnaA06G0262900ZS	AT3G48170	BETAINE ALDEHYDE DEHYDROGENASE (BADH);ALDEHYDE DEHYDROGENASE 10A9 (ALDH10A9)	ALDH10A9 encodes a protein that can function as a betaine aldehyde dehydrogenase in vitro. The C-terminal amino acids of this protein direct GFP to the peroxisome suggesting that ALDH10A9 accumulates in this organelle. ALDH10A9 transcript levels rise in response to ABA; NaCl; chilling; methyl viologen; and dehydration stress. The enzyme can catalyze the formation of glycine betaine in vitro; but …	11.96	56.62	11.87	10.97	15.96	46.08	18.00	18.72
JY1621	BnaA06G0264600ZS	AT3G48460	SEED FATTY ACID REDUCER 4 (SFAR4)	GDSL-motif esterase/acyltransferase/lipase. Enzyme group with broad substrate specificity that may catalyze acyltransfer or hydrolase reactions with lipid and non-lipid substrates.	0.46	4.87	0.00	0.16	0.10	0.64	0.09	0.19
JY1621	BnaA06G0264800ZS	AT3G48480	FOURTH ULP GENE CLASS 1 (FUG1)	Cysteine proteinases superfamily protein;(source:Araport11)	1.72	5.79	1.16	1.10	1.38	3.40	1.35	1.34
JY1621	BnaA06G0266300ZS	AT3G48740	(SWEET11); (AtSWEET11)	Encodes a member of the SWEET sucrose efflux transporter family proteins.	0.00	8.00	0.00	0.00	0.00	0.20	0.00	0.00
JY1621	BnaA06G0267000ZS	AT3G48820	SIALYLTRANSFERASE-LIKE 2 (SIA2)	Encodes a homolog of the animal sialyltransferases but sialyltransferase activity was not detected (Plant Biology 2009; 11:284). Located in the Golgi apparatus.	1.35	6.47	2.13	0.63	1.47	3.32	1.71	1.19
JY1621	BnaA06G0269700ZS	AT3G49530	NAC DOMAIN CONTAINING PROTEIN 62 (NAC062);NAC DOMAIN CONTAINING PROTEIN 62 (ANAC062);NTM1 (NAC WITH TRANSMEMBRANE MOTIF 1)-LIKE 6 (NTL6)	Transcription factor that serves as a molecular link between cold signals and pathogen resistance responses. Undergoes proteolytic processing triggered by cold-induced changes in membrane fluidity.It relocates from the plasma membrane to the nucleus in response to ER stress. NAC062 is phosphorylated by SnRK2.8 at Thr-142.	5.39	2.07	3.94	8.09	5.34	1.98	7.37	5.66
JY1621	BnaA06G0271000ZS	AT5G61780	TUDOR-SN PROTEIN 2 (TSN2);ARABIDOPSIS THALIANA TUDOR-SN PROTEIN 2 (AtTUDOR2);TUDOR-SN PROTEIN 2 (TUDOR2)	Involved in the regulation of AtGA20ox3 expression; as well as seed germination. The mRNA is cell-to-cell mobile.	2.57	13.58	1.09	1.49	2.74	6.72	1.16	2.29
JY1621	BnaA06G0272700ZS	AT1G48480	RECEPTOR-LIKE KINASE 1 (RKL1)	Arabidopsis thaliana receptor-like protein kinase (RKL1) gene	2.77	4.56	0.90	2.49	3.18	6.21	1.30	2.66
JY1621	BnaA06G0273800ZS	AT5G62070	IQ-DOMAIN 23 (IQD23)	Member of IQ67 (CaM binding) domain containing family.	1.09	9.77	0.29	0.79	1.13	5.39	0.75	0.78
JY1621	BnaA06G0275100ZS	AT5G62170	TON1 RECRUITING MOTIF 25 (TRM25)	LOW protein: M-phase inducer phosphatase-like protein;(source:Araport11)	0.11	3.17	0.18	0.12	0.10	0.42	0.14	0.09
JY1621	BnaA06G0275400ZS	AT5G62220	XYLOGLUCAN L-SIDE CHAIN GALACTOSYLTRANSFERASE POSITION 2 (XLT2);GLYCOSYLTRANSFERASE 18 (ATGT18);GLYCOSYLTRANSFERASE 18 (GT18)	Encodes a Golgi apparatus-localized galactosyltransferase involved in galactosyl-substitution of xyloglucan at position 2.	9.36	1.87	10.07	8.89	9.60	2.34	5.67	6.39
JY1621	BnaA06G0275800ZS	AT5G62230	ERECTA-LIKE 1 (ERL1)	Encodes a receptor-like kinase that; together with ER and ERL2 governs the initial decision of protodermal cells to either divide proliferatively to produce pavement cells or divide asymmetrically to generate stomatal complexes. It is important for maintaining stomatal stem cell activity and preventing terminal differentiation of the meristemoid into the guard mother cell. Along with erl2 functio…	0.02	1.22	0.08	0.01	0.06	0.34	0.07	0.06
JY1621	BnaA06G0278600ZS	AT5G62520	SIMILAR TO RCD ONE 5 (SRO5)	Encodes a protein with similarity to RCD1 but without the WWE domain. The protein does have a PARP signature upstream of the C-terminal protein interaction domain. The PARP signature may bind NAD+ and attach the ADP-ribose-moiety from NAD+ to the target molecule. Its presence suggests a role for the protein in ADP ribosylation. Up-regulated by NaCl. SRO5 and P5CDH (an overlapping gene in the anti…	38.20	5.54	44.33	75.32	60.50	19.37	56.04	72.47
JY1621	BnaA06G0279600ZS	AT5G62630	HIPL2 PROTEIN PRECURSOR (HIPL2)	hipl2 protein precursor;(source:Araport11)	0.20	13.27	0.08	0.42	0.21	2.60	0.11	0.34
JY1621	BnaA06G0280300ZS	AT5G62690	TUBULIN BETA CHAIN 2 (TUB2)	encodes tubulin beta-2/beta-3 chain The mRNA is cell-to-cell mobile.	10.47	148.05	6.83	2.49	11.68	42.11	7.90	5.13
JY1621	BnaA06G0281500ZS	AT5G62865	NIL	hypothetical protein;(source:Araport11)	6.34	0.82	3.80	12.00	9.51	3.27	6.37	8.38
JY1621	BnaA06G0281700ZS	AT5G62890	NIL	Xanthine/uracil permease family protein;(source:Araport11)	3.81	23.77	2.05	2.31	3.05	8.97	2.36	3.99
JY1621	BnaA06G0284400ZS	AT5G63190	MA3 DOMAIN-CONTAINING TRANSLATION REGULATORY FACTOR 1 (MRF1)	Encodes a member of the MRF (MA3 DOMAIN-CONTAINING TRANSLATION REGULATORY FACTOR) gene family under TOR control that is transcriptionally induced by dark and starvation. MRF1 can be phosphorylated in vitro by S6K1 and S6K2.	6.14	6.11	6.21	4.43	4.54	11.29	4.06	2.44
JY1621	BnaA06G0284500ZS	AT3G48410	NIL	alpha/beta-Hydrolases superfamily protein;(source:Araport11)	9.81	0.38	14.30	11.29	5.19	1.16	7.89	5.74
JY1621	BnaA06G0285400ZS	AT5G63350	SDR4 LIKE3 (SFL3);ABA-INDUCED TRANSCRIPTION REPRESSOR 6 (AITR6);DIG-LIKE 1 (DIL1)	ABA&#8208;induced transcription repressor that acts as feedback regulator in ABA signalling.	20.21	1.58	18.68	53.20	13.44	4.08	17.24	23.84
JY1621	BnaA06G0285600ZS	AT5G63400	ADENYLATE KINASE 1 (ADK1)	encodes a protein similar to adenylate kinase.	23.55	119.25	12.63	16.81	20.63	46.35	12.09	22.10
JY1621	BnaA06G0286300ZS	AT5G63500	NIL	transmembrane protein; putative (DUF 3339);(source:Araport11)	0.22	11.14	0.00	0.29	0.75	3.57	0.58	0.47
JY1621	BnaA06G0286400ZS	AT5G63510	GAMMA CARBONIC ANHYDRASE LIKE 1 (GAMMA CAL1)	Encodes a mitochondrial gamma carbonic anhydrase-like protein. Component of the NADH dehydrogenase complex.	6.12	29.21	4.97	4.68	7.46	14.74	4.99	5.54
JY1621	BnaA06G0287300ZS	AT5G63590	(ATFLS3);FLAVONOL SYNTHASE 3 (FLS3);FLAVONOL SYNTHASE (FLS)	flavonol synthase 3;(source:Araport11)	0.02	11.81	0.00	0.06	0.13	2.50	0.09	0.26
JY1621	BnaA06G0287700ZS	AT5G63650	SNF1-RELATED PROTEIN KINASE 2.5 (SNRK2.5);SNF1-RELATED PROTEIN KINASE 2H (SRK2H); (SNRK2-5)	encodes a member of SNF1-related protein kinases (SnRK2) whose activity is activated by ionic (salt) and non-ionic (mannitol) osmotic stress.	0.08	12.24	0.08	0.18	0.03	1.19	0.02	0.05
JY1621	BnaA06G0289100ZS	AT5G63810	ARABIDOPSIS THALIANA BETA-GALACTOSIDASE 10 (ATBGAL10);BETA-GALACTOSIDASE 10 (BGAL10)	member of Glycoside Hydrolase Family 35	4.15	162.93	2.14	1.75	4.31	33.07	4.95	4.50
JY1621	BnaA06G0293400ZS	AT5G64310	ARABINOGALACTAN PROTEIN 1 (AGP1); (ATAGP1)	Encodes arabinogalactan-protein (AGP1). The mRNA is cell-to-cell mobile.	134.76	19.14	87.75	275.20	174.69	59.23	149.33	243.18
JY1621	BnaA06G0293500ZS	AT5G64330	(JK218);NON-PHOTOTROPIC HYPOCOTYL 3 (NPH3);ROOT PHOTOTROPISM 3 (RPT3)	Involved in blue light response signaling pathway; interacts with the blue light photoreceptor NPH1. Null mutations abolish phototrophic responses of etiolated seedlings to low fluence blue light. Protein contains multiple protein-protein interaction domains.	0.70	9.48	0.07	0.30	0.24	1.42	0.12	0.17
JY1621	BnaA06G0295300ZS	AT5G64530	ARABIDOPSIS NAC DOMAIN CONTAINING PROTEIN 104 (ANAC104);XYLEM NAC DOMAIN 1 (XND1)	xylem NAC domain 1;(source:Araport11)	1.45	0.95	0.42	1.01	0.37	3.72	0.07	0.44
JY1621	BnaA06G0295500ZS	NIL	NIL	NIL	1.55	4.04	1.16	0.75	2.17	4.99	1.47	1.14
JY1621	BnaA06G0295800ZS	AT5G64570	BETA-XYLOSIDASE4 (BXL4);ARABIDOPSIS THALIANA BETA-D-XYLOSIDASE 4 (ATBXL4);BETA-D-XYLOSIDASE 4 (XYL4)	Encodes a secreted beta-d-xylosidase that belongs to family 3 of glycoside hydrolases. Loss of function mutants show increased susceptibility to fungal pathogens.	0.01	10.08	0.04	0.08	0.01	5.07	0.03	0.02
JY1621	BnaA06G0296200ZS	AT5G64630	(MUB3.9); (NFB1); (NFB01);FASCIATA 2 (FAS2)	Chromatin Assembly Factor-1 (CAF-1) p60 subunit. Involved in organization of the shoot and root apical meristems. In Arabidopsis; the three CAF-1 subunits are encoded by FAS1; FAS2 and; most likely; MSI1; respectively. Mutations in FAS1 or FAS2 lead to increased frequency of homologous recombination and T-DNA integration in Arabidopsis.	0.31	5.23	0.10	0.42	0.12	1.26	0.29	0.20
JY1621	BnaA06G0298500ZS	AT5G64880	NIL	transmembrane protein;(source:Araport11)	0.12	3.82	0.00	0.09	0.33	2.47	0.28	0.07
JY1621	BnaA06G0299700ZS	AT5G65010	ASPARAGINE SYNTHETASE 2 (ASN2)	Encodes asparagine synthetase (ASN2).	0.36	3.89	0.20	0.08	0.26	1.07	0.12	0.11
JY1621	BnaA06G0299800ZS	AT5G65020	ANNEXIN 2 (ANNAT2); (ATANN2)	Annexins are calcium binding proteins that are localized in the cytoplasm. When cytosolic Ca2+ increases; they relocate to the plasma membrane. They may be involved in the Golgi-mediated secretion of polysaccharides.	3.10	48.74	0.53	1.09	3.17	26.04	1.35	1.11
JY1621	BnaA06G0304300ZS	AT5G65495	NIL	hypothetical protein;(source:Araport11)	23.56	9.54	34.88	20.43	29.44	10.01	25.01	21.83
JY1621	BnaA06G0305000ZS	AT5G65590	STOMATAL CARPENTER 1 (SCAP1)	Encodes a plant-specific Dof-type transcription factor expressed in maturing guard cells; but not in guard mother cells. It regulates essential processes of stomatal guard cell maturation and functions as a key transcription factor regulating the final stages of guard cell differentiation.	1.56	0.77	1.85	1.91	1.76	0.75	1.09	1.60
JY1621	BnaA06G0305100ZS	AT5G65600	L-TYPE LECTIN RECEPTOR KINASE IX.2 (LECRK-IX.2)	L-type lectin receptor kinase which modulates metabolites and abiotic stress responses. Phosphorylates AvrPtoB which in turn reduces its virulence.	0.24	0.05	0.07	0.38	0.37	0.08	0.09	0.31
JY1621	BnaA06G0307800ZS	AT5G65890	ACT DOMAIN REPEAT 1 (ACR1)	Member of ACT domain containing protein family. ACT domains are amino acid binding domains. Shows strongest expression in flowers and siliques.	2.83	0.63	2.08	1.90	1.49	0.57	1.81	1.33
JY1621	BnaA06G0308600ZS	AT5G67610	(PNET2_B);INNER NUCLEAR MEMBRANE PROTEIN B (NEMP_B); (PNET2)	Encodes an orthlog of the Xenopus inner nuclear membrane (INM) protein Nemp1/TMEM194A. It is an inner nuclear membrane protein that binds with nucleoskeleton proteins.	9.41	4.18	8.00	15.68	7.23	3.47	9.81	15.82
JY1621	BnaA06G0309700ZS	AT5G67480	BTB AND TAZ DOMAIN PROTEIN 4 (BT4); (ATBT4)	BTB and TAZ domain protein. Located in cytoplasm and expressed in fruit; flower and leaves.	95.61	26.07	90.94	103.10	55.21	25.64	50.51	91.60
JY1621	BnaA06G0310000ZS	AT2G19110	NIL	Encodes a protein with similarity to Zn ATPase. Can rescue Zn deficiency in yeast and Cd resistance; suggesting a role in Zn and Cd transport.The mRNA is cell-to-cell mobile.	0.04	1.55	0.06	0.03	0.05	0.54	0.11	0.12
JY1621	BnaA06G0318800ZS	AT2G17320	NIL	pantothenate kinase;(source:Araport11)	4.14	1.96	0.78	1.31	1.47	4.11	1.32	0.95
JY1621	BnaA06G0320300ZS	AT5G23280	(ATTCP7);TCP DOMAIN PROTEIN 7 (TCP7)	Transcription factor which plays an important role during leaf and hypocotyl development; redundantly; with at least six class I TCPs; and regulates the expression of CYCD1;1 to affect endoreplication. Promotes together with TCP8; 14 and 15 endoreduplication-dependent cell expansion in leaf.	1.30	6.24	0.04	0.58	1.10	2.52	0.62	0.66
JY1621	BnaA06G0321700ZS	AT5G23490	NIL	hypothetical protein;(source:Araport11)	1.17	2.66	0.51	0.42	0.63	1.30	0.87	0.58
JY1621	BnaA06G0323400ZS	AT5G23720	PROPYZAMIDE-HYPERSENSITIVE 1 (PHS1)	Encodes a protein tyrosine phosphatase Propyzamide-Hypersensitive 1 (PHS1). One of the mutant alleles; phs1-1; is hypersensitive to the microtubule-destabilizing drug propyzamide; suggesting that PHS1 may be involved in phosphorylation cascades that control the dynamics of cortical microtubules in plant cells. A second allele; phs1-3; is hypersensitive to abscisic acid; indicating a possible invo…	0.38	3.30	0.28	0.24	0.32	0.90	0.35	0.28
JY1621	BnaA06G0323800ZS	AT5G23850	NIL	O-glucosyltransferase rumi-like protein (DUF821);(source:Araport11)	1.04	4.29	1.01	0.64	1.22	3.99	1.11	0.86
JY1621	BnaA06G0323900ZS	AT5G23860	TUBULIN BETA 8 (TUB8)	beta-tubulin; preferentially expressed in endodermal and phloem cells of primary roots and in the vascular tissues of leaves; stems; and flowers. The mRNA is cell-to-cell mobile.	1.08	11.04	0.31	1.31	0.25	1.02	0.21	0.43
JY1621	BnaA06G0325400ZS	AT5G24060	NIL	Pentatricopeptide repeat (PPR) superfamily protein;(source:Araport11)	3.82	8.60	5.88	3.38	3.50	10.32	3.89	3.56
JY1621	BnaA06G0326400ZS	AT5G24120	SIGMA FACTOR 5 (ATSIG5)	Encodes a specialized sigma factor that functions in regulation of plastid genes and is responsible for the light-dependent transcription at the psbD LRP. Activation of SIG5 is dependent upon blue light and mediated by cryptochromes.	0.05	0.05	0.03	0.05	0.07	0.32	0.03	0.06
JY1621	BnaA06G0328100ZS	AT5G24330	SET DOMAIN PROTEIN 34 (SDG34);ARABIDOPSIS TRITHORAX-RELATED PROTEIN 6 (ATXR6)	Encodes a SET-domain protein; a H3K27 monomethyltransferases required for chromatin structure and gene silencing. Regulates heterochromatic DNA replication. Contains a PCNA-binding domain. ATXR6 accumulates preferentially during the late G1 or S phase; suggesting that it plays a role in cell-cycle regulation or progression.	0.10	2.62	0.12	0.15	0.18	0.92	0.00	0.06
JY1621	BnaA06G0329300ZS	AT5G24530	DOWNY MILDEW RESISTANT 6 (DMR6); (ATDMR6)	Encodes a putative 2OG-Fe(II) oxygenase that is defense-associated but required for susceptibility to downy mildew. The mRNA is cell-to-cell mobile.	0.10	2.24	0.07	0.10	0.16	0.90	0.02	0.08
JY1621	BnaA06G0329800ZS	AT5G24600	NIL	TRP-like ion channel protein (Protein of unknown function; DUF599);(source:Araport11)	3.10	1.29	1.12	8.67	1.56	0.74	2.04	4.43
JY1621	BnaA06G0333000ZS	AT5G24910	CYTOCHROME P450; FAMILY 714; SUBFAMILY A; POLYPEPTIDE 1 (CYP714A1);EUI-LIKE P450 A1 (ELA1)	Member of CYP714A. Encodes one of the two tandemly duplicated gene pair ELA1 (CYP714A1) and ELA2 (CYP714A2); homologs of the rice cytochrome P450 monooxygenase gene EUI1. Double mutation of ELA1 and ELA2 results in increased biomass and enlarged organs.	1.14	6.31	1.03	0.22	0.23	0.76	0.19	0.29
JY1621	BnaA06G0333800ZS	AT3G26710	COFACTOR ASSEMBLY OF COMPLEX C (CCB1)	cofactor assembly of complex C;(source:Araport11)	14.16	5.16	3.79	5.82	11.47	5.19	12.35	24.16
JY1621	BnaA06G0339200ZS	AT5G25830	GATA TRANSCRIPTION FACTOR 12 (GATA12)	Encodes a member of the GATA factor family of zinc finger transcription factors.	0.14	4.59	0.14	0.20	0.00	0.46	0.10	0.07
JY1621	BnaA06G0339400ZS	AT5G25880	ARABIDOPSIS THALIANA NADP-MALIC ENZYME 3 (ATNADP-ME3);NADP-MALIC ENZYME 3 (NADP-ME3)	The malic enzyme (EC 1.1.1.40) encoded by the ATNADP-ME3 is presumably cytosolic and restricted in its expression by both developmental and cell-specific signals.	0.00	4.09	0.00	0.00	0.02	0.52	0.00	0.01
JY1621	BnaA06G0342700ZS	AT5G26280	NIL	TRAF-like family protein;(source:Araport11)	1.03	128.06	2.18	1.16	0.09	1.66	0.21	0.23
JY1621	BnaA06G0344700ZS	AT5G26600	NIL	Pyridoxal phosphate (PLP)-dependent transferases superfamily protein;(source:Araport11)	23.88	40.72	35.76	28.39	25.22	52.18	34.10	21.66
JY1621	BnaA06G0345400ZS	AT5G26830	NIL	Encodes a dual-targeted threonyl-tRNA synthetase found in both the chloroplast and mitochondrion. The mRNA is cell-to-cell mobile.	44.75	90.54	46.18	28.69	28.44	61.76	27.70	24.47
JY1621	BnaA06G0350400ZS	AT5G27395	NIL	Mitochondrial inner membrane translocase complex; subunit Tim44-related protein;(source:Araport11)	11.08	27.27	5.29	4.22	7.29	14.82	5.08	6.57
JY1621	BnaA06G0350500ZS	AT5G27380	(ATGSH2); (GSHB);GLUTATHIONE SYNTHETASE 2 (GSH2)	Encodes a protein with similarity to glutathione synthetases; which catalyzes one of the early steps in glutathione biosynthesis. Two transcripts have been detected; the longer transcript is less abundant and the protein is localized to the chloroplast. The smaller transcript; in which the transit peptide is truncated; is localized to the cytosol. Increased glutathione accumulation in response to…	3.92	33.82	1.47	2.38	3.31	6.86	2.49	3.13
JY1621	BnaA06G0356600ZS	AT3G21300	TRNA METHYLTRANSFERASE 2A (TRM2A); (ATTRM2A)	RNA methyltransferase family protein;(source:Araport11)	1.20	4.09	0.42	0.57	1.56	3.14	0.73	1.22
JY1621	BnaA06G0357700ZS	AT5G49280	NIL	hydroxyproline-rich glycoprotein family protein;(source:Araport11)	0.46	15.63	0.32	4.03	0.35	4.28	0.41	0.80
JY1621	BnaA06G0358900ZS	AT5G49100	NIL	vitellogenin-like protein;(source:Araport11)	3.80	12.61	1.62	2.60	5.83	13.93	3.27	3.27
JY1621	BnaA06G0359100ZS	AT5G49030	OVULE ABORTION 2 (OVA2)	tRNA synthetase class I (I; L; M and V) family protein;(source:Araport11)	5.34	14.92	3.95	4.19	4.58	9.44	4.39	4.21
JY1621	BnaA06G0359700ZS	AT3G05850	MUSTANG 7 (MUG7)	Encodes a member of a domesticated transposable element gene family MUSTANG. Members of this family are derived from transposable elements genes but gained function in plant fitness and flower development. Known members include: AT3G04605 (MUG1); AT2G30640 (MUG2); AT1G06740 (MUG3); AT5G16505 (MUG4); AT3G06940 (MUG5); AT5G48965 (MUG6); AT3G05850 (MUG7) and AT5G34853 (MUG8).	3.14	1.28	2.21	5.67	2.89	1.01	2.78	4.19
JY1621	BnaA06G0360900ZS	AT5G48890	NIL	Encodes a C(2) H(2) -type zinc-finger transcriptional regulator and is expressed in the leaf vasculature and the vegetative shoot apical meristem and controls the transition to flowering.	0.07	23.05	0.04	0.00	0.04	1.29	0.04	0.00
JY1621	BnaA06G0362200ZS	AT5G48690	NIL	ubiquitin-associated (UBA)/TS-N domain protein;(source:Araport11)	0.00	1.05	0.00	0.00	0.00	0.29	0.00	0.02
JY1621	BnaA06G0363100ZS	AT5G48580	FK506- AND RAPAMYCIN-BINDING PROTEIN 15 KD-2 (FKBP15-2)	Endoplasmic reticulum (ER) localized immunophilin protein which possesses PPIase activity. Positively regulates plant immunity in response to Phytophthora infection. Host target of PcAvr3a12 during early P. capsici infection. Involved in ER stress sensing and is required for ER stress-mediated plant immunity.	0.88	58.63	1.23	0.58	1.18	11.93	1.12	0.93
JY1621	BnaA06G0363300ZS	AT5G48560	CRY2-INTERACTING BHLH 2 (CIB2)	basic helix-loop-helix (bHLH) DNA-binding superfamily protein;(source:Araport11)	15.20	6.38	5.15	29.82	23.24	7.07	9.69	22.92
JY1621	BnaA06G0365000ZS	AT5G48300	ADP-GLUCOSE PYROPHOSPHORYLASE SMALL SUBUNIT 1 (APS1);ADP GLUCOSE PYROPHOSPHORYLASE 1 (ADG1)	Encodes the small subunit of ADP-glucose pyrophosphorylase. The small subunit is the catalytic isoform responsible for ADP-glucose pyrophosphorylase activity. The presence of the small subunit is required for large subunit stability. Two isoforms of the small subunit (ApS1 and ApS2) have been described. ApS1 is the major small subunit isoform present in all plant tissues tested. The mRNA is cell-…	2.86	39.00	1.13	0.98	3.14	11.29	1.54	2.16
JY1621	BnaA06G0365600ZS	AT5G48230	ACETOACETYL-COA THIOLASE 2 (AACT2);ACETOACETYL-COA THIOLASE 2 (ACAT2);EMBRYO DEFECTIVE 1276 (EMB1276)	Encodes an acetoacetyl-CoA thiolase that generates the bulk of the acetoacetyl-CoA precursor needed for the cytosolic localized; mevalonate-derived isoprenoids biosynthetic pathway. Loss-of-function mutants are embryo lethal.	5.72	11.85	3.31	4.94	4.59	10.99	3.00	3.27
JY1621	BnaA06G0367800ZS	AT5G47820	FRAGILE FIBER 1 (FRA1)	Encodes a kinesin-like protein with an N-terminal microtubule binding motor domain. Protein is localized to the periphery of the cytoplasm and mutants in the gene exhibit altered orientation of cellulose microfibrils and reduced mechanical strength of fibers.	0.30	4.41	0.47	0.33	0.23	2.20	0.25	0.60
JY1621	BnaA06G0370300ZS	AT3G29780	RALF-LIKE 27 (RALFL27)	Member of a diversely expressed predicted peptide family showing sequence similarity to tobacco Rapid Alkalinization Factor (RALF); and is believed to play an essential role in the physiology of Arabidopsis. Consists of a single exon and is characterized by a conserved C-terminal motif and N-terminal signal peptide.	0.81	21.22	0.74	0.53	0.38	3.01	0.71	0.81
JY1621	BnaA06G0374300ZS	AT5G48600	(SMC4);STRUCTURAL MAINTENANCE OF CHROMOSOME 3 (SMC3)	member of SMC subfamily	0.09	5.26	0.06	0.19	0.14	0.91	0.36	0.08
JY1621	BnaA06G0374400ZS	AT5G48600	(SMC4);STRUCTURAL MAINTENANCE OF CHROMOSOME 3 (SMC3)	member of SMC subfamily	0.10	5.03	0.02	0.09	0.03	1.08	0.02	0.08
JY1621	BnaA06G0374500ZS	AT3G28920	HOMEOBOX PROTEIN 34 (HB34);ZINC FINGER HOMEODOMAIN 9 (ZHD9);HOMEOBOX PROTEIN 34 (AtHB34)	homeobox protein 34;(source:Araport11)	15.78	10.86	6.72	13.33	21.18	7.48	8.92	15.94
JY1621	BnaA06G0375200ZS	AT3G28850	NIL	Glutaredoxin family protein;(source:Araport11)	4.64	0.80	5.42	8.47	4.29	1.47	5.17	5.07
JY1621	BnaA06G0382600ZS	AT3G27430	(PBB1)	Encodes 20S proteasome beta subunit PBB1 (PBB1).	8.95	23.45	14.58	6.31	12.56	29.15	13.09	10.56
JY1621	BnaA06G0383500ZS	AT3G27330	NIL	zinc finger (C3HC4-type RING finger) family protein;(source:Araport11)	7.08	0.63	2.87	9.38	8.86	2.98	7.04	6.75
JY1621	BnaA06G0384900ZS	AT3G27190	URIDINE KINASE-LIKE 2 (UKL2);URIDINE/CYTIDINE KINASE 2 (UCK2)	One of the homologous genes predicted to encode proteins with UPRT domains (Uracil phosphoribosyltransferase). Five of these genes (At5g40870; At3g27190; At1g55810; At4g26510 and At3g27440) show a high level of identity; and are annotated as also containing a N-terminal uracil kinase (UK) domain. These genes are referred to as UKL1 (UK-like 1); UKL2; UKL3; UKL4 and UKL5; respectively.	2.87	10.63	1.46	0.82	1.76	6.96	1.31	0.92
JY1621	BnaA06G0385100ZS	AT3G27180	NIL	S-adenosyl-L-methionine-dependent methyltransferases superfamily protein;(source:Araport11)	7.13	18.47	12.83	5.52	5.69	12.63	7.48	5.85
JY1621	BnaA06G0385400ZS	AT3G27150	NIL	Target gene of MIR2111-5p.	0.30	7.93	0.15	0.57	0.47	1.14	0.25	0.47
JY1621	BnaA06G0385800ZS	AT3G27060	TSO MEANING 'UGLY' IN CHINESE 2 (TSO2); (ATTSO2)	Encodes one of the 3 ribonucleotide reductase (RNR) small subunit genes. TSO2 transcription occurs predominantly at the S-phase of the cell cycle and its expression pattern is consistent with its role in dNDP biosynthesis during DNA replication in actively dividing cells. Critical for cell cycle progression; DNA damage repair and plant development.	1.75	15.15	1.62	1.66	1.40	5.37	1.22	1.06
JY1621	BnaA06G0387500ZS	AT1G12810	NIL	proline-rich family protein;(source:Araport11)	0.00	0.13	0.00	0.07	0.37	2.38	0.05	0.75
JY1621	BnaA06G0388500ZS	AT3G26680	SENSITIVE TO NITROGEN MUSTARD 1 (SNM1);SENSITIVE TO NITROGEN MUSTARD 1 (ATSNM1)	involved in a SNM-dependent recombinational repair process of oxidatively induced DNA damage.	6.13	1.50	0.99	8.57	3.23	0.93	1.74	3.84
JY1621	BnaA06G0389600ZS	AT3G26520	(TIP1;2);TONOPLAST INTRINSIC PROTEIN 2 (TIP2);SALT-STRESS INDUCIBLE TONOPLAST INTRINSIC PROTEIN (SITIP); (GAMMA-TIP2)	gamma tonoplast intrinsic protein 2 (TIP2). expressed throughout the plant and transcript level is increased upon NaCl or ABA treatments. NaCl stress-sensitive yeast mutant strains exhibit more resistance to salt when expressing this protein.	0.13	37.21	0.02	0.26	0.06	5.77	0.11	0.32
JY1621	BnaA06G0392000ZS	AT3G26000	RCAR3 INTERACTING F-BOX PROTEIN 1 (RIFP1)	RIPF1 is an F-Box E3 ligase that interacts with the ABA receptor RCAR3 and appears to be responsible for facilitating its turnover.	15.56	3.23	27.11	13.25	11.77	4.37	8.52	12.91
JY1621	BnaA06G0392600ZS	AT3G25900	(HMT-1); (ATHMT-1)	Homocysteine S-methyltransferase family protein;(source:Araport11)	4.05	12.45	0.57	3.11	7.35	23.98	4.77	3.58
JY1621	BnaA06G0392900ZS	AT3G25870	NIL	hypothetical protein;(source:Araport11)	19.37	4.17	56.47	38.61	21.05	9.33	31.91	26.64
JY1621	BnaA06G0393700ZS	AT3G25770	ALLENE OXIDE CYCLASE 2 (AOC2)	Encodes allene oxide cyclase. One of four genes in Arabidopsis that encode this enzyme; which catalyzes an essential step in jasmonic acid biosynthesis. Gene expression is induced during senescence; a process that involves jasmonic acid signalling pathway. Note: Nomenclature for Arabidopsis allene oxide cyclase 2 (AOC2; AT3G25770) gene is based on Stenzel et al. 2003 Plant Molecular Biology 51:89…	0.32	0.01	0.65	0.95	1.22	0.07	1.85	1.53
JY1621	BnaA06G0394200ZS	AT3G25670	NIL	Leucine-rich repeat (LRR) family protein;(source:Araport11)	0.02	1.71	0.01	0.00	0.00	0.27	0.01	0.00
JY1621	BnaA06G0396600ZS	AT2G03505	NIL	Carbohydrate-binding X8 domain superfamily protein;(source:Araport11)	0.04	10.40	0.03	0.00	0.27	1.99	0.00	0.00
JY1621	BnaA06G0396900ZS	AT2G03590	NIL	Encodes a member of a class of allantoin transporters.	0.03	1.57	0.00	0.00	0.06	0.43	0.00	0.05
JY1621	BnaA06G0397500ZS	AT2G03667	NIL	Asparagine synthase family protein;(source:Araport11)	0.53	1.44	0.73	0.48	0.65	1.58	0.76	0.55
JY1621	BnaA06G0399800ZS	AT1G14170	(ATKH2)	RNA-binding KH domain-containing protein;(source:Araport11)	30.46	6.31	70.86	56.05	16.91	7.56	22.10	27.42
JY1621	BnaA06G0403400ZS	AT2G02230	PHLOEM PROTEIN 2-B1 (PP2-B1);PHLOEM PROTEIN 2-B1 (AtPP2-B1);ARABIDOPSIS F-BOX PROTEIN HYPERSENSITIVE TO ABA 1 (AFA1)	phloem protein 2-B1;(source:Araport11)	3.75	1.11	1.95	8.35	4.39	1.79	3.68	8.06
JY1621	BnaA06G0411100ZS	AT2G01350	QUINOLINATE PHOSHORIBOSYLTRANSFERASE (QPT)	At2g01350 encodes quinolinate phosphoribosyl transferase involved in NAD biosynthesis as shown by heterologous expression in E. coli.	2.56	0.07	0.95	3.75	2.94	0.53	1.63	1.73
JY1621	BnaA06G0417200ZS	AT5G47310	NIL	PPPDE putative thiol peptidase family protein;(source:Araport11)	13.92	34.82	14.54	10.73	15.23	32.97	13.48	13.72
JY1621	BnaA06G0422000ZS	AT5G46760	(MYC3)	MYC3 is a JAZ-interacting transcription factor that act together with MYC2 and MYC4 to activate JA-responses. The mRNA is cell-to-cell mobile.	14.05	9.38	10.13	14.87	10.10	26.60	7.62	5.61
JY1621	BnaA06G0423600ZS	AT5G46570	BRASSINOSTEROID-SIGNALING KINASE 2 (BSK2)	Encodes BR-signaling kinase 2 (BSK2); one of the three homologous BR-signaling kinases (BSK1; AT4G35230; BSK2; AT5G46570; BSK3; AT4G00710). Mediates signal transduction from receptor kinase BRI1 by functioning as the substrate of BRI1. Plasma membrane localized.	0.21	2.32	0.14	0.17	0.15	0.80	0.15	0.16
JY1621	BnaA06G0424700ZS	AT5G46340	REDUCED WALL ACETYLATION 1 (RWA1)	Encodes a homolog of the protein Cas1p known to be involved in polysaccharide O-acetylation in Cryptococcus neoformans. Has high similarity to RWA2 whose mutant displays reduced acetylation. The protein is expressed in the Golgi and is involved in the acetylation of xylan during secondary wall biosynthesis.	0.36	4.03	0.36	0.35	0.21	1.31	0.08	0.24
JY1621	BnaA06G0425100ZS	AT5G46280	MINICHROMOSOME MAINTENANCE 3 (MCM3)	Involved in the replication of mungbean yellow mosaic India virus (MYMIV) DNA through an ex vivo system.	0.73	15.38	0.13	0.94	0.21	4.22	0.14	0.11
JY1621	BnaA06G0428100ZS	AT5G45780	CLAVATA3 INSENSITIVE RECEPTOR KINASE 4 (CIK4)	Encodes one of a group of LRR-RLKs; designated as CLAVATA3 INSENSITIVE RECEPTOR KINASES (CIKs); that act as co-receptors and have essential roles in regulating CLV3-mediated stem cell homeostasis.	0.18	2.96	0.05	0.10	0.09	0.57	0.03	0.09
JY1621	BnaA06G0428900ZS	AT5G45670	NIL	GDSL-motif esterase/acyltransferase/lipase. Enzyme group with broad substrate specificity that may catalyze acyltransfer or hydrolase reactions with lipid and non-lipid substrates.	1.47	50.30	0.51	1.69	2.22	30.53	1.42	1.55
JY1621	BnaA06G0429600ZS	AT5G45580	G2-LIKE FLAVONOID REGULATOR (GFR)	GARP-G2-like transcription factor involved in low temperature regulation of flavonoid biosynthesis.	0.04	2.47	0.00	0.05	0.05	1.36	0.07	0.00
JY1621	BnaA06G0429700ZS	AT5G45520	NIL	Leucine-rich repeat (LRR) family protein;(source:Araport11)	0.00	0.27	0.00	0.06	0.00	0.09	0.00	0.01
JY1621	BnaA06G0430600ZS	AT5G45350	GLYCINE AND PROLINE RICH PROTEIN 2 (GPRP2)	proline-rich family protein;(source:Araport11)	0.00	2.23	0.00	0.20	0.14	1.76	0.09	0.57
JY1621	BnaA06G0433800ZS	AT5G44670	GALACTAN SYNTHASE 2 (GALS2)	glycosyltransferase family protein (DUF23);(source:Araport11)	0.45	0.23	0.42	1.30	0.50	0.17	0.55	1.27
JY1621	BnaA06G0434100ZS	AT5G44635	MINICHROMOSOME MAINTENANCE 6 (MCM6)	minichromosome maintenance (MCM2/3/5) family protein;(source:Araport11)	0.15	4.35	0.13	0.16	0.01	0.29	0.02	0.01
JY1621	BnaA06G0435700ZS	AT5G44360	NIL	FAD-binding Berberine family protein;(source:Araport11)	1.74	0.12	1.78	3.60	1.32	0.35	1.26	2.15
JY1621	BnaA06G0436600ZS	AT5G44280	ARABIDOPSIS THALIANA RING 1A (ATRING1A);RING 1A (RING1A)	Encodes a nuclear localized protein with similarity to animal polycomb repressive core complex1 (PRC1) core component RING.Appears to function redundantly with ATRING1b; a close paralog. Both interact physically with CLF and LHP1 and appear to function together to repress class I KNOX gene expression.	13.95	2.33	6.37	13.82	10.68	3.71	7.56	11.79
JY1621	BnaA06G0440300ZS	AT5G43790	NIL	Pentatricopeptide repeat (PPR) superfamily protein;(source:Araport11)	2.55	0.99	0.53	2.40	1.79	0.87	1.16	2.35
JY1621	BnaA06G0443600ZS	AT5G43080	CYCLIN A3;1 (CYCA3;1)	Cyclin A3;(source:Araport11)	0.03	2.67	0.00	0.01	0.00	0.59	0.02	0.02
JY1621	BnaA06G0447200ZS	AT1G65340	CYTOCHROME P450; FAMILY 96; SUBFAMILY A; POLYPEPTIDE 3 (CYP96A3)	member of CYP96A	0.04	6.66	0.00	0.02	0.00	0.31	0.00	0.00
JY1621	BnaA06G0447900ZS	AT4G39210	NIL	Encodes the large subunit of ADP-Glucose Pyrophosphorylase which catalyzes the first; rate limiting step in starch biosynthesis. The large subunit plays a regulatory role whereas the small subunit (ApS) is the catalytic isoform. Four isoforms (ApL1-4) have been identified. ApL3 is the major large subunit isoform present in inflorescences; fruits and roots.	0.15	9.63	0.21	0.27	0.23	2.17	0.27	0.25
JY1621	BnaA06G0449000ZS	AT1G75560	NIL	zinc knuckle (CCHC-type) family protein;(source:Araport11)	2.00	8.76	1.67	0.76	0.38	2.95	0.22	0.47
JY1621	BnaA06G0449500ZS	AT4G38950	NIL	ATP binding microtubule motor family protein;(source:Araport11)	12.79	2.64	2.29	15.63	0.39	0.07	0.28	0.51
JY1621	BnaA07G0000900ZS	AT2G20680	(MAN5-2);ENDO-BETA-MANNASE 2 (MAN2); (AtMAN2)	Encodes a mannanase belonging to clade 1 of the GH5 7 phylogenetic tree that exhibits high substrate affinity and catalytic efficiency on mannan substrates with main chains containing both glucose and mannose units such as konjac glucomannan and spruce galactoglucomannan. It is likely a glycoprotein.	4.91	2.56	2.72	5.12	4.24	1.57	3.35	4.04
JY1621	BnaA07G0001900ZS	AT2G20570	ARABIDOPSIS GOLDEN2-LIKE 1 (ATGLK1);GBF'S PRO-RICH REGION-INTERACTING FACTOR 1 (GPRI1);GOLDEN2-LIKE 1 (GLK1)	Encodes GLK1; Golden2-like 1; one of a pair of partially redundant nuclear transcription factors that regulate chloroplast development in a cell-autonomous manner. GLK2; Golden2-like 2; is encoded by At5g44190. GLK1 and GLK2 regulate the expression of the photosynthetic apparatus. GLK1 is also a member of the GARP transcription factor family.	1.16	1.81	1.46	3.13	0.44	0.11	0.24	0.37
JY1621	BnaA07G0003600ZS	AT2G20340	(ATAAS);AROMATIC ALDEHYDE SYNTHASE (AAS)	Encodes an aromatic aldehyde synthase (AtAAS); which catalyzes the in vitro conversion of phenylalanine and 3;4-dihydroxy-L-phenylalanine to phenylacetaldehyde and dopaldehyde; respectively. The mRNA is cell-to-cell mobile.	5.11	18.68	4.38	3.44	4.41	11.70	6.24	5.70
JY1621	BnaA07G0007400ZS	AT2G19930	NIL	RNA-dependent RNA polymerase family protein;(source:Araport11)	0.64	2.16	0.39	0.18	0.18	0.57	0.14	0.14
JY1621	BnaA07G0010200ZS	AT2G19590	ACC OXIDASE 1 (ACO1); (ATACO1)	encodes a protein whose sequence is similar to 1-aminocyclopropane-1-carboxylate oxidase	0.06	3.51	0.01	0.10	0.32	4.90	0.07	0.28
JY1621	BnaA07G0014200ZS	AT2G19170	SUBTILISIN-LIKE SERINE PROTEASE 3 (SLP3)	Encodes a novel subtilisin-like serine protease.	0.13	2.69	0.06	0.04	0.08	0.45	0.06	0.11
JY1621	BnaA07G0015000ZS	AT2G18960	NIL	Encodes a plasma membrane proton ATPase. Mutants have a reduced ability to close their stomata in response to drought and blue light; and are affected in stomatal but not seed responsiveness to ABA.It is the major isoform involved in the blue light mediated stomatal respsonse.The mRNA is cell-to-cell mobile.	24.82	52.32	23.23	23.74	42.14	90.49	32.31	36.50
JY1621	BnaA07G0015600ZS	AT2G18915	ADAGIO 2 (ADO2);LOV KELCH PROTEIN 2 (LKP2)	encodes a member of F-box proteins that includes two other proteins in Arabidopsis (ZTL and FKF1). These proteins contain a unique structure containing a PAS domain at their N-terminus; an F-box motif; and 6 kelch repeats at their C-terminus. Overexpression results in arrhythmic phenotypes for a number of circadian clock outputs in both constant light and constant darkness; long hypocotyls under …	20.48	3.66	21.09	29.66	14.55	6.05	14.19	22.62
JY1621	BnaA07G0018000ZS	AT2G18630	NIL	transmembrane protein; putative (DUF677);(source:Araport11)	12.32	11.59	4.15	17.06	23.93	11.36	14.13	28.70
JY1621	BnaA07G0021300ZS	AT2G18230	PYROPHOSPHORYLASE 2 (AtPPa2);PYROPHOSPHORYLASE 2 (PPa2)	Encodes a protein that might have inorganic pyrophosphatase activity.	0.26	2.88	0.08	0.26	0.18	1.28	0.19	0.19
JY1621	BnaA07G0024800ZS	AT2G17820	HISTIDINE KINASE 1 (HK1);HISTIDINE KINASE 1 (ATHK1); (AHK1)	Encodes a member of the histidine kinase family.	0.39	0.37	0.18	0.09	0.17	0.36	0.16	0.10
JY1621	BnaA07G0025100ZS	AT2G17800	(ATROP3);RHO-RELATED GTPASES FROM PLANTS 3 (ROP3); (ATRAC1); (ATGP2);ARABIDOPSIS RAC-LIKE 1 (ARAC1)	A member of ROP GTPase family. Rac-like GTP-binding protein ARAC1/ATGP2. Encodes a geranylgeranylated GTP binding protein. Involved in the auxin-activated 26S proteasome-dependent Aux/IAA proteolysis pathway.	0.85	1.75	0.64	0.63	0.90	2.08	0.47	0.64
JY1621	BnaA07G0026200ZS	AT2G17730	NEP-INTERACTING PROTEIN 2 (NIP2);ARABIDOPSIS TOXICOS EN LEVADURA 25 (ATL25)	Intrinsic thylakoid membrane protein that fixes RPOTmp on the stromal side of the thylakoid membrane.	5.33	0.69	6.02	7.69	11.83	3.52	5.81	11.01
JY1621	BnaA07G0027400ZS	AT2G17560	(NFD04);NUCLEOSOME/CHROMATIN ASSEMBLY FACTOR D4 (NFD4);HIGH MOBILITY GROUP B4 (HMGB4)	Encodes a protein belonging to the subgroup of HMGB (high mobility group B) proteins that have a distinctive DNA-binding motif; the HMG-box domain. The motif confers non-sequence specific interaction with linear DNA and structure-specific binding to distorted DNA sites. The HMGB proteins are involved in the assembly of nucleoprotein complexes. Can be phosphorylated by CK2alpha.	6.88	4.33	4.61	5.68	5.53	2.47	4.68	5.42
JY1621	BnaA07G0027900ZS	AT2G17500	PIN-LIKES 5 (PILS5)	Intracellular auxin transport facilitator at the endoplasmic reticulum.	65.88	5.46	19.02	65.11	40.49	11.45	18.11	41.77
JY1621	BnaA07G0030200ZS	AT2G17230	EXORDIUM LIKE 5 (EXL5)	EXORDIUM like 5;(source:Araport11)	11.16	147.83	2.69	9.86	17.52	41.79	9.50	13.02
JY1621	BnaA07G0036100ZS	AT2G16630	FUSED OUTER CUTICULAR LEDGE1 (FOCL1)	Pollen Ole e 1 allergen and extensin family protein;(source:Araport11)	0.03	2.57	0.00	0.05	0.13	0.80	0.00	0.10
JY1621	BnaA07G0041200ZS	AT2G15620	NITRITE REDUCTASE 1 (NIR1);NITRITE REDUCTASE (NIR);ARABIDOPSIS THALIANA NITRITE REDUCTASE (ATHNIR)	Involved in the second step of nitrate assimilation. Its expression is induced by nitrate. The mRNA is cell-to-cell mobile.	70.34	5.00	11.51	90.95	105.66	30.89	62.31	88.11
JY1621	BnaA07G0047500ZS	AT2G14620	XYLOGLUCAN ENDOTRANSGLUCOSYLASE/HYDROLASE 10 (XTH10)	xyloglucan endotransglucosylase/hydrolase 10;(source:Araport11)	0.02	1.73	0.00	0.00	0.02	0.43	0.05	0.04
JY1621	BnaA07G0055600ZS	AT2G05940	RPM1-INDUCED PROTEIN KINASE (RIPK);PBS1-LIKE 14 (PBL14)	Encodes a receptor-like cytoplasmic kinase that phosphorylates the host target RIN4; leading to the activation of a plant innate immune receptor RPM1.	7.74	1.71	3.07	13.98	11.21	3.76	5.24	10.72
JY1621	BnaA07G0058700ZS	AT2G04360	NIL	transmembrane protein;(source:Araport11)	6.00	3.78	1.50	4.44	3.63	1.04	2.08	4.57
JY1621	BnaA07G0059800ZS	AT5G48300	ADP-GLUCOSE PYROPHOSPHORYLASE SMALL SUBUNIT 1 (APS1);ADP GLUCOSE PYROPHOSPHORYLASE 1 (ADG1)	Encodes the small subunit of ADP-glucose pyrophosphorylase. The small subunit is the catalytic isoform responsible for ADP-glucose pyrophosphorylase activity. The presence of the small subunit is required for large subunit stability. Two isoforms of the small subunit (ApS1 and ApS2) have been described. ApS1 is the major small subunit isoform present in all plant tissues tested. The mRNA is cell-…	3.02	24.98	3.64	3.49	1.81	9.71	2.95	2.33
JY1621	BnaA07G0062500ZS	AT3G25150	(ATG3BP-3); (ATG3BP6)	Nuclear transport factor 2 (NTF2) family protein with RNA binding (RRM-RBD-RNP motifs) domain-containing protein;(source:Araport11)	5.71	17.86	6.32	3.34	4.83	10.46	5.23	4.41
JY1621	BnaA07G0062900ZS	AT3G25110	FATA ACYL-ACP THIOESTERASE 1 (FATA1);FATA ACYL-ACP THIOESTERASE (FaTA);FATA ACYL-ACP THIOESTERASE (AtFaTA)	Encodes a FatA acyl-ACP thioesterase	0.08	2.15	0.10	0.02	0.06	0.87	0.09	0.03
JY1621	BnaA07G0063000ZS	AT3G25100	CELL DIVISION CYCLE 45 (CDC45)	Required for normal meiosis; may act in the last round of DNA replication prior to meiosis; sequence similar to yeast CDC45	0.12	1.32	0.02	0.08	0.07	0.30	0.06	0.07
JY1621	BnaA07G0063200ZS	AT1G60090	NIL	beta glucosidase 4;(source:Araport11)	0.12	2.50	0.08	0.08	0.03	0.38	0.10	0.02
JY1621	BnaA07G0065600ZS	AT3G24760	NIL	Galactose oxidase/kelch repeat superfamily protein;(source:Araport11)	1.67	0.76	1.09	1.82	1.23	0.29	1.59	0.98
JY1621	BnaA07G0067700ZS	AT3G24520	HEAT SHOCK TRANSCRIPTION FACTOR C1 (HSFC1); (AT-HSFC1)	member of Heat Stress Transcription Factor (Hsf) family	23.29	7.28	10.06	45.73	16.86	5.97	17.28	31.60
JY1621	BnaA07G0070200ZS	AT3G23940	DIHYDROXYACID DEHYDRATASE (DHAD)	Encodes a member of the dihydroxyacid dehydrates family of proteins that encode enzymes involved in branched chain amino acid biosynthesis. Loss of function mutations have significantly reduced transmission and fertility due to defects in male and female gametophyte development and embryo lethality. Mutants have increased sensitivity to abiotic stressors which may be partially compensated by addi…	6.77	22.86	3.06	4.63	3.96	11.61	3.43	4.80
JY1621	BnaA07G0074100ZS	AT3G23805	RALF-LIKE 24 (RALFL24)	Member of a diversely expressed predicted peptide family showing sequence similarity to tobacco Rapid Alkalinization Factor (RALF); and is believed to play an essential role in the physiology of Arabidopsis. Consists of a single exon and is characterized by a conserved C-terminal motif and N-terminal signal peptide.	0.34	2.28	0.86	0.48	0.34	1.72	0.41	0.54
JY1621	BnaA07G0074900ZS	AT3G23740	NIL	hypothetical protein;(source:Araport11)	0.17	6.94	0.01	0.05	0.01	1.65	0.03	0.02
JY1621	BnaA07G0075200ZS	AT3G23690	CIB1 LIKE PROTEIN 2 (CIL2)	basic helix-loop-helix (bHLH) DNA-binding superfamily protein;(source:Araport11)	2.03	10.30	1.27	1.05	1.47	3.81	1.65	1.91
JY1621	BnaA07G0076800ZS	AT3G23530	NIL	Cyclopropane-fatty-acyl-phospholipid synthase;(source:Araport11)	0.02	9.13	0.00	0.02	0.01	0.22	0.00	0.02
JY1621	BnaA07G0077200ZS	AT2G07050	CYCLOARTENOL SYNTHASE 1 (CAS1)	Involved in the biosynthesis of brassinosteroids. Catalyzes the reaction from epoxysqualene to cycloartenol.	0.04	0.12	0.09	0.05	0.73	2.65	0.96	0.63
JY1621	BnaA07G0079400ZS	AT4G14365	XB3 ORTHOLOG 4 IN ARABIDOPSIS THALIANA (XBAT34)	hypothetical protein;(source:Araport11)	0.55	0.44	0.06	0.50	0.36	1.03	0.14	0.25
JY1621	BnaA07G0080000ZS	AT3G23210	IRON DEFICIENCY TOLERANT1 (IDT1)	bHLH34 is a basic helix loop helix transcription factor. It can bind GAGA and E-box cis elements.It is induced by abiotic stressors including ABA; salt and glucose. PGR; a plasma membrane glucose responsive regulator is a target of bHLH34. Involved in Fe regulation.	1.00	5.77	0.68	0.58	1.89	3.75	1.89	1.36
JY1621	BnaA07G0083000ZS	AT1G30760	NIL	Encodes a BBE-like enzyme that acts in monolignol metabolism by catalyzing the oxidation of aromatic allylic alcohols; such as coumaryl-; sinapyl-; and coniferyl alcohol; to the corresponding aldehydes.The mRNA is cell-to-cell mobile.	0.17	0.71	0.08	0.13	0.13	1.07	0.08	0.06
JY1621	BnaA07G0083300ZS	AT1G30720	(ATBBE10)	FAD-binding Berberine family protein;(source:Araport11)	0.06	15.01	0.00	0.11	0.41	1.13	0.22	0.37
JY1621	BnaA07G0084400ZS	AT1G30475	NIL	hypothetical protein;(source:Araport11)	1.33	3.82	0.74	0.69	0.24	0.86	0.61	0.38
JY1621	BnaA07G0088200ZS	AT1G29720	CELLULOSE SYNTHASE LIKE D2 (CLSD2);RKF-LIKE 1 (RKFL1)	Encodes one of three RECEPTOR-LIKE KINASE IN FLOWERS 1 (RKF1) paralogues that is required in the stigmatic papillae and the female reproductive tract to promote compatible pollen grain hydration and pollen tube growth.	0.01	0.22	0.01	0.00	0.00	0.06	0.00	0.00
JY1621	BnaA07G0088600ZS	AT1G29670	(GGL6); (GDSL1)	GDSL-motif esterase/acyltransferase/lipase. Enzyme group with broad substrate specificity that may catalyze acyltransfer or hydrolase reactions with lipid and non-lipid substrates.The mRNA is cell-to-cell mobile.	0.00	14.00	0.00	0.00	0.00	0.58	0.00	0.00
JY1621	BnaA07G0088800ZS	AT1G29640	NIL	senescence regulator (Protein of unknown function; DUF584);(source:Araport11)	0.25	2.53	0.15	0.39	0.03	0.82	0.05	0.10
JY1621	BnaA07G0093200ZS	AT1G28670	(ARAB-1)	Arabidopsis thaliana lipase	0.03	21.51	0.00	0.01	0.00	0.55	0.00	0.00
JY1621	BnaA07G0101300ZS	AT1G24320	NIL	Six-hairpin glycosidases superfamily protein;(source:Araport11)	0.02	0.10	0.01	0.07	0.08	0.32	0.04	0.08
JY1621	BnaA07G0105000ZS	AT1G25270	USUALLY MULTIPLE ACIDS MOVE IN AND OUT TRANSPORTERS 24 (UMAMIT24)	nodulin MtN21-like transporter family protein	0.02	0.02	0.00	0.00	0.16	0.58	0.00	0.00
JY1621	BnaA07G0105700ZS	AT1G25390	LEAF RUST 10 DISEASE-RESISTANCE LOCUS RECEPTOR- LIKE PROTEIN KINASE-LIKE 4 (LRK10L4)	Protein kinase superfamily protein;(source:Araport11)	0.27	0.18	0.07	0.31	3.44	0.43	2.36	1.68
JY1621	BnaA07G0106500ZS	AT1G25520	PHOTOSYNTHESIS-AFFECTED MUTANT 71 LIKE 4 (PML4)	Member of the UPF0016 family of membrane proteins; belongs to the conserved group of Mn/Ca transporters. Might act to fine tune Mn allocation into the endoplasmic reticulum of specific cell types.	0.84	2.80	0.18	0.47	0.30	3.20	0.03	0.31
JY1621	BnaA07G0110100ZS	AT1G26810	NIL	Encodes a protein with &#946;1;3-galactosyltransferase activity involved in the biosynthesis of the Lewis a epitope of certain glycoproteins.	1.56	2.32	1.45	1.21	0.51	1.33	0.33	0.44
JY1621	BnaA07G0110800ZS	AT1G27030	NIL	hypothetical protein;(source:Araport11)	11.09	159.87	3.92	6.99	0.59	5.41	0.50	1.16
JY1621	BnaA07G0111900ZS	AT1G27130	GLUTATHIONE S-TRANSFERASE TAU 13 (GSTU13);GLUTATHIONE S-TRANSFERASE TAU 13 (ATGSTU13);GLUTATHIONE S-TRANSFERASE 12 (GST12)	Encodes glutathione transferase belonging to the tau class of GSTs. Naming convention according to Wagner et al. (2002). GSTU13 acts in the pathogen triggered pathway for indole glucosinolate metabolisms that involves also PENETRATION2 myrosinase. It is likely the enzyme that conjugates GSH with unstable indol-3-ylmethyl-ITCs formed upon PEN2-mediated IG hydrolysis; particularly in the branch of …	0.42	29.84	0.70	0.35	1.10	2.74	0.97	0.53
JY1621	BnaA07G0112500ZS	AT1G24170	GALACTURONOSYLTRANSFERASE-LIKE 8 (GATL8); (LGT9)	Encodes a protein with putative galacturonosyltransferase activity.	0.43	12.64	0.04	0.18	0.25	2.36	0.04	0.02
JY1621	BnaA07G0113500ZS	AT1G27130	GLUTATHIONE S-TRANSFERASE TAU 13 (GSTU13);GLUTATHIONE S-TRANSFERASE TAU 13 (ATGSTU13);GLUTATHIONE S-TRANSFERASE 12 (GST12)	Encodes glutathione transferase belonging to the tau class of GSTs. Naming convention according to Wagner et al. (2002). GSTU13 acts in the pathogen triggered pathway for indole glucosinolate metabolisms that involves also PENETRATION2 myrosinase. It is likely the enzyme that conjugates GSH with unstable indol-3-ylmethyl-ITCs formed upon PEN2-mediated IG hydrolysis; particularly in the branch of …	0.00	0.11	0.00	0.00	0.39	1.14	0.31	0.36
JY1621	BnaA07G0120400ZS	AT1G22810	(ATERF019); (ERF019)	encodes a member of the DREB subfamily A-5 of ERF/AP2 transcription factor family. The protein contains one AP2 domain. There are 16 members in this subfamily including RAP2.1; RAP2.9 and RAP2.10. Overexpression leands to delayed senescence and delayed flowering. Negatively regulates plant resistance to P. parasitica by suppressing PAMP-triggered immunity.	1.91	0.31	1.50	2.05	14.85	3.77	10.73	9.06
JY1621	BnaA07G0121900ZS	AT1G22550	(NPF5.16)	Tonoplast localized pH dependent; low affinity nitrogen transporter.In shoots; expressed in leaf veins and mesophyll. In roots; GUS activity was detected in root vascular stele. More highly expressed in roots.	0.06	10.39	0.05	0.01	0.03	0.93	0.12	0.19
JY1621	BnaA07G0123400ZS	AT1G22400	ARABIDOPSIS THALIANA UDP-GLUCOSYL TRANSFERASE 85A1 (ATUGT85A1); (UGT85A1)	UDP-Glycosyltransferase superfamily protein;(source:Araport11)	118.69	11.29	109.01	129.07	109.21	42.14	79.81	95.22
JY1621	BnaA07G0123900ZS	AT1G22300	(GF14 EPSILON);GENERAL REGULATORY FACTOR 10 (GRF10)	Encodes a 14-3-3 protein. This protein is reported to interact with the BZR1 transcription factor involved in brassinosteroid signaling and may affect the nucleocytoplasmic shuttling of BZR1.	13.85	109.79	8.76	6.82	10.04	37.46	6.63	7.42
JY1621	BnaA07G0124800ZS	AT2G39490	NIL	F-box family protein;(source:Araport11)	34.94	2.13	7.68	27.11	11.72	2.37	8.00	8.81
JY1621	BnaA07G0125800ZS	NIL	NIL	NIL	11.88	2.35	3.95	9.82	12.36	3.06	6.71	6.48
JY1621	BnaA07G0126800ZS	AT1G21750	PDI-LIKE 1-1 (PDIL1-1);PDI-LIKE 1-1 (ATPDIL1-1);ARABIDOPSIS THALIANA PROTEIN DISULFIDE ISOMERASE 5 (ATPDI5);PROTEIN DISULFIDE ISOMERASE 5 (PDI5)	Encodes a protein disulfide isomerase-like (PDIL) protein; a member of a multigene family within the thioredoxin (TRX) superfamily; isoform contains non-consensus GA donor splice site at intron 9. Transcript levels for this gene are up-regulated in response to three different chemical inducers of ER stress (dithiothreitol; beta-mercaptoethanol; and tunicamycin). Neither AtIRE1-2 nor AtbZIP60 appe…	6.59	31.01	7.54	5.20	4.03	9.04	4.25	4.28
JY1621	BnaA07G0127100ZS	AT1G21660	AUXILIN-LIKE3 (AUXILIN-LIKE3)	Chaperone DnaJ-domain superfamily protein;(source:Araport11)	9.58	3.35	6.68	10.81	17.41	8.00	12.48	19.44
JY1621	BnaA07G0129300ZS	AT1G21130	INDOLE GLUCOSINOLATE O-METHYLTRANSFERASE 4 (IGMT4)	O-methyltransferase family protein;(source:Araport11)	0.09	0.25	0.09	0.15	3.35	13.90	1.34	1.95
JY1621	BnaA07G0133000ZS	AT1G20450	EARLY RESPONSIVE TO DEHYDRATION 10 (ERD10);LOW TEMPERATURE INDUCED 45 (LTI45);LOW TEMPERATURE INDUCED 29 (LTI29)	Encodes a gene induced by low temperature and dehydration. Inhibits e.coli growth while overexpressed. Belongs to the dehydrin protein family; which contains highly conserved stretches of 7-17 residues that are repetitively scattered in their sequences; the K-; S-; Y- and lysine rich segments. LTI29 and LTI30 double overexpressors confer cold tolerance. Localized to membranes and cytoplasm.	0.51	0.18	0.17	0.62	1.27	0.25	0.70	0.95
JY1621	BnaA07G0133900ZS	AT1G20260	(ATVAB3);V-ATPASE B SUBUNIT 3 (VAB3)	One of three genes encoding the vacuolar ATP synthase subunit B1. The protein binds to and co-localizes with F-actin; bundles F-actin to form higher-order structure; and stabilizes actin filaments in vitro. The mRNA is cell-to-cell mobile.	0.10	0.29	0.04	0.03	0.08	0.49	0.04	0.14
JY1621	BnaA07G0134400ZS	AT1G20260	(ATVAB3);V-ATPASE B SUBUNIT 3 (VAB3)	One of three genes encoding the vacuolar ATP synthase subunit B1. The protein binds to and co-localizes with F-actin; bundles F-actin to form higher-order structure; and stabilizes actin filaments in vitro. The mRNA is cell-to-cell mobile.	1.65	16.29	1.46	1.82	3.03	10.86	2.13	3.21
JY1621	BnaA07G0134600ZS	AT1G20190	EXPANSIN 11 (EXPA11); (ATHEXP ALPHA 1.14);EXPANSIN 11 (ATEXPA11);EXPANSIN 11 (EXP11); (ATEXP11)	member of Alpha-Expansin Gene Family. Naming convention from the Expansin Working Group (Kende et al; 2004. Plant Mol Bio)	0.05	2.88	0.07	0.09	0.10	2.15	0.27	0.06
JY1621	BnaA07G0135600ZS	AT1G20070	NIL	hypothetical protein;(source:Araport11)	41.61	11.58	22.13	46.23	24.15	8.10	11.53	24.55
JY1621	BnaA07G0136000ZS	AT1G20020	LEAF-TYPE CHLOROPLAST-TARGETED FNR 2 (LFNR2);FERREDOXIN-NADP(+)-OXIDOREDUCTASE 2 (FNR2);LEAF FNR 2 (ATLFNR2)	Encodes a leaf-type ferredoxin:NADP(H) oxidoreductase. It is present in both chloroplast stroma and thylakoid membranes but is more abundant in the stroma The mRNA is cell-to-cell mobile.	0.18	0.41	0.07	0.24	0.82	0.17	0.63	1.17
JY1621	BnaA07G0139600ZS	AT2G19180	NIL	hypothetical protein;(source:Araport11)	151.16	21.01	92.93	153.01	103.97	46.20	59.28	110.90
JY1621	BnaA07G0142400ZS	AT5G67190	DREB AND EAR MOTIF PROTEIN 2 (DEAR2)	encodes a member of the DREB subfamily A-5 of ERF/AP2 transcription factor family. The protein contains one AP2 domain. There are 16 members in this subfamily including RAP2.1; RAP2.9 and RAP2.10.	24.06	7.51	97.68	64.70	33.38	15.62	50.61	43.39
JY1621	BnaA07G0142600ZS	AT5G67160	ENHANCED PSEUDOMONAS SUSCEPTIBILTY 1 (EPS1)	Encodes a member of the BAHD acyltransferase superfamily. Mutants have enhanced susceptibility to virulent and avirulent pathogens and are defective in pathogen induced SA biosynthesis. EPS1 may act upstream of SA biosynthesis as application of SA can rescue the mutant phenotype.	0.25	4.81	0.08	0.24	0.21	1.01	0.14	0.38
JY1621	BnaA07G0143400ZS	AT5G67070	RALF-LIKE 34 (RALFL34);RAPID ALKALINIZATION FACTOR 34 (RALF34)	Member of a diversely expressed predicted peptide family showing sequence similarity to tobacco Rapid Alkalinization Factor (RALF); and is believed to play an essential role in the physiology of Arabidopsis. Consists of a single exon and is characterized by a conserved C-terminal motif and N-terminal signal peptide. The mRNA is cell-to-cell mobile.	4.98	66.96	1.01	3.07	3.96	16.80	1.52	3.58
JY1621	BnaA07G0144900ZS	AT5G66850	MITOGEN-ACTIVATED PROTEIN KINASE KINASE KINASE 5 (MAPKKK5)	Encodes a member of the MEKK subfamily that functions redundantly with MAPKKK3 to activate MPK3/6 downstream of multiple pattern recognition receptors and confer resistance to both bacterial and fungal pathogens.	11.24	2.90	4.93	10.90	9.93	4.01	4.27	9.76
JY1621	BnaA07G0145800ZS	AT5G66790	NIL	Protein kinase superfamily protein;(source:Araport11)	2.40	0.55	4.14	7.96	2.98	1.44	4.61	3.56
JY1621	BnaA07G0146300ZS	AT5G66750	(ATDDM1);SOMNIFEROUS 1 (SOM1); (SOM4); (CHA1);DECREASED DNA METHYLATION 1 (DDM1);CHROMATIN REMODELING 1 (CHR1);CHROMATIN REMODELING 1 (CHR01)	Protein is similar to SWI2/SNF2 chromatin remodeling proteins. DDM1 is appears to act as a chromatin-remodeling ATPase involved in cytosine methylation in CG and non-CG contexts. Involved in gene silencing and maintenance of DNA methylation and histone methylation. Hypomethylation of many genomic regions occurs in ddm1 mutants; and can cause several phenotypic abnormalities; but some loci; such a…	0.12	7.08	0.10	0.05	0.59	1.27	0.28	0.45
JY1621	BnaA07G0149500ZS	AT5G66440	NIL	tRNA-methyltransferase non-catalytic subunit trm6MTase subunit;(source:Araport11)	0.07	0.52	0.03	0.00	0.08	1.59	0.25	0.15
JY1621	BnaA07G0150700ZS	AT5G66170	SULFURTRANSFERASE 18 (STR18)	Encodes a thiosulfate sulfurtransferase/rhodanese.	1.32	9.53	1.38	1.11	1.42	4.77	2.19	0.68
JY1621	BnaA07G0152100ZS	AT2G26770	STOMATAL CLOSURE-RELATED ACTIN BINDING PROTEIN 1 (SCAB1)	Encodes a plant-specific actin binding protein SCAB1 (STOMATAL CLOSURE-RELATED ACTIN BINDING PROTEIN1). SCAB1 stabilizes actin filaments and regulates stomatal movement.	3.99	7.91	2.84	2.06	1.76	3.38	1.66	1.70
JY1621	BnaA07G0153100ZS	AT2G27040	ARGONAUTE 4 (AGO4);OVEREXPRESSOR OF CATIONIC PEROXIDASE 11 (OCP11)	AGO4 is a member of a class of PAZ/PIWI domain containing proteins involved in siRNA mediated gene silencing.Loss of function mutations have reduced site specific CpNpG and CpHpH methylation; abnormal ovule/megagametophyte develoment and increased susceptibility to bacterial pathogens including Tobacco rattle virus.	2.64	8.03	3.51	1.79	2.11	5.04	2.88	1.84
JY1621	BnaA07G0153200ZS	AT2G27060	NIL	Leucine-rich repeat protein kinase family protein;(source:Araport11)	0.20	1.17	0.08	0.31	0.10	0.29	0.18	0.09
JY1621	BnaA07G0155200ZS	AT1G15720	TRF-LIKE 5 (TRFL5)	Arabidopsis thaliana myb family transcription factor (At1g15720). MYB/SANT domain containing protein.	27.46	4.51	12.35	50.49	7.19	3.06	3.94	9.05
JY1621	BnaA07G0156000ZS	AT5G07350	TUDOR-SN PROTEIN 1 (TSN1);TUDOR-SN PROTEIN 1 (TUDOR1);ARABIDOPSIS THALIANA TUDOR-SN PROTEIN 1 (AtTUDOR1)	RNA binding protein with nuclease activity essential for stress response. Involved in mechanisms acting on mRNAs entering the secretory pathway. Functionally redundant with TSN2.	0.00	0.04	0.03	0.00	10.94	4.42	7.48	9.72
JY1621	BnaA07G0160300ZS	AT2G28310	NIL	trimethylguanosine synthase (DUF707);(source:Araport11)	0.07	10.91	0.01	0.02	0.03	1.94	0.06	0.05
JY1621	BnaA07G0161900ZS	AT2G28420	GLYOXYLASE I 8 (GLYI8)	Vicinal oxygen chelate (VOC) superfamily member.	207.29	21.48	250.32	213.12	89.67	33.87	125.80	90.26
JY1621	BnaA07G0163400ZS	AT2G28630	NIL	Encodes KCS12; a member of the 3-ketoacyl-CoA synthase family involved in the biosynthesis of VLCFA (very long chain fatty acids).	0.01	9.13	0.00	0.07	0.01	1.08	0.02	0.07
JY1621	BnaA07G0165400ZS	AT2G28950	EXPANSIN A6 (EXPA6); (ATHEXP ALPHA 1.8);EXPANSIN A6 (ATEXPA6);ARABIDOPSIS THALIANA TEXPANSIN 6 (ATEXP6)	Encodes an expansin. Naming convention from the Expansin Working Group (Kende et al; 2004. Plant Mol Bio). Involved in the formation of nematode-induced syncytia in roots of Arabidopsis thaliana.	0.00	19.28	0.00	0.00	0.02	0.81	0.00	0.00
JY1621	BnaA07G0167000ZS	AT5G38200	NIL	Class I glutamine amidotransferase-like superfamily protein;(source:Araport11)	41.32	1.90	38.61	39.30	46.87	11.32	29.22	52.86
JY1621	BnaA07G0167800ZS	AT5G38480	GENERAL REGULATORY FACTOR 3 (GRF3); (RCI1)	general regulatory factor; a 14-3-3 gene	25.18	109.18	16.52	19.80	8.10	33.83	12.20	10.20
JY1621	BnaA07G0172000ZS	NIL	NIL	NIL	0.00	14.54	0.60	0.67	0.19	12.30	0.75	3.13
JY1621	BnaA07G0173300ZS	AT5G40450	NIL	Encodes a member of a plant gene family; APK_ORTHOMCL5144;of unknown function. RBB1 is localized to the cytosol and involved in vacuolar biogenesis and organization. RBB1 mutants have increased number of vacuolar bulbs and fewer trans-vacuolar strands.	0.01	0.58	0.01	0.01	0.00	0.09	0.00	0.00
JY1621	BnaA07G0175300ZS	AT5G40890	CHLORIDE CHANNEL-A (CLC-A);CHLORIDE CHANNEL A (ATCLC-A);CHLORIDE CHANNEL A (CLCA); (ATCLCA);CHLORIDE CHANNEL A (CLC-A)	Encodes a member of the voltage-dependent chloride channel. Also functions as a NO3-/H+ exchanger that serves to accumulate nitrate nutrient in vacuoles. Mutants homozygous for the T-DNA insertion mutation have reduced nitrate uptake capacity in high nitrate environment and exhibit hypersensitivity to chlorate. Role in cytosolic pH homeostasis.	0.00	1.60	0.00	0.00	0.00	0.12	0.00	0.00
JY1621	BnaA07G0176300ZS	AT5G41080	(AtGDPD2);GLYCEROPHOSPHODIESTER PHOSPHODIESTERASE 2 (GDPD2)	Encodes a member of the glycerophosphodiester phosphodiesterase (GDPD) family.	0.05	2.69	0.00	0.13	0.96	2.58	0.70	0.66
JY1621	BnaA07G0179900ZS	AT5G42010	NIL	Transducin/WD40 repeat-like superfamily protein;(source:Araport11)	6.83	0.49	4.19	8.98	6.52	1.26	5.92	7.20
JY1621	BnaA07G0180600ZS	AT5G42110	NIL	hypothetical protein;(source:Araport11)	2.00	12.25	3.37	2.17	1.80	7.71	2.32	3.86
JY1621	BnaA07G0181200ZS	AT2G36320	NIL	A20/AN1-like zinc finger family protein;(source:Araport11)	78.96	13.59	88.07	121.31	206.09	83.98	163.13	239.20
JY1621	BnaA07G0181600ZS	AT3G52870	NIL	IQ calmodulin-binding motif family protein;(source:Araport11)	0.25	3.37	0.33	0.21	0.20	1.34	0.14	0.32
JY1621	BnaA07G0182200ZS	AT3G52940	EXTRA-LONG-LIFESPAN 1 (ELL1);FACKEL (FK); (HYD2)	Encodes a sterol C-14 reductase required for cell division and expansion and is involved in proper organization of the embryo.	0.09	3.84	0.03	0.00	0.09	0.73	0.06	0.02
JY1621	BnaA07G0182800ZS	AT3G53180	NODULIN/GLUTAMINE SYNTHASE-LIKE PROTEIN (NodGS)	Encodes a protein that is the product of a fusion gene with a C-terminal GSI like sequence and an N-terminal part sharing homology with nodulins. It self-assembles into oligomers and its expression is increased in response to flagellin treatment. The protein co-localizes with microtubules and binds gamma-tubulin. RNAi lines are affected in root morphogenesis.	0.01	0.91	0.03	0.00	0.06	0.84	0.03	0.02
JY1621	BnaA07G0184800ZS	AT3G53540	TON1 RECRUITING MOTIF 19 (TRM19)	afadin;(source:Araport11)	0.01	0.40	0.03	0.04	0.02	0.19	0.01	0.04
JY1621	BnaA07G0187200ZS	AT3G54110	UNCOUPLING PROTEIN 1 (UCP1);ARABIDOPSIS THALIANA UNCOUPLING PROTEIN 1 (ATUCP1);ARABIDOPSIS THALIANA PLANT UNCOUPLING MITOCHONDRIAL PROTEIN 1 (ATPUMP1); (UCP);PLANT UNCOUPLING MITOCHONDRIAL PROTEIN 1 (PUMP1)	Member of Uncoupling protein PUMP2 family. Encodes a mitochondrial uncoupling protein AtUCP1 involved in maintain the redox poise of the mitochondrial electron transport chain to facilitate photosynthetic metabolism. Disruption of UCP1 results in a photosynthetic phenotype. Specifically there is a restriction in photorespiration with a decrease in the rate of oxidation of photorespiratory glycine…	16.99	127.50	5.35	12.89	8.97	50.66	4.29	6.78
JY1621	BnaA07G0189800ZS	AT4G13420	ARABIDOPSIS THALIANA HIGH AFFINITY K+ TRANSPORTER 5 (ATHAK5);HIGH AFFINITY K+ TRANSPORTER 5 (HAK5)	Encodes a protein of the KUP/HAK/KT potassium channel class that is upregulated in the roots by K levels.	2.63	0.09	1.49	4.66	1.27	0.37	0.99	1.44
JY1621	BnaA07G0190700ZS	AT3G54930	NIL	Protein phosphatase 2A regulatory B subunit family protein;(source:Araport11)	0.09	1.28	0.04	0.07	0.33	0.84	0.15	0.27
JY1621	BnaA07G0191000ZS	AT3G54950	PATATIN-RELATED PHOSPHOLIPASE IIIBETA (pPLAIIIbeta);PATATIN-LIKE PROTEIN 6 (PLA IIIA);PATATIN-LIKE PROTEIN 7 (PLP7)	Encodes pPLAIIIbeta; a member of the Group 3 patatin-related phospholipases. pPLAIIIbeta hydrolyzes phospholipids and galactolipids and additionally has acyl-CoA thioesterase activity. Alterations of pPLAIII&#946; result in changes in lipid levels and composition.	9.98	1.15	4.22	15.29	10.45	4.30	6.37	10.57
JY1621	BnaA07G0194200ZS	AT3G56220	NIL	transcription regulator;(source:Araport11)	0.04	2.84	0.00	0.02	0.00	2.17	0.12	0.17
JY1621	BnaA07G0197200ZS	AT3G56950	SMALL AND BASIC INTRINSIC PROTEIN 2;1 (SIP2;1)	One of the Major Intrinsic Proteins(MIPs) which facilitate the passive transport of small molecules across membranes.Belongs to a family of plant aquaporins.Similar to yeast and radish aquaporins. Located on ER. Probably involved in the alleviation of ER stress; the lack of SIP2;1 reduces both pollen germination and pollen tube elongation.	0.93	9.54	0.11	0.47	0.62	4.77	0.15	0.46
JY1621	BnaA07G0198100ZS	AT3G57140	SUGAR-DEPENDENT 1-LIKE (SDP1-LIKE)	sugar-dependent 1-like protein;(source:Araport11)	4.75	0.53	5.20	11.09	5.92	1.56	7.51	9.00
JY1621	BnaA07G0199900ZS	AT3G57610	(ATPURA);ADENYLOSUCCINATE SYNTHASE (ADSS)	encoding adenylosuccinate synthetase (AdSS); the enzyme involved in the first step of the formation of the purine nucleotide AMP (conversion of IMP to adenylo-succinate)	8.50	11.60	2.10	3.40	0.78	1.68	0.46	0.63
JY1621	BnaA07G0201300ZS	AT3G57930	NIL	rho GTPase-activating gacO-like protein;(source:Araport11)	0.15	6.11	0.19	0.96	0.79	5.32	0.94	2.35
JY1621	BnaA07G0201600ZS	AT2G45190	FILAMENTOUS FLOWER (FIL);YABBY1 (YAB1);ABNORMAL FLORAL ORGANS (AFO)	Encodes a member of the YABBY family of transcriptional regulators that is involved in abaxial cell type specification in leaves and fruits. YAB1 acts in a non-cell autonomous fashion within the meristem to affect phyllotactic patterning. The non-autonomous effect on the central region of the meristem is mediated through the activity if Lateral Suppressor (LAS).	0.24	22.95	0.08	0.27	0.08	5.14	0.25	0.25
JY1621	BnaA07G0202600ZS	AT3G58120	(ATBZIP61); (BZIP61)	Encodes a member of the BZIP family of transcription factors. Forms heterodimers with the related protein AtbZIP34. Binds to G-boxes in vitro and is localized to the nucleus in onion epidermal cells.	0.02	11.24	0.00	0.00	0.22	1.79	0.09	0.46
JY1621	BnaA07G0205000ZS	AT3G58560	(ATCCR4A)	Encodes a protein that is involved in mRNA processing and localized to cytoplasmic p-bodies. Double mutants with CCR4b show decreased sensitivity to high concentrations of sucrose. Involved in starch and sucrose metabolism.	3.31	6.39	3.53	1.47	1.71	3.80	2.05	1.67
JY1621	BnaA07G0207800ZS	AT3G59300	NIL	Pentatricopeptide repeat (PPR) superfamily protein;(source:Araport11)	2.27	2.62	0.82	2.21	1.88	6.42	0.90	1.47
[truncated: 19,277 more rows]
